# Supplementary material for: Transcriptomic Meta-Analysis of Multiple Sclerosis and Its Experimental Models
Source: PLoS One. 2014 Jan 27;9(1):e86643. doi: 10.1371/journal.pone.0086643 (PMC3903571; doi:10.1371/journal.pone.0086643)
Supplement: Table S1 — List of 3788 genes with official Human Genome Organization (HUGO) gene symbols present on all five array platforms used in the multiple sclerosis (MS), experimental allergic encephalomyelitis (EAE), Theiler’s murine encephalomyelitis virus-induced demyelinating disease (TMEV-IDD) and transgenic tumor necrosis factor-overexpressing mouse (TNFtg) studies, which were included in the cross-study Gene Set Enrichment Analysis (GSEA). Displayed are the log2-transformed and scaled expression values from all controls (n = 29) and all diseased individuals (n = 35). dpi = days post infection. (XLSX) [file pone.0086643.s001.xlsx]

## Sheet: Supplement S1
HUGO (homo sapiens)	Control																													Disease
	multiple sclerosis		experimental autoimmune encephalomyelitis (MOG-induced)			experimental autoimmune encephalomyelitis (PLP-induced)			Theiler´s murine encephalomyelitis virus-induced demyelinating disease																		TNF transgen			multiple sclerosis				experimental autoimmune encephalomyelitis (MOG-induced)			experimental autoimmune encephalomyelitis (PLP-induced)					Theiler´s murine encephalomyelitis virus-induced demyelinating disease
			acute phase						42 days post infection						98 days post infectioni						196 days post infection						late stage			chronic active plaques		chronic plaques		acute phase			acute phase					42 days post infection						98 days post infection
	Control 1	Control 2	Control 1	Control 2	Control 3	Control 1	Control 2	Control 3	Control 1	Control 2	Control 3	Control 4	Control 5	Control 6	Control 1	Control 2	Control 3	Control 4	Control 5	Control 6	Control 1	Control 2	Control 3	Control 4	Control 5	Control 6	Control 1	Control 2	Control 3	disease 1	disease 2	disease 1	disease 2	disease 1	disease 2	disease 3	disease 1	disease 2	disease 3	disease 4	disease 5	disease 1	disease 2	disease 3	disease 4	disease 5	disease 6	disease 1	disease 2
A2M	-0.00114081	0.00113991	-0.0686	-0.022186	0.090786	0.000982924	0.000565534	-0.00154954	-0.00510726	-0.0544037	-0.265642	-0.115271	0.151683	0.188327	-0.0629455	0.101777	0.141629	0.130301	0.143054	0.0753798	0.0529452	0.125301	0.125513	0.367711	0.0541193	-0.0628501		0.379692	-0.00174861	-0.202926	-0.126562	-0.209077	-0.235071	0.184454	-0.059067	1.20844	0.0704978	0.188192	0.204773	0.19305	0.180395	0.32451	0.155785	0.186458	0.230942	0.244278	0.208499	0.00450355	0.150568
AAK1	-0.00735451	0.00731721	-0.102946	0.070363	0.032583	-0.0176723	0.020173	-0.00275343	0.016181	0.0244128	0.0147923	-0.137167	0.207335	-0.0469724	0.0404979	-0.059806	0.0331491	0.0654525	0.0157238	-0.000214817	0.115814	-0.00652546	0.0775079	0.0547896	0.165813	0.243872	-0.0999893	0.054133	-0.237986	0.552698	0.714141	0.723668	0.615539	-1.06046	-1.23231	-1.51327	0.00258646	-0.030766	-0.0901802	0.0103057	-0.0414934	-0.0576554	-0.0468478	-0.201225	-0.0863246	0.101569	-0.259722	-0.357772	0.0162561
AAMP	0.00409518	-0.00410684	0.0761	0.114833	-0.190932	0.0174897	-0.0393551	0.0210722	-0.020056	-0.120449	0.0981349	0.0752457	-0.0289903	0.0110046	0.0894584	-0.104116	-0.0586085	0.0759984	0.394842	-0.0150108	0.0316902	-0.209971	-0.0443157	-0.0541108	-0.17402	-0.0376727	0.238019	0.149643	-0.124911	-0.291335	-0.0813981	0.0259585	-0.272218	-0.564459	0.048584	-0.339348	-0.0800019	-0.078857	0.0235072	-0.126366	-0.18937	-0.132239	-0.0229407	0.027408	-0.250115	-0.174711	-0.177252	-0.180046	-0.0295858
AARS	-0.00649608	0.00646696	0.017496	-0.151905	0.134409	0.00274661	-0.00272029	-3.1845e-05	-0.0233442	-0.0692455	-0.114591	-0.00668297	0.0100714	-0.0355263	-0.0695563	-0.0705765	0.116555	0.00636263	0.0684886	-0.00455691	-0.042766	-0.0648243	0.0379022	0.0653527	0.0282217	-0.0233075	-0.147118	-0.0721343	0.0149375	-0.282192	-0.0484554	0.00239604	-0.254939	0.107707	-0.249715	-0.042118	-0.0460749	-0.0134432	-0.0195573	-0.0729007	-0.114189	-0.0746272	0.0126375	0.0218851	-0.966468	-0.134644	-0.0707779	0.12913	0.093284
AATK	-0.0037172	0.00370765	-0.21533	-0.202195	0.417524	0.0216152	-0.0178809	-0.00401282	-0.0979206	-0.156398	0.0297819	-0.228123	0.0268828	0.144662	-0.0805764	-0.145325	0.0826002	0.0429096	0.154209	0.0374827	-0.0677736	-0.00190473	-0.00424	0.0396057	0.002795	0.130717	-0.281428	0.0646247	-0.295632	-0.168179	-0.211722	-0.145468	-0.177459	-0.937558	-1.56299	-0.48698	-0.105777	-0.0629355	-0.00646944	-0.116895	-0.0884463	-0.228464	-0.041193	0.000487088	-0.360514	-0.0822231	-0.254221	-0.183442	-0.363609
ABCA1	0.0186862	-0.0189314	-0.388795	-0.058808	0.447603	0.0311146	0.0562643	-0.0916809	-0.473234	0.389499	0.185693	-0.0777194	0.124528	0.136592	-0.212546	-0.0663101	-0.221133	0.269483	-0.324657	0.0802696	-0.229306	0.233644	0.0281141	0.171096	0.178582	0.141142	-0.253142	-0.26332	0.343827	-0.325748	-0.285423	-0.182306	-0.428378	2.78582	2.96158	3.18639	0.276076	0.0469317	0.25294	0.296514	0.18624	0.689036	0.669921	0.741028	0.545118	0.860017	0.424403	1.29577	0.687683
ABCB1	0.0381971	-0.0392359	0.195987	-0.184813	-0.011174	0.0216636	-0.00315973	-0.0187927	-0.189326	0.288698	0.0097674	0.268384	-0.120344	-0.00872794	-0.0680946	0.0698613	-0.170654	0.0800183	0.227181	-0.00253634	0.0229632	-0.00945298	-0.259034	-0.296646	0.05214	0.341597	-0.185953	0.0455124	0.469192	0.285997	0.369331	0.364535	0.23285	-0.189245	-0.10674	-0.810367	-0.0508441	-0.120657	-0.0467943	0.000775918	-0.0305698	-0.040216	0.267078	-0.100081	0.244843	-0.152252	-0.113294	-0.186756	0.191305
ABCB10	0.037165	-0.0381477	-0.111044	-0.069666	0.180712	-0.00048866	0.0406282	-0.0413025	0.250137	0.11521	0.0850446	0.155036	0.127252	-0.186279	-0.168376	-0.226884	-0.0335679	0.144615	0.0482165	-0.339163	-0.159761	-0.0127463	-0.0343571	0.120641	-0.0457302	-0.277093		0.0490058	-0.100414	-0.236317	0.166244	0.179108	-0.225861	-0.243077	-0.622053	-0.403868	-0.0296062	-0.054455	-0.208267	-0.0242717	-0.0131426	-0.139264	0.0138477	-0.0407557	-0.0597866	-0.136873	-0.197134	-0.515228	-0.177961
ABCC1	-0.0110325	0.0109488	-0.315555	-0.110062	0.425617	0.0314459	-0.0112432	-0.0207403	-0.130649	0.0484189	-0.116856	-0.225444	-0.169725	0.0882997	0.0399974	-0.252191	0.0916921	0.122501	0.126737	-0.339434	-0.0497693	0.241301	0.0383685	0.209664	0.292756	0.325277		-0.52324	0.383157	-0.398774	-0.336264	-0.215627	-0.474506	0.066315	-0.159312	-0.403132	0.00374458	-0.0184512	0.0541058	-0.0922541	-0.0324811	0.161234	0.163564	-0.127757	0.313066	0.0224353	0.0369114	0.119636	0.0626467
ABCC3	-0.0252413	0.0248072	0.000579	-0.149073	0.148494	-0.00689453	-0.00753273	0.0143201	-0.189352	0.0676177	0.00678049	0.0305097	-0.453865	-0.135996	-0.094903	0.0993707	-0.100348	0.138491	-0.0758487	0.149696	-0.118989	0.0164989	0.000528644	0.0802414	0.31164	0.0841061	-0.808283	-0.417642		-0.161556	-0.485283	-0.400602	-0.168037	0.562641	-0.061988	0.537302	0.0389267	0.0262813	0.0755498	0.00469437	0.00385208	0.49788	0.40904	0.869186	0.254331	0.506398	0.488109	1.35759	0.702389
ABCC5	-0.0135347	0.0134089	0.169309	0.031223	-0.200532	-0.0257456	-0.00971101	0.0347734	-0.124429	-0.066499	0.0107277	-0.123239	-0.0703783	0.186134	-0.00851825	-0.0244994	0.0759512	0.0340664	0.17199	-0.0291837	-0.0821081	-0.0433389	0.0388934	0.141857	-0.130455	0.138144	-0.1413	-0.231672	-0.617642	0.222273	0.144444	0.195993	0.189908	-0.14133	0.374543	-0.169582	-0.077837	-0.0508557	-0.0233242	-0.015048	-0.0385005	-0.267765	-0.157742	-0.102482	0.0207498	-0.202331	-0.20446	-0.193752	0.106162
ABCC8	-0.00592837	0.00590411	0.260158	0.32848	-0.588637	0.03295	0.0218364	-0.0564205	-0.130104	0.101569	-0.185194	-0.209551	0.170456	-0.165842	0.067475	0.156811	0.0105231	0.0278892	0.116836	-0.0478913	0.106372	0.0084979	0.0938291	0.0189892	0.151599	-0.067361	0.397224	-0.307759	-0.747457	0.325054	0.284563	0.217846	0.337442	-0.573803	-0.814978	-0.900098	-0.134955	-0.097567	-0.178338	-0.081207	-0.0696496	-0.228288	0.0783532	-0.00814036	-0.342382	0.00265617	-0.262644	-0.252778	0.0906577
ABCD2	0.0295768	-0.0301959	0.034856	-0.036911	0.002056	0.0627175	-0.0196898	-0.0452471	0.134845	-0.0173517	-0.00402239	0.0344071	-0.0439515	0.245807	-0.442662	-0.126146	-0.0421008	-0.0450098	-0.112608	0.369172	-0.0328154	0.0798454	-0.0273921	0.0893774	-0.136926	0.0662007		0.392522	-0.540959	0.276956	0.551002	0.4338	0.212034	-1.37759	-1.57168	-1.43309	-0.0819871	-0.071926	-0.040118	-0.00449311	-0.0227863	0.00411533	0.0122631	-0.204788	-0.0228869	0.172173	0.127083	-0.427414	0.0231642
ABCD3	0.00475964	-0.00477539	-0.203841	0.149885	0.053956	0.0164333	0.0125754	-0.0294563	0.0402981	0.139007	-0.0116326	0.0207107	0.132713	0.0635234	-0.147773	-0.111262	-0.12693	0.124093	-0.0627818	-0.0255597	-0.172014	0.0181258	-0.0933037	-0.0787217	-0.105776	-0.072653				-0.636405	-0.249331	-0.367402	-0.543946	-0.180409	-0.041426	-0.194721	-0.0334842	-0.0836196	-0.0689815	0.00653378	-0.0424911	0.0382397	-0.0276778	0.0201192	0.0491391	-0.0562047	-0.129987	-0.233179	-0.0926151
ABCE1	0.00389202	-0.00390255	0.073704	-0.2653	0.191596	-0.000103788	0.0245406	-0.0248597	-0.0434855	0.0938717	0.046636	0.0115848	0.112338	-0.0128176	-0.221301	-0.0770776	-0.0665377	0.0902926	-0.0565988	-0.0431575	-0.0481676	0.0318683	-0.00684568	-0.0475544	0.0191818	0.00431774	-0.0914625	-0.144167	-0.135056	0.0194468	0.22595	0.224356	-0.0395413	0.349867	0.33656	0.547349	0.00804009	-0.0238891	-0.120941	0.0112154	-0.0466606	0.0914893	-0.0148371	-0.0764598	0.0431402	0.049685	-0.0859335	-0.144869	-0.0198315
ABCF1	-0.00715827	0.00712293	0.107938	0.069643	-0.177581	0.0128115	0.0115166	-0.0246404	0.0441881	-0.137861	-0.0806986	-0.173664	0.126647	-0.0691954	-0.0495926	-0.125573	0.0242111	-0.0988327	0.172156	0.050625	0.00851789	-0.0402641	-0.0113927	0.0730951	-0.123497	0.0961051	0.251651	-0.0933708	-0.165972	-0.248225	-0.136635	-0.0695507	-0.251796	0.342606	0.388931	-0.263453	-0.00873444	-0.0858008	-0.0725204	-0.0157994	-0.140658	0.0189504	0.0121952	0.13126	-0.196911	0.094318	-0.248487	-0.0216965	-0.0183212
ABCF2	0.0115518	-0.0116451	-0.083897	0.047833	0.036063	-0.0215252	-0.0359872	0.0558141	0.16862	-0.114025	0.00226866	0.0394489	-0.019894	0.0510601	-0.0317558	-0.136318	-0.0787702	-0.0763488	0.162508	-0.07686	-0.0334896	-0.0564093	-0.158771	0.0976861	-0.405944	-0.0267459	-0.391231	-0.199054	0.228578	-0.3672	-0.0400084	0.0148139	-0.332433	-0.270314	-0.121192	-0.448996	-0.0405764	0.0358357	0.0092776	-0.0601082	-0.0459876	-0.148947	0.0444955	0.0550479	-0.149829	-0.122757	-0.221346	-0.122521	0.160885
ABCF3	0.0010633	-0.00106408	0.017913	0.088509	-0.106423	0.00555241	-0.0116875	0.00606462	0.0454492	-0.0159551	-0.0280717	0.0336376	0.0328699	-0.1107	-0.118621	-0.149676	-0.0451098	0.0936193	0.207255	-0.138899	-0.11931	-0.167166	0.0433231	0.0632096	0.0267226	0.100453	-0.136032	0.0225748	0.0105885	-0.114559	-0.0634132	0.0158209	-0.154581	-0.576867	-0.248738	-0.486674	0.0110122	0.030617	-0.0178628	-0.012019	-0.0149629	-0.113494	0.0707585	-0.0464821	-0.304839	-0.100045	-0.270404	-0.215697	0.00993689
ABCG1	-0.018723	0.0184831	-0.048241	-0.211529	0.259771	0.031259	-0.0085803	-0.0232313	-0.169822	-0.0878221	-0.0591632	0.00150479	-0.0254277	0.0412452	-0.00731573	-0.0987418	0.021708	0.0149733	0.10933	0.032974	0.168728	0.0503986	0.114584	0.159213	0.0439237	0.0644746	0.00863129	0.115447	-0.113757	-0.357856	-0.305579	-0.313404	-0.473019	1.18784	0.822467	1.22403	-0.0670015	-0.0527985	0.00351594	-0.0788783	-0.0266484	-0.0504776	0.0207247	0.01814	-0.0553484	0.281571	-0.00923451	0.233716	0.0314423
ABHD14A	0.0028284	-0.00283396	-0.032066	-0.052887	0.084953	-0.0103242	-0.0357952	0.0449355	-0.00854946	0.0126659	-0.0276699	-0.120972	-0.00825744	-0.212246	-0.0766049	0.085627	-0.0217288	0.0480048	0.299195	0.0143916	0.0359358	0.0525394	0.111286	0.119159	0.0973185	-0.0233951	0.28755	-0.0172926	0.0749717	0.0973089	0.156876	0.10776	0.116329	-0.323393	-0.333388	-0.41394	-0.167681	-0.0682704	-0.055648	-0.169027	-0.110689	-0.249675	-0.33814	-0.17078	-0.190384	-0.218782	-0.323468	-0.430852	-0.383195
ABHD8	0.00559356	-0.00561533	-0.149373	0.397298	-0.247923	-0.0290621	-0.0344544	0.0614886	0.100694	-0.139417	0.0777533	-0.0936635	0.0361419	0.0210769	0.0520613	0.0112634	-0.0208477	-0.0306688	0.345583	-0.205003	0.0733984	-0.12594	-0.0406591	0.01887	-0.132315	-0.00463246	0.037772	-0.42099	0.211716	0.606833	0.50079	0.465906	0.557471	-1.21578	-0.601783	-0.983052	-0.181906	-0.146056	-0.025035	-0.148285	-0.170926	-0.158419	-0.099843	-0.106255	-0.31842	-0.218525	-0.353207	-0.277593	-0.11211
ABI1	0.0203683	-0.02066	0.129665	-0.08839	-0.041275	0.0378342	0.0198482	-0.0595315	0.165424	0.271051	0.0716535	0.127907	0.0529755	-0.0407889	-0.225809	-0.0571061	-0.149369	0.0889533	-0.171298	-0.0103921	-0.00836096	-0.052438	-0.0104477	0.0220913	0.0421679	-0.0503967	-0.0520555	-0.0232572	0.00761505	0.0572106	0.242746	0.276302	0.0898721	-0.032334	-0.111346	0.032355	0.0176826	-0.03264	0.028934	-0.0167856	-0.0261226	0.0688565	0.103101	-0.0423462	0.100411	0.069172	0.0361041	-0.0233766	-0.0357125
ABL1	-0.00514617	0.00512788	0.233138	-0.070099	-0.16304	0.0259284	0.00408447	-0.0305748	-0.510439	0.0451048	0.00865899	-0.309521	-0.0275818	-0.0295462	0.0691925	-0.0974658	-0.000497233	-0.0787299	0.0992588	0.0713733	0.322237	-0.0359494	0.289615	-0.0229887	0.274822	0.161371	-0.529687	0.0323227	-0.357229	-0.0964604	-0.257167	-0.318746	-0.12694	0.074612	-0.100708	0.015454	-0.0462079	-0.0702597	-0.00462506	-0.0546174	-0.0286899	-0.218214	-0.0304989	0.0334387	0.0795275	0.0159481	-0.19461	0.103555	-0.0419998
ABLIM1	-0.0053414	0.00532169	0.081199	-0.104327	0.023128	0.0146768	0.036965	-0.0531619	-0.173841	0.148906	-0.0387683	-0.271895	0.0508863	0.0235031	0.0434023	0.03681	0.0328317	0.0651233	0.249243	-0.0718487	0.0320315	-0.0206574	0.0845844	-0.00679566	0.0716155	0.156999	0.303244	-0.123474	-0.0766474	-0.433652	-0.0547289	-0.250783	-0.0332306	-1.37052	-1.54623	-1.19166	0.01256	-0.0393329	-0.0934227	0.00651494	-0.0319349	0.0180289	0.131288	0.0552613	0.125673	-0.0158292	-0.0199157	-0.0130681	0.23703
ACAA1	-0.00980756	0.00974133	-0.18771	0.021419	0.166291	0.0419103	0.0294922	-0.0741961	-0.00502587	-0.094571	-0.0154154	-0.0074654	-0.0610329	-0.276344	0.0724131	-0.0332695	0.0376878	0.0966373	0.344362	-0.162747	0.0861331	-0.0275791	0.0664666	0.048057	0.0126417	-0.114252	0.182798	-0.0163366	-0.228074	-0.256966	-0.0964539	-0.0760343	-0.231128	0.212294	0.27133	0.783999	-0.0258454	-0.0705381	-0.168815	-0.075493	-0.221827	-0.197601	-0.0896511	0.0564506	-0.0773197	-0.204383	-0.31716	-0.0399444	0.14521
ACAD9	-0.00918968	0.00913152	0.018071	0.165708	-0.18378	0.00968662	0.00734821	-0.0171881	0.222244	0.0348097	-0.049615	-0.0151411	0.176555	-0.184805	-0.285167	-0.326274	-0.271738	-0.0529976	0.0396839	-0.293526	-0.0907395	-0.421642	0.329191	-0.0131473	0.256794	-0.201457	-0.107739	-0.100582	-0.646119	-0.0651006	-0.00812542	-0.0345049	-0.0905171	-0.152172	-0.844745	0.842119	-0.0674247	-0.0511307	-0.0995612	-0.0728749	-0.0671609	-0.0141237	-0.300218	-0.227063	0.0369843	-0.0862172	-0.291869	-0.596588	-0.0591477
ACADL	-0.0363238	0.0354316	-0.125036	-0.285543	0.41058	0.00511281	0.0438021	-0.050468	-0.0011146	0.00348263	0.0737868	0.0849224	-0.0246046	-0.0270319	-0.106429	-0.0500966	-0.044102	-0.0384191	0.105592	0.0878939	-0.0298068	-0.0554036	-0.10141	0.141139	0.00846415	-0.0665311	-0.0843491	-0.272516	0.260624	-0.358065	0.0837461	-0.0432947	-0.161608	0.931983	0.2719	1.29021	0.00966548	-0.0448418	-0.0309101	0.000978297	0.0205007	0.214202	0.192005	0.0728782	-0.0249959	0.18725	0.0813617	0.0346336	0.174784
ACADM	0.0162921	-0.0164782	0.265499	-0.090332	-0.175166	0.0242038	0.030605	-0.0564291	0.0193221	0.133881	-0.0363067	0.0614415	0.0142036	-0.0247976	-0.114325	0.09162	-0.0743675	-0.0450212	0.0640386	-0.0639629	-0.0467841	-0.120973	0.0826013	0.0373723	0.0212725	0.0599838	0.0450132	-0.0194098	0.330197	0.00870324	0.193884	0.143475	0.0226368	0.563488	0.24193	0.890702	-0.00246457	-0.0575217	-0.0824935	-0.0281778	-0.050395	0.0757973	-0.115554	-0.20962	-0.0284942	-0.0959359	-0.126929	-0.122345	-0.00210815
ACADS	0.00553915	-0.0055605	0.117592	0.147099	-0.264692	-0.00960051	-0.0121837	0.0215392	0.18501	0.0381106	-0.0623776	0.116906	-0.0718471	-0.119476	-0.0173246	-0.0153748	-0.117013	-0.0440645	0.362635	-0.411749	-0.0107267	-0.424047	-0.18965	-0.0981355	-0.303213	-0.224333	-0.186978	-0.164581	0.395442	-0.0488054	-0.116542	0.0357899	-0.13481	-0.092282	-0.125639	-0.186596	-0.0121001	0.00264113	0.0542875	-0.0164448	0.010014	-0.0633128	-0.269469	0.0351457	-0.161693	0.0742841	-0.00571249	-0.110238	0.353263
ACADVL	-0.00609825	0.00607258	-0.017685	0.109362	-0.091678	0.0197711	-0.0522867	0.0311053	0.0701956	0.0341102	0.0104691	0.0585253	0.00722291	-0.0292332	-0.0195619	0.0417547	-0.0750011	0.0905302	0.194195	-0.106536	-0.0394356	-0.0930578	-0.0442352	0.0967724	-0.0310569	0.0143278	-0.10684	0.0643008	-0.189621	0.0652986	-0.10143	-0.101085	0.0608245	-0.033345	-0.168599	-0.120594	0.0276589	-0.00847586	-0.0704901	0.00791688	-0.0468539	-0.0864885	0.0659513	0.114874	-0.0430923	-0.0566856	-0.131804	-0.117342	0.138503
ACIN1	-0.00260346	0.00259877	-0.026508	-0.131623	0.158129	-0.0060275	-0.00967367	0.0155719	-0.144062	0.102735	-0.0491829	-0.251656	-0.109579	0.14795	0.0217417	-0.0443155	-0.0287406	-0.122813	0.00176955	-0.0131977	-0.0960964	0.190172	0.127107	0.186515	-0.0411096	0.141174				-0.0845242	-0.150889	-0.148357	-0.141342	-0.155506	0.040655	0.16536	-0.0919916	-0.0407935	0.0374612	-0.186981	-0.137187	-0.375138	-0.182003	-0.0802791	-0.0254749	0.12542	-0.210893	-0.179174	0.0404831
ACLY	-0.00428476	0.00427207	0.238194	0.098404	-0.336599	-0.0137449	0.0211981	-0.0076956	-0.112015	0.0609308	0.0443436	0.0257804	0.0161311	-0.0837089	0.104416	-0.0572439	0.0160669	0.108621	-0.144626	0.212113	-0.0469498	0.0240094	-0.0873721	-0.00794773	0.0413828	-0.179334	0.53357	0.108538	-1.12392	-0.936883	-0.295285	-0.0229139	-0.84822	-0.563932	-0.008882	-1.38476	-0.0109026	-0.0411021	-0.0682487	-0.0202452	-0.0233776	-0.0502903	-0.0857872	-0.103441	-0.0413042	-0.0484038	-0.0809169	-0.452795	-0.367748
ACO1	0.0115961	-0.0116901	0.140008	-0.081013	-0.058996	0.0016832	-0.00454124	0.00284687	-0.168753	0.0616015	-0.182381	-0.0192708	0.143488	-0.158146	-0.0929899	-0.132037	-0.0253739	-0.0209196	-0.0745593	-0.0770594	0.103379	-0.116635	0.0571436	-0.100119	0.249836	-0.075526	-0.493549	-0.0965556	-0.0100914	-0.0841627	-0.0176717	-0.0305169	-0.0944208	-0.081758	0.107397	0.348902	0.0466752	-0.000542737	0.00285714	0.0298529	0.0441654	-0.0216022	-0.00963066	-0.216303	-0.171013	-0.0288713	-0.256652	0.0409563	-0.0334129
ACO2	-0.0094114	0.0093504	0.014034	0.467448	-0.481482	0.00348832	0.00236735	-0.00587378	-0.0740868	-0.0857203	0.0566906	0.0107209	-0.120043	-0.0257917	0.0821734	0.0502792	0.0922487	-0.0135249	0.178379	0.0638978	-0.00935957	-0.09017	0.0380085	0.0594314	-0.0586751	-0.0290845	-0.242592	-0.199043	-0.270889	-0.280496	-0.0452417	-0.0286727	-0.241662	-0.705219	0.162731	-1.6077	-0.072517	-0.0252261	-0.054863	-0.0665581	-0.038704	-0.194248	-0.118018	-0.0963159	-0.107705	-0.158159	-0.240115	-0.132398	-0.0175977
ACOT13	0.00460483	-0.00461958	-0.078431	-0.023607	0.102039	0.0424286	0.0167452	-0.0611804	0.121986	-0.0461327	-0.0509433	0.0976916	-0.0837902	-0.123395	0.0155328	0.0543223	0.0448117	-0.0641893	0.182756	-0.0472217	-0.0122597	-0.0399297	0.124874	0.0499302	-0.116526	-0.0770215	0.467369	-0.041644	-0.000639616	-0.153833	0.216034	0.198089	-0.0168236	-0.609559	-0.619513	-0.401272	-0.0819106	-0.0840991	-0.0606678	-0.104504	-0.0446725	-0.168347	-0.139341	-0.2943	-0.128203	-0.323673	-0.271953	-0.232163	-0.164834
ACOT7	-0.00133999	0.00133874	0.133299	0.114013	-0.247311	-0.0135761	-0.0185095	0.0315562	-0.0982966	-0.10039	-0.0166337	-0.0750817	-0.0762997	-0.0369381	0.123367	0.094106	0.0607769	-0.0754253	0.113315	0.118299	0.0970806	-0.149668	0.0127644	0.0473738	-0.0613503	-0.0689447	0.227546	-0.292548	-0.266792	0.0446809	0.1138	0.188276	0.00508233	-1.06386	-0.895199	-0.993535	-0.165884	-0.0467933	-0.0184928	-0.197412	-0.251515	-0.129849	-0.19035	-0.176465	-0.103958	-0.160708	-0.161568	-0.11324	-0.147151
ACOX1	0.039405	-0.0405116	0.210196	0.014335	-0.22453	-0.016784	0.0174632	-0.000882925	-0.00607196	0.0621253	-0.0437486	0.0903305	0.0514448	-0.160992	-0.110793	-0.072197	0.0181704	0.0814919	-0.0170035	0.0224026	-0.00590951	-0.052083	-0.0258314	-0.0724705	0.0497558	-0.0314033	-0.0650348	-0.107614		0.434682	0.304453	0.329035	0.0902371	-0.220964	-0.066206	-0.49824	-0.036969	-0.028066	-0.0440831	0.0365719	0.0245774	0.0286643	-0.128961	-0.0609138	-0.0377133	-0.107545	-0.222736	-0.129089	-0.17175
ACP1	0.00913015	-0.0091883	-0.038712	-0.148762	0.187474	0.0575544	-0.000388163	-0.0595417	0.171037	0.205141	0.197242	0.204453	0.0608641	-0.0963616	0.0800869	0.14459	-0.14437	0.167766	0.138778	-0.0933528	0.00135625	-0.200354	-0.302686	-0.238046	-0.478464	0.0213302	-0.0366712	-0.192699	0.0850436	-0.565882	0.0263207	0.0327255	-0.634896	-0.245169	-0.205625	-0.112969	-0.0846508	-0.0035746	-0.0397864	-0.17174	-0.0352173	-0.0394721	0.0559804	-0.0036925	0.212817	0.0247863	-0.109104	-0.0943254	-0.00355637
ACP2	0.00118004	-0.00118101	-0.008707	-0.105192	0.113898	0.00939889	-0.033121	0.023128	-0.0876173	0.138616	0.0066669	-0.00969057	0.0819124	-0.178068	-0.0650365	-0.173854	-0.156624	0.223029	0.0539915	-0.0818962	-0.197151	-0.0929193	-0.112991	-0.064078	0.107912	0.167521	-0.00676676	0.0618579	-0.260746	-0.147444	-0.00883328	-0.0169445	-0.133397	0.249151	0.294402	0.251021	0.0427068	0.0509669	0.132119	0.0251273	0.0631999	0.136093	0.27687	0.0134462	0.122513	-0.00707133	0.0508563	0.204974	0.0845274
ACP6	-0.0062974	0.00627003	-0.059611	-0.000732	0.060344	-0.00185266	-0.00834008	0.010132	0.0156069	0.00934414	0.00726103	0.0177409	0.176039	-0.283832	0.226588	-0.136165	0.0839373	0.275228	0.4695	-0.180332	-0.186544	0.28341	-0.0752612	0.208425	-0.308427	-0.128854	0.0048669	-0.0576379	0.00311228	-0.279722	-0.123676	-0.113812	-0.299977	0.403796	0.34246	0.050118	-0.0425103	-0.0228737	-0.0172318	-0.0447538	-0.00727119	-0.197594	0.146008	-0.0697139	-0.0767933	-0.167464	-0.288784	-0.0113285	0.218092
ACSL1	0.00100571	-0.00100641	0.246736	0.091799	-0.338535	0.0209507	0.0255265	-0.047635	-0.0668575	0.158687	-0.0706084	-0.0370767	-0.0603309	-0.0090313	-0.0233012	-0.133843	-0.0760766	0.0425309	-0.0539859	-0.146533	0.0561588	-0.0561254	-0.0766884	-0.0690811	0.0977985	-0.120997	0.00950011	0.251231	-0.127386	-0.777685	-0.376473	-0.294338	-0.735476	-0.390568	-0.065331	-0.624327	-0.0194152	-0.0518499	0.00755971	0.0236911	0.0181016	-0.00431177	-0.00530114	-0.213378	-0.0618991	-0.0963872	-0.141153	-0.332485	-0.271308
ACSL4	0.0404566	-0.0416239	-0.208757	-0.253228	0.461985	0.0238802	-0.001082	-0.0231826	0.0202422	0.186678	-0.151789	0.0998511	0.0840926	-0.0681133	-0.0767446	-0.101015	-0.0328468	0.0888663	-0.194309	-0.0581117	-0.0268302	-0.0897711	-0.160601	-0.11169	0.121393	0.155906	-0.366053	-0.118245		0.164726	0.481422	0.45056	0.17346	1.33361	0.573002	1.38085	0.111975	0.0548414	0.0065383	0.103961	0.0519696	0.00168844	0.0293939	-0.176449	0.0527265	0.169429	-0.0794148	-0.153869	-0.140362
ACSL5	0.0554478	-0.0576644	-0.02716	-0.27211	0.29927	-0.0230614	0.0385408	-0.0162737	-0.0750157	-0.0422594	0.0254927	0.012756	0.21255	0.0381117	-0.0592671	-0.102943	-0.073695	0.052137	0.0216984	0.203567	-0.12216	-0.0276316	0.0145268	0.0784868	-0.00511352	0.0447913	-0.470863	-0.0793262	-0.0813251	-0.323351	0.0178441	0.0968719	-0.322215	1.65998	0.877841	1.86599	0.168859	0.133275	0.0959126	0.214157	0.195971	0.307549	0.512957	0.522933	0.300629	0.472201	0.452217	0.535742	0.577882
ACTA1	-0.0063187	0.00629115	-0.858041	-0.860571	1.71861	-0.0053302	0.0240344	-0.0190408	-3.34157	-0.120572	-3.18454	2.21838	-3.39441	-0.140527	-2.95085	3.38685	-2.64145	-2.38316	-1.64463	-2.31321	-2.76688	-2.97522	0.882493	0.847133	-2.52676	-1.23553	-0.261809	0.144342	-0.159382	0.141135	0.0544443	0.21931	0.104543	-1.8644	-2.05363	-1.44267	0.274657	-0.0624967	-0.0208301	-0.0562968	-0.0272952	0.930332	-3.10112	-3.24677	-2.24005	-3.02098	-3.30755	-2.37933	-3.23772
ACTB	-0.00510158	0.00508361	-0.138256	0.566858	-0.428601	-0.0148527	-0.0276446	0.0415536	-0.0313268	-0.158661	-0.164386	-0.0579042	-0.112776	0.0894513	0.0960254	-0.0146527	0.13199	-0.0410888	-0.0531878	0.0528411	0.0746302	0.0381315	0.0513779	0.0480252	0.154787	0.237186	-0.405587	-0.307968	-0.0544302	-0.79713	-0.312661	-0.171064	-0.729721	0.830837	1.12694	0.054039	0.0788037	0.0627166	0.103779	-0.031356	0.0365669	0.0037653	0.0547682	0.0756587	0.12154	0.202791	0.17319	0.154533	-0.0190396
ACTG1	-0.00597605	0.0059514	0.195465	0.237173	-0.432639	-0.00156282	-0.00316242	0.00471323	-0.0398686	-0.0911136	0.0302685	-0.0971463	0.0225513	0.000801332	0.0467164	-0.0126548	0.0522275	0.0655346	-0.0202055	0.068268	0.0239328	-0.000258371	-0.00451823	-0.000593106	0.165553	0.0190982	-0.409031	-0.510706	-0.531885	-0.168965	-0.0988761	-0.0213956	-0.199997	0.982948	1.17926	0.23584	0.0225054	0.0249913	0.0144027	0.013553	0.0438834	0.0530927	0.0394998	-0.0191401	0.0347618	-0.0119101	-0.0138353	0.0367778	-0.00276912
ACTG2	0.0105773	-0.0106554	-0.084057	0.082198	0.001858	0.0420545	-0.000937459	-0.0423521	-0.858708	0.0498165	-0.201276	-0.626706	-0.127796	0.976572	-0.0141258	-0.113004	0.0830507	0.28693	0.173775	0.175352	-0.148347	0.209891	0.0641436	-0.0807204	0.413738	-0.209863	-1.38881	-0.439207	-0.452077	-0.223511	-0.331989	-0.294938	-0.265353	1.03208	0.785439	0.970607	0.232847	0.145236	-0.00975996	0.0975473	0.0699915	-0.268042	0.206166	-0.385738	0.05353	-0.0492026	-0.0760753	-0.692995	-0.0311748
ACTL6A	0.032354	-0.0330962	0.025189	-0.280373	0.255183	0.0304209	-0.00227642	-0.0287537	0.066528	-0.0535964	-0.0550913	-0.0474842	0.113825	-0.0395054	-0.140052	-0.201048	-0.121425	0.0229925	0.233048	-0.218296	0.192338	-0.263616	-0.149595	0.055754	0.0393888	0.195012	-0.414169	0.0767527	0.341338	-0.329325	-0.104834	-0.176077	-0.30175	0.681011	0.895398	0.36382	0.0989968	0.0690485	0.0122043	0.0253668	0.0752884	0.0451137	0.139915	0.0289834	-0.0296226	0.296499	-0.0740976	0.372413	0.210158
ACTN1	0.0132568	-0.0133798	-0.16199	-0.187495	0.349486	-0.0104928	0.0579877	-0.0495556	-0.348296	0.0342828	-0.0803923	-0.219828	0.048309	0.0764175	-0.0126264	-0.0343633	-0.113072	0.162083	0.236803	0.155646	0.242408	0.0283803	-0.00199474	0.136293	0.0637903	0.0727231	-0.145042	-0.403878	0.463698	0.375874	0.276681	0.205604	0.334882	1.41472	1.40311	1.05518	0.243928	0.129654	0.0452684	0.211162	0.103295	0.0418734	0.095885	0.113049	0.156836	0.267593	0.155877	0.199147	0.0838138
ACTN2	-0.00869323	0.00864116	0.0005	0.092241	-0.092743	0.00339499	-0.0315191	0.0275143	-0.671402	0.575382	-0.337569	1.02013	-0.330575	-0.237024	-0.534683	1.29122	-0.51293	-0.187737	-0.0971869	-0.445481	-0.022324	-0.204	0.236666	0.692152	-0.102825	-0.249761		0.135162	-0.413672	-0.243493	-0.0563526	-0.0734425	-0.21134	-0.10297	-0.03217	-0.0577	-0.0454322	-0.0537317	0.0228967	-0.0683448	-0.0291579	0.556114	-0.346511	-0.685225	-0.0745671	-0.442282	-0.362951	-0.137037	-0.485278
ACTN3	0.00718954	-0.00722555	-0.398943	-0.287275	0.686217	0.00407381	0.00519419	-0.00931261	-1.13231	-0.401104	-0.479014	1.09511	-1.25799	0.470625	-0.942062	2.37184	-0.739941	-0.333565	-0.799323	-0.459423	-0.60555	-1.17947	0.527816	0.160035	-0.312768	-0.299297	-0.632355	-0.13215		0.182481	0.0320507	0.108436	0.0944326	0.102016	-0.062982	-0.398606	0.00459348	-0.00960474	0.0144889	-0.0526977	-0.0954848	-0.69245	-1.39274	-2.10156	-0.874132	-0.430305	-0.342514	-0.757635	-0.588624
ACTR10	0.00722965	-0.00726606	0.048952	-0.192738	0.143785	-0.0184523	0.0146808	0.00357443	0.139257	0.11443	0.00181798	0.158351	0.0209365	-0.120163	-0.0675749	-0.17923	-0.20531	0.0422038	0.0486609	-0.103836	-0.147443	-0.0388891	-0.0496299	-0.0163207	-0.138946	-0.00349039	0.230188	0.237623	-0.191132	-0.225617	0.0843417	0.0900265	-0.162696	-0.037905	-0.175246	-0.113682	-0.228802	-0.129738	-0.238805	-0.18357	-0.117717	0.0715586	-0.0728225	-0.0911088	0.0666739	-0.0652175	-0.175282	-0.321066	-0.0618674
ACTR1A	-0.00332832	0.00332066	-0.293901	-0.047457	0.341357	-0.0192269	0.00507934	0.0139435	-0.0392956	-0.0884846	-9.52499e-05	-0.0581886	0.03033	-0.0526089	-0.104371	-0.169439	0.0670609	-0.047933	0.0287095	0.135945	-0.117473	-0.0351382	-0.0513341	0.00861068	0.014462	0.028925	-0.201199	-0.0631383	-0.406975	-0.447103	-0.0624087	-0.0641141	-0.364844	-0.127082	-0.141515	-0.31062	0.0642607	0.00718584	0.00944673	0.0130543	0.0411564	-0.0332049	-0.0658228	-0.0666559	-0.0896102	-0.133357	-0.10461	-0.17077	-0.288144
ACTR2	0.000172913	-0.000172934	0.086323	0.011926	-0.098251	0.0112672	-0.0223439	0.01082	-0.0707275	0.0409363	0.0236786	-0.108906	-0.0489721	-0.0134788	0.0752724	0.0422842	-0.0032221	0.101615	0.190362	0.0885611	0.0382909	-0.0214	0.0388801	0.0424679	-0.0119182	0.0942269	-0.264677	-0.30746	0.0799359	-0.548596	-0.296536	-0.164078	-0.472224	0.933703	1.11867	0.68152	0.0378201	-0.0035946	0.0184293	0.068502	0.0669768	0.0595019	0.0372998	0.00543857	0.118861	-0.00577516	-0.0792443	-0.0140847	0.299108
ACTR3	0.0197826	-0.0200577	-0.234141	-0.003204	0.237344	0.00674586	0.0160244	-0.0230589	0.0901301	0.0834302	-0.0129503	-0.0630455	0.00590335	-0.000364823	-0.0978013	0.0157042	-0.00760689	0.0846466	-0.109424	-0.0956802	0.0688727	0.0617325	0.00177249	0.0612378	0.1227	0.0507564	-0.150136	-0.0963286		-0.00388929	0.124393	0.0882565	0.00311119	0.732308	0.855706	1.34044	0.0905245	0.0429117	0.0398791	0.0729397	0.0984767	0.105193	0.0994328	-0.0282896	0.0135121	0.0751217	-0.0121933	0.0840619	0.0713705
ACTR6	0.0294078	-0.0300198	-0.384966	0.142919	0.242045	0.00806296	0.0666675	-0.0784099	0.312968	0.147458	-0.275022	0.1171	0.170187	-0.106577	-0.208465	-0.190702	-0.164032	-0.203445	-0.168995	-0.0821031	-0.0530919	-0.0483225	-0.0821939	0.0566074	-0.0293886	-0.0568234	0.110103	0.0720092	0.196041	-0.0722893	0.231012	0.285451	-0.0448693	-0.223208	-0.310566	-0.192368	-0.0531471	-0.128363	-0.178015	-0.0235927	-0.101778	-0.0582786	-0.226572	-0.461334	-0.114135	-0.124572	-0.283894	-0.578356	-0.360581
ACVR1B	0.00773474	-0.00777643	-0.036204	0.072056	-0.035852	0.0102789	0.00353712	-0.0139245	-0.284408	-0.00759273	0.0341403	-0.303075	-0.0904689	0.0085779	0.106815	-0.00121504	-0.0191415	0.11377	0.226932	-0.0977531	0.136153	0.106564	0.149111	-0.0221837	0.255194	0.308763	-0.0125576	0.111779	-0.261721	0.213832	0.270377	0.222363	0.232007	-0.015828	0.124789	-0.12733	0.0272303	0.00899897	-0.00842918	-0.0608856	-0.0652491	-0.127258	0.00205709	-0.111494	-0.0542395	-0.129358	-0.25928	-0.064054	0.11669
ACVR2A	0.0355799	-0.0364797	-0.025155	0.076614	-0.05146	0.0377952	0.0260635	-0.0660855	0.0459418	0.34372	0.17936	-0.0510374	0.0989645	0.0512086	-0.0558587	-0.147887	-0.249888	0.208287	-0.261677	-0.146323	-0.159177	-0.0500851	-0.121684	0.088849	0.05749	0.366457	0.104493	0.245825	-0.515659	0.442437	0.486365	0.391936	0.425842	-0.490752	-0.704782	-0.635596	-0.0355126	-0.148547	-0.0663548	-0.0143308	-0.0621102	0.0413499	-0.160934	-0.0919803	0.261824	0.0270398	-0.0709519	-0.381489	-0.349774
ACVR2B	0.0193514	-0.0196145	-0.219682	0.18013	0.039553	-0.0130079	0.00785235	0.00506702	0.0146376	-0.0806597	0.0123884	-0.326117	0.104834	0.269299	-0.0454872	-0.118859	-0.0836815	-0.0207079	0.225812	-0.350552	-0.218383	0.120559	0.0649842	-0.0803815	0.18882	0.289		0.0909347	-0.209598	0.239484	0.224912	0.105098	0.2223	-0.111427	-0.254179	-0.180116	-0.049205	-0.0568658	-0.0439149	-0.0649003	-0.129696	-0.337739	0.0227758	0.0826326	-0.343734	0.0668039	-0.188653	-0.38793	-0.338794
ACY1	-0.00203473	0.00203186	-0.060595	0.114077	-0.053483	0.00691318	-0.0120154	0.0050268	-0.219713	0.0714505	-0.0191838	0.216735	0.0223872	-0.383061	0.0958154	-0.188924	-0.057767	0.231655	0.276791	0.0868463	0.090864	-0.160316	-0.0451222	0.172668	-0.241445	-0.0642905	-0.129451	-0.239927	0.190571	-0.358452	-0.195172	-0.158337	-0.384396	-0.123234	-0.141904	-0.277477	-0.0237475	-0.0162518	0.0148942	-0.043635	-0.0371036	-0.519523	-0.76678	-0.0980529	-0.296274	-0.209986	-0.437747	-0.925191	-0.14623
ACY3	-0.021694	0.0213726	-0.153065	-0.036712	0.189776	0.00657621	-0.011597	0.00495084	-0.558928	0.218844	-0.0699338	0.0963273	0.0725272	-0.344022	0.266208	-0.451197	-0.0355316	0.084156	0.235413	-0.358715	-0.154871	-0.3906	0.0626023	-0.272945	-0.0574145	-0.00787059	-0.631071	-0.277979	0.532592	-0.886991	-0.623416	-0.646188	-0.974293	-0.022521	0.056248	-0.132107	-0.118918	-0.0268449	-0.0218888	-0.156342	-0.0706296	0.0189792	-0.576027	-0.421264	-0.196501	-0.681228	-0.784454	-0.528608	-0.000695518
ACYP1	0.0419537	-0.0432104	-0.090636	-0.102425	0.19306	0.0106214	0.0387294	-0.0507982	0.128452	-0.0467732	-0.092879	0.169528	-0.0960529	-0.278858	0.00728141	0.225406	0.0744209	-0.209493	0.0966711	0.00397321	0.0617488	-0.0867678	0.0419434	-0.0441901	-0.0233232	0.138336	0.673473	-0.0996334	0.121404	-0.173714	0.296676	0.301591	-0.153704	-0.494688	-0.493185	-0.33941	-0.145475	-0.0835828	-0.11435	-0.128683	-0.00353597	-0.209587	-0.362753	-0.384868	-0.191446	-0.299502	-0.37274	-0.105586	-0.193532
ADAM10	0.00386924	-0.00387965	0.252778	0.041457	-0.294236	0.0201627	0.0345262	-0.0563325	-0.0309052	0.102471	-0.0229348	-0.00879301	0.0320713	0.267365	-0.184477	-0.0809155	-0.115291	0.114763	-0.105925	-0.0615091	-0.0730868	0.0515136	-0.156728	0.0148848	0.0450151	0.0238049	-0.190378	-0.0681769		-0.964814	-0.191869	-0.058861	-0.574855	0.129068	0.819386	-0.485767	0.0862189	0.0127545	0.00666069	0.132579	0.095264	0.124685	0.0821846	0.186841	0.0357677	0.177736	-0.0436888	0.205881	0.0174194
ADAM11	-0.0492624	0.0476357	0.051276	-0.046811	-0.004465	0.00146776	-0.0137783	0.0121923	-0.178009	-0.127926	-0.0331105	-0.535928	-0.0059943	0.0203359	0.0978258	-0.0616285	-0.0478624	0.0257257	0.372192	-0.0201199	0.117785	0.0425877	0.122099	0.167672	-0.0301979	0.241165	-0.598058	-0.126667	-0.295352	0.601799	0.559405	0.50678	0.597388	-1.82566	-1.90109	-1.89107	-0.00327362	0.0202589	0.0183086	-0.061252	-0.0309283	-0.111041	-0.125193	-0.263196	-0.102998	-0.0918881	-0.0257288	-0.13987	0.0390599
ADAM17	-0.0055723	0.00555086	0.26347	0.091883	-0.355355	-0.0189654	0.0194031	-0.00069305	-0.0438113	0.105788	0.0597198	-0.0969127	-0.201266	-0.117676	-0.237375	-0.0756216	-0.0705988	0.0882191	0.311984	0.0373357	-0.0361092	-0.354735	-0.268325	0.0292864	-0.121843	-0.053297	-0.469478	-0.259922	0.366847	-0.164368	-0.233888	-0.25067	-0.148129	0.712705	0.982225	-0.205985	0.0355501	-0.0168119	0.0563969	0.00644297	-0.0123057	0.14029	0.392059	0.451553	0.376745	0.690648	-0.0667952	0.790456	0.491184
ADAM8	-0.00318172	0.00317472	-0.123072	0.067307	0.055766	0.0521933	0.00871597	-0.0632584	-0.216454	-0.13007	0.292302	0.0423078	-0.586899	-0.180319	0.0350152	-0.0260218	-0.118417	-0.0934937	0.239793	-0.0747025	0.337038	-0.0592651	0.101794	0.195006	0.0467988	-0.144648				0.0636517	-0.155697	-0.199697	-0.047777	1.70994	2.07934	1.49777	0.469255	0.381385	0.322917	0.486978	0.417584	0.072823	0.419346	0.38058	-0.0254254	0.219217	-0.0879367	0.996645	0.0357719
ADAM9	0.00545367	-0.00547437	-0.072548	0.062822	0.009725	0.00208684	0.0286819	-0.0313963	-0.198475	0.26435	0.0502348	0.116054	0.0391753	-0.0159654	-0.159799	-0.107823	-0.122163	0.131686	-0.16449	0.0109682	-0.169594	-0.0041078	0.0394124	0.019853	-0.144933	0.0111215	-0.0792184	-0.251361	0.503103	-0.585011	-0.129225	0.0776865	-0.464782	0.550713	0.780987	-0.309646	0.146071	0.0933201	0.0968403	0.200837	0.168151	0.284477	0.179615	0.108496	0.159604	0.349596	0.141095	0.214289	0.136015
ADAMTS1	0.0162533	-0.0164385	-0.36633	-0.208214	0.574542	0.0104806	0.0891318	-0.106282	-0.51195	-0.0415067	0.0306079	-0.213319	0.219392	0.227275	-0.181161	-0.242466	-0.214835	0.274685	0.411081	0.186388	-0.166004	0.241624	0.204722	0.311546	0.0460715	-0.145561		-0.842439	0.54145	-0.896441	-0.253783	-0.344652	-0.896116	1.93465	1.27252	1.69478	0.41501	0.31851	0.216508	0.331657	0.387379	-0.0664279	0.276368	0.19565	0.406707	0.205985	0.0602868	-0.114477	0.660688
ADAR	-0.0108502	0.0107693	0.165086	0.16577	-0.330857	0.0481432	-0.0865205	0.0346039	-0.139664	-0.0654536	-0.0166419	-0.0874533	0.0464991	0.023431	-0.0767232	-0.00568487	-0.00361626	0.0821959	0.211169	-0.191288	0.101217	-0.0603588	0.0923024	0.0120472	0.0420923	0.211746	0.391362	0.07002	-0.314325	0.0151805	0.0168957	0.024147	0.00752892	-0.200993	0.19167	-0.578693	0.0444609	0.0665556	0.106044	0.02154	-0.0187079	-0.134822	0.18759	0.0540237	-0.0159309	0.0327468	-0.168234	0.259744	0.171673
ADARB1	0.00744068	-0.00747925	0.004886	-0.245175	0.240289	-0.015261	0.0363238	-0.0217675	-0.138593	-0.0613395	-0.00858051	-0.193052	0.0449958	0.0566371	0.0129692	-0.0462187	0.103069	0.0232126	0.215567	0.109305	-0.0301063	0.0350162	-0.0817182	-0.0118998	-0.224574	-0.0661735	0.322274	0.2798	-0.485136	0.245268	0.366793	0.352132	0.27308	-0.999859	-1.70518	-0.778655	-0.0984342	-0.0913787	-0.190052	-0.0706549	-0.062253	-0.381284	-0.298937	-0.55308	-0.237409	-0.579969	-0.542054	-0.717883	-0.519237
ADCK1	-0.00651455	0.00648526	0.058737	-0.140894	0.082155	0.0051637	-0.02166	0.0162336	-0.0595111	-0.103436	-0.107942	0.0528972	-0.0803161	-0.274181	-0.111927	-0.0674978	-0.0516503	0.113204	0.139398	-0.0666162	0.02102	0.00135052	0.0639107	-0.0370943	0.0442424	0.189917	-0.0570434	0.0122891	0.210682	-0.196534	-0.134858	-0.3036	-0.200237	-0.148816	-0.069778	-0.408336	0.0325941	0.0678237	0.0586286	0.0474277	0.028299	-0.0234574	-0.157504	-0.0449605	-0.320653	-0.152989	-0.263217	-0.0449989	-0.171668
ADCY3	0.000531049	-0.000531245	-0.040334	0.010293	0.030039	-0.00651963	0.0222086	-0.0159634	0.276558	-0.0871987	0.167372	-0.139544	0.112727	-0.0308839	-0.00218521	0.136638	0.157046	-0.378622	-0.156032	-0.176589	0.0643429	0.00928481	0.0117513	-0.090995	-0.0932746	-0.105873		-0.663977	0.43863	-0.247892	-0.0309851	-0.0821881	-0.20953	-0.477345	-0.496064	-0.367948	-0.0651446	-0.0234507	-0.0584626	-0.107096	-0.0827754	-0.0745428	-0.0583314	-0.331899	-0.390952	-0.221366	0.0195358	0.112197	0.14436
ADCYAP1R1	0.0225773	-0.0229362	0.092028	0.344372	-0.4364	-0.00847388	-0.00424731	0.0126346	-0.0545794	-0.0664547	-0.0242834	-0.129611	0.107068	0.0870501	-0.209715	-0.29626	-0.0804266	0.103468	0.132372	-0.159164	0.111591	-0.0181814	0.0617407	0.0837041	0.271373	0.0588123	0.62786	0.40012	-1.18719	0.203208	0.144701	0.15416	0.186544	0.545012	0.581228	0.412923	0.0116496	0.01033	0.0122505	-0.0696281	-0.0333276	0.0204623	0.134725	-0.102961	-0.0288726	0.0454964	-0.192058	-0.0362968	0.00201907
ADD1	0.0292445	-0.0298496	0.276867	0.03163	-0.308497	-0.0063003	0.00688518	-0.000615357	-0.129999	-0.0293355	-0.0113155	-0.0773211	0.0581932	0.0779802	-0.0148116	-0.0419581	-0.0666252	-0.00530726	0.0684683	0.0763422	0.0149183	-0.0711247	-0.0864047	0.0417197	-0.0353372	0.0746842	-0.0401605	-0.0206641	-0.272246	-0.0386506	-0.358039	-0.222935	0.0932109	-0.380318	-0.258017	-0.71074	-0.0674105	-0.0740065	-0.0963784	-0.0611923	-0.0606892	-0.0791628	-0.0338898	-0.0872769	0.00661129	-0.0209374	-0.129761	-0.0217642	-0.0608594
ADH1C	-0.0524806	0.0506384	0.103375	0.063992	-0.167368	0.0406457	-0.016501	-0.0250324	-0.219049	0.0861086	0.104715	-0.0842909	-0.213159	0.564744	-0.134289	0.0363201	-0.331444	0.385582	0.207172	-0.452672	-0.436647	-0.0323347	-0.787505	-0.369925	0.167341	0.102752		-0.434123	0.246079	-0.448491	-0.145972	-0.0379352	-0.218813	-0.197944	-0.096831	0.085671	0.0419191	-0.0316124	-0.0103422	0.0178949	-0.00784429	0.284507	0.123465	-0.297965	0.286402	-0.0647423	-0.126274	-0.323811	0.14673
ADIPOR1	-0.000510589	0.000510408	0.063649	-0.026038	-0.03761	-0.0138139	0.00158064	0.0121157	-0.0324564	0.0139498	-0.05897	0.0454784	0.122863	-0.245221	-0.152583	-0.228229	-0.113481	0.00511493	0.0598609	-0.12285	-0.00736354	-0.0894684	0.00343419	0.00314425	0.0581018	-0.0710987	-0.204452	-0.14385	-0.0258112	-0.402522	-0.146686	-0.0941583	-0.415603	0.287731	0.386715	-0.363555	-0.0360635	0.0254606	0.0160361	0.0104447	0.0233283	0.116976	-0.0144497	0.0430557	0.0873203	0.114583	-0.0867254	0.0254466	-0.045958
ADIPOR2	-0.00626116	0.00623411	0.268592	-0.154064	-0.114526	0.0429386	-0.0262555	-0.0176737	-0.20193	0.127793	-0.0273347	0.228701	-0.00498858	0.208042	-0.458339	-0.45127	-0.339095	-0.467585	0.106661	0.406024	-0.195509	-0.361569	0.103637	0.13956	-0.0799091	0.252189	-0.313355	0.0849359	-0.0765164	-0.247972	-0.270476	-0.23034	-0.240091	0.251481	0.078747	0.790096	0.0769084	0.0671047	0.141143	0.101741	0.0982744	-0.20503	-0.109779	-0.0790644	0.0763474	0.140491	-0.273488	-0.367578	-0.180086
ADK	-0.0107849	0.0107049	0.359586	0.051618	-0.411205	0.00245421	0.0128862	-0.0154832	0.0473104	0.0061093	0.00246236	0.141592	0.148642	-0.0971516	-0.195153	-0.139175	-0.0710974	-0.0243582	-0.268919	-0.0145125	0.0714915	0.0109181	-0.0521855	-0.0381142	0.190608	-0.0306026	-0.173549	-0.0335569	0.105935	-0.315875	0.079483	0.176506	-0.341088	-0.474206	-0.553903	-0.5657	-0.0875034	-0.0874184	-0.0307463	-0.00780377	-0.0177884	-0.0204883	-0.159329	-0.219914	-0.120027	-0.0018792	-0.0994411	-0.0930975	-0.215211
ADM	-0.0087355	0.00868292	0.089781	0.110792	-0.200573	0.0192822	-0.0233229	0.00371922	-0.30464	-0.0636137	0.0847891	0.0296423	-0.0942404	0.295162	-0.0235911	-0.138847	0.221484	-0.144783	0.529646	-0.0271354	-0.115786	-0.109402	0.434583	0.319547	-0.229923	0.0195853		-0.324197		-0.542538	-0.457961	-0.142108	-0.445982	0.160128	0.163447	0.191171	0.0536892	0.0641411	0.0316447	0.0247897	0.0334953	-0.482762	0.240077	0.135313	-0.0117317	-0.234589	-0.56125	0.18067	0.969641
ADORA1	-0.000826492	0.000826019	-0.08022	-0.00605	0.086269	0.0279508	0.0139264	-0.0428471	-0.179177	0.0857354	0.0169275	-0.0547552	0.0678453	-0.0728001	-0.0736416	-0.121708	0.0606547	0.0624463	0.167811	0.0871965	-0.0318234	0.020728	0.0533778	0.0795168	-0.0116924	0.0528232	0.608947	0.0241381	-0.832003	-0.150604	-0.167737	-0.171491	-0.115295	-0.05924	-0.108309	-0.284374	-0.066464	-0.0554881	-0.0627243	-0.0587296	0.00411705	-0.116029	-0.0243611	-0.126582	-0.023699	-0.138249	-0.197482	-0.0350002	-0.014008
ADORA2A	-0.0136702	0.0135419	-0.092173	0.157978	-0.065807	0.0136193	-0.00971181	-0.00401018	-0.120647	-0.35131	-0.0435278	-0.0371233	-0.0326373	0.246852	0.176666	0.130834	0.00589427	0.0956769	-0.225307	0.127008	0.229317	0.234216	0.0107744	-0.0786823	-0.182131	0.00705822	0.656554	0.3039	0.153298	0.226795	-0.0514795	-0.0373986	0.188944	0.309727	0.212207	-0.216063	0.0252479	0.024195	0.0262122	0.00499279	0.0297211	0.0942876	0.043437	0.176027	0.169736	-0.186682	0.25163	-0.033588	-0.00342328
ADORA2B	0.00224962	-0.00225314	0.075973	0.069989	-0.145961	0.0114055	-0.00510828	-0.00636562	0.0199467	0.351695	-0.126946	-0.0280189	-0.117239	-0.35158	0.0809691	-0.233068	-0.0654757	0.0516256	0.317398	-0.0429487	0.0163109	-0.157792	0.0528669	-0.262482	0.029578	-0.0390519		-0.187594	0.0405298	0.0222198	0.253784	0.133513	0.0823355	-0.187195	-0.19526	-0.161541	0.0705663	0.0125065	-0.0186234	0.0421678	0.0599679	-0.226212	-0.277712	-0.422713	0.0799969	-0.356712	-0.655689	-0.112995	0.0702419
ADPGK	0.00812024	-0.0081662	-0.017038	0.159851	-0.142813	-0.0303468	0.0444312	-0.0151718	-0.155632	-0.0131566	0.0742007	-0.203973	0.0475879	0.317424	-0.23806	-0.274465	-0.0590034	-0.0161712	0.0908228	0.0532702	-0.185212	0.121336	-0.05175	-0.347073	0.00871442	0.265233	-0.210234	-0.0935185	0.0512422	-0.5887	-0.282959	-0.152854	-0.529942	-0.696342	-0.584477	-1.18894	0.0143823	-0.0236555	0.0633708	0.0116012	0.0977148	-0.0208401	-0.028766	0.0644564	-0.11716	0.105543	-0.0498807	-0.0371808	-0.129588
ADPRH	-0.0256345	0.025187	-0.045045	0.148402	-0.103357	0.00695858	0.0141656	-0.0213679	0.088083	-0.0863505	0.0899172	0.00855674	0.0191388	-0.0919223	-0.104537	-0.172447	-0.132833	0.0485374	0.241484	-0.121009	-0.0563163	-0.0753383	0.00800244	-0.0632282	-0.0608479	-0.0236301	0.245298	0.0406006	-0.404212	-0.279144	-0.313942	-0.290247	-0.281721	0.032407	-0.076428	-0.506283	-0.0426742	-0.0367447	-0.060964	-0.0880758	-0.0460061	-0.0817521	-0.0831847	-0.0769745	-0.138868	-0.056089	-0.23534	-0.158625	-0.00152584
ADPRHL2	-0.00478563	0.00476981	-0.161573	-0.175108	0.336682	-0.0337936	-0.0115938	0.0442625	-0.00580452	-0.0416476	-0.347805	0.145791	0.0133112	-0.257403	0.218591	-0.140194	-0.176277	0.0862896	0.466981	-0.152515	0.139882	-0.258272	-0.0591341	0.0809335	0.115081	0.173389	0.0204008	-0.0800961	-0.0386728	-0.186472	-0.177654	-0.212153	-0.202501	0.370395	0.446805	0.062026	-0.061283	-0.107459	-0.000306777	-0.0472045	-0.108276	0.0942442	-0.0576308	-0.0499614	-0.123089	-0.273683	-0.184301	-0.329761	0.192666
ADRB3	0.00669448	-0.00672569	0.053307	-0.033552	-0.019754	0.0318882	-0.0164691	-0.0159554	-0.0648039	-0.484944	0.0506882	0.0337607	0.404248	0.0366589	-0.0177092	0.0626467	0.295105	0.279813	-0.377935	-0.0953577	-0.204316	-0.103809	0.225407	-0.128005	0.318266	-0.482653	0.271475	-0.0495889	-0.274482	-0.78981	-0.404987	-0.32189	-0.684033	-0.100834	-0.272918	-0.019443	-0.00786174	-0.0287872	-0.0672632	-0.103416	-0.11404	0.0719634	0.14622	-0.31206	-0.331886	-0.244756	0.296388	-0.0340404	-0.566412
ADRBK1	-0.0038713	0.00386094	0.02146	0.288036	-0.309497	-0.013591	-0.0248947	0.0377109	0.0511138	-0.207975	-0.0120536	-0.199272	0.111524	0.0443156	-0.0676354	0.0782316	0.104836	0.0469505	0.20395	-0.100471	-0.00574346	-0.118783	0.0612336	0.0826437	-0.0166757	0.0781575	-0.353082	0.0397439	-0.227736	0.234788	0.196808	0.114716	0.261576	-0.66645	-0.323502	-0.860137	0.100004	0.108947	0.150745	0.0199046	-0.00445918	-0.0780369	0.118979	0.0340269	-0.153784	0.0969995	-0.186342	0.00301711	-0.163515
ADSL	0.00066192	-0.000662224	0.002928	0.066523	-0.06945	0.0228115	0.044846	-0.0702247	0.102762	-0.120884	-0.262772	0.170651	-0.192355	-0.247561	-0.0857318	0.000957221	-0.161506	0.0905032	0.433617	-0.0493127	0.039386	-0.174275	0.00496399	-0.127942	-0.246588	0.0200313	-0.345051	-0.0476656	0.126332	-0.516167	-0.0779928	-0.109239	-0.470052	0.279086	0.274548	-0.917597	-0.00386355	-0.017255	-0.150948	-0.0154878	-0.028889	-0.149941	-0.0254135	-0.221047	-0.0524815	-0.16448	-0.351772	-0.15821	0.234417
ADSS	0.0176166	-0.0178343	-0.140553	-0.498679	0.639232	0.0184673	-0.0161018	-0.00257603	-0.147873	0.0896024	0.0242345	-0.00042261	-0.0907233	0.159037	-0.015704	-0.0218042	-0.116791	0.110064	0.125065	-0.11011	0.0362005	-0.0224572	0.0241364	0.0303747	0.0810203	0.221311	-0.236398	0.0860462	0.0714174	-0.316298	-0.0340907	-0.0393311	-0.272624	0.65857	0.287478	0.811704	-0.0805726	-0.0587576	-0.0567631	-0.0309225	-0.00640018	-0.0727972	-0.0301021	-0.134002	0.0511902	-0.000493701	-0.0944206	-0.325068	0.00835892
AES	0.00595714	-0.00598184	0.078045	0.17405	-0.252095	-0.0284231	-0.0295015	0.0562362	0.0585436	-0.0515692	0.0172332	-0.00634121	0.0340636	-0.103564	-0.12033	-0.196224	-0.081558	-0.0538171	-0.00793646	-0.440093	0.0274078	-0.107685	-0.0829028	-0.101943	-0.306304	0.0161117	0.101112	-0.0670228	-0.096994	0.192202	0.149356	0.130998	0.218402	-1.34607	-1.1903	-1.4213	-0.122533	-0.0155151	0.113264	-0.102274	0.0265167	-0.0379481	-0.0814957	-0.136795	-0.184464	-0.0902508	-0.165649	-0.491784	-0.462173
AFF4	0.026121	-0.0266027	-0.009215	-0.119937	0.129151	0.0185418	-0.0308587	0.0118206	-0.214893	0.0683072	-0.0689419	-0.136767	-0.00858643	0.109895	0.037751	0.00212536	-0.0575899	0.139543	-0.0535029	0.0415348	-0.041955	0.0331307	-0.0157819	0.0112165	0.0963572	0.186337	-0.244137	-0.0873806	-0.161382	-0.41082	-0.297012	-0.522022	-0.537203	-0.051776	-0.614729	0.048055	-0.00829784	-0.0232556	0.0107367	-0.0590715	-0.019845	-0.0535723	0.0274559	-0.181405	0.0863952	0.0160677	-0.101054	-0.138362	-0.0410213
AFP	-0.0898592	0.0845889	-0.116196	-0.208547	0.324742	0.0336706	0.00834289	-0.0430706	-0.52034	0.12602	-0.704552	0.19258	-0.577369	0.41404	-0.434047	0.485624	0.192092	-0.238101	-0.356975	0.0554704	0.241699	-0.218666	-0.232119	-0.141234	-0.00628875	0.492263	-0.0385395	-0.254226	-0.585595	0.0946752	0.0940294	0.0755295	0.00796835	-0.130684	0.061306	0.009901	0.0834669	0.0426139	0.0548999	0.0601859	0.0339462	0.0932369	0.00562173	0.467283	0.233594	0.109385	-0.108591	0.532112	0.174674
AGAP1	0.000275748	-0.000275801	0.397651	0.105781	-0.503431	-0.00057633	0.0124225	-0.0119492	-0.233092	0.0215874	0.117424	-0.270696	-0.0167245	-0.0720174	0.0338005	-0.0690066	-0.0212037	0.0893919	0.112576	-0.213925	-0.116536	-0.131554	0.173126	0.0454365	0.0990411	0.0163105	-0.525264	-0.0326519	-0.516832	-0.515417	-0.138594	-0.125351	-0.343081	-0.351348	-0.568132	-0.635081	-0.038107	-0.0545002	-0.112546	-0.0238788	-0.057847	-0.109837	0.0807284	-0.0254954	-0.0299886	-0.0633349	-0.188713	-0.161451	-0.0749752
AGAP3	-0.00269166	0.00268665	-0.268155	0.398357	-0.130203	-0.0289952	-0.0296303	0.0568966	0.0704549	-0.156025	-0.151652	-0.0945048	0.0935874	-0.0512719	-0.0263396	-0.110673	-0.0604615	-0.0467846	0.329066	-0.0149154	-0.0299925	-0.0630617	-0.00626151	0.0659612	-0.271719	-0.180498	-0.323467	0.021884	-0.437331	0.259123	0.359153	0.237617	0.294051	-0.714477	-0.389366	-1.02172	-0.127582	-0.225145	0.0109642	-0.157902	-0.247316	-0.18305	-0.238544	-0.116002	-0.428964	-0.0698179	-0.456572	-0.0540121	-0.170589
AGL	0.0290501	-0.0296471	-0.080136	-0.047023	0.127159	0.0233272	0.00725851	-0.0311268	0.142259	0.359175	0.250249	0.308081	0.173871	0.0494053	-0.441679	-0.138512	-0.232407	0.352521	0.0284322	-0.302892	-0.287817	-0.707418	-0.630376	-0.511084	-0.25707	-0.0281157		-0.408401	0.317931	0.0733409	0.356296	0.33951	0.139472	-1.37741	-0.863221	-0.82964	-0.0570803	-0.0779027	-0.118625	-0.0950564	-0.0934491	0.160303	0.152248	0.173874	0.0647197	0.0787045	0.0053763	-0.276543	-0.0750503
AGPAT3	0.00647351	-0.00650269	-0.179923	0.05398	0.125945	0.0315608	0.0178585	-0.0507607	-0.253258	0.184511	0.0779074	-0.163021	-0.0538992	0.00939998	0.00696329	-0.0520475	-0.124399	-0.00049823	0.317114	-0.0595029	0.0261375	-0.0320326	-0.0305578	0.0297931	-0.0874642	0.122311	0.0612602	-0.0634444	-0.625352	0.340099	0.269811	0.298406	0.37657	-1.43171	-1.31871	-1.3676	0.108172	0.0139272	0.0148505	0.0604519	0.0192798	-0.162282	-0.112886	-0.146791	-0.171023	-0.150293	-0.244249	-0.282292	0.0387807
AGPAT5	0.00879343	-0.00884736	0.063797	0.176245	-0.240042	-0.00301688	0.0211171	-0.0183753	0.231587	0.0603207	0.0338145	0.22403	0.193511	-0.256854	-0.148707	-0.244328	-0.0132552	-0.166869	0.0737497	-0.103211	-0.0438156	-0.110732	-0.0775805	-0.0912175	-0.168794	-0.332404	-0.0273152	-0.100931	-0.0318594	0.0437817	0.196225	0.0518106	0.0562952	-0.391789	-0.22103	-0.773105	-0.100774	-0.0935361	-0.15017	-0.0606716	-0.0883785	-0.0603349	-0.102966	-0.118011	-0.0254584	-0.199376	-0.151426	-0.485591	-0.0548068
AGPAT6	0.0121164	-0.012219	-0.128218	-0.014592	0.142809	0.0209417	0.000575613	-0.0218344	0.141108	-0.0676952	0.12853	-0.00300928	-0.0490373	-0.0841766	-0.0333753	0.157509	-0.0416929	0.124903	0.368694	-0.00383931	0.057731	-0.128097	-0.0818845	0.0339959	-0.375814	0.0108786	-0.291185	-0.0745953	-0.114672	0.326841	0.252947	0.175193	0.333134	0.218939	0.42875	-0.154888	-0.0380398	-0.0561631	-0.144991	-0.00916645	-0.0827597	-0.0374902	0.00686333	-0.00855847	-0.0525903	-0.157931	-0.0587468	-0.171277	0.154499
AGRN	-0.0711697	0.0678233	0.060432	0.127913	-0.188345	0.0310077	0.00645595	-0.0383181	-0.254829	0.22994	-0.0754607	-0.413821	0.0122318	0.217964	-0.00856374	-0.226403	-0.0808607	0.32921	-0.137799	-0.157901	-0.139864	-0.0320258	0.0835629	-0.0191183	0.15449	0.314693	-0.181634	-0.181261	-0.496528	0.225208	0.0739381	0.0590757	0.250112	-0.628027	-0.725737	-0.774768	-0.0880695	-0.089013	-0.0505993	-0.0986311	-0.0318176	-0.0736232	0.22569	0.220908	0.144284	0.113406	0.0565784	0.0429389	0.0841547
AGT	-0.00671069	0.00667962	0.363321	0.072338	-0.435658	-0.0397169	0.0160185	0.022885	-0.0566148	-0.0797307	0.20022	0.230332	-0.024748	-0.404985	-0.0371759	-0.104253	0.00209653	0.123428	0.245185	-0.446143	0.0408222	-0.194825	0.0205045	0.0617249	-0.0510061	-0.218949	0.715585	-0.118388	-1.64294	-0.355975	-0.135604	-0.169649	-0.332278	-3.17035	-2.95932	-3.47159	-0.219038	0.00438514	0.0113117	-0.0955042	0.0183489	-0.0522611	-0.151387	-0.206048	-0.0433256	-0.481644	-0.692126	-0.355416	-0.0451848
AGTR2	0.098831	-0.106103	0.029853	0.032375	-0.062229	-0.00168713	0.0393629	-0.0387346	-0.0920295	0.0796364	-0.0254015	0.0771579	-0.115145	-0.207305	-0.135908	-0.196066	-0.211697	0.0784786	-0.0169372	-0.0754633	-0.211157	-0.261939	-0.00292698	0.0730273	0.0719299	-0.0572658				-0.143213	-0.159947	-0.259971	-0.0374991	0.046446	0.024764	-0.06941	-0.120256	-0.152268	-0.119024	-0.0279744	-0.0993921	-0.00933367	-0.0828394	-0.391046	0.0600072	-0.00304191	-0.32773	-0.285529	-0.0276152
AGTRAP	0.00244509	-0.00244924	0.031432	0.102056	-0.133489	0.00532829	0.00304945	-0.00841513	-0.0704257	-0.178561	0.318711	-0.083581	-0.243954	-0.0878594	0.0538685	0.011966	0.0151593	0.16039	0.208941	0.116253	-0.148019	-0.0508405	0.138544	-0.199331	-0.207733	0.0319734	-0.856011	-0.389171	0.191099	-0.507468	-0.243733	-0.206401	-0.511148	0.583481	0.766036	0.268485	-0.0231654	-0.157154	0.013119	-0.0262309	-0.0632214	-0.177545	0.0504983	-0.0498109	-0.0385904	-0.00682844	0.135966	0.251463	0.094034
AHR	0.019958	-0.0202379	0.03221	-0.259159	0.226949	0.0513128	0.0290836	-0.0840147	-0.295691	0.219393	0.294207	-0.547644	-0.48596	0.364829	-0.272768	-0.0294527	-0.0760597	0.367842	-0.137447	0.0489558	-0.357018	-0.147664	-0.516881	0.0161329	0.0492882	0.371439	-0.290501	-0.064518	-0.248317	-0.173762	-0.00291871	-0.0722915	-0.218193	-0.170267	-0.134868	0.092339	0.25297	0.169164	0.19852	0.290999	0.186799	0.342307	0.229368	0.149576	0.359925	-0.13847	0.325206	0.214854	0.372308
AIFM1	-0.00442774	0.00441419	0.022545	-0.086464	0.06392	0.0342279	0.0390792	-0.0762293	0.10127	-0.0325781	-0.136557	0.0167787	-0.0845544	-0.198652	-0.0363888	-0.0524398	-0.0569752	0.0155326	0.0936934	-0.204913	0.0368584	0.0150447	0.176018	0.0706244	0.120179	0.0585455	0.171823		0.0606789	-0.382637	-0.128813	-0.015247	-0.398162	0.343977	0.233096	0.26168	-0.0209589	-0.0492226	-0.0951316	-0.0874026	-0.0949914	-0.10178	-0.0926489	-0.250466	-0.0531139	-0.120352	-0.30182	-0.0305692	0.0847265
AIMP1	-0.0135917	0.0134649	0.010273	-0.045768	0.035494	-0.00628692	0.0252471	-0.0193248	0.196182	-0.123334	-0.097934	0.119902	0.00559343	-0.238698	0.0351866	-0.0819672	-0.0958751	-0.0728032	0.439631	-0.17298	0.185096	-0.0192278	0.171164	0.0480234	0.130272	0.0409453	-0.213101	-0.0836073	0.354126	-0.150381	-0.14921	-0.11069	-0.137053	0.536806	0.400153	0.024201	-0.026387	-0.0967338	-0.0691484	-0.0287073	-0.00986864	-0.111095	-0.146614	-0.0658316	-0.0598277	0.00885032	-0.277538	-0.263094	0.176248
AIP	-0.00572367	0.00570105	-0.118767	0.146139	-0.027373	-0.00154048	-0.0235699	0.0247055	0.201543	-0.131608	0.0656193	0.064043	-0.000221541	-0.111442	-0.0261559	0.00712225	0.0676058	-0.0496039	0.070305	-0.342005	0.0998028	-0.161842	-0.0924393	-0.0105648	-0.0701237	0.0408813	0.00376721	0.0613719	0.186029	-0.430622	-0.1373	-0.123998	-0.357483	-0.196599	0.115822	-0.847576	-0.165899	-0.0693967	-0.0547386	-0.177733	-0.284782	-0.0345424	-0.0478599	-0.0809017	-0.209204	-0.0992816	-0.08578	-0.174289	-0.185659
AK2	-0.00261936	0.00261461	-0.023813	-0.02445	0.048262	0.00704055	0.0281012	-0.0358766	0.0147746	-0.180122	0.0901545	0.113817	0.0751354	0.0777585	-0.0959744	0.0585323	-0.167483	-0.165024	0.478421	-0.0604528	0.0517378	-0.484166	-0.0181823	0.0853345	-0.2643	-0.10877	-0.720904	-0.601378	0.218777	-0.462513	-0.267766	-0.195964	-0.433567	2.51677	2.47882	1.91031	0.201166	0.128371	0.0986099	0.232312	-0.018692	0.0334642	0.0227803	0.159058	0.0265053	0.248418	0.152212	0.10319	0.697124
AK3	0.00584159	-0.00586534	-0.127524	-0.235675	0.363199	-0.0190418	0.0127213	0.00612588	-0.111021	0.125423	0.0995001	0.229202	0.0384063	-0.0858152	-0.202497	-0.129667	-0.0359145	-0.105984	-0.0221753	-0.0901097	-0.00892559	-0.24543	-0.107654	-0.0319649	-0.00562766	-0.00140805	-0.239684	0.032679	0.0520382	-0.171915	-0.0238447	-0.00612143	-0.131319	-0.130702	-0.004388	0.47143	-0.000645482	0.016555	0.0139288	0.0119279	0.0288382	-0.0880538	-0.0456642	-0.21656	-0.023753	-0.125375	-0.251486	-0.0519636	-0.220919
AKAP1	-0.00873417	0.00868161	0.124903	0.178815	-0.303718	0.0428585	-0.060993	0.0161297	-0.224742	-0.196794	-0.0899505	-0.0870039	-0.245136	-0.107439	0.0430375	0.131244	0.180664	0.132086	0.146611	-0.0704823	0.108608	-0.0496079	0.0963955	0.104655	0.237673	0.113145	0.18279	-0.172109	-0.0993605	-0.559345	-0.0373526	-0.0433221	-0.548354	-0.015674	-0.026071	-0.317095	-0.106861	-0.0341474	-0.0565962	-0.144729	-0.167633	-0.165143	-0.080197	-0.0642259	-0.23127	-0.139119	-0.447822	0.0979825	0.148049
AKAP12	0.0303499	-0.0310021	0.149433	-0.105037	-0.044397	-0.0130093	0.0315882	-0.0191117	-0.460247	0.0970549	0.0703323	-0.225972	0.0567605	0.218799	-0.094634	-0.103314	-0.00528566	0.0981232	-0.145087	0.167652	-0.15646	0.0826064	-0.107817	0.189746	0.0715795	0.0393913	-0.439779	0.0342169	0.120518	0.47793	0.496563	0.530239	0.482124	0.184224	-0.61619	-0.6088	-0.0165539	0.0506417	0.0651039	0.0424498	0.0399707	0.192558	-0.0350162	-0.311406	0.0496685	-0.0103049	0.157932	-0.378479	-0.200423
AKAP8	-0.00312862	0.00312185	-0.321732	0.074448	0.247284	-0.00662186	-0.00371192	0.0102766	-0.310598	0.29225	0.0690828	-0.185829	0.0162701	0.129815	-0.118367	-0.0304502	0.0103879	0.349531	-0.249575	-0.235231	-0.00636198	0.034253	0.0933471	0.139253	0.152513	0.492458		-0.0565337	0.165283	-0.134205	-0.065563	0.0483368	-0.133133	0.243862	-0.050924	0.400479	0.0952273	0.0112189	0.102569	0.110218	0.0699971	-0.244529	0.110895	0.0460801	0.220431	0.100935	0.15095	-0.164731	0.0187195
AKAP9	0.0163473	-0.0165347	-0.211919	-0.058117	0.270035	0.0307064	0.0389901	-0.0723413	-0.0649617	0.00953902	-0.0953429	-0.129616	0.296543	0.154955	-0.103727	-0.0369868	-0.0315295	0.0719018	0.116291	-0.0596623	0.109138	-0.00931255	-0.0440872	0.0863711	-0.0500747	0.235831	-0.296914	-0.339121	0.113823	0.262324	0.346854	0.273867	0.228349	-0.224048	-0.586867	-0.415748	0.00671069	-0.0653287	-0.0973728	-0.185978	-0.129277	-0.116035	0.157863	0.0414455	0.0436424	0.0961912	-0.252761	0.000171603	0.0504116
AKIRIN2	-0.0142404	0.0141012	0.153691	0.037864	-0.191556	0.0110901	0.0356901	-0.0480595	-0.0786749	0.0248754	0.0059042	0.0707924	0.0258025	-0.0730763	-0.0686092	-0.0827633	-0.0167904	0.0680188	0.0406109	0.0586123	-0.0481348	0.0706511	0.0789685	0.0795051	0.0256971	0.0332419	0.061127	0.0293932	-0.245159	-0.752833	-0.365972	-0.0987284	-0.824899	-0.282643	0.380199	-1.01351	-0.013777	-0.0731941	-0.0406094	-0.0537335	-0.0295886	-0.0375821	-0.00236263	-0.00580444	0.132806	0.139468	-0.000204372	-0.110067	-0.056007
AKR1A1	0.00162672	-0.00162856	-0.039067	0.13369	-0.094623	-0.0196685	0.0232232	-0.00388146	0.0445551	-0.109191	-0.0118745	0.0331834	0.0102139	-0.0332751	0.0186844	0.0147551	0.045694	-0.0111389	-0.0711591	0.0261986	0.0516244	-0.0811427	-0.00428173	0.0419078	0.0779001	-0.00579785	-0.152484	-0.0501562	-0.0789341	-0.326664	-0.0654411	-0.0228444	-0.309299	0.470148	0.395898	0.195861	0.0317854	-0.0102043	0.0085867	0.0454245	0.0447045	0.0281897	-0.00505625	0.0299074	-0.0482797	0.0647195	-0.0275162	0.153333	0.0232414
AKR1B1	-0.00192133	0.00191877	-0.39068	-0.050358	0.441039	-0.0163866	-0.00789461	0.0239667	-0.0590383	-0.0590383	-0.0613028	0.0207835	0.011108	0.566654	-0.30105	-0.120242	-0.0659261	-0.0903363	-0.0730663	-0.142278	-0.109764	0.006615	0.00937928	-0.0953083	-0.0695811	0.110501	-0.135526	-0.0461726	-0.188881	-0.273644	-0.0917321	-0.0628747	-0.274283	-0.23777	-0.730945	-0.352457	0.0199283	0.0518559	0.045494	0.0127645	0.0354231	0.0429397	0.0539237	0.153585	0.00789197	0.169347	-0.0312166	0.309419	0.235316
AKT1	-0.000700366	0.000700026	0.08381	0.403043	-0.486853	-0.0450926	-0.0133892	0.0565976	-0.0881078	-0.171171	-0.0379403	-0.1768	-0.00220817	-0.115677	0.0549238	0.0583719	0.0505901	0.0138651	0.183651	-0.113821	0.0867114	0.0812172	0.0451309	0.015661	0.104542	0.155621	-0.634881	-0.173843	0.0123028	0.0106383	-0.0141784	-0.0702121	-0.0155245	0.180769	0.451956	-0.565408	-0.0763019	-0.00725863	0.0270559	-0.11601	-0.148477	-0.0418641	0.0537595	-0.114436	-0.130035	-0.0541675	-0.263021	0.0267751	-0.0703755
AKT2	0.0158407	-0.0160166	0.131692	0.210653	-0.342344	-0.0115346	-0.0276125	0.0383249	0.242667	-0.031146	0.0733668	-0.0512586	0.0498185	0.0848992	0.0494828	0.0188605	0.150479	-0.0626114	0.263086	0.0865938	-0.184389	-0.185799	0.059748	0.0989051	-0.158244	-0.0952091	-0.352828	-0.0879272	-0.146196	-0.306488	-0.277903	-0.256434	-0.47953	0.008802	0.56829	-0.365323	-0.00458905	0.0440005	0.0919927	-0.0709162	0.0345425	-0.0269876	0.133093	0.0291085	-0.0278519	0.0948791	-0.0148794	0.139236	0.179248
AKTIP	-0.00606089	0.00603553	-0.040646	0.100444	-0.059799	0.0300375	-0.0455617	0.014425	0.024655	0.124342	0.00407313	0.113637	0.0146929	0.0831354	-0.074863	-0.126744	0.0430407	0.0694082	-0.0560094	0.160495	-0.0384885	-0.0136451	0.0407033	0.021726	0.0194035	0.186205	0.157723		-0.151879	-0.333938	-0.0525533	-0.0440165	-0.251274	-0.676825	-1.02381	-0.804617	-0.196185	-0.0705812	-0.027425	-0.230366	-0.055306	-0.224693	-0.142805	-0.234129	-0.0861452	-0.0417828	-0.320143	-0.415963	-0.286006
ALAD	0.00834274	-0.00839126	0.236972	0.047756	-0.284729	-0.0243092	-0.0140319	0.0375761	-0.031571	-0.157129	-0.0660363	0.0561468	-0.134365	-0.102754	0.102411	-0.0239815	-0.0713198	0.0434657	0.350809	-0.2068	0.0278684	-0.175131	-0.0551029	-0.0256606	0.148121	0.135714	0.187524	0.0617028	0.197372	-0.449105	-0.329009	-0.513864	-0.499179	-0.254426	-0.305838	-0.653268	-0.107476	-0.0163479	-0.00763318	-0.0635795	0.00821767	-0.123973	-0.0508692	-0.0214884	-0.199064	-0.0300507	-0.248118	-0.117336	0.149903
ALAS2	-0.0236153	0.0232349	-0.081679	0.025548	0.056132	-0.00652046	0.0322776	-0.0263753	0.408068	-0.722713	-0.227968	-0.638119	-0.851612	-0.318307	-0.612647	0.150955	0.451807	-0.425478	-0.120535	-0.600919	0.00132525	1.06502	1.42504	-0.314767	-0.42705	-0.357722	-0.304068	0.212035	0.058064	0.0716399	0.0167036	0.0873138	0.074363	-0.107233	0.039386	0.065866	0.0644806	0.0186477	0.0498602	-0.0323283	0.0342787	-0.0199105	-0.219016	-0.37132	-0.661626	-0.613235	-0.0553903	-0.283365	-0.313422
ALB	-0.0507539	0.0490289	0.255231	0.103552	-0.358784	0.015433	-0.0125821	-0.00299176	0.210621	-0.376363	-0.423572	-0.328729	-0.097238	0.175604	-0.204864	-0.0219603	0.116743	-0.060861	0.270618	0.0271801	0.00440048	0.132662	0.599069	0.0732159	0.101613	-0.338366		-0.440469	0.396666	-0.338273	-0.124093	0.016121	-0.413122	-0.113356	-0.163482	-0.151619	0.044595	-0.00100573	0.0026201	-0.00548772	0.0145294	0.019604	-0.131783	-0.372301	-0.0621607	-0.34543	0.550492	0.00807056	-0.249036
ALCAM	0.0247201	-0.0251511	-0.356189	-0.482853	0.83904	0.0201851	0.0563816	-0.0800027	0.114006	0.150212	0.12977	0.164559	0.204443	-0.0219179	-0.202298	-0.235013	-0.142598	0.190566	0.062594	-0.154188	-0.253851	0.107434	-0.272441	0.000488298	-0.0819346	-0.1863	0.314462	0.200362	-0.511237	-0.673526	-0.38189	-0.254288	-0.426847	0.280519	-0.351092	0.234271	-0.0581932	-0.172683	-0.189099	-0.19864	-0.184164	0.175818	0.129109	0.0131441	0.10174	0.0206129	-0.0810769	-0.604725	-0.355287
ALDH18A1	-0.000646765	0.000646475	0.06615	-0.137852	0.071702	-0.0362395	-0.0123408	0.0472924	-0.0106376	0.0308974	-0.111923	-0.147565	0.0864314	-0.142486	-0.31197	-0.0777041	0.0732123	0.102395	-0.0745083	0.0493893	-0.00779488	-0.0947857	0.112257	0.0707743	0.0878991	0.135257	0.000154137	-0.218268	-0.117763	-0.394127	-0.0955464	-0.0959149	-0.280912	0.240264	0.315504	-0.260344	-0.0389612	0.0345183	0.049485	0.0308479	0.110207	0.278256	0.171457	0.124494	0.190908	0.189379	0.170412	0.616529	0.175611
ALDH1A2	-0.000749341	0.000748952	0.168083	-0.45056	0.282477	0.0239367	-0.0644773	0.0384056	-0.720979	0.229562	-0.602676	-0.916687	-0.272013	0.33785	-0.202325	0.024581	0.35221	0.733296	0.953476	-0.180445	-0.131495	0.754575	-0.460664	-0.174024	0.893451	-0.190549	-0.59189	0.0378576	-0.0373265	0.116119	0.189277	0.0854655	0.0615307	0.452569	0.807894	0.994123	-0.0307422	0.00950613	-0.0257394	0.00728915	-0.000943118	0.154781	0.749821	-0.200872	0.755621	-0.550016	0.259102	-0.899634	-0.613029
ALDH2	0.00339624	-0.00340425	-0.363579	0.186853	0.176725	0.0429719	-0.0386448	-0.00549675	0.0277972	0.115593	0.0465908	0.112764	0.00934269	0.0301631	0.109164	0.166721	0.0508522	0.0103666	0.386021	0.0291675	0.0864112	-0.318413	-0.561833	-0.28638	-0.494631	-0.0442242	-0.0549842	0.104898		-0.106671	-0.00171108	-0.00847118	-0.0690928	0.413667	0.171157	0.239757	-0.137851	-0.20723	-0.0258894	-0.227756	-0.492098	-0.154319	-0.0833431	-0.142894	-0.209489	-0.234311	-0.379065	0.0033013	-0.00533588
ALDH3A2	-0.0059156	0.00589144	0.301501	0.07904	-0.380539	0.0271957	0.0498656	-0.0803899	-0.0369665	0.0857406	-0.141671	-0.122579	-0.177549	-0.257441	0.0470237	-0.123707	-0.109978	0.0198889	0.482179	-0.101428	-0.213291	-0.043668	-0.0199092	0.0291986	0.0321331	0.148732	-0.615001	-0.0834516	0.249769	-0.560348	-0.27552	-0.172645	-0.601585	-0.441138	0.232775	-0.555666	-0.0200921	-0.0634428	-0.0506709	-0.0555779	-0.0270335	-0.0661974	-0.00541611	0.023671	-0.0530866	-0.250785	-0.340138	-0.0978211	0.221607
ALDH7A1	0.000650954	-0.000651248	0.164313	0.083699	-0.24801	0.00429604	-0.0116632	0.00729546	-0.0270389	-0.121904	0.00380772	0.10197	-0.0159588	-0.193068	0.00262418	-0.0322688	0.0104862	0.00255621	0.477776	-0.101688	0.0283858	-0.123827	-0.0794161	-0.0425062	-0.0474043	-0.186204				-0.487627	-0.129006	-0.338054	-0.346818	0.550846	0.412539	0.251583	-0.049497	-0.00958241	-0.00926975	-0.0567847	-0.170779	-0.0924783	-0.161746	-0.0127197	-0.127389	-0.149052	-0.195956	0.0121594	0.164131
ALDOA	-0.00565619	0.0056341	-0.261181	0.46358	-0.202398	-0.0023229	-0.0211146	0.0230957	0.00209372	-0.0336763	0.0666408	0.00951753	-0.0333677	0.023114	0.0313691	0.134146	0.00203336	0.0274201	0.0694871	0.0316617	0.00588478	-0.0627894	-0.00653456	0.0305298	-0.0112665	-0.0576236	0.270957	0.188888	-0.267324	-0.100164	-0.0351575	0.0546994	-0.146811	-0.348356	0.206232	-0.367342	-0.073008	0.0224183	0.0410348	-0.0898629	0.0244108	-0.00221589	-0.026906	-0.0736463	-0.0535846	-0.0133504	-0.0931486	0.023937	-0.0333625
ALDOC	-0.00729329	0.00725661	0.133741	0.27133	-0.405071	-0.00957062	-0.0128239	0.0221353	-0.0204715	0.011547	0.0791658	-0.0185044	0.0624664	-0.0385203	-0.0187046	0.0119477	-0.00109355	0.0626536	0.051325	-0.012548	0.0496537	-0.0624386	0.0081889	0.0710722	0.0373021	0.00586994	0.3652	0.186305	-0.277379	-0.0787654	0.0650721	0.0638767	-0.0105556	-1.89231	-1.82924	-2.19669	-0.124767	0.00690445	0.00535648	-0.106814	-0.0109398	-0.0307985	-0.0440262	-0.0724172	0.0156483	-0.105767	-0.239402	-0.0937664	-0.036231
ALG2	0.0256808	-0.0261463	-0.458283	0.237623	0.220661	-0.0115697	0.0132592	-0.00179822	-0.0689047	-0.019603	-0.0751227	-0.0247848	-0.044329	-0.0144673	-0.0205329	-0.0987364	0.0143227	0.104129	0.0439406	-0.0493515	0.0967716	0.0140454	-0.0114108	0.0390596	0.101265	-0.0020973	0.104694	0.422393	-0.524515	-0.171403	0.00680673	0.0092765	-0.187827	-0.553624	-0.870502	-0.738098	-0.0552144	-0.0703739	-0.0878936	-0.00873152	-0.0346133	-0.0497923	0.0126285	-0.0766848	-0.0214236	-0.101025	-0.114531	-0.110444	-0.00633456
ALG5	0.00265876	-0.00266366	0.021742	0.023544	-0.045286	0.0348519	-0.0406275	0.00477709	0.141316	0.06474	0.0280849	0.230998	0.0912247	-0.245616	0.139163	-0.214028	0.0370339	0.194191	0.232823	-0.311831	-0.014658	-0.400701	-0.0265323	-0.18131	-0.110248	-0.0228498	-0.0939882	-0.107444	0.219643	-0.338116	-0.0395396	-0.00339955	-0.273305	0.503969	0.55151	-0.089667	0.134782	0.142759	0.160342	0.0706647	0.0993835	0.206301	0.120975	0.303484	0.197802	0.131743	-0.206894	0.203625	0.750536
ALKBH5	0.00168057	-0.00168253	-0.190503	-0.179436	0.369939	0.0125022	0.0431932	-0.0575354	-0.269279	0.0867862	-0.189133	-0.127193	0.165647	0.336278	-0.0503614	-0.0744778	-0.0253659	0.187027	-0.20943	0.177784	0.0720934	0.155377	0.182025	0.119916	0.0224699	0.0476532	-0.128579	-0.00454296	-0.0153164	-0.237442	-0.262843	-0.0396729	-0.337381	0.223282	0.589175	1.00056	0.0173818	-0.0494174	-0.0243287	-0.0192086	-0.112073	0.126982	0.124882	-0.0696031	0.332569	0.230504	0.145044	-0.267364	-0.0736948
ALPL	-0.00329225	0.00328475	-0.18627	-0.158329	0.344601	-0.00284956	0.0097243	-0.00692725	0.164931	-0.143608	-0.0454901	-0.237222	0.00289658	0.0724215	0.45222	-0.227235	0.254775	-0.0221561	-0.288987	0.130993	0.101207	0.0721359	0.0163837	0.144363	0.204487	-0.303539	-0.332709	0.107749	0.0307535	-0.170854	-0.210103	-0.201491	-0.123915	-0.043906	-0.115634	0.071382	0.0110894	0.031787	0.00985051	-0.075773	-0.0143441	0.0582155	0.248661	0.0804009	0.140531	-0.261231	-0.00879086	-0.132107	-0.23585
AMACR	0.0650589	-0.0681319	-0.074153	0.081382	-0.00723	0.0217094	0.0513949	-0.0761708	0.0301699	0.0352168	-0.00727892	0.0988638	-0.116294	-0.201989	-0.0837968	0.0674652	-0.0904578	-0.0337434	0.26132	-0.00501596	-0.0188087	-0.116512	0.0798122	0.206193	-0.086529	-0.133316	0.260747	-0.0612781	0.392944	0.172575	0.13156	0.229383	0.169893	-0.440208	-0.615979	-0.278062	-0.0902259	-0.0654431	-0.169225	-0.0707029	-0.0901162	0.0487349	-0.0820512	-0.168163	-0.0807757	-0.0237333	-0.283061	-0.103516	-0.0451299
AMMECR1L	0.00066038	-0.000660683	0.066822	0.130064	-0.196887	-0.0125557	0.0230848	-0.0108096	-0.11784	0.240727	0.0922258	-0.0114586	0.244802	0.153729	-0.306511	-0.221303	-0.348004	0.155113	-0.270492	-0.2883	-0.0712984	-0.0560651	0.0268789	-0.0628847	0.251198	0.0202443		-0.636987	0.440363	-0.0202695	0.01734	-0.0407194	-0.0779012	0.141985	0.341876	-0.616742	0.0166923	-0.0713402	-0.0770839	0.000709169	-0.0688185	0.111647	0.120784	0.192273	0.0933083	0.248474	0.0386086	-0.0956667	-0.09171
AMOTL2	0.0128515	-0.012967	-0.305043	-0.265031	0.570073	0.024937	-0.0281174	0.00268893	-0.364865	0.340552	-0.170477	-0.175482	-0.104689	0.208898	-0.0284421	-0.0902078	-0.27555	0.014081	-0.0512364	-0.198746	-0.0856399	0.118646	-0.0172155	-0.0197936	0.226132	0.0889618	-0.527863	0.439282	-0.0732579	-0.144593	-0.171149	-0.190381	-0.167884	-0.357411	-0.744182	0.038979	-0.0142748	-0.126175	-0.0561082	0.00983881	-0.0572756	0.0791541	0.157186	-0.168927	0.016659	0.111951	-0.115903	-0.127448	0.066656
ANAPC11	-0.00481577	0.00479974	0.017192	0.059487	-0.076678	0.0202201	0.0213878	-0.0425302	0.0451706	-0.0646364	-0.0373518	0.0199194	-0.172649	-0.225954	-0.0125054	-0.125367	0.0260211	-0.146255	0.073065	-0.22095	0.0107852	-0.219897	-0.103121	-0.0880161	-0.154574	0.0130846	0.149079	-0.139246	0.284067	-0.0433527	-0.213364	-0.110396	-0.0967525	0.202459	0.244297	0.090457	-0.0431478	-0.0863991	-0.124292	-0.0837426	-0.0892309	-0.0556542	-0.26034	-0.162689	-0.0956249	-0.195305	-0.299244	-0.402832	-0.353757
ANAPC2	-0.000127309	0.000127297	-0.004926	0.105414	-0.100487	0.00465442	-0.0345136	0.0291459	0.0108452	-0.168467	-0.0537985	-0.0780566	0.0900694	-0.0925129	-0.110192	-0.265137	0.0554996	0.0999608	0.101872	-0.111429	-0.032972	0.0761666	0.0922095	0.0373664	0.0926905	-0.0327533	-0.388643	-0.039539	-0.327348	0.0481026	-0.0809757	-0.122606	0.0376677	-0.595852	0.032513	-0.248699	-0.161715	-0.0789923	-0.0542495	-0.166939	-0.206368	-0.0969701	0.00336272	-0.110212	-0.083998	-0.142417	-0.0976276	-0.087851	-0.0957142
ANAPC4	0.00896837	-0.00902447	-0.010005	-0.001961	0.011965	0.0263988	0.0257156	-0.0535705	0.119226	-0.0014687	0.0996936	0.0394019	0.10431	0.0372448	-0.0746753	-0.22971	0.0484201	0.138162	-0.00456432	-0.0650126	-0.0702736	-0.0432271	-0.0456867	0.0757324	0.0275072	0.193544				0.199869	0.194938	0.148964	0.171046	-0.080951	-0.069014	-0.020755	0.0475327	-0.0367641	-0.0928087	-0.00579943	-0.00676853	0.0908106	0.0861491	0.017934	0.106204	0.115472	-0.00606192	-0.154318	0.0424138
ANAPC5	0.0137254	-0.0138573	-0.256033	0.145652	0.11038	-0.00743321	-0.0147149	0.0218875	-0.0505741	-0.0830349	0.0162288	-0.14067	0.038708	0.00269873	-0.106874	-0.0744516	-0.00354064	0.0575312	0.182714	-0.0486667	0.0772655	-0.0216453	0.0712019	0.0338522	0.0166784	0.101766	0.00138185	-0.101193	-0.184642	-0.98655	-0.838595	-0.633601	-0.856406	0.458129	1.00421	-0.840758	-0.0679783	-0.014914	-0.0283506	-0.0603835	-0.0210792	-0.0272446	-0.00544512	-0.0147391	-0.000435361	-0.0373205	-0.125676	-0.0706758	0.0421179
ANGPT2	0.0081846	-0.0082313	0.184495	-0.34425	0.159756	-0.0228142	0.00266872	0.0198267	-0.932055	-0.176238	0.148194	-0.332239	-0.209679	0.727281	-0.513587	-0.0367662	0.235556	-0.123944	0.26714	0.219627	-0.217225	-0.0750287	-0.0989285	-0.0743465	0.121095	0.507078	-0.395464	-0.184916	-0.959557	0.00491708	0.209973	0.544908	0.17151	1.49484	0.997253	1.27861	0.256487	0.210193	0.167287	0.272373	0.215995	0.150147	0.159322	-0.25569	0.268059	0.0505223	0.00962587	0.0930345	-0.227872
ANK3	0.000836279	-0.000836764	0.623182	0.057569	-0.680751	-0.000614233	0.0434357	-0.0441507	-0.205737	-0.00233903	-0.00245496	-0.223917	0.018952	0.209185	0.199074	0.0623157	0.0989689	0.122521	-0.0173264	0.108917	0.138059	-0.134974	0.00414998	-0.0277089	0.0134734	0.211617	-0.0611288	0.466849	-0.737458	0.196152	0.258686	0.257171	0.259337	-1.21747	-1.27619	-1.87303	-0.100442	-0.0790331	-0.120771	-0.0989264	-0.103721	-0.0345631	0.0699577	0.0416867	0.0626608	0.067552	-0.121694	-0.330746	-0.154891
ANKH	0.109429	-0.118416	0.05289	0.155633	-0.208522	-0.0105081	0.0115144	-0.00109088	-0.238853	0.0436652	0.0480181	-0.0726862	-0.00132983	0.000553747	-0.0115589	0.00948815	0.00851075	0.0821274	0.240174	-0.0136786	0.022021	0.0105534	-0.0503716	-0.00553866	-0.0110888	-0.0132768	-0.0430173	0.0122892	-0.0442546	0.544312	0.717243	0.714499	0.52	-0.546561	-0.252379	-1.3047	-0.0828293	-0.0835772	-0.0759061	-0.08068	-0.0425969	0.0166136	-0.0457686	-0.0650008	-0.00534245	-0.165759	-0.188758	-0.0998711	0.0183704
ANKIB1	0.0139677	-0.0141043	0.232013	-0.240532	0.00852	0.0126816	0.0637807	-0.0801336	0.0169405	0.195357	0.0195822	-0.0547843	0.109929	0.139241	-0.11974	-0.273437	-0.211076	0.0912299	0.0250128	-0.162	-0.198497	-0.0794709	-0.234173	-0.081579	-0.137519	0.0224043	-0.000809084	0.0618835	0.518352	0.278029	0.263822	0.235714	0.231103	0.076871	-0.697027	0.297257	-0.0291136	-0.102046	-0.0460663	-0.027448	-0.0423333	0.0847559	-0.0358815	-0.108621	-0.00809785	0.0683178	-0.12932	-0.360871	0.0846124
ANKRD11	0.0456866	-0.0471809	-0.044107	0.187381	-0.143275	-0.00509511	0.0104166	-0.00537814	-0.521373	-0.0357694	-0.0424282	-0.311791	0.0463681	0.190614	0.0618901	-0.103525	-0.0413179	0.0300763	0.316329	-0.0102534	0.0518137	0.0590721	0.132539	0.122524	0.12176	0.253524	-0.311864	0.256286		0.329867	0.300118	0.174608	0.412904	-0.011399	0.026701	-0.365066	0.0281408	0.00386784	0.0190416	-0.0189452	-0.0172278	-0.0469113	0.0192608	-0.157677	-0.098094	0.0676252	-0.0738262	0.112012	0.125989
ANKRD13A	-0.00166309	0.00166118	0.390362	0.112476	-0.502839	-0.0501836	0.0137144	0.0351102	-0.195259	0.0614302	0.19234	0.194295	-0.129222	-0.0320738	-0.0755126	-0.287154	-0.0318	-0.142056	0.0930635	0.00581001	-0.0667688	-0.204466	-0.0703027	-0.157202	0.0172118	0.0488044	-0.535399	-0.137692	0.15225	-0.231957	-0.281128	-0.238318	-0.246749	0.38351	0.831862	-0.317862	0.174971	0.138066	0.14467	0.170135	0.188618	0.0442514	0.093189	0.134765	0.128011	0.19454	-0.179496	0.157304	0.20841
ANKRD13C	0.0161472	-0.01633	-0.265951	0.48421	-0.218259	0.00850053	0.0541023	-0.0651023	0.247209	0.219683	0.268877	0.210658	0.139793	-0.0865272	-0.192169	-0.225733	-0.171658	0.0823754	-0.139008	-0.142621	-0.125303	-0.0939879	-0.151573	-0.0717413	-0.0397863	-0.0945123	0.336474	-0.25096	-0.815362	0.18966	0.360365	0.400072	0.194302	-0.493294	-0.366115	-0.822997	-0.0138113	-0.0698206	-0.125932	-0.0835006	-0.0555337	-0.0122716	-0.0790612	-0.0257454	0.0152316	-0.0438655	-0.0508668	-0.474422	-0.336777
ANKRD17	0.0243679	-0.0247866	-0.182222	-0.196086	0.378308	0.0223012	0.0404433	-0.0649296	-0.224769	0.118055	-0.00371566	-0.128492	0.0831897	0.0958269	-0.181269	-0.139289	-0.105771	0.178191	-0.0861965	0.0210309	-0.0612818	0.0270859	0.00636922	0.0916681	0.0511807	0.0929122	-0.11208	-0.0838715	-0.0374025	0.228203	0.27209	0.256823	0.27362	0.091365	-0.208746	0.100674	-0.03091	-0.0915004	-0.0365211	0.0314235	0.0309663	0.0715218	0.0727075	-0.197578	0.0374956	0.0101366	-0.0408504	-0.119762	-0.165115
ANKRD28	0.0277535	-0.0282979	0.13395	0.168558	-0.302508	0.017893	0.0419489	-0.0618772	-0.0524588	0.267766	0.0924495	-0.0939768	0.133356	0.203595	-0.0618328	-0.17375	-0.0901468	0.28059	-0.128485	-0.102046	-0.0230837	0.00340725	-0.00640862	-0.0541127	0.0102497	-0.018838	-0.0934348	0.00626707	-0.175771	0.459266	0.186626	0.051395	0.545601	0.317824	0.349678	-0.256504	-0.0781174	-0.137405	-0.193968	-0.0504337	-0.121694	-0.111119	-0.0800005	-0.0763709	-0.0339912	0.0884065	-0.184673	-0.342187	-0.420267
ANKRD40	0.00110424	-0.00110509	0.0087	-0.028065	0.019366	-0.0104136	0.0105245	-0.000186949	-0.0355896	0.146373	0.0427707	-0.219345	-0.0456459	0.084779	-0.0125819	-0.132646	-0.102017	0.0906176	0.343214	0.0140886	-0.0411092	-0.144984	-0.0437685	0.12419	-0.076423	-0.0731068	-0.199004	0.233942	0.100912	-0.0970338	-0.20276	-0.166911	-0.11277	-0.624472	-0.584005	-1.40754	-0.149837	-0.131599	-0.139908	-0.0974564	-0.188535	-0.0676309	-0.128245	-0.101097	-0.0719242	-0.238225	-0.296554	-0.491945	-0.164621
ANKRD46	0.013262	-0.013385	0.017092	0.287699	-0.304792	0.0324257	-0.0206841	-0.0123085	0.0303749	-0.0270698	0.0167648	0.0456664	0.0216656	-0.0316426	-0.14315	-0.137953	-0.0547837	0.048758	-0.0261628	0.0216754	0.00245156	-0.00574562	-0.0747126	-0.0259586	0.0801194	0.0108761	0.127272	-0.325412	-0.044721	-0.0711888	0.17135	0.168588	0.0234047	-0.941128	-0.281913	-2.2562	-0.10822	-0.0629233	-0.0791167	-0.180677	-0.0798342	-0.0320445	-0.00884418	-0.0560366	-0.0831373	-0.047699	-0.160422	-0.27862	-0.21507
ANKS3	-0.0250134	0.0245871	-0.002978	0.071686	-0.068707	0.0106309	0.0127924	-0.0237138	-0.20354	0.0140486	-0.0957942	-0.174045	0.092448	-0.110211	0.0249135	-0.115393	-0.216697	0.226832	0.172945	-0.17225	0.00699769	-0.188401	0.118925	0.357938	-0.0928046	0.256647	0.437774	-0.006055	0.0434436	0.0489909	-0.0646063	-0.0191718	0.048872	-0.075328	-0.164313	-0.219439	0.0188621	-0.0405757	-0.0583004	-0.000468588	-0.0385896	-0.299988	0.118703	0.0498814	-0.359476	0.0729309	-0.338162	-0.177808	0.0614809
ANP32A	0.0247388	-0.0251705	-0.232926	0.183682	0.049243	0.058681	-0.0448011	-0.0158653	0.0593935	0.0116819	-0.000747384	-0.0486217	0.0384619	-0.0900226	-0.106972	-0.0290851	0.0967849	-0.0977658	0.0429241	-0.0593475	0.0900506	0.0829288	0.0828278	0.0912525	0.027893	0.0901169	0.11752	-0.0107038	-0.0550148	-0.575711	-0.266679	-0.127536	-0.57176	0.368876	0.443317	0.035528	-0.105046	-0.244823	0.0659673	-0.317159	-0.391094	-0.0606144	-0.143012	-0.0845042	-0.0723966	-0.0286742	-0.31747	0.00798589	-0.0560416
ANP32B	-0.00518135	0.00516281	0.182656	-0.144922	-0.037734	-0.0121366	0.0394121	-0.0281422	0.0196162	0.0484654	-0.0917208	0.029353	-0.0660162	-0.0738716	-0.073219	-0.107063	0.0487475	0.00764448	0.0624244	0.0746663	0.0961328	0.0761583	0.00783109	0.0704224	0.0750646	0.0681516	0.3349	-0.137367		-0.264321	-0.306265	-0.242831	-0.252248	1.08059	0.967876	1.35682	0.0792128	-0.0176409	-0.0251016	0.00772701	-0.0538178	-0.074005	-0.0191689	0.094392	0.0189974	-0.00729399	-0.0996703	0.185751	-0.0514142
ANP32E	0.0262655	-0.0267526	0.112689	0.07177	-0.184459	0.0370326	-0.00110896	-0.0368708	-0.14233	0.0681801	-0.00429036	-0.0259594	-0.0189394	0.121703	0.0578633	-0.0311828	-0.0941681	0.098946	0.0922519	0.0404279	-0.0667312	0.199716	0.100317	0.0542511	0.14618	0.228845	0.10317	-0.148813	0.160194	0.0445415	0.197113	0.177059	0.0892621	0.758229	1.04066	-0.464648	-0.0657679	-0.0560434	-0.0866615	-0.0471957	-0.0423545	0.0491869	0.114426	0.0562208	0.0741488	0.106008	-0.015029	-0.146305	0.125226
ANPEP	0.00204438	-0.00204728	-0.12465	0.052174	0.072475	0.0435253	-0.0396244	-0.00511208	-1.06545	-0.147756	-0.0100947	0.0604087	-0.0071739	0.0193765	-0.458982	-0.181281	-0.362738	0.0519769	0.814708	-0.317879	-1.06514	0.464202	-0.780491	-0.310765	0.183217	-0.439192	-0.700241	0.0891678	0.126945	-0.389146	0.00803171	0.102326	-0.228624	2.84074	2.77137	2.19314	0.315471	0.280968	0.36661	0.417368	0.4045	0.90657	1.50826	0.484529	1.0417	1.00467	1.07918	2.53227	1.67279
ANXA1	0.00599553	-0.00602055	-0.112493	-0.727764	0.840258	0.136381	-0.0368679	-0.11078	-0.540706	0.370162	-0.251185	-0.521234	-0.5706	0.446581	-0.623294	-0.287571	-0.15056	0.321054	0.176823	-0.0604366	-0.000324812	0.288638	0.2758	-0.00502222	0.725914	0.246253	-1.07566	-0.623198	0.982285	-0.735329	-0.161412	-0.122888	-0.680223	2.47652	1.87307	2.86153	0.92898	0.838032	0.860873	0.916952	0.898023	0.335914	0.83278	0.473061	0.297248	-0.0458546	-0.002738	1.44991	0.653062
ANXA11	-0.0128383	0.0127251	-0.198051	-0.14847	0.346521	0.00364273	0.0361324	-0.0408077	-0.182584	-0.127618	-0.403269	-0.0639209	-0.123985	0.0610839	-0.0871927	-0.0117936	0.0534016	-0.0305921	0.200107	0.0445426	0.238936	0.150442	-0.114059	0.190212	-0.0465963	0.13817	0.182375	0.236312	-0.363789	0.218603	0.269604	0.214816	0.288321	1.25206	1.23036	1.17944	0.203406	0.0405159	0.0840707	0.203392	0.160313	0.12053	0.210907	0.0718888	0.0476899	0.0407168	0.15564	0.191637	0.0993645
ANXA2	-0.00769258	0.00765178	-0.34872	-0.270766	0.619486	0.00437703	0.02603	-0.0309803	-0.365642	-0.23705	0.160872	-0.0923521	-0.14252	0.0443985	-0.35744	-0.350706	-0.149592	-0.0331888	0.041727	0.304714	-0.319887	-0.285568	-0.367142	0.281763	0.0366105	-0.456675	0.153495	-0.194673	0.270596	-0.52484	-0.277036	-0.176634	-0.559638	1.92673	1.77563	0.660618	0.239341	0.219438	0.0880147	0.160189	0.165169	0.479559	-0.090804	0.0173338	0.134659	0.394596	0.640304	0.0142976	-0.10523
ANXA3	0.0120696	-0.0121714	0.107416	-0.168562	0.061144	0.00387229	0.0424189	-0.0477059	-0.388517	-0.183234	-0.238133	-0.244376	-0.158606	0.320394	-0.0346084	0.0815602	0.00056708	0.404054	0.334254	-0.050287	0.0158369	-0.0739432	-0.0494778	0.160169	0.0893427	0.294581	-0.00377121	-0.797885	0.513409	-0.115063	0.260475	0.295393	-0.0993228	0.62219	0.927802	2.16782	0.518453	0.359287	0.306326	0.452299	0.375533	0.525511	0.559756	0.685331	0.825646	0.707517	0.311433	1.28766	1.14304
ANXA4	0.00192303	-0.0019256	-0.716006	0.041498	0.674508	0.0378637	-0.017125	-0.0215004	-0.152394	0.202919	-0.142174	-0.0614308	-0.018718	-0.163516	-0.0596135	-0.12466	0.0156478	0.33528	0.252657	-0.0150921	0.198799	0.166269	0.0441875	0.146698	0.237953	-0.207541	-1.18217	-0.310889	0.692241	-0.602872	-0.270342	-0.263501	-0.585644	1.36421	1.41792	1.34164	0.272937	0.220814	0.254939	0.283559	0.209669	0.626201	0.656815	0.73805	0.420831	0.883762	0.664332	1.2677	1.06243
ANXA5	-0.00561773	0.00559594	-0.096854	-0.286216	0.383069	0.0180041	-0.02089	0.00262036	-0.215429	-0.15348	0.0100549	-0.0838299	-0.0744098	-0.0181462	0.146396	-0.0390679	0.167011	0.00893419	0.175236	0.255852	0.0883487	-0.0646689	0.0251102	0.158827	0.0294995	0.0451596	-0.0301362	0.312443	0.250049	-0.441017	-0.179983	-0.178986	-0.361058	0.301356	0.110263	-0.212115	-0.0366244	-0.00732914	0.00460729	-0.0909205	-0.0447286	0.0483524	-0.18903	-0.200489	0.0219797	0.139994	0.0532546	0.0755712	-0.0477963
ANXA6	0.0572521	-0.0596183	-0.314175	-0.09612	0.410296	-0.00279892	-0.0196616	0.0221537	0.0682968	-0.123684	-0.0632561	0.0233883	0.0337684	-0.192272	-0.040485	-0.0971263	0.15766	-0.0352245	0.0911561	-0.0727596	-0.0651912	-0.234116	-0.0398712	0.0479215	-0.101314	-0.305572	-0.20769	0.261063	0.0534645	0.303073	0.253237	0.147724	0.170108	-0.019396	0.050741	0.610277	-0.0681563	-0.00789517	0.0221679	-0.0951889	-0.112241	-0.121517	-0.148456	-0.167127	-0.252147	-0.0688076	-0.0188569	-0.14533	-0.194081
ANXA7	0.000359357	-0.000359446	-0.218518	-0.159811	0.378329	-0.00779418	0.000180988	0.00757249	0.115997	-0.104674	0.0404431	0.0123842	0.0261857	0.028497	-0.156645	-0.168811	-0.052503	0.0655732	0.288556	0.0262275	-0.0838539	-0.0292201	-0.111892	0.120265	0.024255	0.0463383	0.152078	-0.0216704	0.340903	-0.295656	-0.0888374	0.0242436	-0.336441	1.28096	1.38462	0.767193	0.0265354	0.0394296	-0.0418052	0.0448704	0.0709334	0.125734	0.122843	0.0774903	0.100755	0.235078	0.217058	0.201045	0.327501
AP1B1	-0.0171953	0.0169928	-0.044428	0.211414	-0.166986	0.00155052	-0.0177622	0.0160126	0.0705499	-0.201009	-0.117215	0.0267074	0.109859	-0.0192708	-0.042587	-0.226775	-0.0240389	0.0879112	0.121123	0.00695533	0.020255	-0.108233	0.0429736	0.0829276	0.108173	0.058768	-0.253683	0.0331316		-0.0121742	-0.000458787	0.00221228	-0.00617802	0.115778	0.369205	-0.289574	-0.0511553	-0.0273289	-0.000686924	-0.0850552	-0.0200952	-0.0637595	-0.0149403	0.0861701	-0.205152	-0.0418846	-0.0705566	0.0831128	-0.0451273
AP1G1	-0.00116723	0.00116629	0.032552	0.097198	-0.129749	0.0281786	-0.0520029	0.022446	-0.143768	0.0679097	0.0730873	-0.0779841	0.126716	-0.0791215	-0.0704645	-0.119074	-0.00834013	0.221283	-0.073535	0.0321747	-0.0186911	-0.0758369	-0.0522486	0.0393627	0.0205366	-0.00598557	-0.0718717	0.070132	-0.247333	-0.220156	-0.0601837	-0.0258954	-0.215828	0.250902	0.254072	-0.303876	-0.0348659	0.0015646	0.0221576	-0.0432023	-0.0659266	-0.104736	0.0901276	-0.141895	0.0901438	-0.0639447	-0.331173	-0.178576	-0.0749238
AP1S1	-0.0118273	0.0117311	0.226732	0.24917	-0.475901	-0.000933825	-0.0187381	0.019419	0.339713	-0.171816	0.0818696	0.107124	0.0573856	-0.0894973	0.0662681	0.0613467	0.0413493	-0.0991186	0.201761	0.0250744	0.055866	-0.209237	0.0938264	0.00688405	-0.13555	-0.123967	0.52642	-0.0475332	-0.0970244	0.327656	0.259406	0.276671	0.246569	-0.088937	0.923204	-0.827945	-0.077746	-0.0413313	0.0325799	-0.0910982	-0.0848876	-0.0482704	-0.0976549	0.195486	-0.155057	0.173673	-0.209057	-0.218034	-0.101943
AP2A2	-0.0100607	0.00999106	0.051054	-0.012368	-0.038685	-0.000251987	-0.0101349	0.0103148	0.0398721	-0.0981116	0.0902338	-0.114436	0.13401	0.17468	-0.135293	-0.179079	0.0238438	0.0680319	0.201576	-0.037017	-0.13635	-0.0425143	-0.0439598	-0.0544739	0.00565699	0.145215	-0.324628	-0.174876	-0.723619	0.408542	0.280197	0.268256	0.337543	0.385096	0.744186	0.248439	-0.0155028	0.0561933	0.028618	0.0276375	0.0739528	-0.00510485	0.0125268	0.0448238	-0.0857118	0.0215404	-0.239369	-0.246335	-0.196109
AP2M1	-0.012135	0.0120338	0.037239	0.068155	-0.105395	0.0319682	0.0451502	-0.0803873	0.0160544	-0.114179	0.0440659	-0.00850352	0.0324347	0.0489946	-0.0923512	-0.102303	0.0499219	-0.00573615	-0.0358496	-0.0694104	-0.0118653	0.000745993	0.0216043	-0.0135378	-0.0219616	-0.0582746	-0.22576	0.192515	-0.312646	-0.0207932	0.0841363	0.0848479	0.00615122	-0.348357	-0.202482	0.054072	-0.0131593	-0.0675458	-0.125968	-0.0926831	-0.0482458	-0.0327263	0.0208204	-0.0641713	-0.0938736	-0.12016	-0.0693051	-0.133252	-0.188483
AP2S1	-0.0119759	0.0118773	-0.022793	0.228514	-0.205721	0.0199627	0.00230008	-0.0225789	0.129975	-0.0660156	0.12038	0.0686399	-0.0381996	-0.0731262	0.0325387	-0.0250939	0.0192798	-0.0722981	0.336538	-0.0677322	-0.0334398	-0.221501	-0.0993808	-0.132959	-0.225207	-0.12821	-0.115423	-0.101828	-0.335701	0.109366	0.0836187	0.131318	0.10257	0.196509	0.701963	0.324163	0.0159427	-0.0345583	-0.0376245	-0.0645495	-0.0885671	-0.0380363	-0.107819	-0.041099	-0.135107	-0.00341548	-0.305659	-0.141029	0.157558
AP3B1	0.00242566	-0.00242974	0.070231	-0.056997	-0.013234	-0.00287928	0.0360018	-0.0339753	-0.137337	-0.0680427	0.129623	0.0768878	0.112276	0.118396	-0.0690183	-0.0216932	-0.0437956	0.123614	0.0106628	-0.0699196	0.0852123	0.0798055	-0.0720464	0.0748056	0.0364764	0.000212127		-0.227671	0.068028	-0.371582	-0.0564083	-0.0547336	-0.273144	-0.107187	0.373138	0.259384	0.0835522	0.0273079	-0.0421026	0.0867064	0.00857017	0.0826318	0.175349	0.157937	0.247025	0.156544	0.129424	0.262071	0.207691
AP3D1	-0.0330296	0.0322903	-0.06406	0.118684	-0.054624	0.0270521	0.0235546	-0.0519807	-0.0686721	0.00110542	0.0287182	-0.178427	0.115619	0.0304598	-0.0629581	-0.109675	0.00530768	0.0680059	0.0554616	-0.023613	0.0377784	-0.00658385	0.0410112	0.104854	-0.00142293	-0.0572666	-0.314058	-0.201074	-0.218015	0.34392	0.295214	0.30352	0.361946	-0.017855	0.210324	-0.508438	0.0130966	-0.027963	-0.0622679	0.00400094	-0.0434265	-0.0512007	0.0377339	-0.0679735	-0.140628	-0.0119964	-0.137049	-0.0459629	-0.0724537
AP3S1	0.00801452	-0.00805929	-0.231408	-0.18587	0.417277	-0.012638	0.0329457	-0.0208927	0.0316755	-0.0203442	0.00915805	0.0410713	0.0262884	-0.113821	-0.0505966	-0.062923	-0.0841986	0.0231954	0.0562872	-0.0883326	-0.0265754	0.078699	0.0608408	-0.00722324	-0.0223315	-0.0989972	-0.115293	0.0730663	0.107778	0.095438	0.146459	0.122126	0.0985634	-0.345638	0.314478	0.825151	0.0172218	-0.0218242	0.000296931	0.0496686	0.0240469	-0.00633225	-0.127777	-0.133776	-0.0128409	-0.0655365	-0.0917502	-0.171078	-0.0150881
APAF1	-0.00437143	0.00435822	0.147005	0.024863	-0.171868	0.0327738	0.0114575	-0.0453576	-0.0801498	0.103776	-0.0330471	-0.683554	-0.20744	-0.0562354	0.0383776	-0.159773	0.0613998	0.231545	0.248217	0.0231937	0.180801	-0.0320856	0.143795	0.112549	0.109857	0.271358	-0.173182	-0.51006	0.606087	-0.192944	-0.21935	-0.123474	-0.25085	0.140385	0.098999	-0.099524	0.158895	0.139815	0.0840161	0.180401	0.157093	0.0868466	0.464432	0.358061	0.342478	0.349085	0.0124131	0.515617	0.749344
APBB1	-0.00226715	0.00226359	0.430716	0.425104	-0.855819	-0.0157478	-0.0456824	0.0593894	-0.0302086	-0.147403	-0.114093	-0.115764	-0.0428863	-0.06648	0.00484072	0.0543553	0.111585	0.0114636	0.174277	0.123968	0.0652881	-0.086979	0.0484337	0.0502645	0.0262377	0.0919815		-0.0807592	-0.487515	-0.270579	-0.0129065	-0.043705	-0.181269	-1.45413	-1.32505	-2.00326	-0.17384	-0.0685885	-0.00488434	-0.156246	-0.139879	-0.121756	-0.0097383	-0.0872666	-0.201565	-0.148873	-0.254686	-0.0588179	-0.116294
APBB2	-0.00963551	0.00957158	0.054038	0.025474	-0.079512	0.0320255	0.0268468	-0.0607427	-0.200839	0.0562512	0.0202749	-0.170779	-0.0216627	0.0664455	-0.00794436	-0.240955	0.0103219	0.107403	0.015156	-0.0618238	0.04574	0.0820336	0.175923	0.178701	0.0836657	0.0690507	0.0663388	-0.156256	0.299849	-0.523536	-0.626934	-0.462816	-0.512744	0.132598	0.026091	-0.545053	-0.0438394	-0.0794155	-0.170693	-0.00409864	-0.0275184	-0.182879	-0.169761	-0.229142	-0.149395	-0.178837	-0.145604	-0.363565	-0.147352
APC	-0.00982731	0.00976082	0.071976	0.036454	-0.108431	0.0228894	-0.0139441	-0.00922489	-0.164092	0.0858425	0.0383445	-0.299139	0.128939	0.147069	-0.0115359	-0.219954	-0.027791	0.15404	-0.243777	-0.0224872	-0.0651327	0.135858	-0.020264	0.125199	0.135258	0.253248	-0.831918	0.072831	-1.29286	0.415481	0.27971	0.16363	0.468224	-0.038634	0.027415	-0.389021	-0.0771991	-0.0685786	-0.0638543	-0.0888335	-0.106429	0.071677	0.00253901	0.0538624	0.121727	0.139959	0.0669705	-0.327729	-0.275356
APEX1	0.00353973	-0.00354843	0.324578	-0.131658	-0.19292	0.00414469	-0.0212764	0.0168708	0.218252	-0.0336643	-0.0215609	0.166738	0.0252866	-0.146341	0.060057	-0.108944	-0.0295265	-0.0039497	-0.0474307	-0.157842	0.0345149	-0.131352	0.0195977	-0.00852024	0.015016	0.10643	0.104173	-0.0165457		-0.46296	-0.0962341	-0.0447111	-0.34568	0.069452	0.036504	-0.002702	-0.0794392	0.00883109	-0.0171061	-0.0822309	0.0458998	0.0206176	-0.0209267	0.0179315	-0.0291166	-0.0531379	-0.192445	-0.0218329	0.088738
API5	-0.003107	0.00310032	0.176111	-0.103932	-0.07218	-0.000806242	0.0289319	-0.0287017	0.0151684	0.141701	-0.0576128	0.0855642	0.145975	0.0315891	-0.224393	-0.137303	-0.0173279	-0.0348034	-0.379936	0.122304	-0.0330707	0.0460807	0.010394	0.00879467	0.133663	-0.0817093	0.0925381	-0.080751	0.174969	0.535805	0.461069	0.297143	0.685069	0.683922	0.593863	-0.489931	-0.0158535	-0.0100121	-0.0948396	-0.00816436	-0.0045365	-0.0466852	-0.0346435	0.00485983	-0.0481563	0.0849999	0.0116884	0.183544	-0.323624
APIP	0.0105713	-0.0106493	0.023861	-0.081706	0.057845	0.022079	0.00432381	-0.0268272	0.273236	-0.0193423	-0.0896165	-0.0859369	-0.186275	-0.319218	-0.0299343	0.0699592	-0.0165233	-0.18963	0.395149	-0.139612	0.053775	-0.20795	-0.0400184	0.123618	-0.12867	-0.0611099	0.155589	-0.228017	0.159282	-0.293496	-0.134591	-0.0440477	-0.302487	0.32439	0.209638	0.249525	-0.00986837	-0.000753714	-0.0129972	0.00989097	-0.0256408	0.00898317	-0.177397	0.0594834	0.100234	-0.272268	-0.123468	0.148264	0.203803
APLF	-0.000672804	0.000672491	0.133714	-0.368838	0.235124	0.0125589	0.0118082	-0.02468	0.0788565	-0.0956608	-0.208825	-0.55173	-0.0827748	-0.153572	-0.138991	0.0976762	0.107575	0.164601	0.0920065	0.242599	0.128417	-0.0477327	0.342273	0.362256	0.106164	0.319469	-0.0693761	-0.0525758	0.116089	0.241931	0.0853163	0.0967977	0.219532	-0.28175	-0.298209	-0.141782	-0.00990339	-0.0813541	-0.0540573	-0.0397493	-0.041316	-0.312854	-0.0634585	0.081635	-0.677018	-0.288266	-0.14854	-0.204386	-0.509057
APLN	-0.00355481	0.00354607	0.179012	0.132171	-0.311184	0.010872	-0.00598788	-0.00494607	-0.0454246	0.0659948	0.00336163	0.0544203	0.0356542	0.0227093	-0.00672915	-0.089625	-0.211252	-0.205796	0.313471	0.079259	0.0372695	-0.136479	-0.0124192	0.130962	-0.0480467	-0.194098	-0.236758	-0.00972122	-0.100223	-0.425904	-0.346722	-0.413197	-0.33095	-0.017853	-0.33666	-0.813855	-0.00115677	-0.00956556	-0.00667471	-0.0565241	-0.0471232	-0.308788	-0.45667	-0.367685	-0.516274	-0.320404	-0.264136	-0.622506	-0.391677
APLP1	-0.0065196	0.00649027	-0.160709	0.153973	0.006736	0.0087763	-0.0302881	0.0210156	-0.0401095	-0.0228512	-0.0477859	-0.0272718	0.0722512	-0.084741	-0.0531875	-0.113907	-0.00825001	-0.0449013	-0.14512	-0.0664452	0.0827275	-0.0260501	-0.0112427	0.0106614	0.103126	-0.026258	-0.647641	0.489266	-0.0751947	-0.180086	-0.134691	-0.162853	-0.169447	-1.43657	-1.65388	-1.36158	0.0140264	0.0294335	-0.0844555	0.0249215	0.0182072	-0.0813126	-0.0834158	-0.126866	-0.124246	-0.109647	-0.23094	-0.0773463	-0.314402
APLP2	0.0078432	-0.00788607	0.470157	0.339459	-0.809615	0.0128167	-0.0216513	0.00859023	-0.134191	-0.00104783	0.0493341	-0.118807	0.0447316	0.029485	-0.0606378	-0.0253166	0.00882721	0.0462093	0.0649648	-0.0045899	-0.00391035	0.00768006	-0.0138203	0.0333076	0.0133622	0.0673218	-0.233603	0.119677	0.0360561	-0.760137	-0.171964	-0.062319	-0.593628	-0.899425	-0.592522	-1.84288	-0.150294	-0.0510023	0.00635971	-0.161112	-0.0484992	-0.015046	-0.0319145	-0.0696511	-0.0876956	-0.108206	-0.113795	-0.0969439	-0.0917658
APOA1BP	-0.00350184	0.00349336	-0.08165	0.100067	-0.018418	-0.00139607	-0.02248	0.0235086	0.114636	-0.0440388	-0.0796716	0.0334485	-0.0766771	-0.173856	0.00274273	0.0226709	-0.00735442	-0.098708	0.258301	-0.0595008	0.000615695	-0.115931	-0.0450153	0.0251484	-0.0721823	-0.0409479	-0.144398	0.113333	-0.0129612	-0.124577	-0.0415915	-0.0840236	-0.149969	-0.285721	-0.255454	-0.232414	-0.121679	-0.0453775	0.0236945	-0.133642	-0.0509201	-0.128417	-0.106577	-0.14545	-0.180709	-0.190748	-0.261545	-0.236502	-0.0356918
APOBEC1	0.0598516	-0.0624425	-0.007842	-0.154403	0.162245	0.0579751	0.0123593	-0.0734043	0.0838621	0.13108	-0.106775	-0.0743171	-0.14804	0.269496	0.169132	-0.166787	0.25581	0.123735	0.137785	-0.199988	-0.00410223	0.101123	0.303522	-0.0134798	0.130915	0.0222297	-0.35339	-0.15929	0.440453	0.236254	0.134187	-0.0964126	0.187355	2.40372	2.77835	3.72464	0.556669	0.355199	0.560818	0.576389	0.390867	1.08602	1.36789	1.66379	1.40087	1.51479	1.06	1.99387	1.78883
APOBEC2	0.0213539	-0.0216747	0.049634	0.020557	-0.070192	0.0227125	-0.0135768	-0.00940946	-0.942783	0.419214	-0.548709	1.31954	-0.906017	-0.203518	-0.0307066	1.847	-0.108918	-0.293593	-0.330535	-0.655019	-0.2589	-0.556188	0.329198	0.949151	-0.608575	-0.613018	0.0260731	-0.413094	0.299541	0.22639	0.159278	0.130196	0.207096	-0.553666	-0.570231	-0.320832	0.0584712	0.04244	0.0408806	0.0328291	0.04077	1.05576	-1.12022	-0.978796	-0.134443	-1.46064	-0.905129	-0.295721	-1.32024
APOC2	-0.0288164	0.028252	-0.130873	-0.082751	0.213625	0.0331982	-0.030457	-0.00344998	0.0864022	-0.123338	0.174121	0.0268208	0.00525634	-0.216921	-0.0304325	0.0868923	0.0756106	0.109584	-0.0401497	0.0687811	-0.10238	-0.292379	0.105317	0.0192033	0.0338847	-0.257176		-0.078146	-0.248456	-0.0189706	-0.0568387	-0.0580109	0.0825098	-0.03213	-0.061978	-0.031371	0.0520995	0.0294788	0.0425122	4.48123e-05	-0.042329	0.0626898	0.0313027	-0.102509	-0.0738659	-0.124249	-0.123354	0.11495	-0.0863363
APOD	0.0017379	-0.00173999	0.184279	-0.002662	-0.181616	0.0286892	-0.014934	-0.014189	-0.170647	-0.0865079	0.0352601	-0.00560581	0.0228357	0.102893	-0.031918	-0.0160834	0.0455885	0.126105	0.0715821	-0.013313	0.00827459	-0.0316288	-0.122976	-0.0107566	0.102265	-0.0309396	0.981365	0.595202		-0.323942	-0.187354	-0.17407	-0.261275	-0.365537	-0.402484	-0.318096	0.16646	0.176363	0.260771	0.149763	0.244095	0.0635777	0.0441602	0.0274026	0.0617365	-0.0258102	-0.0255511	0.0616679	0.0227755
APOE	-0.00360578	0.00359679	0.074156	0.202994	-0.27715	0.0143098	-0.00524128	-0.00917839	-0.155716	-0.0691433	-0.0378706	-0.0907507	-0.0402231	-0.162778	0.235581	0.151329	0.0673586	0.0229969	0.296641	-0.106215	0.0949749	-0.11747	0.0354336	0.0859742	-0.0301693	0.00677762	0.562961	0.0758759	-1.37524	-0.39138	-0.0877754	-0.271065	-0.276362	0.449562	0.728667	1.15168	-0.101538	-0.171274	0.0307356	-0.170868	-0.342197	0.126688	0.153283	0.224823	0.0715196	0.193513	-0.0766789	0.509761	0.404822
APRT	-0.00196538	0.00196271	-0.02236	-0.10027	0.12263	-0.0773026	0.0358164	0.0384859	0.211043	-0.0145773	-0.0383073	0.0611678	0.0138789	-0.139617	0.102397	0.0447212	0.0313288	-0.0671258	0.22455	0.124418	-0.0944222	-0.182467	-0.0133032	0.0023289	-0.0294045	0.158964	-1.03932	-0.874933	0.48182	-0.24516	-0.0951897	-0.0478734	-0.261232	1.42706	1.47199	1.27992	0.118933	0.150314	0.219471	0.173027	0.208955	0.0419976	-0.0514546	0.056849	0.076998	0.177167	-0.045393	0.289191	0.431433
AQR	-0.00228733	0.00228371	0.014566	0.013751	-0.028316	0.0510353	0.00975963	-0.0631015	-0.29173	-0.087632	-0.0703223	-0.0988737	0.125473	-0.122795	-0.185563	-0.0183938	-0.0154686	0.136792	0.38172	0.0687567	-0.168479	0.188671	0.0351248	0.0976712	0.00970755	-0.0769855	0.0438102	-0.0210643	0.00333718	0.0770547	0.198385	0.147762	0.0400201	0.328326	0.227828	0.581482	0.00417108	0.00777481	0.00137191	-0.0481555	-0.0635494	-0.0303902	0.127494	0.011378	0.035887	0.177674	-0.270303	0.0249936	0.185806
AR	0.0115923	-0.0116862	0.055627	0.050985	-0.106613	-0.0201911	0.00745897	0.012518	-0.0607888	0.177577	-0.0270555	-0.108342	0.0333249	-0.0851515	-0.0200827	0.0534448	0.0906722	0.169509	0.0475003	-0.0310755	0.126048	0.0837254	-0.105166	-0.1474	0.143146	0.261175	-0.28964	-0.064299	-0.153402	-0.207558	-0.191318	-0.116493	-0.298302	0.085283	0.0912	0.026379	0.00280964	-0.00763051	0.00701629	-0.00474254	0.0106365	-0.212227	-0.056674	-0.167883	-0.069767	-0.0965751	-0.239791	-0.315543	0.0484915
ARAF	-0.00381694	0.00380687	0.165465	0.13212	-0.297586	-0.0121298	-0.00848586	0.0203951	-0.100715	0.183704	-0.124045	0.103251	0.0284115	-0.178255	-0.181	0.0485186	-0.183094	-0.0691379	-0.305747	-0.0366102	0.222828	-0.102417	-0.0994167	-0.141619	0.176091	0.2265	0.126397	0.162908	-0.427137	-0.320714	-0.278956	-0.216009	-0.432677	-0.91027	-0.781277	-1.45275	0.0868639	0.04321	0.140207	0.0114397	0.0442677	-0.241577	-0.109893	-0.30515	-0.184261	0.0492826	-0.682585	-0.227737	-0.455242
ARCN1	0.0127161	-0.0128291	-0.145901	0.002104	0.143799	-0.00808955	0.0253004	-0.0175633	-0.0910184	0.109904	0.0945823	0.0500127	0.0543747	-0.0192479	-0.144247	-0.076107	-0.0938132	0.0216791	-0.053289	0.0105761	-0.112907	-0.00976226	-0.0281175	0.0472139	0.0298777	0.027859	-0.649746	-0.0585079	-0.00518642	-0.239019	0.0087462	0.0295051	-0.198974	0.619111	0.41378	0.341545	0.0239558	0.0182891	-0.0520628	0.0722084	0.0796913	-0.00398713	0.08484	0.0440472	-0.013012	0.0918428	-0.171494	0.0600195	-0.0353383
ARF1	-0.00952074	0.00945832	0.186946	0.199388	-0.386333	-0.00893221	-0.0115991	0.0203136	-0.112342	-0.0438773	-0.0529166	-0.0202178	-0.0961892	-0.041066	0.0135734	0.0660134	0.0445258	-0.0598312	0.137421	0.0393905	0.0861948	-0.0967017	0.0159346	0.0140289	0.083538	0.0665539	-0.174536	-0.102192	-0.22155	-0.478473	-0.0980587	-0.0549698	-0.362626	-0.216506	0.737581	-0.31163	-0.0299658	0.0100989	-0.00840847	-0.0565199	0.00626435	-0.0758451	-0.0864285	-0.123534	-0.041708	-0.123077	-0.147917	0.10228	0.0897954
ARF3	0.00180201	-0.00180427	-0.159884	0.160848	-0.000964999	0.00504576	-0.0123058	0.007181	-0.124706	0.0868901	-0.00596711	-0.230993	0.0272569	-0.0943537	-0.0105912	0.0183386	0.0376743	0.0458959	-0.127929	0.0637866	0.0637889	0.0402539	0.0346398	0.0162574	0.100892	0.254732	-0.202815	0.25592	-0.0844284	0.183924	0.21124	0.150401	0.197371	-0.413697	-0.051753	-0.970383	-0.0275134	-0.0101169	0.0509214	-0.093792	-0.122306	-0.0197658	0.0970985	0.0183746	-0.0968741	0.132645	-0.198989	0.182267	-0.0975576
ARF6	-0.00827761	0.00823039	0.171014	-0.13226	-0.038755	-0.0131396	0.00269221	0.0103477	0.131368	0.0966622	0.0223143	0.113739	0.0535985	-0.24716	-0.0136775	-0.146783	-0.0542372	0.0105929	-0.0543114	-0.119387	0.0236016	-0.104125	0.0178549	-0.00453367	0.147558	-0.081782	-0.141017	0.308491	-0.19842	-0.64834	-0.484071	-0.0346466	-0.595809	1.54009	1.27765	1.42158	0.0484106	0.0882973	0.052323	-0.0546346	0.0649516	0.142072	0.135869	0.256592	-0.0429072	0.229047	-0.0801629	0.141084	0.234173
ARFGAP2	-0.00398255	0.00397159	0.021772	0.194102	-0.215873	0.027836	0.00842077	-0.0370229	-0.0251242	-0.19002	-0.0811024	0.08023	-0.0653907	-0.140578	0.0218049	-0.00726339	0.0952848	0.067124	0.117684	-0.109041	0.181449	0.00542197	0.0754865	0.0928898	0.224995	0.102712	-0.128587	-0.0364476	-0.0334668	-0.0250206	-0.061831	-0.0277313	-0.0786749	-0.055443	-0.01911	0.100294	0.00836545	-0.0116687	-0.0547567	-0.045863	-0.0588918	-0.0411418	0.078423	0.0438167	-0.0578792	-0.0113545	-0.17006	0.159206	0.219009
ARFGEF1	-0.0034928	0.00348436	0.036757	0.01986	-0.056618	0.00261722	0.0324168	-0.0358446	-0.0127784	0.025342	-0.0260452	-0.000993102	0.0728107	0.00542559	-0.0949671	-0.132803	-0.0852396	0.0125019	0.0254055	0.025253	-0.00434909	0.0711153	0.0268314	0.0790161	0.0397765	0.157175	-0.0640772	0.108368	-0.165779	-0.498938	-0.0775009	0.00796135	-0.436696	0.091903	-0.060195	-0.414955	-0.0266855	-0.0466123	-0.0652242	0.00252654	-0.00750951	0.0418753	-0.0766169	-0.139199	-0.0322515	0.00582336	0.0137157	-0.308335	-0.0190314
ARFIP2	-0.0087264	0.00867393	-0.149084	-0.021126	0.170211	-0.0336616	-0.0186785	0.0509209	0.0473001	0.045516	0.0541101	-0.000924993	0.00139188	-0.0198895	-0.235362	0.00145426	-9.51171e-05	0.11014	0.0981838	-0.0662028	-0.0512414	-0.0743333	0.0177611	0.0771395	0.0450023	0.0487672	0.0168026	0.110326	-0.39914	-0.0178442	-0.0153459	0.0329354	-0.0470013	0.034028	0.084923	-0.120447	-0.0592687	0.00396758	0.0514254	-0.0250706	0.0295937	-0.00166834	0.110945	-0.0182002	0.113895	-0.00673598	-0.198371	-0.174404	-0.132829
ARFRP1	0.0106422	-0.0107213	0.106022	0.154629	-0.260651	0.0762241	-0.0598259	-0.0198063	0.150746	0.059993	0.0439228	0.240645	-0.0383035	-0.111475	-0.0528149	-0.00978644	-0.00225294	0.00988453	0.244056	-0.135757	0.0248002	-0.191652	-0.0568361	0.0818748	-0.0773053	-0.0481599	-0.251242	-0.142629	0.213249	-0.701861	-0.0547575	-0.0200266	-0.510286	0.102913	0.090098	-0.355497	-0.0590403	-0.0314976	-0.0101856	-0.186751	-0.112373	-0.0668245	0.0334295	0.0676267	0.0130265	0.0413983	-0.0373645	-0.233725	0.114579
ARGLU1	0.0168112	-0.0170094	-0.059832	-0.432262	0.492092	0.00758686	-0.0119452	0.0042825	-0.0689455	0.13016	-0.0737659	-0.146823	0.0454348	0.197183	-0.0985324	-0.191241	-0.0309365	0.210806	-0.148328	-0.115694	0.143213	0.0142797	0.0811187	0.218904	0.0469346	0.279821		-0.120771		-0.266358	-0.0199972	-0.0602003	-0.262207	0.463526	-0.374796	1.54138	-0.00483481	0.0150046	-0.0914174	-0.0455234	-0.0217535	-0.417684	-0.0455118	-0.0473977	0.117404	0.132867	0.0362789	-0.541313	-0.204543
ARHGAP1	0.000900664	-0.000901227	0.214486	-0.121447	-0.093038	-0.0204755	-0.0608639	0.0777934	0.131218	0.0125853	0.0353644	-0.0410125	0.0377616	0.0612265	-0.231601	-0.0773295	0.00330584	0.0176017	0.133806	0.146586	-0.159726	-0.0848004	-0.0984367	0.0366562	-0.0783	0.0962931	-0.397632	-0.159289	-0.184961	-0.403504	-0.474029	-0.475084	-0.396809	0.189394	0.44216	0.59352	0.00437518	0.0821909	0.154271	0.0774769	0.103492	0.0626607	-0.0127832	0.388211	0.0420576	0.137277	-0.0165892	0.0235707	0.0457468
ARHGAP9	0.0162039	-0.0163879	-0.158793	0.178412	-0.019619	0.0183541	-0.0232187	0.004554	-0.0422954	0.212805	-0.100009	0.232953	-0.162714	-0.393687	0.169383	0.0713117	0.0280561	0.0864582	0.136951	0.0162118	-0.0215432	0.0250531	-0.120144	0.31442	-0.220584	-0.283822		-1.1211	0.758079	0.024797	-0.0232363	0.174828	0.0388462	1.83812	2.14938	1.8665	0.258958	0.210384	0.274405	0.171441	0.147067	0.358885	0.379356	0.650182	0.316635	0.616631	0.491211	0.871267	1.13598
ARHGDIA	0.0154111	-0.0155775	-0.164409	0.34927	-0.184862	-0.0283805	-0.0357614	0.0620704	-0.048745	-0.263597	-0.0168103	-0.115352	0.00983047	-0.00635926	-0.0036653	-0.143285	0.127394	-0.0216974	0.0129404	0.054869	-0.0247725	0.0402403	0.0265167	0.0950852	0.0785291	-0.071059	-0.402868	-0.209121	-0.414447	-0.528395	-0.0401265	-0.0887434	-0.579306	0.481406	1.2679	-0.126624	0.00626477	0.0442062	0.148863	-0.0246663	0.0358134	0.0109032	0.039248	0.123883	-0.0543125	0.0871695	0.0273196	0.26244	0.00306621
ARHGDIB	0.00198388	-0.00198662	-0.24047	-0.122857	0.363325	-0.00949917	0.00269323	0.00675637	0.2332	0.13511	-0.322344	0.0574662	-0.15637	-0.0892668	-0.0229928	-0.0841139	0.0543724	-0.257257	-0.0663722	-0.0949778	0.219413	0.00802156	0.134143	0.247912	0.15906	0.0694917	0.00648187		0.332117	-0.855921	-0.324979	-0.241801	-0.825586	2.11999	2.6985	2.50196	0.47118	0.432791	0.495137	0.470224	0.445855	1.5544	1.52761	1.7243	1.33651	1.80955	1.54757	1.93216	2.20189
ARHGEF3	0.0222034	-0.0225505	-0.401728	0.32644	0.075287	0.048794	0.0460898	-0.0998384	-0.0162686	0.124996	-0.0883311	0.0797049	-0.0653726	-0.178869	-0.163169	-0.057967	-0.216771	-0.0282471	0.179513	-0.103346	0.0926554	-0.10723	0.0956297	-0.0582242	0.131562	0.091844	0.711908	-0.332816	-0.593854	0.340366	0.371131	0.411278	0.346729	0.774804	0.701205	0.612251	-0.0280935	-0.0770694	-0.146257	-0.0236499	-0.0373987	-0.0929583	0.0689602	-0.264673	-0.0831043	-0.061575	-0.231805	0.00339283	0.158917
ARHGEF7	0.0271293	-0.0276492	0.056771	-0.130398	0.073627	0.0141035	-0.0108763	-0.00334092	-0.0980861	0.0415116	-0.0932121	-0.11308	0.0685076	-0.027806	-0.0457954	0.0532207	-0.0525075	0.0498378	0.097279	-0.0367691	0.145856	-0.140594	0.038987	0.0300341	0.0307584	0.123822	0.298664	-0.0789782	-0.232441	-0.846227	-0.629024	-0.574689	-1.03544	0.185839	-0.07004	0.928526	0.0401926	0.0686653	0.046224	0.0708361	0.0670037	-0.185323	-0.0862533	-0.167339	-0.108139	-0.0394395	-0.300644	-0.22593	-0.0984476
ARID1A	0.00363658	-0.00364577	-0.220106	-0.281892	0.501999	0.014886	0.0271937	-0.0430505	-0.409474	-0.108833	-0.0512893	-0.280037	0.0347292	0.147102	-0.0114316	-0.024029	0.0505544	0.118051	0.213129	-0.0418664	0.0847481	-0.00356831	0.1848	0.0399479	0.0963907	0.179904	-0.0538531	-0.0274977	0.0615421	-0.232383	-0.120564	-0.114453	-0.219809	0.741274	-0.026164	1.16374	-0.0449799	-0.0219377	-0.16871	-0.0427826	-0.0763816	-0.0234767	0.0312083	-0.0777765	0.155455	0.0198175	0.0284032	-0.0728667	0.256311
ARID2	0.0135961	-0.0137255	-0.081338	-0.024779	0.106117	0.027434	0.0243275	-0.0531989	-0.216962	-0.0362223	-0.0480993	-0.203776	0.0483468	0.331927	-0.0396908	-0.165459	-0.0685143	0.190387	0.0530961	1.74623e-05	-0.00558802	0.0945773	0.0979714	0.0571782	0.116198	0.222106	0.0413859	-0.0833984	-0.0379547	-0.350327	-0.479878	-0.368613	-0.250448	-0.080591	-0.243228	-0.159724	-0.0231644	-0.0651841	-0.0570489	0.0226871	-0.0310114	-0.208117	0.0957694	0.131501	-0.0782556	0.221815	-0.0661011	-0.0688299	0.00826547
ARL1	-0.0155055	0.0153407	-0.033676	0.081345	-0.047669	0.0108303	0.0076561	-0.0186681	0.0474695	0.107729	0.0190503	0.06347	0.0372552	-0.0448022	-0.0549543	0.0432641	0.0113098	0.138739	-0.0114896	0.00420737	-0.0209782	-0.172164	-0.0718776	0.0295245	-0.06712	-0.00650325	-0.216063	-0.215955	0.293054	0.129402	0.211035	0.191961	0.140361	0.342489	0.174821	-0.410219	-0.0135476	-0.00693223	-0.0780804	-0.0396349	-0.0038374	0.0609236	0.0287581	-0.071288	0.0724272	-0.129765	-0.242345	-0.132522	-0.134772
ARL2	-0.00424844	0.00423597	0.260909	-0.018735	-0.242173	0.00768323	-0.0296672	0.0214995	0.0342734	-0.108635	0.0565713	0.0142199	-0.024412	-0.125095	0.136454	-0.067146	-0.03188	-0.0826774	0.207633	-0.023099	0.00270417	-0.134925	-0.0517777	-0.0903769	-0.0676522	-0.0703889	0.181355	0.0412378	-0.140177	-0.039973	-0.0606294	0.00748694	-0.0640765	-0.904688	-0.790646	-0.244701	-0.192447	-0.0075778	0.00960097	-0.247471	-0.124643	-0.100281	-0.177392	-0.134697	-0.17811	-0.12467	-0.263663	-0.0806588	0.0978687
ARL3	-0.00678473	0.00675297	0.244964	0.13959	-0.384554	0.0261345	0.0111629	-0.0380771	0.00889667	-0.160262	-0.103519	-0.0431327	0.079027	-0.0511212	0.0510466	0.186418	0.0651157	-0.0454067	0.114465	0.132574	0.153958	-0.0497414	0.0458782	0.0230962	0.07474	0.0497672	0.612842	0.157183	-0.478393	0.090736	0.201475	0.20637	0.077992	-0.519336	-0.787919	-0.79515	-0.0825667	-0.0972748	-0.115639	-0.076996	-0.0655062	-0.181824	-0.125231	-0.157171	-0.10634	0.00606133	-0.0965665	0.00317891	-0.0582856
ARL4A	0.0165318	-0.0167234	0.053169	-0.218105	0.164937	0.0147671	0.0100711	-0.0251672	0.0205209	-0.0703005	0.0202306	0.157154	-0.0189783	0.0937414	-0.387015	-0.21728	-0.159874	-0.0466328	0.296062	-0.0822218	-0.0480251	-0.319839	-0.178134	0.0371606	-0.076609	-0.0454893	0.544671	0.23424	-0.482773	0.419268	0.388263	0.434834	0.36299	-0.058004	-0.083122	0.394012	0.00177192	0.00450809	-0.0258001	-0.112987	-0.0842808	0.0154057	0.0057582	0.0542024	0.230657	0.180422	-0.437235	-0.154614	-0.241106
ARL5A	0.0156561	-0.0158278	0.256644	0.016359	-0.273003	0.0312077	0.0297085	-0.0629163	-0.0781302	0.164125	0.0286381	0.00293422	0.0762856	0.180652	-0.12562	-0.0515549	-0.00932556	0.0324076	-0.148264	0.100109	-0.0821341	0.0294071	-0.0343256	0.0802584	-0.0752362	0.0495425	-0.445172	-0.102518	0.0236223	-0.0309266	0.277664	0.241447	-0.0510449	0.042193	-0.085854	-0.301709	-0.00187478	-0.0668902	-0.0919152	-0.0251974	-0.0434176	0.0134175	0.0371813	-0.0228274	0.0231006	0.0466727	0.0161756	-0.14045	-0.18665
ARL6	0.0275412	-0.0280772	-0.104457	-0.042811	0.147268	-0.00612365	0.0254442	-0.0196931	0.0294887	0.0270688	-0.14379	0.0594008	0.0997176	-0.0281705	-0.132639	-0.00284966	-0.177106	0.0661415	-0.0708248	-0.0822237	-0.0828477	0.00459383	-0.0371455	0.0573173	-0.0550444	-0.0983144	0.279802	-0.0295992	-0.32487	0.347238	0.519457	0.529369	0.315772	0.008576	-0.500815	-0.609473	-0.0779398	-0.0815362	-0.0868287	-0.0521303	-0.016318	-0.10477	-0.131639	-0.256185	-0.0249658	-0.109111	-0.204403	-0.367411	-0.24598
ARL6IP1	-0.000328912	0.000328837	0.102772	-0.03393	-0.068841	0.00158005	0.00147029	-0.00305534	-0.0705699	-0.0243027	0.00301425	-0.072719	-0.0685265	-0.035022	0.100909	0.0301832	0.0677048	0.102231	0.0801601	0.104457	0.0501857	-0.0552556	-0.0243126	0.0599302	0.0612189	-0.0108666	-0.272343	0.011664	-0.661297	0.0799082	0.105216	0.137452	0.0864394	-0.483985	-0.360911	-0.596743	-0.0236891	-0.0119434	0.00377597	0.0167624	0.0375515	0.0863932	0.0965087	-0.0166088	0.109873	0.0136894	-0.0561058	0.0947224	0.0304102
ARL6IP4	0.000659128	-0.000659429	-0.177208	0.154414	0.022793	0.024896	0.0344063	-0.0612123	0.050128	-0.0163682	-0.0609116	0.0664086	0.0231021	-0.0566088	0.0480166	0.0187744	-0.0289937	-0.0206721	0.270577	-0.145786	-0.0141516	-0.053093	0.0990981	-0.0847873	-0.0598485	0.0647463				0.104994	-0.00286121	0.0573998	0.0990586	-0.296512	-0.111383	-0.397178	0.0328557	-0.097098	-0.0930788	-0.00941597	-0.189307	-0.142493	-0.0930842	-0.051732	-0.182767	-0.165818	-0.297042	-0.196462	0.123828
ARL8B	0.0127222	-0.0128354	-0.107006	-0.056309	0.163314	0.0107998	0.0365686	-0.0486889	-0.00468202	0.00297491	0.119628	0.00946901	0.0743805	0.0773857	-0.0200749	-0.0670096	-0.0373671	0.167966	-0.0715548	0.0360397	-0.00410415	-0.0180739	-0.0612647	0.027655	0.0737148	0.00113926	-0.66146	-0.0773766	-0.240665	-0.610603	-0.088684	-0.00358496	-0.560521	-0.507682	-0.314693	-0.163822	-0.0730803	-0.125368	-0.144858	-0.0668352	-0.10054	0.0945556	0.0654914	0.00304636	-0.0162365	0.034501	-0.110215	-0.183477	-0.120647
ARMC1	0.0138876	-0.0140226	-0.024166	-0.066146	0.090311	-0.00955439	0.00111405	0.0083836	0.105089	0.208114	0.034761	0.112556	0.0424022	-0.012804	-0.0720243	-0.227143	-0.101644	0.0375126	-0.0474664	-0.0140743	-0.110592	0.045128	-0.12848	0.125902	-0.00371328	-0.0113492	0.244529	0.0716032	-0.648039	0.195522	0.151788	0.11998	0.161464	-0.694874	-0.743465	-0.527056	-0.0405495	-0.0523957	-0.0777684	-0.0100863	-0.00530197	0.0949222	-0.0831647	-0.221708	-0.0137811	-0.0498002	0.00172801	-0.535696	-0.269992
ARMC10	0.000661514	-0.000661817	-0.063192	0.047474	0.01572	-0.00109504	0.0252676	-0.0246046	0.13478	0.180776	0.00808406	-0.0576031	0.0126743	-0.134774	-0.128297	-0.162273	-0.176543	0.29171	0.269283	-0.13359	0.0358299	-0.0474999	-0.26265	0.172073	0.0459669	0.209342	-0.905169	-0.0195746	-0.133322	-0.654924	-0.130608	-0.0599665	-0.478631	0.021987	0.302046	-0.464605	0.0564595	-0.0147094	0.0236848	0.0862482	0.0237504	0.118465	0.160342	0.216704	0.186114	0.116365	-0.143403	-0.189522	0.18972
ARNT	-0.00111883	0.00111796	-0.312645	-0.223672	0.536318	0.0377919	-0.0536997	0.0143497	-0.0228326	0.230107	0.139161	-0.158416	-0.0190707	0.169622	-0.134912	-0.0940846	0.0413586	0.160089	-0.0699345	-0.204716	0.143451	0.020779	-0.0318171	0.048157	0.0638628	0.230617	-0.291183	-0.124364	0.211435	-0.227975	-0.460614	-0.459704	-0.339086	-0.374945	-0.043718	-0.506266	0.0446012	0.0372306	0.0632862	0.00397945	0.0146749	0.00581372	0.17307	0.241402	0.192726	0.125439	0.220271	0.232386	-0.028452
ARNT2	0.0128953	-0.0130116	0.060112	0.125346	-0.185456	0.0342303	-0.0257782	-0.00911883	-0.259746	0.0920328	0.047414	-0.159582	-0.0616527	-0.0486504	-0.0062216	-0.0600833	-0.0543809	0.203044	0.153537	0.00984537	-0.0955243	0.146433	0.12676	0.135688	0.111449	0.0519789	0.129249	0.219617	-0.583514	0.130234	0.156787	0.101189	0.156758	-0.766506	-1.02987	-0.801734	-0.0114238	-0.00897788	0.022716	-0.130864	-0.240945	-0.0380086	-0.00558207	-0.125779	-0.044647	-0.226186	-0.161908	-0.180237	-0.0718221
ARNTL	0.013646	-0.0137763	0.251479	-0.195899	-0.055579	-0.0244769	0.0877299	-0.0677478	-0.267265	-0.136489	-0.209867	-0.503981	0.053894	-0.00296637	0.261578	0.341702	0.263634	0.191269	0.236102	-0.121302	0.327064	0.0477476	0.156692	0.141071	-0.329763	-0.0500743	-0.0858438	0.0408655	-0.320881	0.291221	0.299245	0.320654	0.301448	-0.007518	-0.306201	-0.444811	-0.0200007	-0.0639127	-0.0976696	-0.0190266	-0.0493087	-0.207628	-0.337276	-0.522906	-0.0523445	-0.0757445	-0.543983	-0.199616	-0.16452
ARPC1A	-0.00189036	0.00188789	-0.072153	-0.040184	0.112337	0.00221664	-0.0117902	0.00949254	-0.0245308	0.032292	0.135454	0.0550376	0.0205108	0.0118927	-0.0354587	-0.0885186	-0.0957884	0.0297327	0.227721	-0.185031	-0.0828595	-0.279103	-0.119817	-0.123815	-0.235416	-0.0423449	0.278984	-0.188874	-0.469889	-0.336096	-0.0655873	-0.00698268	-0.342055	-0.13068	-0.049819	-0.120461	-0.0324046	0.0451365	0.0633325	-0.048043	0.0339735	0.0241608	-0.0162341	-0.17915	-0.0176547	-0.130667	-0.360041	-0.159956	0.0826894
ARPC1B	0.00682207	-0.00685448	-0.250011	-0.340149	0.590159	0.00593284	0.0264464	-0.0330105	-0.0915787	-0.0852249	0.110444	-0.12211	-0.0543423	0.233876	-0.389829	-0.311095	-0.306394	-0.110626	0.412686	-0.112096	-0.429328	-0.634539	-0.740573	-0.284863	-0.541905	-0.257304	-0.817095	-0.0627958	-0.137913	-0.196456	-0.18133	-0.140234	-0.171911	2.8232	2.51981	2.57013	0.48125	0.376829	0.358347	0.39007	0.272732	0.91406	0.786526	1.08331	0.760198	1.01412	0.90605	1.61893	1.54552
ARPC2	0.00743575	-0.00747427	-0.058704	0.0592	-0.000495	0.0260159	0.0243827	-0.0517594	-0.00455516	-0.0698736	-0.0251746	-0.0312178	0.0107273	0.0229668	-0.0163348	-0.12604	-0.0234875	0.0765189	0.0364845	0.0207246	0.052688	0.042107	0.0458809	0.0341258	-0.00158676	-0.0937606	-0.150708	0.0422781	-0.256134	-0.321107	0.00745917	0.0224248	-0.195393	1.65146	1.48851	-0.62136	0.134886	0.0711099	0.0691443	0.0697774	0.105023	0.207659	0.281829	0.262611	0.188928	0.231833	0.126363	0.382723	0.3002
ARPC4	0.00333258	-0.0033403	-0.028486	0.252643	-0.224158	-0.0379056	0.00270288	0.0342957	-0.00188703	-0.102953	0.017926	-0.0271787	0.0310722	-0.245992	-0.0678124	-0.0932871	0.0155019	-0.117699	0.275273	-0.111843	0.0231163	-0.0957166	0.0248055	-0.0357722	-0.0520869	0.0388115	-0.552347	-0.374357	-0.259209	-0.491046	-0.198846	0.0193655	-0.671214	0.119512	0.554785	0.55473	0.0641342	0.0390221	0.0871632	0.026535	0.00782384	0.109515	0.0794737	0.155856	-0.062947	0.106941	-0.126027	0.290924	0.251211
ARPC5	0.00371956	-0.00372917	-0.164886	-0.18112	0.346006	0.031986	0.0272411	-0.0611199	0.0341759	0.00471427	0.0533004	0.0525166	0.00410633	0.19015	-0.189525	-0.268615	-0.133753	0.0460411	0.0674087	-0.190605	-0.0873217	-0.083484	-0.126746	0.0767065	0.0383887	-0.0587715	-0.423258	-0.200695	-0.284265	-0.628322	-0.233396	-0.152953	-0.617954	0.899461	1.54514	1.85272	0.202532	0.108875	0.150452	0.162405	0.199927	0.430199	0.276083	0.354475	0.307543	0.411647	0.203647	0.386642	0.337499
ARPP19	0.0153514	-0.0155165	0.0032	-0.087715	0.084514	0.0549204	-0.0276044	-0.0289254	0.0911413	0.107807	0.0130404	0.0428981	0.18873	-0.0682751	-0.126435	-0.0224658	-0.0281115	-0.0740767	-0.000318317	0.0535988	0.0253876	-0.00127584	0.0258649	0.0892545	-0.180965	-0.133712	0.747686	0.0635836	-0.444008	0.0266961	0.138689	0.146518	0.0421266	0.272489	0.334449	0.402077	-0.17458	-0.0897195	-0.140318	-0.225397	-0.149841	-0.0798145	0.0101185	-0.219591	0.0726136	-0.00350897	-0.224629	-0.346259	-0.311936
ARRB1	0.00430117	-0.00431403	0.000456999	-0.08483	0.084372	0.00399167	-0.0358895	0.0311117	-0.0457849	0.0652226	0.0847054	-0.244459	0.0983098	0.0792144	-0.0345259	0.0187541	0.0124789	0.117218	0.360368	-0.0410337	-0.0617029	-0.135992	0.0316891	-0.0180927	-0.00191824	0.165113				-0.256416	-0.132364	-0.314676	-0.34272	-0.363758	-0.756313	-0.234415	-0.0665237	-0.0102341	0.055402	-0.102723	-0.0175466	-0.12472	0.0991773	0.0651186	-0.231202	-0.122709	-0.225699	-0.0940049	0.123649
ASB3	0.0209472	-0.0212558	-0.065781	0.100731	-0.034949	-0.0117358	0.00303301	0.00862574	-0.0138894	0.057298	0.169023	0.0367423	0.123893	0.0465073	-0.219476	-0.219808	-0.0563131	-0.0692549	-0.104087	-0.124508	-0.0748707	-0.235281	0.0106862	0.0178077	-0.143782	0.161023	0.189994	0.0690275	0.0844985	0.153256	0.149376	0.168018	0.100559	-0.132847	-0.181828	-0.363233	0.000593972	-0.0146542	-0.0601279	-0.0524179	-0.0514741	-0.0806527	-0.116002	-0.0593021	0.0959665	-0.0107307	-0.065724	-0.260275	-0.172714
ASCC1	0.00501125	-0.00502872	-0.124344	-0.08463	0.208974	0.0113554	-0.0248586	0.0131852	0.298565	-0.0611828	-0.230408	0.114535	0.243101	0.261421	-0.0190505	-0.192317	-0.13241	-0.058783	-0.028564	-0.197401	-0.0867739	-0.245932	-0.156232	0.0109363	-0.22953	0.0958861	-0.109607	-0.150695	-0.191653	-0.544642	-0.31401	-0.179373	-0.55386	0.006086	0.18777	0.139898	-0.0883999	-0.0624589	0.0269	-0.144937	-0.119498	-0.00910933	-0.0668091	0.0964693	-0.166969	0.0682647	-0.418875	-0.153684	-0.206427
ASF1A	0.0309599	-0.0316389	-0.126204	-0.334116	0.460319	0.0513556	0.0477159	-0.104489	0.147915	0.0612908	-0.156945	0.0694903	0.0124782	-0.0968929	0.00590855	-0.063053	-0.0794815	-0.0757919	0.264138	-0.0383839	-0.140432	-0.0907691	0.0779522	0.0126495	-0.0472191	-0.174569		-0.0633445	0.340096	0.0129034	0.253757	0.176763	0.0799122	0.196322	-0.204857	0.164298	-0.0363575	-0.134273	-0.0812813	-0.180063	-0.147637	0.0202424	-0.162025	-0.165137	-0.00027322	0.00902473	-0.0331228	-0.121977	0.315247
ASF1B	0.069075	-0.0725493	-0.209605	0.055666	0.153938	-0.0367184	-0.00207417	0.0378277	-0.0824877	-0.0844589	-0.197096	0.235097	-0.123578	0.0949666	-0.00802793	-0.140885	-0.1473	-0.334387	0.103355	-0.197381	-0.173493	0.0175736	-0.158393	0.385349	-0.0808667	0.121792	-0.627014	-0.0663477	0.396834	-0.0293137	0.0500302	0.162815	-0.0322593	1.81788	2.09062	1.88216	0.0576005	0.0588988	0.012887	0.0589616	0.0326683	-0.128094	0.466317	0.172995	0.309938	0.369304	0.30242	0.629344	0.449715
ASGR1	-0.105326	0.0981566	0.028779	0.085831	-0.11461	-0.00117295	0.0038476	-0.00268304	0.0335745	0.0500424	-0.103686	-0.26515	-0.111959	0.153915	-0.155606	0.0214975	0.270592	0.0829028	1.23113	-0.288649	-0.184248	-0.25923	-0.678487	-0.421464	-0.0296959	-0.0648982	0.339992	-0.167306	-0.0753137	0.413756	0.249021	0.501794	0.246002	-0.051561	-0.284446	0.022733	-0.0872471	-0.059816	-0.0219133	-0.0802523	-0.104326	-0.299936	0.285246	-0.182271	0.307215	-0.989463	0.215913	-0.266589	-0.324771
ASH1L	0.0113867	-0.0114773	-0.183103	-0.182242	0.365345	0.0145819	0.0349478	-0.0509183	-0.410863	0.177584	-0.00689524	-0.2902	0.0730102	-0.104712	0.00887049	0.0971553	-0.00145628	0.15562	0.168127	-0.126555	0.2869	-0.0770837	0.175364	-0.0788068	0.0747967	0.276056	0.570651	-0.130235	-0.0741343	0.241484	0.26947	0.215492	0.25268	-0.40571	-0.691429	-0.16356	-0.0201054	-0.0573335	-0.115256	0.0250627	-0.0174437	0.0640354	0.0688242	-0.186217	0.0185376	0.0026157	-0.197728	-0.117861	0.168915
ASH2L	0.00196532	-0.001968	-0.009726	-0.024575	0.0343	0.000356054	-0.00882969	0.00842199	-0.0294473	0.118039	-0.0202997	0.13025	0.0605323	0.0497315	-0.123425	-0.314929	-0.0444971	0.101345	0.271329	-0.0287307	-0.0875624	-0.15165	-0.158977	-0.0363997	-0.222548	-0.0931613	0.1842	-0.0226358	0.137607	-0.133132	-0.0035752	0.0300888	-0.122904	0.19246	0.434857	0.115312	-0.0362023	-0.0413605	-0.0678069	-0.106596	-0.0635762	-0.00833902	0.020282	0.104448	0.0760242	0.138175	-0.187458	-0.0256114	0.28572
ASL	-0.00831501	0.00826736	0.168265	0.033554	-0.201819	0.0372301	0.020699	-0.0597844	0.145709	-0.0194836	0.0748209	0.115328	0.123146	-0.253915	0.0525491	0.0777526	0.0110876	-0.0569491	0.342709	-0.17728	0.174287	-0.215391	-0.0283912	-0.0537541	-0.124624	0.0217159	-0.231095	-0.150034	0.44698	-0.35491	-0.130299	-0.160042	-0.319805	0.522691	0.565604	0.118978	-0.00729548	-0.0163948	-0.0343612	0.0275166	-0.19265	-0.0228558	-0.0371272	-0.000758284	-0.0642181	-0.0822475	-0.40715	0.0703592	0.32403
ASNA1	-0.00278916	0.00278378	-0.149901	0.016273	0.133626	0.00723086	-0.046415	0.0379244	0.199077	-0.119064	0.0375008	0.0962899	0.0166422	-0.177199	0.0320237	-0.168226	-0.047447	-0.047159	-0.177367	-0.318792	0.0996995	-0.110322	-0.109274	-0.0390072	-0.106693	-0.00865875	0.00535875	-0.181332	-0.118555	-0.345243	0.0247496	-0.00196078	-0.227058	0.003144	0.23471	-0.134799	-0.145131	0.0287019	0.0475784	-0.154198	0.038596	-0.0190283	-0.14388	-0.179024	-0.144926	-0.107374	-0.148546	-0.393195	-0.338673
ASNS	0.00724453	-0.0072811	-0.197207	-0.012064	0.209271	-0.0181823	0.0648867	-0.0491267	0.054639	0.00576812	0.0414893	0.113366	-0.039808	-0.101628	-0.0516614	-0.0547019	-0.0788	-0.0547041	0.145294	-0.000783999	0.105085	-0.102528	0.0201163	0.0435198	0.0037316	-0.0584523	0.034429	-0.35401	-0.424741	0.0573194	0.233558	0.280257	0.0927513	0.33786	-0.095302	0.457736	-0.0324402	-0.0379781	-0.130478	-0.0133783	0.0383063	-0.0320689	-0.0793044	-0.0899072	-0.0783003	-0.135938	-0.128824	-0.192086	-0.00298597
ASNSD1	0.00834153	-0.00839004	0.016229	-0.166519	0.150289	0.0678594	0.0562122	-0.132725	0.0146041	0.22329	-0.16064	0.0563949	-0.0510673	-0.0403678	0.0015434	-0.144786	-0.0771108	0.0402369	0.2278	-0.0322955	0.00499371	-0.0307383	-0.0237098	0.125302	-0.0371807	0.0492624	-0.441253	-0.42305	0.548392	-0.0187898	0.250083	0.251121	0.0704654	-0.118644	0.159752	-0.217631	0.122719	0.0263856	0.0231357	0.0666154	0.0777707	0.0583546	0.105794	0.0475843	0.0820462	0.128922	0.00122869	0.0304488	0.210403
ASPSCR1	-0.0150984	0.0149421	0.006067	-0.089731	0.083663	-0.0268063	0.000238253	0.0260828	0.159547	-0.0565096	-0.174176	0.0859154	0.0621042	-0.0256564	-0.0980747	-0.233578	-0.0494772	0.107233	0.251508	-0.380598	0.064173	-0.0630338	0.164781	-0.1393	-0.114605	-0.0154693	-0.252391	0.0759412	0.141756	-0.169865	-0.119981	-0.042417	-0.202087	-0.147817	-0.155838	0.163623	0.00387808	0.0456828	0.0392987	0.0170577	0.0353329	-0.0916446	0.0201324	0.120137	-0.101844	0.0249509	-0.0105102	-0.253346	0.193928
ASRGL1	-0.00478209	0.00476629	-0.006946	-0.033643	0.040589	0.0226036	-0.0132194	-0.00965485	0.068434	0.0157638	-0.127145	0.049465	0.048771	0.00963962	0.0377143	-0.10648	-0.190636	0.0537491	0.23774	-0.00969707	0.0764355	-0.209461	-0.148483	-0.107427	-0.242649	-0.106397	0.146353	0.736055	-0.821948	0.0588591	0.0770104	0.0595664	0.0902548	-1.56033	-1.53858	-1.07002	-0.102724	-0.131541	-0.0510712	-0.196056	-0.278259	-0.0128928	0.048761	0.033586	-0.0521176	-0.0651787	-0.204061	-0.151946	0.0402832
ATAD3A	-0.001453	0.00145154	-0.032239	0.009454	0.022784	-0.0225881	-0.0131317	0.0350548	-0.212929	-0.025372	-0.0991874	-0.0557173	0.0753537	-0.0484107	0.0128728	-0.13516	-0.0578236	0.0736319	0.0645724	-0.0675709	0.109189	0.022617	0.140294	-0.0133656	0.191952	0.169272	-0.22555	0.0765403	-0.0613505	0.0308333	-0.0641348	-0.0448906	-0.0342493	0.356075	0.401126	-0.362827	0.0118073	0.0330135	0.0211534	0.0471895	0.00797216	-0.202011	0.126444	0.210255	-0.0498525	0.200014	-0.0210737	0.0822335	0.156979
ATE1	-0.00819421	0.00814793	0.312416	-0.752218	0.439801	0.0485641	-0.00966916	-0.0403119	0.0500891	0.148097	-0.0216277	-0.110239	0.0498939	-0.117088	-0.113188	-0.0940245	-0.00396962	-0.0255125	-0.020242	-0.100352	0.0948977	0.0253879	0.0765033	0.155076	0.0972933	0.138826	0.270896	-0.0717779	-0.309559	-0.223594	-0.320663	-0.354654	-0.235761	0.524987	0.228385	0.701235	-0.023759	-0.0656932	-0.0207042	-0.131115	-0.02087	-0.137525	0.0403614	-0.141032	-0.0148262	0.163183	-0.295362	-0.186339	-0.191985
ATF2	0.0287333	-0.0293172	0.188848	0.122669	-0.311516	0.00221441	0.0266851	-0.0294479	0.0430666	0.0970327	-0.152018	-0.0394263	0.0280358	-0.0316617	-0.0604102	-0.019411	-0.0398488	0.0617978	0.120763	-0.0251483	0.060669	0.149966	0.0654268	-0.00886884	0.11057	0.140582	-0.317655	-0.0603831	0.419445	0.300874	0.331973	0.307055	0.288396	-0.227939	0.133	-0.072483	-0.0363248	-0.0803677	-0.124298	-0.0352907	-0.0311227	-0.0465985	-0.0314668	-0.147403	-0.0101494	-0.120723	-0.146573	-0.297609	-0.0293718
ATF3	0.00756377	-0.00760363	-0.175106	0.061438	0.113668	-0.0200217	-0.0125028	0.031975	-0.617787	-0.492294	0.0597221	-0.225588	0.147797	0.217983	-0.537937	0.284366	0.129154	0.107337	0.435598	0.209139	0.208855	-0.0343045	0.23333	0.578623	-0.0392571	-0.104195	-0.645027	-0.420023	0.689842	-0.712112	-0.412509	-0.103198	-0.631264	0.721046	0.646786	0.612148	0.438125	0.402083	0.397217	0.471205	0.445949	0.626867	0.945418	1.47541	0.869933	0.74392	0.824268	2.13662	1.63937
ATF4	-0.00323071	0.00322349	-0.311596	0.137574	0.174023	-0.00494668	0.000670578	0.00426117	-0.139309	0.151843	-0.162741	-0.228963	0.101549	-0.125222	-0.167023	0.0455995	0.0011591	-0.114815	-0.174739	-0.00984323	0.210291	-0.159151	0.0782193	0.0590683	0.263186	0.184336	0.430915	-0.0826956	0.0682953	-0.0504602	-0.0468092	0.031628	-0.00769221	0.968373	0.892235	-0.243019	-0.051985	0.0149778	-0.0193323	-0.0768438	0.0322102	-0.0867703	-0.0129771	0.0580139	-0.0875114	0.234228	-0.307757	0.36811	-0.135735
ATF5	-0.143244	0.130297	-0.025358	0.254178	-0.22882	0.00757901	-0.019172	0.0114011	0.0926804	-0.0476617	-0.123841	-0.0867363	-0.0406272	0.191032	-0.230983	-0.0966881	-0.064592	0.0817806	0.361466	0.100668	-0.0361953	0.055036	0.0184261	0.15114	0.0801879	-0.00239946	0.15447	-0.194103	0.395372	0.343263	0.124839	-0.0536017	0.224534	-0.272495	-0.399581	-0.892175	0.0182088	-0.0607736	0.0841665	-0.0144826	-0.188043	0.257549	0.307935	0.481206	0.149503	0.467189	0.252771	0.823874	0.468924
ATG12	-0.00426048	0.00424793	-0.131152	0.000295	0.130855	0.0118062	0.0346588	-0.0477137	0.0344533	-0.00035213	-0.0638906	-0.00146021	-0.0229034	0.00897174	-0.160472	-0.168291	-0.128026	0.0181752	0.147898	-0.0195046	-0.0402401	0.00638541	-0.0578066	0.0934332	-0.143014	0.107706	0.14885	-0.0268416	-0.432757	-0.265547	-0.157638	-0.0280479	-0.296023	0.048788	0.016822	-0.131348	0.0076815	-0.0439332	-0.068175	0.00041793	-0.0337661	0.00293488	-0.173908	-0.174235	0.0424962	-0.0936133	-0.091664	-0.285574	0.0692771
ATG16L1	0.00416444	-0.00417649	0.079885	0.101043	-0.180929	-0.00345897	-0.00864196	0.0120207	-0.0605843	0.0393311	-0.0270553	-0.123733	-0.126995	0.0442113	-0.150006	-0.149158	0.134922	0.134636	0.103863	-0.0885666	0.0890365	-0.100466	0.164534	0.110173	-0.0756929	0.19246	-0.178844	-0.0966248	-0.278231	-0.275387	-0.113931	-0.0275296	-0.320666	-0.098588	-0.241766	-0.603029	-0.0272658	-0.00801118	-0.00148385	-0.0657376	-0.0192304	-0.490399	-0.206043	-0.102362	-0.227826	-0.0249004	-0.285208	-0.328642	0.0173978
ATG2A	-0.00660252	0.00657244	-0.19618	-0.0163	0.212478	-0.00368717	-0.0233998	0.0266461	-0.0931934	0.0149343	-0.0686331	-0.205621	-0.0175973	-0.0929561	-0.0874235	-0.0691756	0.0838777	0.186415	0.219891	-0.0108885	0.0338348	-0.076769	0.0693882	-0.0971582	-0.169541	0.219087	0.354625	-0.00768735	-0.299239	0.1223	0.00771459	0.027391	0.102743	0.078579	-0.031593	0.023596	-0.0498851	-0.028881	-0.0107523	-0.0215522	-0.0187947	-0.317491	0.0502568	0.120234	-0.0817739	-0.194124	-0.260549	-0.114134	0.135327
ATG4B	0.0294245	-0.0300371	-0.028209	0.059826	-0.031616	0.0128874	-0.0124254	-0.000573331	-0.10206	0.122531	0.0108646	0.0449627	0.0822787	-0.0777636	-0.0773052	-0.0670925	-0.159535	-0.0915511	0.276445	-0.108786	-0.0989772	-0.207315	-0.0480337	0.118467	-0.152588	-0.126405	0.22871	-0.173354	-0.043508	0.145726	0.0724284	0.0587641	0.124721	-0.197624	-0.019386	-0.166204	-0.0377811	0.00398781	-0.00877385	-0.0593149	-0.0113607	-0.0623766	-0.144936	-0.303478	-0.125775	-0.118889	-0.0929168	-0.385313	-0.219622
ATG7	0.0228401	-0.0232075	-0.293254	-0.348845	0.642099	0.0386668	-0.00235098	-0.0373191	0.0397574	-0.218784	-0.0588414	-0.0341595	-0.0799531	-0.0929813	-0.0294985	0.00639358	7.38122e-05	-0.0751943	0.234191	0.105859	-0.0594362	-0.0405572	-0.0828353	0.109245	-0.299707	0.262443	0.149999	-0.102511	-0.177817	-0.276358	-0.0869824	-0.0756685	-0.107413	0.093652	-0.008993	1.34891	0.0173549	0.00759338	0.0269653	-0.0434677	-0.0277902	-0.0187231	0.0526413	0.118621	0.0592705	-0.0493648	-0.16727	0.230609	0.161834
ATL2	0.0296065	-0.0302268	0.037438	-0.006183	-0.031255	0.025675	0.036626	-0.0644169	0.0814079	0.22984	0.208521	0.133993	0.0475927	-0.10243	-0.180899	-0.0892743	-0.202738	0.201485	-0.0650887	-0.0735997	-0.133999	0.0522023	-0.101269	-0.0600851	0.0449425	-0.0267727	0.126114	0.0205841	0.170839	0.404938	0.506181	0.503036	0.346479	-0.400226	-0.677862	-0.783019	-0.0954267	-0.122034	-0.171875	-0.0800077	-0.115763	0.026512	0.09663	-0.0174234	0.106288	-0.109254	-0.175373	-0.397178	-0.187095
ATN1	0.000780984	-0.000781407	0.065	0.042414	-0.107415	0.0163413	-0.0147979	-0.00171318	-0.454853	-0.206819	-0.0712425	-0.337027	-0.0994545	0.151873	-0.0550168	-0.0275234	0.225864	-0.015692	-0.169436	-0.068227	-0.0786486	0.100093	0.1319	0.183953	0.147421	0.38149	0.00070658		-0.09266	0.0566071	-0.0945145	-0.134001	0.0549049	-0.126955	-0.143514	0.242678	-0.0588881	0.0120198	0.0617719	-0.0923488	-0.0176952	-0.151209	0.111501	-0.179551	-0.246665	-0.266409	-0.202524	-0.112058	-0.564467
ATOX1	0.00368366	-0.00369309	-0.324483	0.190832	0.133651	0.0306344	-0.00592075	-0.0252736	0.0647563	-0.0748299	0.00730416	0.0172563	0.0229442	-0.0761819	-0.0449352	0.0201732	-0.0102737	-0.158589	0.243976	-0.0986688	0.0201529	-0.203772	-0.0570096	-0.0372737	-0.159159	-0.0529931	0.310029	-0.186577	0.163274	-0.288678	-0.115649	-0.0327383	-0.252124	0.440609	0.9336	0.495932	-0.00626682	0.052425	0.0763005	-0.0381555	0.0599857	0.00622832	-0.0214498	0.0597285	-0.0605146	0.0524384	-0.0361192	0.104821	0.178521
ATP11A	0.00174699	-0.00174911	0.219635	0.149076	-0.368712	0.0123125	0.0435363	-0.0577036	-0.46418	0.102959	-0.123864	-0.303454	-0.118843	-0.0386619	0.0644119	-0.213269	-0.0173317	0.051443	0.0820191	0.0450854	0.166604	0.111089	0.0799942	0.255434	0.0591339	0.148666	-0.863554	-0.513599	0.63939	-0.618874	-0.480734	-0.453414	-0.528921	-0.009451	-0.091468	-1.15381	0.0135036	-0.016442	0.0242143	0.0585468	0.00833798	-0.00248444	-0.105004	-0.159677	0.0185278	0.0491113	0.335541	-0.0379524	-0.0620043
ATP13A1	-0.0163072	0.0161249	0.148507	0.117654	-0.26616	0.0305691	-0.011521	-0.0195518	-0.130622	-0.0349	-0.156503	-0.0968698	0.0679304	-0.107716	-0.0524058	-0.128913	0.0484054	0.0394957	0.329683	-0.108926	0.0373584	-0.1949	-0.0732283	0.158366	-0.0309427	0.0960232		-0.0120679	0.276071	0.00342894	-0.0975933	-0.0933869	-0.0834784	0.464214	0.635792	0.461807	0.0135906	0.0744206	0.0378066	-0.0270914	0.0640082	0.0177852	0.144719	0.251045	0.0972725	0.145082	0.0532604	0.305856	0.273503
ATP13A2	-0.00783179	0.00778951	-0.19067	0.08619	0.104479	0.00468606	-0.0419611	0.0362047	-0.149613	-0.0711647	-0.0701745	-0.266405	0.0351218	-0.0620222	0.133255	0.110588	0.0366756	0.0832632	0.193357	0.0435812	0.156764	-0.0457743	0.142281	-0.0347725	0.0471528	0.13419	0.297583	-0.0477006	-0.493967	0.194767	0.223776	0.233566	0.130681	0.115794	0.134152	0.218605	-0.0913681	-0.00865243	0.162456	-0.115683	-0.104645	-0.00894263	0.0614058	0.158395	-0.0362641	0.199015	-0.00602834	0.237869	0.176641
ATP1A1	-0.00743334	0.00739523	-0.01711	-0.020548	0.037658	0.0149769	0.00387516	-0.0190608	-0.270506	-0.390916	-0.282222	-0.344614	-0.109814	-0.122711	0.198189	-0.0409397	0.287462	-0.0567819	0.205876	0.262878	0.141197	0.0112668	-0.0688137	0.120397	0.149935	-0.0509562	-0.763694	-0.245834	-0.171191	-0.114883	0.130986	0.198348	-0.0600163	-0.305676	0.179604	-1.23093	-0.0377375	-0.0143385	-0.0319044	-0.0803198	-0.089927	0.0399681	-0.0812235	-0.159672	-0.130433	-0.0537575	-0.102791	0.159566	-0.126483
ATP1A2	0.00736414	-0.00740192	0.028231	-0.184093	0.155861	0.015596	-0.00639653	-0.00932843	-0.136342	0.0897272	0.0274624	-0.0870868	0.00550428	-0.0232248	0.0463316	0.0395486	0.0189906	0.00831916	-0.0754356	0.0262397	-0.015218	-0.0652149	-0.0375107	0.00494051	0.00178254	0.0527968		0.108523		-0.0350387	0.0821874	0.00185581	0.0394958	-1.9725	-2.35954	-1.92053	-0.225202	-0.185593	-0.113887	-0.281999	-0.574778	-0.111299	-0.0395319	-0.113852	-0.0371588	-0.034437	-0.225201	-0.202062	-0.219742
ATP1B1	0.014873	-0.0150279	0.041516	-0.145039	0.103523	0.0102926	0.00401655	-0.0144235	-0.0347162	0.0162683	0.049549	0.0311166	0.0476765	-0.0590436	-0.0257837	-0.0406757	-0.076325	0.00252968	0.0155333	-0.0804728	0.0195011	-0.150442	-0.0667994	-0.0775782	-0.0203585	0.0617875	0.262121	-0.0682375	-0.462581	-0.026876	0.0710613	0.0513968	0.0484214	-1.08903	-1.70217	-1.11703	-0.143599	-0.0792921	-0.0664769	-0.132862	-0.0626034	-0.0256414	-0.0696181	-0.122948	-0.0602207	0.0130832	-0.285896	-0.164506	-0.0430288
ATP1B2	0.0138947	-0.0140298	0.363703	0.387035	-0.75074	-0.0232515	-0.109367	0.122994	-0.151405	0.0120945	0.0592817	-0.0602884	0.0780689	-0.0424639	0.0237915	-0.030034	0.0920936	0.14428	-0.0401062	0.0309058	0.0813803	-0.0379113	0.00952878	0.0423561	0.0364795	0.00971688	0.94918	0.00879288	-0.967684	0.0738945	0.0918453	0.119377	0.107449	-2.76857	-2.29798	-2.77126	-0.24107	0.031636	0.141776	-0.163066	-0.0677611	0.101299	0.164745	0.103344	0.149291	0.0768828	-0.112461	0.253442	0.0689119
ATP1B3	-0.0354668	0.0346157	-0.28313	0.092891	0.190239	0.00223518	0.0234262	-0.0260886	-0.190759	0.016478	0.0319293	-0.00205988	-0.0317072	0.078993	0.0843922	-0.162175	0.00665712	0.0607811	0.245185	0.0686128	0.0148705	0.00743933	-0.093156	0.0676708	-0.025125	-0.00428788	-0.0581425	-0.0323391	-0.0425981	-0.422785	-0.112488	0.0380404	-0.42311	0.505169	0.470664	-0.385587	0.014348	-0.0372023	-0.0216373	-0.00413846	-0.01605	0.0910591	0.000775516	-0.0541448	0.146284	0.0197104	-0.00919298	-0.081566	0.116195
ATP2A2	-0.00721168	0.00717581	-0.053344	-0.144855	0.198199	-0.0123292	-0.0041584	0.0163364	-0.174634	0.0775907	0.0493861	-0.0854173	-0.000789735	0.0825896	0.119767	0.088541	0.119759	0.115896	-0.0351287	0.219237	-0.0149212	-0.0389116	-0.0412002	0.0514603	0.00258459	0.0315636	-0.25919	-0.0704287	-0.601929	-0.226588	-0.243414	-0.262805	-0.270754	-1.09355	-1.74526	-0.505015	-0.0963035	-0.0400348	-0.0738215	-0.0355279	-0.0144055	0.0244691	0.0234057	-0.0348013	0.136332	-0.103954	-0.0830193	-0.00126078	-0.109821
ATP5A1	0.0470634	-0.0486506	0.134711	0.026642	-0.161352	0.00634187	0.0152607	-0.0218625	-0.0188085	-0.00999953	0.0645046	0.0105458	-0.0440237	-0.0290184	0.0119156	0.0546282	0.10354	0.0594318	-0.0679909	0.0500167	0.0441927	-0.0973994	0.0036484	0.0493249	0.0758135	0.0253337	0.0734369	-0.159795		0.188927	0.23178	0.0521568	0.0215338	-0.375954	-0.404108	-0.129398	-0.0157096	-0.0300563	-0.0243506	-0.0209146	-0.0216531	-0.0266951	0.0396077	0.0339351	-0.0439869	-0.0671419	-0.151228	-0.00312357	-0.0932774
ATP5C1	0.0198727	-0.0201502	0.199563	-0.1264	-0.073163	0.0208904	0.0351518	-0.0577673	0.0305232	-0.104578	-0.0227205	0.055368	-0.13194	-0.0207339	0.0613588	0.0904769	0.017142	-0.0521583	0.0808403	0.0434463	0.0222555	-0.0787831	-0.00942248	0.0365603	-0.0136954	-0.0861407	-0.123222	-0.0254502	0.242288	-0.133535	-0.286127	-0.18005	-0.177596	-0.140014	-0.479061	-0.123034	-0.0219222	-0.035226	-0.0520076	-0.0561196	-0.0512847	-0.0733077	-0.104207	-0.141028	-0.0645506	-0.18308	-0.12513	-0.00907322	0.0688465
ATP5D	0.0129191	-0.0130358	-0.327585	0.36926	-0.041675	-0.0201045	0.0301322	-0.0105227	-0.0287157	-0.170964	0.0057519	-0.0198312	-0.141672	-0.0929631	0.217154	0.220025	0.174552	-0.0203684	0.205392	0.160376	0.0804307	-0.174053	-0.00978804	0.0330181	-0.0529251	-0.0545128	-0.185309	-0.0978796	-0.344276	0.0520979	0.0808961	0.0946991	0.0451545	-0.755249	0.185476	-0.807191	-0.115666	-0.0599791	-0.0338126	-0.0888862	-0.112175	-0.0656765	-0.0839982	-0.0222606	-0.0260654	-0.0722842	-0.125427	0.0417247	0.0423583
ATP5F1	-0.00200009	0.00199732	0.094434	-0.225279	0.130847	-0.00192063	0.042606	-0.0419253	-0.00265446	0.0483418	-0.0365086	0.00516417	-0.044371	-0.146245	0.0786878	0.181737	0.202916	-0.105681	-0.2213	0.0733399	0.114231	-0.08584	-0.0563395	-0.0728095	0.109488	0.00514255	0.338637	-0.170758	0.204439	-0.297807	0.0983253	0.111093	-0.197756	0.081952	-0.493718	0.336265	-0.023035	-0.0484051	-0.0277147	-0.024346	-0.0129142	-0.103691	-0.0551367	-0.170968	-0.0863211	-0.05376	-0.227471	0.102869	-0.146838
ATP5J	0.0140066	-0.0141439	0.020657	-0.002303	-0.018355	0.0308157	0.0276737	-0.0603321	0.0306772	-0.0280942	0.0448858	-0.00202277	-0.0695954	-0.13801	0.0749609	0.12475	0.040782	0.0444026	0.0130244	-0.0070093	0.0769476	-0.130714	0.029058	0.0184823	-0.026063	0.0896034	0.751804	0.108182	0.0219494	-0.0112776	0.100892	0.110916	0.0395205	-0.122979	-0.453785	-0.381252	-0.0728614	-0.0495956	-0.025016	-0.11796	-0.017456	0.0195978	-0.0421843	-0.173376	0.0157359	-0.0406929	-0.185156	-0.0402235	-0.0190327
ATP5J2	-0.00133893	0.00133769	-0.442387	-0.54164	0.984027	0.0573974	0.038186	-0.100683	0.0517191	-0.0987284	0.0133832	0.0631412	-0.128236	-0.100808	0.0473591	0.0876895	0.073803	-0.0732913	0.0281052	0.068249	0.0804228	-0.168813	0.0140251	0.0329135	0.0459101	0.0326555	0.67651	-0.280981	0.104834	-0.00785971	0.0939251	0.0829583	0.0122819	0.481534	0.011598	1.44751	-0.116009	-0.145736	-0.143783	-0.183505	-0.0131694	-0.0536487	-0.0621861	-0.103949	-0.00924834	-0.0281373	-0.168099	-0.0246235	-0.0714589
ATP5L	0.0249947	-0.0254354	-0.254799	0.065767	0.189031	0.0275264	0.00442252	-0.0325852	0.139855	-0.0331265	0.0147693	0.0528312	0.0102137	-0.046016	0.00185003	0.0773273	0.037954	-0.120822	-0.0175839	0.00493341	-0.0298488	-0.119688	-0.0587719	-0.00596584	-0.0176705	-0.0219665	0.966726	-0.0374009	-0.260583	0.0159751	0.251876	0.243725	0.0460994	0.138824	0.199283	0.086052	-0.0758237	-0.0205034	-0.00718741	-0.0833303	0.020856	-0.0259992	-0.0658564	-0.0863934	-0.0459018	-0.00808972	-0.328435	-0.0673128	-0.119745
ATP6AP2	0.000217917	-0.00021795	-0.377159	-0.203285	0.580444	-0.0115749	0.0219171	-0.0105945	-0.0224483	0.0164059	-0.0416074	0.0366317	-0.00896722	-0.0104426	0.0313035	0.0397981	-0.0112691	0.0639794	-0.119458	0.0506908	0.0552662	0.0357124	-0.00816006	-0.00784081	0.0776617	0.00193827	0.688385	-0.0771669	-0.122865	-0.70962	-0.0435394	0.0385413	-0.589939	0.558539	-0.044639	0.914408	-0.00909822	-0.0597676	-0.043369	-0.00845999	0.0165052	1.80523e-05	0.00151873	-0.0400671	-0.0174552	0.0209474	-0.0143539	-0.0278724	-0.112339
ATP6V0A1	-0.00704048	0.00700629	0.154296	0.370992	-0.525287	-0.00497441	-0.0857421	0.0856181	-0.239447	-0.251888	0.0718562	-0.166723	0.0708123	0.0177366	0.0234796	-0.0409699	-0.000108796	0.0741259	0.0417658	-0.167817	0.0831196	-0.0157285	0.0547887	0.0196738	-0.119144	0.0387213	-0.209713	0.290304	-0.615126	-0.66552	-0.132859	-0.127132	-0.485182	-0.393378	-0.487861	-1.10969	-0.155675	-0.00986562	0.0880256	-0.151473	-0.0474291	-0.111256	0.11727	0.015136	-0.119949	-0.135715	-0.0844516	-0.24933	-0.184466
ATP6V0B	-0.0101167	0.0100463	-0.187026	0.303482	-0.116455	-0.00900626	-0.0283615	0.0365947	0.211608	-0.103124	0.0137522	0.0649472	-0.0310573	-0.11217	-0.0267399	-0.0207208	-0.0434724	-0.0948518	0.1473	-0.154649	-0.0126794	-0.274037	-0.078233	0.0305652	-0.198296	0.0213911	0.0139586	0.00648947	-0.136465	-0.118943	-0.057526	0.0200517	-0.195388	0.387528	0.484844	-0.021219	-0.118733	0.0161583	0.0397244	-0.137673	0.0265367	-0.247198	-0.225097	-0.0425493	-0.118398	-0.198343	-0.320043	-0.384116	-0.17167
ATP6V0E1	0.00730243	-0.00733958	-0.066592	0.027908	0.038683	0.0144206	-0.0117719	-0.00277155	0.0308851	-0.0368235	0.0473184	0.112589	-0.00403738	-0.0243307	-0.17411	-0.178371	-0.11479	-0.174598	0.080559	0.149144	-0.0387996	-0.182654	-0.0878777	0.0159036	-0.0838121	-0.154494	-0.599533	-0.531906	0.618243	-0.405073	-0.140926	-0.142541	-0.357474	1.36103	1.606	1.23906	0.0867509	0.106101	0.163809	0.118198	0.126028	0.19614	0.159923	0.268918	0.113295	0.377564	0.123371	0.445726	0.339284
ATP6V1A	0.000662424	-0.000662728	0.142686	0.001611	-0.144298	-0.019334	0.0380054	-0.0194357	-0.080365	0.117267	0.0611178	0.0335272	0.057158	0.0922494	-0.0817755	-0.0512108	-0.0350905	0.0510237	-0.171326	0.03866	-0.0839292	-0.0192771	-0.0598318	-0.0217652	-0.00424634	0.00736472	-0.104374	0.187578	-0.340315	-0.738742	-0.0476895	0.108249	-0.777454	-0.080502	0.053252	-1.2617	-0.009757	-0.0441209	-0.0724196	-0.07437	-0.0427064	0.0381613	-0.00105181	-0.113937	-0.00840498	-0.0148606	-0.16919	-0.269116	-0.209647
ATP6V1B2	0.00584789	-0.00587169	-0.040398	0.250405	-0.210008	0.0175798	-0.00898814	-0.00875382	-0.0721268	-0.00281024	0.112993	0.0214327	0.0113138	-0.00291289	0.144099	0.11565	0.0470862	-0.00576069	-0.0426389	0.181485	0.0109815	-0.0519886	-0.00354275	-0.0270621	0.0349494	0.0222931	-0.285656	-0.219187	-0.285074	-0.29371	0.109699	0.191934	-0.24267	0.181465	0.482109	-0.990956	-0.0931553	-0.0382249	-0.0376606	-0.115712	0.0238036	-0.0572633	-0.0119078	-0.024066	-0.0257716	-0.0494992	-0.125604	-0.114992	-0.0757204
ATP6V1C1	0.00792117	-0.0079649	-0.157878	-0.093943	0.251821	0.0164314	0.0195772	-0.036699	0.0433621	-0.0496569	-0.0699844	0.0278437	-0.0159517	-0.0655926	0.013972	0.102383	0.075115	-0.10417	-0.0205833	0.00724507	0.0844758	-0.11777	-0.00250571	-0.0160873	0.0407931	0.0467774				0.213721	0.422652	0.456671	0.280191	-0.158206	-0.269137	-0.431719	-0.0282763	-0.0598994	-0.0678173	-0.0209339	-0.000445738	-0.140722	-0.117628	-0.0913749	-0.212354	-0.0383729	-0.240422	0.0213459	-0.170655
ATP6V1E1	-0.0066075	0.00657737	0.153314	0.165512	-0.318825	-0.010794	0.000144513	0.0105703	0.0802458	-0.157571	0.0219117	0.0543326	-0.0363951	-0.0565726	-0.00429579	-0.0055135	-0.00358662	0.0381454	0.00522044	0.0767729	0.0935456	-0.111516	0.0178005	0.00787151	0.0327167	-0.0313437	-0.25623	0.128979	0.0618633	-0.244986	0.0345278	0.105761	-0.201417	-0.52417	-0.377838	-0.467893	-0.0940813	-0.0290752	-0.0345013	-0.0769597	-0.0210309	-0.014368	-0.0600934	-0.0417069	-0.0802891	0.0209139	-0.244009	-0.129632	-0.0529522
ATP6V1G1	0.0216771	-0.0220077	-0.27783	-0.231325	0.509154	0.00848984	0.0162901	-0.0251146	0.0852916	0.091132	-0.0394209	0.0372274	0.0745116	-0.415927	-0.077416	0.0453501	0.0728667	-0.101378	-0.19415	-0.154748	0.147886	-0.137881	0.0414911	0.047229	0.159318	-0.0524824	0.252731	-0.237211	0.308328	0.239307	0.323802	0.388363	0.165578	0.672528	0.08393	0.684425	-0.00944631	-0.012105	0.0238963	0.00679842	0.0397633	-0.0335201	-0.0425218	-0.0445573	-0.127536	0.0140667	-0.413398	0.369612	-0.0674692
ATP6V1H	3.06013e-05	-3.0602e-05	-0.079774	0.041818	0.037957	-0.0165446	8.79815e-05	0.01627	0.075228	0.0331544	0.0300958	0.0974963	-0.0050223	-0.0872188	-0.180041	-0.0642988	0.00197259	0.0125749	0.0312035	-0.0482646	-0.027357	-0.0140077	0.0330698	0.0543969	-0.00450692	-0.033122	0.0616673	-0.0488983	-0.0958928	0.0427062	0.272629	0.262942	0.106555	-0.144894	-0.134203	-0.11295	-0.0938705	-0.0437675	-0.0378955	-0.125313	-0.085267	-0.0701773	-0.031566	-0.0805316	-0.0830547	-0.0720674	-0.280531	-0.403945	-0.00587202
ATP7A	-0.0096437	0.00957966	-0.220217	-0.096597	0.316814	0.0516055	0.056148	-0.114197	-0.217587	0.301128	-0.273211	-0.11081	0.312118	0.0643078	-0.160378	-0.0660065	0.0307685	0.179494	0.118194	-0.0253765	0.0149976	0.0813918	-0.0942671	0.2064	0.0615258	0.275974	-0.271036		0.129079	-0.174651	-0.221823	-0.141648	-0.176892	-0.007957	-0.28497	-0.256066	0.235404	0.141172	0.127777	0.0491279	0.0831252	0.400356	0.317305	0.437679	0.202664	0.5698	-0.0328368	0.848507	0.440752
ATPIF1	0.0117974	-0.0118947	0.012352	-0.118534	0.106183	0.0284453	0.0157485	-0.0452651	0.144267	-0.148703	-0.203294	0.141485	-0.0513024	-0.210179	-0.133295	0.0523402	0.050452	-0.18228	-0.0748748	-0.0294118	0.161744	-0.044878	0.0637017	0.0579433	0.148169	0.0524436	0.255482	-0.128759	-0.207428	0.0202859	0.191563	0.205296	0.0268868	0.170913	-0.077308	0.81582	-0.0447602	-0.0391903	-0.0462617	-0.0595831	-0.054342	-0.139795	-0.115139	-0.16206	-0.161485	-0.019103	-0.271716	-0.134723	-0.27927
ATXN10	0.00163138	-0.00163322	-0.148064	0.193902	-0.045838	-0.000821108	-0.0132361	0.013929	-0.0566015	0.0258431	-0.0700399	0.0195317	-0.0154969	-0.115004	0.0354524	0.0355301	0.109194	-0.0344282	-0.20583	0.0514696	0.115383	-0.0379148	0.002355	0.00016878	0.193472	0.0161237	-0.971771	-0.683933		-0.146467	0.0561491	0.0784105	-0.0845087	-0.073145	-0.085476	-0.34268	-0.136166	-0.0353626	-0.102352	-0.107506	-0.0613166	-0.0535657	0.0199994	-0.0622062	-0.0653855	-0.016141	-0.0977653	0.107823	-0.267839
ATXN2	0.00512954	-0.00514784	-0.948582	-0.335052	1.28364	0.0159936	0.0392045	-0.0569332	-0.190549	-0.00924599	0.0627422	-0.224849	0.0219551	0.0515532	-0.025015	-0.0573927	0.0258716	0.0626913	0.10729	-0.00530033	-0.0826728	-0.0126246	0.1133	0.0436858	-0.0633564	-0.0118659	0.107763	0.00444902	-0.132461	-0.01529	-0.00521268	-0.0470407	-0.0249466	0.239887	-0.427654	-0.209578	-0.0645256	-0.102551	-0.133738	0.0178546	0.00209606	-0.243088	-0.00261088	-0.180172	-0.27689	-0.0281433	-0.286183	-0.320316	-0.16122
AUH	0.0058867	-0.00591082	0.046148	-0.1222	0.076053	-0.0317014	0.0230549	0.00809273	0.0673913	-0.0460803	-0.0307842	0.152441	-0.0847964	-0.0968504	-0.00172273	0.0420979	-0.0549897	-0.0720038	0.302984	-0.0927132	0.0179012	-0.0848678	0.0294982	-0.00941101	-0.0992384	-0.0376816	0.151248	0.110399	-0.0981497	-0.239655	0.137152	0.212934	-0.135759	-1.12866	-1.33649	-0.586463	-0.126744	-0.0711254	-0.104478	-0.102504	-0.0971705	-0.142827	-0.186891	-0.256127	-0.166829	-0.187329	-0.152447	-0.309536	0.136945
AUP1	0.00342488	-0.00343303	-0.190327	0.155016	0.035312	-0.0204004	-0.025526	0.0448537	-0.0654244	-0.0208885	-0.107391	-0.0865316	0.0547342	-0.145386	0.0113116	0.114207	0.105927	0.0283926	0.385773	-0.114929	0.192651	-0.171304	0.00960611	0.0364034	-0.0506391	0.0305096	0.152179	0.0670554	0.144806	0.0800859	-0.0307914	-0.0428044	0.051641	0.37932	0.616171	-0.4226	-0.00109821	0.0463473	0.0986572	-0.0216974	0.0437623	0.041485	-0.0586134	0.13757	-0.0936638	0.0862281	-0.137581	0.467543	0.4255
AURKA	-0.0237563	0.0233714	0.08314	-0.177817	0.094677	0.056383	-0.00996332	-0.0483725	0.0937137	0.0019616	-0.169053	0.00777999	0.208956	0.130228	-0.204234	0.115195	-0.214285	-0.101427	0.0733098	-0.0649784	0.0136028	-0.132512	-0.203345	0.20065	0.0709746	0.0342136	0.0213899	-0.500627	0.352181	-0.292059	-0.163317	-0.0734938	-0.0573816	0.855159	1.0251	0.919381	0.0700606	0.0616426	-0.000176356	-0.0111693	0.0167962	-0.28114	-0.0532276	0.19828	0.00470891	-0.0877909	-0.0913272	0.115552	0.278251
AURKAIP1	-0.00329438	0.00328688	0.268599	-6.9e-05	-0.268529	-0.00674862	-0.0152088	0.0216974	0.0537468	-0.0537754	-0.0788401	0.11072	0.402896	0.318472	-0.0412191	-0.0486023	-0.104158	-0.117742	0.197651	0.39794	-0.143001	-0.263178	-0.211983	-0.110188	-0.220765	-0.10066	0.486693	0.0144013	0.00506504	-0.182609	-0.0329557	-0.00193009	-0.345889	0.431477	0.021084	0.191766	-0.11569	-0.0105998	0.00688067	-0.163104	-0.0215335	-0.170274	-0.277321	-0.154385	-0.0885755	0.266785	-0.255153	-0.198309	-0.0248276
AURKB	0.0118515	-0.0119497	-0.126125	-0.058833	0.184957	0.105268	-0.0363925	-0.0751927	-0.35178	-0.0932926	0.0211424	0.538186	0.283942	-0.0189345	0.243807	-0.0162943	0.315392	-0.00366545	0.136455	0.196174	0.150033	-0.288721	-0.383344	0.136309	0.00923433	-0.236387	-0.323979	-0.307741		-0.179858	-0.132089	-0.0917116	-0.160025	0.250923	0.323162	0.584703	0.460359	0.387024	0.264786	0.437165	0.380057	0.0909304	0.273126	0.2177	0.168182	0.245813	-0.0348523	0.334537	0.0760104
AVPI1	0.00735848	-0.00739621	-0.110899	0.077575	0.033322	-0.00480138	0.0138975	-0.00920028	0.264432	-0.0999108	-0.109532	0.234387	-0.057906	-0.188377	-0.0609802	0.132287	-0.0309744	-0.059327	0.398116	-0.159683	0.00630364	-0.321744	-0.0546472	0.0436465	-0.0600671	0.10603	-0.218724	-0.382751	0.498563	0.0361682	0.107072	0.183165	0.0376195	0.189591	0.57316	-0.340643	-0.0394981	0.00188837	0.0282787	-0.0923445	-0.0330259	0.00393474	-0.184488	-0.00617329	-0.108042	-0.0673247	-0.474434	-0.241738	0.26197
AVPR1A	0.00424652	-0.00425906	-0.089254	0.156704	-0.067449	0.0142388	-0.0173557	0.00293944	-0.0107457	-0.283331	0.0138992	0.00829947	0.0781093	-0.105035	0.0638867	0.247236	-0.00237267	-0.168289	-0.0334328	-0.233315	0.169852	0.26458	-0.0846936	0.169018	-0.0446264	-0.0867153	0.172662	-1.00233	0.688077	-0.383082	-0.104065	-0.0641297	-0.660444	-0.183273	-0.137261	-0.170158	0.0613122	0.0211547	0.00949469	0.0545987	0.0315113	-0.34583	-0.348605	-0.103514	-0.000964444	0.0642746	-0.543461	-0.27906	-0.19792
AZI2	0.034357	-0.0351952	-0.041337	-0.004784	0.046121	0.0387313	0.0396737	-0.0817533	0.11159	0.144217	-0.0182848	0.179402	0.270168	0.0972682	-0.20698	-0.290187	-0.136579	0.122118	0.0587797	-0.135152	0.0109748	-0.10778	-0.165971	0.139148	-0.0117003	0.172437	0.0933603	0.021814	0.157818	0.205	0.434117	0.368409	0.341287	0.388724	0.340389	0.097962	-0.0256961	-0.0145606	-0.143008	-0.00606148	-0.0395643	0.197348	0.0208439	-0.0937693	0.227213	0.312983	0.170379	-0.293898	0.1768
AZIN1	0.000248552	-0.000248595	-0.063873	-0.204793	0.268667	0.00303045	0.0266683	-0.0302649	0.076391	0.342406	0.169891	0.240211	0.125939	0.114527	-0.244264	-0.246845	-0.196795	0.00547098	-0.215065	-0.11836	-0.254664	-0.108366	-0.14716	-0.172996	-0.164774	-0.0682462	-0.336263	-0.0191675	0.0374469	-0.361784	0.0261752	0.0449882	-0.308151	0.207197	-0.149784	0.165571	-0.00816113	-0.0168699	-0.102741	0.03005	0.017413	0.0345104	0.0628748	-0.0685241	0.151138	-0.0111158	-0.055504	-0.322073	-0.280018
B2M	0.000822527	-0.000822997	-0.080238	-0.436582	0.516819	0.011693	0.031577	-0.04434	0.0356052	0.197041	0.107205	-0.0834328	-0.135575	-0.475154	-0.149742	0.129741	0.0590126	0.0991502	0.245364	-0.135275	0.315705	0.236887	0.148905	0.0695319	0.184749	0.0201146	-0.0712441	-0.0563643	0.573395	-0.637738	-0.129834	-0.114065	-0.631358	1.56229	1.30609	1.99012	0.371016	0.348855	0.411217	0.375223	0.397155	1.95097	2.04115	2.01427	1.68583	2.1321	1.86883	2.30882	2.06315
B3GALNT1	0.0380499	-0.0390806	-0.311852	-0.128689	0.44054	0.0236376	-0.0198801	-0.00409393	0.0627334	0.158193	-0.000412645	0.264097	-0.00412959	-0.207794	-0.109305	-0.0855651	-0.138004	0.0299476	-0.180031	-0.167055	-0.0298079	-0.0581819	0.0192581	-0.0173524	0.0471423	-0.126747	-0.218362	-0.102534	-0.529698	0.164094	0.480335	0.429929	0.184693	1.10613	1.16414	1.52457	-0.0946279	-0.0196072	-0.0607558	-0.109355	-0.045856	-0.0135947	0.0492409	-0.278408	0.0298496	-0.188132	-0.190006	-0.351468	-0.226629
B3GALT4	0.0168133	-0.0170116	0.248166	-0.078777	-0.169388	-0.0112787	-0.0159817	0.0268766	0.00780206	0.0262759	-0.156511	0.36374	-0.0183039	-0.0908417	0.0554151	-0.0580143	-0.154305	-0.0749732	0.246567	-0.233892	0.231005	-0.192162	-0.164197	0.050102	-0.292631	-0.147012	0.120322	0.00707716	0.115587	0.0164754	-0.0264585	0.000148063	-0.0365427	0.108048	0.199337	0.297079	-0.0181798	-0.00409825	0.0683531	-0.041199	0.011361	0.242619	-0.0868601	0.120621	0.0605072	-0.126507	-0.0209266	0.00494549	0.0611937
B4GALT1	0.025413	-0.0258687	0.012686	0.052283	-0.064969	0.00803159	-0.00150787	-0.00656199	-0.112922	-0.235493	-0.442834	-0.406938	-0.016271	0.298885	0.0844123	-0.0306419	-0.0323998	0.313773	0.296605	0.184725	0.162308	-0.0497678	0.0340003	-0.16842	0.309312	0.0169299	-0.683031	-0.753741	0.886846	-0.536349	-0.530285	-0.523182	-0.46417	0.392545	0.698475	-0.055768	0.0728152	0.0587176	0.0562084	0.039717	0.0538033	0.881048	1.0509	1.2738	0.891263	1.30622	1.04711	1.68127	1.60312
B4GALT3	-0.00466541	0.00465037	-0.004286	-0.065492	0.069778	0.0145646	0.0156868	-0.0307357	-0.0848148	-0.240052	-0.0567434	-0.171106	-0.0479724	-0.137693	0.00535833	-0.058008	0.114894	-0.141441	0.171847	-0.0422712	0.303738	-0.132117	0.0751231	0.0856098	0.0727226	0.057538	-0.402396	0.0391316	-0.552894	0.0507752	0.0700093	0.0502914	0.0318092	0.224213	0.093055	-0.101562	0.0129118	-0.00588751	-0.0692801	-0.0129063	-0.0177215	-0.167297	0.0177026	0.0980303	-0.0419964	0.176041	-0.0637343	0.00879728	0.0436566
B9D1	-0.00785209	0.00780959	-0.01609	0.063765	-0.047675	-0.00195861	0.00233864	-0.000383062	0.130635	-0.124239	0.0671612	0.0871949	-0.155865	-0.184982	0.103407	-0.0208969	-0.0492021	-0.00190227	0.285179	-0.215212	-0.0535854	-0.227921	-0.00602823	-0.0982808	-0.182727	0.0394327	-0.124456	-0.254064	0.137769	-0.29776	0.072384	0.0358455	-0.258805	0.106267	0.440965	-0.115817	-0.0643003	-0.000490276	-0.0101573	-0.100961	-0.00211823	-0.127423	-0.424978	-0.037462	-0.100976	-0.223629	-0.241415	-0.0603447	0.0398687
BAD	0.00480123	-0.00481726	0.080652	0.025037	-0.10569	-0.0184293	-0.0202788	0.0379456	0.124648	-0.0507777	0.0364135	0.1143	-0.0271419	-0.141162	-0.0589251	0.0368717	-0.100801	-0.118356	0.2136	-0.183536	-0.00250625	-0.234625	-0.0388728	-0.0776035	-0.102395	-0.00874131	-0.20773	-0.0885808	0.100848	0.130975	0.0620657	0.093513	0.0913231	-0.315313	-0.331259	-0.518094	-0.150644	-0.00424911	0.0391302	-0.123866	-0.0283735	-0.157841	-0.136143	-0.0879203	-0.104281	-0.0383434	-0.144004	-0.370001	0.0672943
BAG1	0.00758237	-0.00762243	-0.228516	-0.164381	0.392898	-0.02236	0.0166441	0.00543671	0.12567	-0.0881905	-0.0292866	0.0372144	0.0711281	-0.164005	0.0256831	0.168039	0.0894124	-0.0476848	0.0549923	0.0921324	0.079298	-0.206875	0.0587693	0.0619623	-0.117487	0.0303471	0.506077	-0.136543	-0.427193	-0.267767	-0.127228	-0.0510361	-0.23023	0.551057	0.438876	0.667714	-0.0514924	-0.0804292	-0.0659592	-0.0291913	-0.171043	-0.0644235	-0.0746223	0.00882102	-0.0681012	-0.0241676	-0.287493	0.0733072	0.0369923
BAG2	-0.00811117	0.00806582	-0.026892	0.002484	0.024408	-0.0196467	-0.0102528	0.0294276	0.0437157	-0.0893882	-0.0567663	-0.0211792	-0.0959	0.0226995	-0.110038	-0.102374	-0.0141612	0.00557511	0.43338	-0.0176768	0.0487938	-0.11627	0.0358996	0.026092	-0.237847	-0.0895049	-0.0488971	-0.142731	-0.187388	0.379218	0.0719796	-0.0120682	0.345908	-0.189136	-0.272687	-0.476728	-0.0495979	-0.0324666	-0.00954066	-0.0672745	-0.0763381	-0.157716	-0.290522	-0.472559	-0.0825202	-0.0825435	-0.215815	-0.403994	-0.0840506
BAG3	-0.00747155	0.00743306	-0.033367	0.013858	0.019509	-0.0260945	-0.0139319	0.0391881	-0.136832	-0.0807033	-0.0907456	-0.0976828	0.213473	-0.143164	-0.056918	-0.092859	0.0979512	-0.0848848	0.0796147	0.310417	0.0599924	-0.0288236	0.100475	0.354658	-0.0550506	-0.352973		-0.917002	0.183236	-0.0683196	-0.0588331	-0.0409214	-0.0173289	0.165315	0.295348	-0.92462	-0.057529	-0.052552	-0.0573417	-0.13433	0.00310455	-0.143235	-0.255957	-0.320492	-0.271945	0.158255	-0.0773152	-0.4368	-0.217099
BAIAP2	0.0456509	-0.0471428	-0.000354	0.130826	-0.130471	0.0137023	-0.0144976	0.000657285	-0.00235626	-0.0512164	-0.20343	-0.0253691	-0.0796389	0.0432688	0.189335	0.0543098	-0.295908	-0.123506	0.485564	0.175419	0.20142	-0.20768	0.0557328	-0.106997	0.0949666	0.442482	0.168835	-0.0315418	-0.209511	0.811535	0.69266	0.612094	0.789725	0.343115	0.536125	0.593477	0.0646054	0.0665101	0.0494925	0.0348274	0.0250397	-0.311997	-0.171436	-0.16892	-0.384563	0.16585	-0.360454	0.0778832	-0.107813
BAIAP2L1	-0.0314341	0.0307638	-0.046971	-0.117021	0.16399	-0.000304195	0.00654048	-0.00626499	-0.140083	-0.0772697	0.0970315	0.214514	-0.0265541	0.106024	-0.18597	-0.392144	-0.240692	-0.105883	-0.0917044	0.353833	-0.0106341	-0.140005	-0.213953	0.134557	0.307319	0.218034	-0.0930174	0.170735	-0.0288083	-0.0456944	-0.259424	-0.286422	-0.287173	0.23881	0.18917	0.090281	0.0333633	0.0194182	0.0492558	-0.0650519	-0.0507342	0.684824	0.0248422	-0.41066	0.149726	-0.142776	0.904704	-0.317979	-0.163653
BAK1	0.00239411	-0.00239808	0.083539	0.087763	-0.171301	0.00362616	0.00166181	-0.00530303	-0.154784	0.131348	-0.00644934	-0.0976496	0.0305452	0.0844167	-0.0233752	-0.184911	0.404147	-0.0638641	0.0369438	-0.110006	0.0252531	-0.232087	0.0757887	-0.196676	-0.271039	0.025063	-1.23198	-0.473222	1.1245	0.0268615	-0.148371	-0.0417678	-0.0654512	1.17923	1.30872	0.895846	0.16627	0.118985	0.127527	0.161085	0.149267	0.276599	0.350516	0.804011	0.284059	0.72928	0.121611	0.612207	0.514698
BANF1	0.000941341	-0.000941955	-0.166499	0.376039	-0.209541	0.0302212	-0.032363	0.00146196	0.0357241	-0.0396919	0.0573527	5.25896e-05	0.0652015	-0.0273238	-0.00171856	-0.0402151	-0.0781929	-0.133039	0.183475	0.0079545	0.00706402	-0.135949	0.0139381	-0.0596498	-0.0822994	0.0189202	-0.341327	-0.513423	0.92926	-0.0702787	-0.0328631	-0.0459566	-0.0954765	0.161111	0.517915	-0.060044	-0.0611995	0.0460861	0.0281411	-0.0944675	0.0502065	-0.0333538	-0.143426	-0.0400683	-0.161588	-0.0256253	-0.200038	-0.0881047	-0.0674929
BANP	-0.0104088	0.0103343	-0.125699	-0.143911	0.269608	0.0191112	-0.00603037	-0.0132815	-0.0432711	-0.174279	-0.105943	-0.259096	0.213456	0.171635	0.0138719	0.0845707	-0.228245	-0.282744	0.434345	0.0104388	0.183124	-0.0173394	0.198289	0.170571	-0.291228	-0.0269474	-0.041215	-0.282023	0.180069	0.186056	0.0176817	-0.0872678	0.167898	-0.133899	-0.175095	0.206901	-0.0340787	-0.0388334	-0.0897729	-0.0659188	-0.12036	-0.741594	-0.544685	-0.328943	-0.181725	0.0845122	-0.412845	-0.46045	-0.262982
BASP1	0.00436444	-0.00437768	0.36822	-0.441053	0.072832	-0.00620862	-0.00447714	0.0106262	-0.0479457	0.00329406	0.0490541	-0.0898907	0.0352658	-0.0587047	-0.0218313	0.113857	0.00141624	0.00739724	-0.00209414	0.0999283	0.0644625	-0.0634831	-0.015055	-0.0223233	0.0516017	0.0734807	-0.280067	-0.371256	-0.863337	0.287592	0.274277	0.300949	0.267009	-0.375343	-0.463474	0.773697	-0.0227387	-0.0155659	0.00725875	-0.00803456	0.000832245	-0.0246722	0.0522539	-0.0753961	0.0799773	0.00880151	-0.103445	0.118879	-0.140855
BAT1	0.0369118	-0.037881	-0.210778	0.1022	0.108578	0.00976598	0.00721083	-0.0171291	-0.0941987	0.0457214	-0.070668	-0.149588	0.0148184	-0.0813363	-0.102671	-0.116056	0.0250038	0.0429807	0.204462	-0.191378	0.167906	0.0122192	0.0920378	0.163119	0.0833747	0.173163	-0.39664	0.0836478	-0.250203	-0.260598	-0.238927	-0.234413	-0.126099	0.61468	0.419148	0.41614	-0.00490789	0.0391658	-0.000133223	0.0129481	0.0356124	-0.119908	0.00789135	0.107974	0.0831741	-0.130229	-0.133135	0.0613224	0.165264
BAT3	-0.00360844	0.00359943	-0.200059	0.117671	0.082388	0.0398464	0.0163841	-0.0580308	-0.00170663	-0.0376533	0.0172647	-0.135464	0.152607	0.0282239	-0.149635	-0.136055	-0.105556	0.0528803	0.304524	-0.146756	-0.13009	0.058943	-0.0328423	0.0674221	0.0460502	0.00244842	-0.509687	-0.0276632	-0.180658	-0.0247027	-0.0404331	-0.0402971	-0.0308524	-0.122782	0.321934	-0.875189	-0.0272804	-0.0542638	-0.0800744	-0.0410599	-0.096064	-0.0475814	0.122707	0.0580119	-0.194964	-0.00139189	-0.319927	-0.053421	-0.174781
BAT4	-0.00200994	0.00200714	0.065564	0.085381	-0.150944	0.0225622	0.0248627	-0.0486283	0.0122188	-0.0105056	0.0508689	0.0572509	-0.149452	0.0374459	0.00871013	0.0719352	0.0163595	0.0701239	-0.270975	-0.0250536	0.0975263	0.100601	-0.029237	-0.0587384	-0.0590389	-0.193593	-0.128991	0.0167386	0.105508	-0.215568	-0.0696476	-0.059847	-0.130325	0.245302	0.432673	0.075297	-0.026128	-0.037638	-0.104457	-0.077804	-0.120453	-0.0497677	-0.189806	0.0611553	-0.0712356	-0.320852	0.155904	0.109982	0.0497179
BAT5	-0.00294396	0.00293796	-0.105117	-0.050049	0.155167	-0.0287108	-8.56539e-05	0.0282344	0.22935	-0.121115	0.0398303	0.0664196	0.199403	-0.0746614	-0.155928	-0.158599	0.00519296	0.0638939	0.0847413	-0.235781	-0.0829937	-0.104452	-0.0812355	-0.11978	-0.0250976	-0.311463	0.0814844	0.0637135	-0.00948084	-0.137515	-0.0220537	-0.0554563	-0.13194	0.235197	0.408395	0.004182	-0.0528298	0.0107948	0.029141	-0.0736295	0.0506604	-0.104912	-0.186709	-0.289783	-0.274747	-0.253995	-0.103774	-0.248714	-0.142298
BAZ1B	0.00898643	-0.00904276	-0.032801	0.182462	-0.149661	0.0148405	0.0411301	-0.0577807	-0.0447904	0.0303099	-0.0204397	-0.0258164	0.10017	0.21926	-0.100696	-0.0953973	-0.00933475	0.085961	0.204256	0.0295518	0.00950037	-0.00183144	0.0333974	0.0843474	-0.0610258	0.135073	-0.232051	0.0604001	-0.427395	0.027784	0.16527	0.0922728	0.239017	0.333996	0.683772	-0.058471	-0.0154818	-0.054936	-0.111132	0.0246912	-0.119462	-0.162457	-0.103938	0.0569436	-0.0614648	0.111228	-0.0146743	0.0173351	0.147624
BCAN	-0.0153984	0.0152358	0.383882	0.194151	-0.578032	0.0729061	0.0702045	-0.154729	-0.0866745	0.0191525	-0.0753407	-0.0742249	0.0234584	-0.136682	0.0634406	-0.125042	0.125632	-0.0131629	0.00974774	-0.00287362	0.0478827	-0.090771	-0.0359988	0.00619608	-0.0347698	-0.116777		0.561564	-1.19188	-0.210161	-0.136192	-0.273814	-0.214567	-2.59905	-2.58603	-2.91877	-0.310421	-0.267242	-0.346699	-0.417543	-0.389787	-0.117473	-0.127534	-0.149619	-0.196277	-0.202957	-0.201594	-0.125705	-0.279533
BCAP29	0.0214661	-0.0217903	-0.187315	-0.286526	0.473841	0.00466887	0.0155948	-0.0205008	0.148345	0.116875	0.000598529	0.201317	-0.0257622	-0.034959	-0.11171	-0.327078	-0.147771	0.133509	-0.0251406	-0.077051	-0.043694	0.0638839	-0.0878252	0.0644295	0.0993295	0.0843674	0.195979	-0.0192972	0.231824	0.0973675	0.367078	0.328922	0.166541	0.720866	0.314832	0.394384	0.000803639	-0.0450011	-0.0728723	0.0267434	0.0129706	0.00608598	-0.02828	-0.105895	-0.0904184	-0.0862685	-0.268918	-0.414973	-0.0742101
BCAP31	-0.00491567	0.00489898	-0.145735	-0.04982	0.195554	0.0218853	0.0017823	-0.0240343	0.0252209	0.0477556	0.118793	0.0993405	0.0947638	-0.00366132	-0.113216	-0.152566	-0.09003	0.0486642	0.0228403	-0.0510505	-0.0668025	-0.0328704	-0.0568205	0.0214317	-0.086064	-0.169989	0.342661	-0.0688478	0.26686	0.0200308	-0.00252321	0.0197905	0.00690557	0.099202	0.316692	-0.029321	-0.0352517	-0.01112	-0.0503301	-0.108774	-0.011371	-0.0375517	-0.0185109	-0.0450053	0.00585399	-0.0835416	-0.0938839	-0.254956	-0.0713779
BCAR1	-0.0129139	0.0127993	0.26822	0.217565	-0.485786	-0.00683324	0.00452053	0.00228745	-0.0956515	-0.0411483	-0.0149988	-0.00313817	0.186892	-0.12164	-0.0245232	-0.177073	-0.00551207	-0.0793309	0.141201	-0.0900822	0.0299977	-0.282035	0.0274116	0.0327824	0.0208084	0.0370119		-0.017104	0.0169036	-0.0526014	-0.12907	-0.179451	-0.055666	-0.168315	-0.003324	-0.453397	-0.0381228	0.012528	0.00420274	-0.120193	-0.000893897	-0.0383759	-0.110286	-0.0363919	0.0445829	-0.0651357	-0.381033	-0.0631424	0.0831466
BCAS3	-0.00485509	0.0048388	-0.059232	0.184209	-0.124978	-0.0498451	-0.0230028	0.0700838	0.116703	-0.0511104	-0.0509165	-0.000416581	0.0596717	-0.0858307	0.0135096	-0.0273075	0.0834102	0.107847	-0.117952	-0.109065	0.261447	-0.0203456	0.200122	0.0559173	-0.0352097	-0.0417366	0.159195	0.1802	-0.144884	-0.194908	-0.000228259	-0.012116	-0.169156	-0.23897	-0.266737	-0.710998	-0.141756	-0.0116761	0.033154	-0.103508	-0.00225983	-0.0344216	0.0259964	-0.0613605	-0.0864719	-0.0687412	-0.212948	-0.222612	-0.0502633
BCAT1	0.0177783	-0.0180001	-0.062135	0.386029	-0.323895	-0.0667327	0.0419621	0.0224586	0.164364	0.0437699	0.0773133	0.16844	0.15122	0.111342	-0.212347	-0.125204	-0.0996616	-0.184003	-0.132473	0.0748281	-0.040462	-0.142104	-0.0730196	-0.100849	-0.0677544	-0.0629188	-0.153424	-0.0111689	-0.266187	0.238686	0.392781	0.451765	0.295077	-1.08186	-0.85389	-2.04216	-0.0336334	-0.0929904	-0.077974	-0.0146633	-0.0540277	-0.226046	-0.162517	-0.285916	-0.216974	-0.142092	-0.291655	-0.53044	-0.367913
BCAT2	0.00939541	-0.009457	-0.102938	-0.053844	0.156783	0.0197559	-0.00957771	-0.0103836	-0.0715048	-0.103508	0.166254	0.125788	0.0357718	-0.703036	-0.0984477	-0.010645	0.203912	-0.0747481	0.40173	-0.033728	0.0941547	-0.406731	-0.10572	0.213109	-0.273112	-0.724846	-0.250235	-0.253006	0.467246	-0.170811	-0.201422	-0.206978	-0.203789	0.274383	0.301821	1.28533	-5.20072e-05	0.0681055	0.159442	0.0374892	-0.0388278	-0.00107997	-0.0774631	-0.124696	-0.214837	-0.425824	-0.140561	0.105037	0.316185
BCKDHA	-0.00785195	0.00780945	0.132586	0.117089	-0.249677	-0.0246463	-0.0167523	0.0405181	0.111015	-0.0787672	-0.0481942	0.155398	-0.0966004	-0.255731	0.0677244	-0.0967007	-0.0533649	-0.0514385	0.430189	-0.368272	-0.017458	-0.274044	0.0657105	0.0103958	-0.0481532	0.054487	-0.121023	-0.11263	0.0595035	-0.474463	-0.162663	-0.0230193	-0.428664	-0.242197	-0.109458	-0.037649	-0.116641	0.00295652	0.103161	-0.15979	-0.0626827	0.0738852	-0.160226	-0.0550586	0.00761144	0.0517038	-0.262812	-0.0554675	0.0809557
BCKDK	-0.0116799	0.0115861	-0.117142	0.256622	-0.13948	-0.00953461	-0.0146937	0.0239227	0.0646512	-0.0868866	-0.100929	0.117689	-0.160212	-0.314198	0.0350099	-0.00629255	-0.054711	0.0805183	0.300662	-0.185358	0.120475	0.0178049	0.080614	-0.0150747	0.0756269	0.0557031	-0.0600679	0.0576666		-0.116196	-0.0469333	-0.104793	-0.143488	-0.068588	0.464513	-0.370205	-0.0471835	-0.0166659	0.0304313	-0.0608356	0.00148706	0.0767304	0.0190146	0.0420297	-0.156015	-0.03347	-0.262796	0.12578	0.263235
BCL2	0.0116564	-0.0117514	0.091721	0.240202	-0.331923	0.0367436	-0.0143066	-0.0231649	-0.228401	-0.0618711	-0.148005	-0.201782	0.0035109	0.394038	-0.0121281	0.135671	-0.144382	0.227745	0.257204	0.206365	-0.0625815	0.00547596	-0.0124971	0.145689	-0.0921561	0.248732	0.144957	-0.0386399	-0.0672683	0.324036	0.172241	0.0843924	0.263083	0.106152	0.305098	-0.334641	0.110931	0.0463756	0.014986	0.0583297	0.0242451	0.00959783	-0.0114265	0.1649	0.0712554	0.157439	-0.0675842	0.141604	0.234116
BCL2L1	0.015334	-0.0154987	0.351765	0.146793	-0.498559	-0.0398903	0.000495061	0.0383348	-0.162851	-0.0234866	-0.0310189	0.11284	0.0902923	0.026724	-0.381515	-0.215934	-0.118728	-0.348114	0.111362	-0.0165666	0.0148809	-0.206444	0.0327414	-0.143636	-0.0618556	0.0714209	0.193717	-0.0971758	0.188434	-0.532463	-0.15612	-0.185425	-0.464813	0.09139	0.233624	-0.565026	-0.00258538	0.0166077	0.0840816	0.032875	0.123165	-0.261763	-0.142233	-0.0978927	-0.179335	0.0865576	-0.300876	0.0544216	-0.171618
BCL2L2	0.00181473	-0.00181701	-0.023806	0.022784	0.001024	-0.0209545	0.0394786	-0.0193498	-0.114468	0.114426	0.0494812	-0.117617	0.0427763	0.124283	-0.0523264	-0.164029	-0.0975462	0.0830656	0.0500074	-0.106744	-0.100033	-0.152925	-0.0615674	0.0395138	-0.151373	0.0403494	-0.179493	0.0270067	-0.712452	-0.338578	-0.204729	-0.203114	-0.399337	-0.221511	-0.574455	-0.311117	-0.0627503	-0.113674	-0.0814078	-0.0531255	-0.150473	-0.0800011	-0.0799784	-0.204372	-0.0228889	-0.14735	-0.195375	-0.456039	-0.148307
BCLAF1	0.041691	-0.0429317	-0.004547	-0.056886	0.061432	0.0352224	0.0405576	-0.0789078	0.0634166	0.406427	0.209842	0.0513861	0.167261	0.248701	-0.118179	-0.131144	-0.176617	0.329105	-0.245852	-0.239282	-0.28983	0.0749923	-0.14631	-0.169721	0.0351726	0.141731				0.351528	0.398044	0.54092	0.328723	0.286704	0.074145	-0.258595	0.119738	0.0634156	0.0961613	0.0619192	0.0379698	0.254401	0.184769	0.0687771	0.263772	0.115115	0.0572949	-0.415023	-0.0552621
BDNF	0.0222614	-0.0226103	0.034786	0.00642	-0.041204	0.0126719	0.0997001	-0.120879	-0.108965	-0.0956516	0.0612094	0.0217036	0.080944	-0.211936	-0.250644	0.0114113	-0.137535	-0.220938	0.45509	-0.0216771	-0.0100757	-0.126757	0.110611	0.392612	-0.408174	0.383876	-0.678914	-0.519125	0.565959	0.67704	0.736277	1.00523	0.731903	0.717874	0.539346	1.19935	0.0555811	-0.0477353	-0.129281	-0.0289161	-0.0320032	-0.00927567	-0.383872	-0.660497	0.0166172	0.0783038	-0.511495	-0.514655	-0.0219352
BECN1	0.00232201	-0.00232575	0.137553	-0.374326	0.236772	-0.0195049	0.0185889	0.000664253	-0.0200746	0.167725	0.0400638	0.0573216	0.0686615	-0.145472	-0.257565	-0.0612689	0.0054233	-0.0397117	-0.168117	-0.0571561	-0.0487516	0.108578	-0.0282377	-0.00551174	0.0334421	-0.0278893	0.341918	0.0134139	-0.0166644	-0.429801	-0.145697	0.00460945	-0.334507	-0.061413	-0.315336	0.480918	-0.00998723	-0.0300604	-0.0525598	-0.0125289	-0.0694547	-0.0769918	-0.0250378	-0.239282	-0.126318	-0.0459325	-0.201568	-0.277202	-0.299896
BET1	-0.00327399	0.00326657	-0.0364	-0.17926	0.21566	0.0788035	-0.0156941	-0.0669142	0.000325608	0.12149	-0.056103	0.0784826	0.136692	-0.103813	-0.0743019	-0.0588718	-0.0593196	0.0757279	-0.0199297	-0.130952	-0.0694569	-0.0913183	-0.105212	0.111194	-0.02601	-0.0970031	0.134618	-0.0577204	0.182988	-0.161739	0.111983	0.0511698	-0.104108	0.205809	0.100977	0.300771	-0.148278	-0.0327688	-0.0239856	-0.17335	-0.0916577	0.00610982	-0.0739496	-0.163631	-0.0327324	0.110436	-0.0985414	-0.271849	-0.183104
BET1L	0.0206622	-0.0209625	0.139323	0.092132	-0.231455	-0.012927	0.00881002	0.0040267	0.169636	0.10275	-0.0811251	0.212067	-0.106826	-0.0940216	-0.0543961	-0.0649141	-0.18322	-0.013051	0.344889	-0.0558193	-0.121865	-0.125305	-0.0633111	-0.192391	-0.239141	0.0260895	0.0909954	-0.259174	-0.381508	-0.0925931	-0.0634859	-0.116573	-0.220714	0.184282	0.29285	-0.115105	-0.00439409	-0.0365638	-0.0534987	-0.0679736	-0.0141699	-0.0283888	-0.106073	-0.0189091	0.0233239	-0.13028	-0.129803	-0.18424	0.160007
BEX1	-0.00318979	0.00318276	-0.324499	0.146888	0.17761	0.0424994	-0.0150709	-0.0284169	0.0902097	-0.126355	-0.0921663	0.0130047	-0.0254085	-0.0831526	0.0566955	0.172007	-0.0210278	0.0185706	0.0341961	-0.0510475	0.126158	0.0364127	0.02787	0.0024573	0.119915	0.315795	0.916256	0.58123	-1.28741	0.144919	0.181683	0.200496	0.153328	-0.935091	-0.871606	-0.946734	-0.112713	-0.137956	-0.0571605	-0.213659	-0.22815	-0.145052	-0.0871101	-0.133441	-0.138326	-0.11852	-0.321431	0.028995	-0.110778
BEX4	0.0140805	-0.0142193	-0.017394	-0.212859	0.230254	0.00421907	0.024308	-0.0290295	0.0809397	-0.0641517	-0.124591	0.0479391	0.0513822	0.0381241	0.0389599	0.0403387	-0.051358	-0.0238543	0.219677	-0.114672	-0.0357442	-0.0254392	-0.0304393	-0.0698568	-0.121397	0.293737	0.924104	0.285454	-0.519186	-0.202635	0.0713443	0.100095	-0.113077	-0.311693	-0.278524	-0.299175	-0.0655692	-0.112062	-0.0771304	0.00154281	-0.0607944	-0.134592	-0.000392807	-0.304251	-0.210335	-0.301811	-0.387856	-0.21336	-0.0216715
BGN	0.0210514	-0.0213632	0.184672	-0.508218	0.323545	0.0273302	-0.0455774	0.0171716	-0.458451	0.106969	-0.0103512	-0.548712	-0.0332704	0.333872	-0.286337	-0.283929	0.0814083	0.220928	0.386094	0.129122	-0.329334	0.0307017	-0.32449	-0.405723	0.314775	-0.305038	-0.140432	-0.42773	0.360616	-0.450094	-0.376634	-0.419503	-0.536766	0.340857	0.18039	0.72423	0.0917925	0.0456043	0.12997	0.085259	0.0225236	0.253939	0.377096	0.32911	0.504961	0.201896	0.425251	0.195557	0.207822
BHMT2	0.00531411	-0.00533376	-0.057355	0.007847	0.049507	-0.0185259	0.0266666	-0.00853228	-0.0391383	0.0416109	0.0963937	0.497604	-0.0423345	0.0920165	0.361243	0.308737	-0.0224771	0.134854	-0.129459	-0.000841084	0.0154573	0.0851117	-0.480895	0.151425	-0.230267	-0.632059	0.134264		0.10349	-0.237423	0.0209105	-0.106997	-0.179501	-0.198989	-0.377593	-0.153623	0.026744	0.0230213	0.0468623	0.010224	0.0554345	0.186238	-0.0340605	-0.191766	0.125595	0.417236	-0.137171	-0.0161713	0.42636
BLMH	0.00958046	-0.00964451	0.33006	-0.057935	-0.272126	0.0142881	-0.0215421	0.00700613	0.149449	0.0237706	-0.079067	0.153499	0.102336	-0.00718291	-0.16841	-0.103843	0.0158927	-0.044421	0.0512968	-0.108239	-0.0362736	-0.265041	-0.0376481	-0.0128449	-0.00661957	0.0285904	-0.0473176	-0.222508	-0.498521	-0.384007	-0.0930625	0.00837685	-0.268512	0.097762	-0.48481	0.053212	-0.0465968	-0.0393465	-0.0796083	-0.0457603	-0.053674	-0.00961954	0.117027	0.09038	-0.0929935	0.145736	-0.204809	-0.0981266	-0.129996
BLZF1	0.00271577	-0.00272089	-0.141548	-0.084673	0.226221	0.0295416	0.0278163	-0.0591276	-0.0493348	-0.029871	-0.0265506	0.107846	0.182124	0.0114494	-0.367812	-0.218798	-0.182778	0.0279949	0.0787001	0.0158853	-0.105755	-0.0739024	0.00728469	-0.0688953	0.0340627	-0.106848	-0.248492	-0.0244778	-0.274246	0.346037	0.510536	0.356763	0.347236	0.295763	0.252484	0.147598	-0.0136677	-0.0794311	-0.120857	-0.0101557	-0.0473216	0.169799	-0.141155	-0.469904	-0.00829242	0.0448409	-0.162207	-0.31288	-0.20628
BMP1	0.000657219	-0.000657519	-0.148588	0.030846	0.117741	-0.0145539	-0.0152962	0.0293946	-0.0282261	0.080734	-0.0251683	-0.237816	-0.0587835	0.273194	-0.21071	-0.233107	0.19302	-0.0201674	0.132226	-0.0314705	-0.029483	-0.0389315	-0.0643772	0.0313111	-0.0471098	-0.126115	0.070705	-0.047158	-0.00736542	-0.198011	-0.210579	-0.241192	-0.183032	-0.014896	0.201641	0.008888	0.0444148	0.0698051	0.076622	0.0260947	0.0677628	-0.100662	0.0491964	0.267894	0.208804	0.0200818	-0.258924	0.163805	0.0443761
BMP4	-0.0339296	0.03315	-0.021947	-0.379271	0.401217	0.00615144	0.0198361	-0.0263771	0.0825431	0.0691688	-0.115793	-0.396195	-0.266906	-0.0855304	-0.174512	-0.831898	-0.201395	-0.140592	0.441584	-0.115833	-0.508743	-0.637042	-0.618425	-0.257645	-0.084504	-0.282927	-0.519194	-0.509354	0.237485	-0.25718	-0.279703	0.090708	-0.226905	-1.15303	-1.37236	-0.839961	-0.0141281	-0.0303069	-0.0503088	-0.0841995	-0.0831067	0.112603	0.30168	-0.122233	0.0275497	-0.752215	-0.426691	0.0904969	-0.238012
BMP6	-0.0137583	0.0136283	0.251586	0.052607	-0.304194	0.0119727	-0.0152045	0.00309907	-0.414984	0.0268246	-0.430433	-0.144738	-0.0975541	0.0602393	-0.0542852	-0.203428	-0.0714123	0.341443	0.703815	-0.00216573	0.208861	0.131128	0.0948449	0.0907185	0.547832	0.136483	-0.103002	0.410903	-0.162812	-0.38998	-0.0135605	-0.0501476	-0.317032	-0.274266	-0.175209	-1.10365	-0.0667941	-0.0916713	0.0327854	-0.123565	-0.0711443	0.154232	0.229819	0.119976	0.413621	-0.11621	-0.231129	-0.0351622	-0.0311055
BMPR1A	0.0251829	-0.0256303	0.241972	0.023321	-0.265293	0.0378835	-0.000361308	-0.0385343	-0.012628	0.196677	0.00298479	0.142467	0.0411909	0.180773	-0.194571	-0.151198	-0.144427	0.173536	-0.0668556	-0.0207518	-0.211638	-0.0606032	-0.0591152	-0.0517768	-0.134077	0.0404474	-0.0465106	-0.0834155	-0.122047	0.151064	0.164573	0.123392	0.157655	-0.436344	-0.793941	-0.768446	-0.016241	-0.0113841	-0.0477466	0.0230335	0.00400628	0.0337626	0.00875182	-0.0341402	0.001672	0.0454307	-0.161891	-0.221723	-0.120943
BNIP1	-2.79094e-05	2.79089e-05	-0.063968	0.012105	0.051861	0.014249	-0.0163273	0.00191439	0.107893	-0.0253935	-0.0971188	-0.034789	0.102667	-0.2285	-0.0200509	-0.121035	-0.00244543	-0.0635139	0.344613	-0.0423618	0.06775	-0.0697411	0.0569947	-0.156606	-0.0843538	0.000246948	0.0831332	-0.35009	0.184427	-0.409445	0.00809958	-0.0118091	-0.25323	0.17563	0.247032	-0.036742	-0.0833902	-0.045237	-0.0532831	-0.120569	-0.10709	-0.00193676	-0.0903779	-0.0350625	-0.0325951	-0.00271426	-0.286269	-0.191692	0.196203
BNIP2	0.0240722	-0.0244807	-0.207198	0.190713	0.016486	0.0404001	-0.00575066	-0.0356689	-0.114153	0.16485	-0.146092	-0.125151	0.020987	0.0791585	-0.221413	-0.196085	-0.116582	0.0897919	0.0868587	-0.0566508	0.0446666	-0.214819	-0.016689	0.0557971	0.142095	0.0714793	-0.219005	-0.210259	0.617489	-0.0799163	0.00981209	0.0255284	-0.172201	1.52935	1.40557	0.991125	0.195635	-0.00120513	0.115758	0.127719	0.0212901	0.0925675	0.239592	0.316949	0.186789	0.321616	0.0271296	0.29309	0.186218
BOK	-0.00952916	0.00946663	0.078633	0.178491	-0.257123	-0.00596919	-0.00825324	0.0141171	0.1591	-0.0886427	-0.0610921	0.0764597	-0.034101	0.0533358	-0.0526658	0.0331472	0.13515	0.0675127	0.351455	0.0136434	0.0658995	-0.400611	-0.148039	0.0660541	-0.195676	0.0363617	0.199463	-0.0130587	0.0249468	-0.308956	-0.347613	-0.375988	-0.43672	-0.180011	-0.281233	-0.281638	-0.0323472	-0.0410473	-0.0464623	-0.0642774	-0.0656424	-0.0333547	-0.181333	-0.177713	-0.294217	-0.136156	-0.587956	-0.286205	-0.234473
BOP1	-0.0124947	0.0123874	-0.086541	0.102236	-0.015695	-0.028395	0.0149354	0.0130454	0.0198943	0.0757723	-0.149548	0.118315	-0.0376524	-0.227834	0.0562484	-0.0243084	0.00606503	-0.158266	0.215376	-0.0492068	-0.0866473	-0.196227	-0.0322836	-0.0292397	-0.157318	-0.0838368	0.0399545	-0.0470923	-0.233771	0.336297	0.200866	0.0912525	0.232068	0.426376	0.522843	-0.54345	0.0243806	0.0326861	0.0508885	-0.0369859	-0.00948334	-0.111157	-0.0984398	-0.0423799	-0.118444	-0.0836599	-0.0528717	-0.197047	0.0186237
BPHL	-0.00542476	0.00540444	-0.048986	-0.093553	0.14254	-0.0112914	0.0427402	-0.0324957	0.0221449	0.0468727	-0.159155	0.097561	-0.0426332	-0.296495	-0.0827932	0.091702	-0.0333634	0.00903821	0.211421	-0.092914	0.174439	-0.076291	0.175099	0.0932193	0.102971	0.00210004	-0.133741	-0.106771	0.0875894	-0.115753	-0.00553066	0.00130453	-0.173491	-0.776588	-0.592668	-0.78754	-0.0736719	-0.0881054	-0.144197	-0.017203	-0.0299765	-0.118136	-0.0520915	-0.212076	-0.0667751	-0.252584	-0.200649	-0.224807	-0.0729239
BPNT1	0.0279237	-0.0284748	0.081341	-0.264504	0.183163	0.0247278	0.0152515	-0.0408464	-0.1098	0.0349375	-0.15591	0.15495	0.0280024	-0.163949	-0.127622	-0.0469481	-0.0748502	-0.189263	-0.00268881	0.00707223	0.147068	-0.151679	0.0587694	0.0674029	0.0146191	-0.0934696	-0.193837	0.0341491	-0.548988	-0.474573	-0.15163	0.0233334	-0.23624	-0.429375	-0.840448	0.081404	-0.0496374	-0.106141	-0.0767359	-0.00791005	-0.0295677	-0.18834	-0.314286	-0.445159	-0.150167	-0.111287	-0.329317	-0.228277	-0.293436
BRCA2	0.00971319	-0.00977903	0.055657	-0.084159	0.028502	-0.00519298	-0.000190251	0.00536433	0.295616	0.0692896	0.0516819	-0.152252	-0.170584	-0.0764078	0.0659162	-0.236883	0.293056	0.0100041	0.0638646	0.10802	-0.14017	0.0676034	-0.07447	-0.0274949	0.0843975	0.245954	-0.178753	-0.26824	-0.224726	-0.0737031	-0.214037	-0.0577718	-0.179835	0.855588	0.593573	0.700149	0.0218981	0.0142423	-0.0124103	0.02373	0.00426785	0.0944637	0.255946	0.160119	-0.116263	-0.228249	-0.219102	0.0831756	0.0582135
BRD2	-0.00773535	0.0076941	-0.199087	-0.268641	0.46773	-0.00524234	0.00619196	-0.00097257	0.195441	0.101903	0.169907	0.042042	0.205843	-0.0454591	-0.592258	-0.407124	-0.353189	0.260245	-0.36664	-0.47822	-0.299797	-0.688542	0.0682944	-0.225595	0.42046	-0.167464	-0.634697	-0.0396966	-0.0212683	0.175895	0.0254313	0.0610486	0.184779	-0.135722	-0.260925	-0.384885	-0.091928	0.0182341	0.0470305	-0.0804867	0.10278	0.112677	0.342092	0.497862	-0.0462416	0.333258	0.161229	-0.119093	-0.331722
BRD3	0.097454	-0.104517	0.073585	-0.035154	-0.038431	0.00524278	0.0253009	-0.0311091	-0.153776	-0.0273816	-0.0544523	-0.268348	0.132112	0.156869	-0.023276	-0.0528193	-0.0677452	0.0835798	-0.0728442	0.0789457	-0.0206981	0.184761	0.00350271	-0.016171	0.0174058	0.29869		-0.231368	-0.522848	-0.298491	-0.201531	-0.257372	-0.131231	-0.098749	0.193803	-0.173878	-0.00480794	-0.00514379	-0.0166522	-0.0498409	-0.068068	-0.198414	-0.00730637	-0.0865816	0.025661	0.0839468	-0.255011	-0.101736	-0.422043
BRD4	0.02665	-0.0271515	-0.398116	-0.111082	0.509197	0.062693	0.0384831	-0.106944	-0.227518	0.0163435	0.0314154	-0.252175	-0.0144172	-0.00876484	-0.0220698	-0.0464615	0.0673607	0.0345733	0.210505	-0.046122	0.154215	0.041461	0.142303	0.0550044	0.0979915	0.0928047	-0.246701	-0.18703	0.116429	0.34553	0.230178	0.254244	0.464227	0.185534	0.114863	0.163233	0.0646416	-0.123637	-0.0702174	-0.147023	-0.24268	-0.0836972	0.160554	0.0269516	-0.00547195	-0.000579006	-0.0708582	0.192408	0.15052
BRD7	0.00658022	-0.00661037	0.049605	-0.135355	0.085749	0.0154287	0.00986541	-0.0256369	0.0331577	0.108507	-0.191968	-0.0647573	-0.0193019	-0.00386497	-0.196237	-0.168975	0.0477978	-0.0106225	0.168788	-0.0305747	-0.119934	-0.17417	-0.0797998	-0.01156	-0.162169	0.160781	-0.237621	-0.0936472	0.199278	-0.227602	-0.0498753	-0.134534	-0.176091	0.567501	0.381266	0.352959	0.010931	-0.0528938	-0.113771	-0.0403405	-0.111746	-0.0954601	-0.00598949	0.0940799	-0.0267418	0.0196072	-0.331343	-0.0221601	0.0468716
BRD8	-0.0279452	0.0274142	-0.186756	-0.118264	0.305021	0.0355553	0.0117522	-0.0486064	0.0283372	0.105739	0.0165762	0.0101634	0.0832694	0.152949	-0.0871843	-0.0254875	0.052472	0.101854	0.0610457	-0.0314047	-0.0755826	-0.0373316	-0.125799	-0.00954873	-0.135968	-0.00233923	-0.43471	-0.0453173	0.111857	0.0538466	-0.519042	-0.270214	0.0848048	0.380015	-0.103784	0.095079	-0.0250831	-0.0745283	-0.0755842	-0.0294488	-0.141683	-0.0636202	0.156201	0.0726145	0.175379	0.116034	-0.0624938	0.00469815	0.0411678
BRI3	-0.003117	0.00311028	0.097926	0.006847	-0.104774	-0.0418351	0.0364525	0.00431111	0.0865885	-0.148152	-0.124771	-0.0428471	-0.100175	-0.186818	-0.030594	0.0512318	0.0534449	-0.113797	0.250369	-0.0905535	0.122527	-0.0690781	-0.0656657	-0.0236326	0.0243214	0.156317	-0.439065	0.0203813		-0.182424	-0.0379934	-0.0580947	-0.165095	0.984581	0.883001	1.07327	0.0587542	0.0242197	0.062227	0.0170419	0.0260845	0.00435275	-0.0448517	0.0509096	-0.0461911	0.0951652	-0.189683	0.118677	0.207087
BRUNOL4	0.00706064	-0.00709537	-0.074279	-0.207997	0.282277	0.0198438	0.0247738	-0.0456847	-0.120557	-0.113966	-0.0862513	-0.0945939	0.114314	-0.0151041	0.0361468	-0.021514	-0.0170693	0.0915919	0.0659797	0.0355412	0.0783907	0.100793	0.136069	0.0849633	0.157968	0.218104	0.315051	0.14055	-0.742302	1.06287	1.01959	0.862619	1.13264	-1.66538	-1.16898	-1.04986	-0.0263794	-0.0606608	-0.0731887	-0.0422518	-0.0322631	-0.121095	-0.161401	-0.229807	-0.0605587	-0.0504526	-0.194328	-0.215641	-0.19663
BSG	2.08734e-05	-2.08737e-05	0.003157	0.068899	-0.072055	-0.0152704	-0.01501	0.0298119	0.0278407	-0.0881997	0.046015	0.139603	0.122224	-0.0103114	0.206453	0.0622475	0.114433	0.121767	0.120212	-0.489844	0.0964536	-0.167309	-0.0784053	-0.0933921	-0.252361	-0.182017	-0.340249	-0.421643	-0.0796278	-0.205983	-0.0633212	-0.0616081	-0.242005	-0.730781	-0.369796	-0.295231	-0.1687	-0.0198999	0.121482	-0.174535	-0.0400062	-0.0424665	-0.124172	-0.161181	-0.222835	-0.137644	-0.135894	-0.278366	-0.083072
BSN	-0.0129426	0.0128275	0.052423	-0.007972	-0.044452	0.0263067	-0.0127876	-0.0138832	-0.312208	0.0503176	-0.0102411	-0.279621	0.112136	0.200482	0.139913	0.0842337	-0.0467786	0.129299	0.18519	0.151094	-0.0341155	-0.106338	-0.011692	-0.0789582	-0.0781455	0.243693		0.473213	-0.410644	0.65365	0.721882	0.610462	0.687468	-0.022643	0.197582	0.093736	0.0451362	0.0169387	-0.0262072	-0.00423291	-0.0240984	-0.104013	0.0696881	-0.0146594	0.0422046	0.00176728	-0.0538696	0.0663275	0.00162234
BTBD1	0.00641014	-0.00643875	0.174459	-0.125404	-0.049055	0.0390107	0.017117	-0.057909	-0.00102814	0.111506	0.0305353	0.0123054	0.144822	0.124296	-0.0890379	-0.0668841	-0.0188904	0.113027	-0.0771469	0.0788523	-0.0770757	0.041125	-0.0468908	0.106283	0.0206345	-0.0590399		0.0597005	-0.221545	0.107875	0.176958	0.162466	0.122869	0.175122	-0.015478	0.147513	-0.0645391	-0.0779053	-0.173359	-0.103721	-0.0869193	0.0454958	-0.0110642	-0.00951659	0.0301954	0.0480187	-0.107404	-0.260846	-0.307652
BTD	0.0263342	-0.0268239	0.262259	-0.205935	-0.056324	-0.0168389	0.011009	0.0056789	-0.0172119	-0.0559659	-0.0385907	0.0130077	0.0166501	-0.0538618	-0.112978	-0.137235	0.0626173	0.018075	0.287911	0.104879	0.000393646	-0.143148	0.0264669	-0.00736505	-0.260936	-0.0198597	-0.680095	-0.347645	0.193822	-0.597655	-0.239955	-0.141963	-0.53076	-0.591606	-0.673615	0.382817	-0.0743776	0.00438752	0.011418	-0.0697146	-0.0532927	-0.0732238	0.0672912	0.0303599	-0.0527917	-0.0251517	-0.366426	0.245712	0.105145
BTG2	-0.00778133	0.00773959	-0.013284	0.154923	-0.141638	-0.00427531	0.0104054	-0.00618727	-0.854201	-0.0515137	-0.349191	-0.307901	-0.0571087	0.313698	-0.430445	0.0647689	-0.0803583	-0.245135	0.483607	-0.0825926	-0.260597	-0.159731	0.616466	0.372537	0.230435	0.153779	-1.56324	0.22082	0.385217	-0.406411	-0.394437	-0.302531	-0.412358	1.57106	1.43408	1.47165	0.00702763	0.0213546	-0.010924	-0.000488758	0.00128704	-0.291631	0.14161	0.323892	0.430275	0.270571	0.0427748	0.601022	0.676818
BTRC	0.00802175	-0.00806661	-0.022094	0.076057	-0.053964	-0.0361171	-0.022146	0.056524	-0.110951	-0.0254206	-0.102963	-0.250653	-0.0607345	0.0316979	0.0595486	0.0385838	0.0893516	0.138068	0.178625	0.047187	0.159899	0.00815785	0.161952	0.0672922	0.0975571	0.268301		0.349995	-0.423311	-0.423285	-0.193217	-0.27212	-0.4219	-0.196067	-0.129988	-0.295345	-0.197498	-0.0721143	-0.0124007	-0.164832	-0.0812503	-0.153854	0.0852909	-0.0802649	0.126448	-0.124438	-0.300856	-0.0947598	0.138142
BXDC1	0.0636678	-0.0666078	-0.076615	-0.231823	0.308438	0.0399669	0.0282409	-0.0707517	0.171632	0.27987	0.226386	-0.148594	0.035556	0.0847398	0.21256	0.15763	0.252348	0.105794	-0.328631	0.246685	-0.0240867	-0.158009	0.0476429	0.0740366	-0.0498458	0.0460957	-0.36925	0.110933	0.0400765	0.0132454	0.28885	0.328948	0.0938983	0.685025	0.296567	0.883901	-0.03739	-0.0502095	-0.16588	-0.00399206	-0.0281225	0.306684	0.143518	0.241661	0.161374	0.382519	0.0997769	0.0825484	-0.0338354
BXDC2	-0.0327825	0.0320541	0.002507	0.108133	-0.110639	0.0246022	-0.00645949	-0.0184861	-0.13902	0.0100275	-0.0333936	0.168362	0.0475416	0.0129099	-0.0614763	-0.137965	-0.0910904	0.128437	0.10329	-0.16737	-0.0352335	-0.0638438	0.032652	0.0349872	0.013433	0.307235	-0.0969685	-0.320609	0.526362	-0.100811	0.255783	0.21159	0.00595069	0.819574	0.722467	0.681124	0.0517388	0.0230425	-0.0220142	0.0226853	0.0476738	0.0493353	0.083109	0.096685	0.231093	0.181903	-0.142079	0.0188512	0.203327
BZW2	0.00292386	-0.0029298	0.016674	-0.289575	0.272901	0.0296877	0.0415079	-0.0739702	-0.0150665	0.233262	0.049193	-0.0253793	0.116689	0.027305	-0.295049	-0.074254	-0.331062	0.0342693	0.109563	-0.345946	-0.399379	-0.18626	0.152612	-0.238727	0.0778622	0.0115719	-0.671742	-0.523884	-0.00999605	0.265243	0.20064	0.249061	0.180935	0.919563	0.823834	0.886549	0.0627546	0.00392088	-0.0831797	0.0430954	0.0170511	0.0626153	0.0586485	0.0257174	0.160081	0.0828537	-0.229894	-0.400956	0.335431
C10orf26	-0.00836142	0.00831324	0.061471	-0.095555	0.034083	0.0223037	0.0298984	-0.0536737	-0.194225	-0.0847785	-0.0469438	-0.121941	0.174564	0.205669	0.0404205	-0.144362	0.036092	-0.102991	0.190734	0.159122	0.0746361	-0.104221	0.0320711	0.156118	0.00440533	-0.0638897	-0.56819	-0.324217	0.108271	-0.0449789	-0.0372577	-0.0602248	-0.0181417	0.445306	0.666119	-0.014009	0.102823	0.10318	0.0580557	0.051378	0.058274	0.144392	0.270932	0.222488	0.186408	0.18911	0.114488	0.381784	0.3368
C10orf46	-0.0184359	0.0182033	-0.033204	-0.053643	0.086847	0.0252924	0.020999	-0.0474395	-0.063107	0.0930891	0.0175075	-0.0540681	-0.0158451	-0.0570643	0.024809	-0.108991	-0.0989615	0.196146	-0.0252929	0.00685087	-0.100919	0.000437871	0.019442	0.0959813	0.168749	0.147047	-0.443556	0.00282406	0.042375	-0.0736665	0.184686	0.195893	0.108212	0.492155	0.516854	-0.123252	0.0234374	-0.0840438	-0.113079	0.021836	-0.012017	0.175377	0.178386	0.131901	0.20226	-0.0179766	0.106297	0.0985221	0.146451
C10orf58	0.0192522	-0.0195126	0.05138	-0.09536	0.043982	-0.011424	0.0150076	-0.00371189	-0.026278	0.110695	-0.0617602	0.209094	-0.0642382	-0.0206774	-0.0256745	-0.00485379	-0.0532772	-0.020852	-0.0164947	-0.131946	-0.00631041	-0.211255	-0.05701	0.0146901	-0.0733051	0.149187	0.110646	0.0046551		0.045728	0.153212	0.200664	0.0934904	-1.68314	-1.57741	-1.31823	-0.128585	-0.192314	-0.0999302	-0.0743588	-0.177468	-0.173268	-0.135076	-0.358969	-0.019305	-0.279686	-0.226088	-0.39278	-0.263287
C11orf58	0.0163455	-0.0165328	0.00457	-0.04244	0.037871	0.0155864	0.00636797	-0.0222232	-0.0923541	0.00971439	0.0985737	0.122125	-0.0638954	-0.146531	0.102305	-0.158319	-0.153806	0.0754803	0.374337	-0.220638	-0.0500033	0.002943	0.0438933	-0.125518	0.0443622	0.233318	0.478003	0.15334	-0.043332	-0.206174	0.0355315	0.100071	-0.195118	-0.156417	-0.249886	0.168633	0.0205003	-0.00892672	0.00692061	0.00845761	0.0446986	-0.0504953	-0.0924207	-0.0988756	0.0641156	-0.026092	-0.251302	-0.338287	0.368287
C11orf59	-0.0117018	0.0116076	0.012746	-0.118397	0.105652	0.000677036	0.0181205	-0.019037	0.241363	-0.112669	0.0567306	0.192993	0.097314	-0.0524485	-0.0177252	-0.119564	-0.0635377	-0.0280392	-0.00683455	-0.196558	0.00212112	-0.0677099	-0.0516776	-0.0346749	-0.0135405	-0.0659301	-0.0600877	0.0966566	-0.163955	-0.101159	-0.0236256	-0.0591563	-0.0853504	0.572434	0.401586	0.518802	-0.00215449	-0.00392959	0.0409577	-0.0585973	-0.0522798	0.0791106	-0.158867	-0.000547812	-0.0306242	0.0251491	-0.119624	-0.22945	-0.0310181
C11orf60	0.0136468	-0.0137771	0.230255	-0.074001	-0.156253	0.00277023	0.0237632	-0.026984	-0.00331219	0.0139674	0.0906692	0.079528	0.0356769	-0.111253	0.0598429	-0.100783	-0.0583215	0.0433753	0.0858821	-0.109524	0.00386835	-0.104925	-0.111242	0.0115017	-0.00644306	0.0440801	0.122718	0.208869	-0.0712185	-0.0955383	-0.0165813	-0.0575466	-0.0871761	-0.44045	-0.486016	-0.856295	-0.107751	-0.0910317	-0.106796	-0.0880876	-0.0715183	-0.0496652	-0.069942	-0.0287686	-0.0439986	-0.0398538	-0.0875996	-0.220422	-0.0882985
C11orf67	0.00296525	-0.00297135	-0.019373	-0.104057	0.12343	0.03559	-0.0245597	-0.0117285	0.207197	-0.0147265	0.0339275	0.11525	0.0137809	-0.164579	-0.0623822	-0.0644269	-0.0334632	-0.0590503	0.120807	-0.0681081	-0.0134046	-0.141957	-0.0419697	0.0259368	-0.13888	-0.109943	0.424092	0.227464	-0.392115	-0.27818	-0.169439	-0.172002	-0.269562	-0.42013	-0.359026	-1.43519	-0.135532	-0.064346	-0.100958	-0.190053	-0.0945418	-0.0440982	-0.0502218	-0.171697	-0.149741	-0.0580832	-0.194401	-0.427181	-0.283044
C11orf73	0.00868561	-0.00873822	-0.061184	-0.276851	0.338036	0.0183389	0.0361794	-0.0561726	0.022536	0.0206057	-0.177092	-0.0253993	-0.129383	-0.126224	0.0928573	0.0905679	-0.00198644	-0.0987958	0.371639	0.123462	0.152251	-0.0878918	0.0704511	0.0685399	-0.113538	0.0586276	-0.113441		0.0549081	-0.419619	0.0780619	0.045469	-0.375775	0.346323	0.233904	0.748879	-0.0734518	-0.0502745	-0.100861	-0.0335968	-0.00304923	-0.156647	-0.267149	-0.420176	-0.118001	0.0956943	-0.267615	-0.315524	0.157445
C12orf10	7.03312e-05	-7.03346e-05	-0.03555	-0.015682	0.051232	0.0299079	-0.0178507	-0.0125334	0.106627	-0.162387	-0.0689096	0.139081	-0.0328679	-0.09686	0.0422737	-0.0408521	0.0448125	-0.0408835	0.324374	-0.180556	-0.0328246	-0.118066	0.120214	0.0612881	-0.120095	0.0322257	0.209033	0.248144	-0.175721	0.0047686	0.109855	0.164512	0.021108	0.287526	0.225831	0.321554	-0.0379313	-0.0125054	0.0116335	-0.0107475	-0.00975264	-0.16692	-0.164171	-0.222812	-0.176156	0.00504435	-0.079383	-0.102932	0.134501
C12orf41	0.0111129	-0.0111991	-0.160523	-0.036984	0.197506	0.00474494	0.0291958	-0.034659	-0.136702	-0.027912	0.0779269	-0.00709098	-0.0373496	-0.0836987	0.0249006	-0.00892427	0.00544539	0.10806	0.176526	-0.198194	-0.0107377	-0.0927777	0.0901661	-0.0184463	-0.00367408	0.0996497	-0.414919	0.0289559	-0.0478963	-0.451986	-0.0782578	-0.0363297	-0.31859	0.061715	-0.177396	-0.340731	-0.0315867	-0.0484397	-0.119421	-0.032408	-0.062446	-0.00431194	-0.0993449	-0.0196946	-0.0430671	-0.225275	-0.212504	-0.113644	0.0847599
C12orf43	-0.0045962	0.0045816	-0.099587	0.192133	-0.092546	-0.0193893	0.00729228	0.0118999	0.108542	0.0546141	-0.0179838	0.113824	0.0483353	-0.149728	0.0269778	-0.0391132	0.0518116	0.0939286	0.227136	-0.216206	0.118672	-0.169492	0.0475609	-0.0671661	-0.138975	0.0816794	0.353074	0.372745	-0.609424	-0.0734178	0.138757	0.0645644	-0.0692919	-1.14596	-0.950778	-1.59703	-0.0254136	0.00096842	0.00664643	-0.0217646	-0.0299958	-0.162244	-0.041228	-0.164288	-0.0864166	-0.0320302	-0.32105	-0.232205	0.0339357
C12orf62	-0.00857992	0.0085292	0.190992	0.13041	-0.3214	0.0420849	0.0469921	-0.0934317	0.20048	-0.168612	-0.0329303	0.112026	-0.0714632	-0.148752	0.0334683	0.105962	0.106837	-0.158618	0.27054	-0.00700965	0.0304598	-0.183172	0.0501931	-0.0262768	-0.0224774	-0.139741	0.394343	-0.263823	0.0273959	-0.239313	-0.0460408	0.038006	-0.179436	0.180169	0.020561	0.030995	-0.0548534	-0.0929702	-0.185436	-0.0813611	-0.0783484	-0.169202	-0.223302	-0.24557	-0.275733	-0.189037	-0.330867	-0.212811	0.0218134
C13orf1	0.037165	-0.0381478	-0.180738	-0.08703	0.26777	0.00653739	0.0321686	-0.0396214	0.167983	0.206671	0.0656442	0.215284	0.116392	-0.140169	-0.110322	-0.185327	-0.193043	0.0729055	-0.112518	-0.112176	-0.0585255	-0.0934068	-0.0970657	-0.0248567	-0.012032	-0.0225186	0.407294	0.278493		0.0624673	0.314932	0.313547	0.118993	-1.2978	-1.17692	-0.906623	-0.0413704	-0.0889747	-0.101412	-0.00259199	-0.0483889	-0.0201592	0.00807257	-0.157199	-0.148048	-0.116139	-0.0478481	-0.471084	-0.328298
C14orf1	-0.00423567	0.00422327	-0.071937	0.232132	-0.160196	-0.00864757	0.0208574	-0.0124409	0.0851487	-0.110853	-0.152041	-0.023563	0.0655185	-0.0436065	-0.00691194	-0.108432	-0.0475722	-0.210547	0.312538	-0.140423	0.0318837	-0.137379	-0.0905813	-0.116307	-0.00977676	0.0399513	-0.146865	-0.208852	-0.109739	-0.636252	-0.137448	-0.0768352	-0.696666	-0.365979	-0.124791	-0.734426	-0.0250655	-0.04538	-0.0457907	-0.0456143	-0.0253468	-0.169638	-0.1348	-0.240056	-0.166739	-0.0967669	-0.301617	-0.295978	0.0361056
C14orf126	0.0502856	-0.0521018	-0.15409	-0.259103	0.413195	-0.00250247	0.020081	-0.0178308	0.150274	-0.0603958	-0.00699857	0.196785	-0.185141	-0.112068	0.266376	-0.135809	-0.055962	0.088241	0.0182912	0.00605287	-0.268489	-0.101309	0.0511121	-0.24651	0.0550012	0.01855	-0.404661	-0.294297	0.0933129	-0.428691	-0.125073	-0.385035	-0.772261	-0.023757	-0.482725	1.15166	-0.0924846	-0.0650972	-0.0314509	-0.0637104	-0.0355738	0.174555	-0.0780897	-0.00103082	0.181232	-0.253736	-0.0440575	0.0675703	0.0526892
C14orf166	0.00129963	-0.0013008	0.033244	-0.124222	0.090978	0.0236975	0.0173119	-0.0419124	0.0809585	0.00056517	0.056493	-0.037072	-0.0447723	-0.0324354	0.0382197	0.00962222	0.024768	-0.0246552	0.0899848	0.028677	0.0116829	0.0553518	0.00086702	3.90273e-05	-0.014054	0.0470662	0.0890106	-0.0292301	0.0422618	-0.278442	0.0118632	0.041742	-0.194518	0.18081	0.391945	0.540603	0.0429579	-0.0191138	-0.00739207	-0.0065051	0.0301742	0.00544675	-0.0400174	-0.130947	-0.0596638	0.030418	-0.131433	-0.190534	-0.0539896
C15orf44	0.00908365	-0.00914121	-0.000574	0.145124	-0.144551	-0.00136884	-0.00233556	0.00369712	0.0557723	0.132703	0.08838	-0.026468	-0.152208	0.0777549	-0.166792	-0.545325	-0.229334	0.0520631	0.325136	-0.108233	-0.0130311	0.133524	-0.0200879	-0.266021	-0.0350224	0.00586997	-0.435247	-0.375998	0.116055	-0.347643	-0.125489	-0.175764	-0.417662	0.362152	0.242505	0.230592	0.00398811	0.0215807	-0.0371594	0.0371882	0.00436443	0.0150839	0.0683078	0.0570557	-0.00267638	0.0360749	-0.126425	0.0112575	0.130717
C15orf63	0.0222592	-0.0226081	0.08995	-0.091513	0.001563	0.0319306	0.0213752	-0.0548503	0.119132	-0.0906965	-0.09133	0.0808509	-0.0267155	-0.150662	-0.0718845	0.0953376	0.0795713	-0.0659616	0.228785	-0.0538284	0.17821	-0.0152992	0.0412535	0.023403	0.0429205	0.0521627	1.13941	-0.196738	-0.203354	0.196944	0.252998	0.220997	0.314717	0.355694	0.228256	0.66331	-0.027563	-0.0571528	-0.0609237	-0.0418481	-0.0452657	-0.0770045	0.0859216	0.0138384	0.055171	0.000530497	-0.224649	0.0303454	0.0859152
C16orf5	0.00234704	-0.00235087	0.013964	-0.06395	0.049988	0.0350309	0.0439472	-0.0823913	-0.021635	-0.0204473	-0.0380165	-0.0386453	0.00760616	-0.0858784	-0.0415679	-0.0415633	-0.0348887	-0.112935	0.119346	-0.0697736	0.102587	0.0695887	0.0303509	0.146619	-0.0765787	-0.0975852	-0.0474241	0.0377639	-0.424315	0.165268	0.133563	0.142969	0.140869	-1.32628	-1.34609	-1.17321	-0.0817313	-0.0527396	-0.14558	-0.107457	-0.049987	-0.133147	-0.14059	-0.211601	-0.218427	-0.156615	-0.267371	-0.135053	-0.225922
C16orf72	0.0242535	-0.0246682	-0.168319	-0.025087	0.193405	0.0170302	0.0358842	-0.0544809	0.0770965	0.285944	0.0121219	-0.0816181	0.218516	0.158493	-0.0899486	-0.374912	-0.116266	0.138542	-0.424257	-0.0721434	-0.196207	-0.0281562	-0.21509	-0.124105	0.0738031	0.221979	-0.141232	0.178773	-0.0474503	-0.314025	-0.113561	-0.0481921	-0.418934	-0.163158	-0.341573	0.085556	-0.0608476	-0.0630404	-0.110297	-0.0283485	-0.0422574	-0.0617738	-0.13174	-0.13989	-0.114841	-0.0941474	-0.205663	-0.401798	-0.3774
C16orf89	-0.00633953	0.0063118	0.118299	-0.326395	0.208096	-0.00254356	-0.00777454	0.0102584	0.0698489	0.189057	-0.27087	-0.321293	-0.0599424	-0.402166	-0.115618	-0.179821	-0.0494557	0.181112	0.483877	-0.515631	0.234741	-0.00908838	0.123562	0.144347	0.089821	-0.143225	0.0333131	0.0570928	0.100048	-0.0868732	0.0959659	-0.0351456	-0.10976	0.429695	0.38109	0.439288	0.0231224	0.018691	0.0173	0.0118584	0.000168622	0.279326	0.344372	0.2704	0.306913	0.33052	0.00408342	-0.109289	0.429621
C17orf37	-0.012702	0.0125912	-0.258416	0.111631	0.146785	0.00137395	0.0157635	-0.017328	0.15661	-0.166433	-0.0567358	0.015604	-0.0728746	-0.247651	-0.0367227	-0.00338155	0.0266393	-0.165901	0.0657901	0.059642	0.0928434	-0.0707031	0.0472877	0.0584846	-0.0328487	-0.0687107	0.255679	0.20685	-0.372494	-0.0989765	-0.00203235	-0.0462251	-0.07625	-0.275076	0.004666	-0.27864	-0.201865	-0.105942	-0.0953284	-0.247343	-0.178628	-0.101791	-0.277097	-0.179172	-0.217421	-0.0655934	-0.231041	-0.228513	-0.197948
C17orf62	0.0171441	-0.0173503	-0.426656	-0.019708	0.446364	-0.00763143	-0.0262461	0.0332345	0.159467	0.0388057	0.0535386	0.103088	0.100896	-0.0548986	-0.255772	-0.214492	0.0225445	0.00840593	0.101026	-0.192832	0.0102423	-0.136712	-0.00174902	-0.0359183	-0.00684579	-0.094223	-0.330398	-0.225883	0.159366	-0.112377	-0.0365034	-0.0451595	-0.155533	1.27187	1.08999	0.35613	0.00240997	0.0463357	0.0469421	0.00756043	0.047545	0.0270455	0.0450632	0.0287134	0.041496	0.213037	0.00331419	0.0772461	0.284893
C17orf79	0.00320143	-0.00320855	-0.180556	0.103125	0.077432	0.0140418	0.00610315	-0.0203695	0.191345	-0.00988057	-0.0939765	0.0333013	-0.0412811	-0.0939592	-0.0201552	0.0926409	0.0554162	-0.0818248	0.176567	-0.02078	0.0328954	-0.165389	-0.020224	0.026863	-0.109844	-0.01613	0.602643	-0.160688		-0.0155499	0.0824243	0.121431	-0.01734	-0.813112	-0.61522	-0.226322	-0.211146	-0.0934701	-0.115061	-0.280552	-0.0990657	-0.214111	-0.195237	-0.181708	-0.105329	-0.170369	-0.307863	-0.317392	-0.147734
C17orf81	0.00738944	-0.00742749	-0.055537	0.041076	0.014461	-0.010898	0.0222417	-0.0116037	0.0663852	-0.0147356	-0.0382158	0.0660283	0.0184898	-0.10983	0.0209507	-0.0503531	-0.022348	-0.123686	0.142055	0.0344101	-0.0371426	-0.0452872	-0.0219455	-0.0243418	0.044964	-0.0261029	0.0170408	-0.0510448	-0.226362	-0.439544	-0.0564974	-0.0582658	-0.47263	0.593155	0.573445	0.144757	-0.0613258	-0.0434883	-0.0417367	-0.0409031	-0.0135381	0.0181682	-0.100963	-0.136924	-0.00651571	-0.0870186	-0.20813	-0.146368	-0.0502812
C18orf10	-0.00424624	0.00423378	-0.088909	-0.035708	0.124617	0.0152992	0.026867	-0.0431378	0.000575538	-0.17438	-0.225458	-0.0654373	0.029189	-0.191072	-0.0854799	-0.0538152	0.0657293	-0.0210197	0.0261127	-0.0323325	0.208183	-0.132454	0.0611235	-0.0738478	0.261542	-0.0375517	0.276188	0.461122	-0.65955	0.354479	0.364951	0.341347	0.275061	-0.489198	-0.405083	-1.13329	-0.0580835	-0.083905	-0.128571	-0.0750815	-0.09444	-0.117307	-0.22618	-0.28413	-0.238451	-0.0641095	-0.189301	-0.095717	-0.110214
C18orf32	0.0136932	-0.0138244	-0.134875	-0.090009	0.224884	-0.0142586	-0.0119525	0.0258582	0.0656224	-0.0670934	0.0412601	0.0367035	-0.0369659	-0.156742	0.167693	0.0753847	0.0381593	0.0054942	0.201665	0.0915132	0.0532417	-0.148095	-0.00443537	-0.0492577	-0.0412708	-0.00451494	-2.05672	-1.07045	1.32951	-0.345689	0.010403	-0.00886653	-0.265531	-0.229363	-0.41508	0.279006	-0.111542	-0.0117432	-0.0287483	-0.122876	0.014197	-0.070579	-0.133747	-0.136096	-0.0410325	-0.106754	-0.174046	-0.185079	-0.00972777
C18orf8	-0.00522159	0.00520276	0.117777	0.128859	-0.246636	-0.0153587	0.0137396	0.00147144	0.0880104	-0.00102451	-0.0339921	-0.0499254	-0.0219608	-0.185458	-0.00416507	-0.101805	0.0259592	-0.0465673	0.359469	-0.291411	-0.0244433	-0.0871802	0.0168111	0.153058	-0.0208528	-0.0882468	-0.277837	-0.174267	-0.243884	-0.185916	-0.481453	-0.253303	-0.342434	-0.253197	-0.126803	-0.641744	-0.0906574	0.0169361	-0.0839635	-0.0480625	-0.0137528	-0.102946	-0.0379812	-0.069803	-0.0347077	-0.2112	-0.494746	-0.333386	0.112074
C19orf10	-0.00480669	0.00479073	-0.055876	0.046459	0.009418	-0.0250292	0.00718869	0.0175005	0.307255	-0.100134	-0.0260703	0.0806852	-0.00530871	-0.237451	0.0101358	-0.0673063	-0.00347543	-0.134816	0.377914	-0.0397692	-0.0423664	-0.327761	-0.180425	-0.093077	-0.339873	-0.0803611	-0.0564494	-0.168285	0.0557922	-0.518443	-0.0839939	-0.0397471	-0.40056	0.410179	0.457904	0.023436	-0.0546635	0.0546723	0.0636062	-0.0217979	-0.00808309	-0.129567	-0.225003	-0.000792355	-0.187079	-0.0468255	-0.290261	-0.221145	0.0464916
C19orf2	0.00970201	-0.0097677	-0.35666	0.258623	0.098038	0.0314496	0.0365623	-0.07052	0.0788958	0.239202	0.0690151	0.140852	-0.122156	-0.133165	-0.122998	-0.364339	-0.0613384	0.120952	-0.269368	-0.387449	-0.272032	-0.146063	0.0309199	0.188998	0.234937	0.310863	0.0280326	0.169358	-0.232104	-0.316743	-0.0956477	-0.0613329	-0.251982	0.507235	0.425833	0.419189	-0.0658476	-0.0314796	-0.132345	-0.15306	-0.174227	0.117911	0.124373	0.0845155	0.181117	0.0698765	-0.0738881	-0.144948	0.00533499
C19orf20	-0.00706307	0.00702866	-0.001336	0.385359	-0.384024	-0.0104514	-0.00460976	0.0149382	0.0150138	-0.126952	-0.00138645	0.0517816	-0.212646	-0.383999	0.169938	0.254629	-0.0618422	-0.085177	0.515051	-0.119732	-0.0549775	-0.318225	-0.0597759	-0.0149712	-0.117223	0.080955	-0.375514	-0.0532526	-0.413581	0.250653	0.031353	-0.042512	0.172796	-0.642673	-0.110967	-0.7488	-0.166411	-0.0498831	0.0319764	-0.105659	-0.0765797	-0.0667159	-0.295384	-0.119255	-0.232877	-0.0363916	-0.501193	-0.117317	0.224569
C19orf42	0.00661435	-0.00664482	-0.111008	-0.210627	0.321635	0.00128353	0.0330017	-0.0350892	0.210553	-0.0177434	-0.07105	0.151028	0.00411198	-0.11579	-0.119105	-0.246927	-0.125165	0.0460213	0.165749	-0.0789206	-0.0548475	-0.194105	-0.0240546	0.0326822	-0.0579133	-0.0544414	-0.287953	-0.148383	0.0141207	-0.548875	-0.232403	-0.157778	-0.53629	0.131969	-0.539913	1.11014	0.0476776	-0.0198164	-0.0510768	0.0252001	0.0422466	-0.0195682	-0.038688	-0.00910544	-0.0102675	-0.144962	-0.338386	-0.306067	0.0129248
C19orf43	0.00617898	-0.00620555	-0.096799	0.171685	-0.074887	0.0140504	0.00439504	-0.0186406	0.0826528	-0.105369	0.0409581	0.038478	-0.0483135	-0.10916	0.0434219	0.0205141	-0.0772302	-0.0892788	0.25838	-0.0388318	0.0588092	-0.140885	-0.0249627	0.0407599	-0.115184	-0.126627	-1.8202	-1.30023	1.40746	-0.122481	-0.0133321	-0.0327851	-0.122135	0.386549	0.471083	0.605831	-0.0531753	-0.00334666	0.00537439	-0.0642927	-0.0177242	-0.112679	-0.0253752	0.0138483	-0.140447	0.0310098	-0.185569	-0.0837482	0.103818
C19orf46	0.0030428	-0.00304923	-0.077329	0.031003	0.046326	-0.0261977	0.0111161	0.0147266	-0.236404	-0.0573109	0.15873	-0.0696511	-0.0369418	0.0681106	0.111848	0.288736	0.0629562	-0.0551949	-0.264188	0.0122919	0.0623203	-0.035472	0.0459378	0.117989	-0.0107863	-0.0292944	-0.227567	0.102689		-0.206517	-0.1811	-0.0557514	-0.0426376	0.076682	0.051071	0.165997	0.0758183	0.103257	0.0930147	0.0466243	0.109415	-0.310321	-0.157749	-0.3212	0.0681667	-0.0926339	0.0165596	-0.337267	-0.025503
C19orf53	-0.00157255	0.00157083	-0.249104	-0.081439	0.330543	0.0048524	-0.026833	0.0215623	0.146157	-0.0692887	-0.0188637	0.0503735	-0.0662864	-0.10546	0.099142	0.108864	0.0193871	-0.10736	0.303577	-0.0844015	-0.0449157	-0.217239	-0.0322693	0.0250654	-0.195975	-0.0587763	0.125487	-0.234977		-0.155212	-0.00979226	-0.0246469	-0.0934918	0.32606	0.084402	0.457308	-0.0288937	-0.0233121	-0.025342	-0.0894459	-0.0666917	-0.151745	-0.149012	-0.0709329	-0.159614	-0.105928	-0.267485	-0.0606166	0.0903969
C19orf56	-0.00280243	0.00279699	-0.055497	0.089765	-0.034269	0.0207905	-0.0318019	0.0104748	0.0559403	0.0103179	0.0195477	-0.0182499	0.0887389	-0.367261	0.178677	-0.0914536	0.0133751	-0.155515	0.0762594	-0.40767	0.0189342	-0.131727	-0.0814432	-0.058758	-0.0538082	0.097332	0.22664	-0.044364	0.000979266	-0.316756	-0.120152	-0.0617114	-0.295449	0.710704	0.934032	-0.251124	-0.0920374	0.0107072	0.0342653	-0.0959501	0.00887937	-0.00495298	0.0297025	0.101776	0.0936251	-0.257025	-0.0934645	-0.0348121	0.0124666
C19orf60	-0.00545302	0.00543248	-0.023111	0.126012	-0.102899	-0.0193786	0.0108008	0.00838352	0.0698976	-0.181548	-0.0970598	-0.0369046	-0.0673839	-0.241451	0.161178	0.197501	0.132008	-0.167956	0.379333	-0.0562217	0.0673496	-0.191277	-0.0299921	0.00812689	-0.146214	-0.113648	0.310647	-0.0699169	0.00635279	-0.00339933	0.00297177	0.0969793	-0.0606283	-0.520701	-0.385454	-0.451141	-0.178046	-0.00567503	0.0389129	-0.2676	-0.0615429	-0.200284	-0.225461	-0.187222	-0.240156	-0.105002	-0.352397	-0.0429255	0.169671
C19orf62	-0.00675686	0.00672536	-0.060436	0.026371	0.034064	-0.0245258	0.0160889	0.00811686	0.115193	-0.0889198	0.0226022	0.0630955	0.015183	-0.257841	0.045328	0.0012233	0.0834147	-0.0155828	0.103241	-0.122585	0.173315	-0.0230373	0.0581696	0.0274502	0.103487	-0.109048	-0.174816	-0.0998148	0.211495	0.0167113	0.106429	0.108633	0.0232709	-0.049205	-0.024851	-0.193725	-0.0585466	-0.0242638	-0.0264867	-0.0787052	-0.0505646	-0.00685421	-0.0755074	-0.0250912	-0.145042	-0.194226	-0.27087	-0.0224404	0.0043142
C19orf70	-0.00634851	0.0063207	-0.113381	-0.012802	0.126184	0.0313203	0.0116855	-0.0440615	0.256518	-0.0322293	0.0758439	0.150604	0.0144129	-0.212195	-0.0965387	-0.118834	-0.0937412	-0.112211	0.108755	-0.118344	-0.131693	-0.106486	-0.0413428	-0.00621021	0.0969178	-0.135709	0.661645	-0.400697	0.146953	-0.0865097	-0.00986615	0.00243488	-0.0922046	-0.183921	-0.165309	0.201812	-0.0972798	-0.0352905	-0.0405351	-0.195281	-0.0651416	-0.141481	-0.307928	-0.215397	-0.175257	-0.241158	-0.349591	-0.305911	-0.112025
C1orf128	0.00495022	-0.00496727	-0.25692	0.216018	0.040902	-0.000162162	-0.01318	0.0132214	0.126588	0.027228	0.127232	0.0537708	0.0511195	-0.108086	0.0675358	-0.230547	-0.0120898	0.13735	0.157283	-0.201699	0.0236789	-0.0847336	-0.0340204	-0.0239839	0.0401893	0.0676795	0.25493	0.200165	-0.514098	-0.68343	-0.402958	-0.057695	-0.870239	-0.617291	-0.891001	-0.3904	-0.0440382	-0.0315566	-0.0394166	-0.0584014	-0.0312399	-0.0664151	-0.107475	-0.105581	-0.0270612	-0.165597	-0.231972	-0.407906	0.0762459
C1orf151	0.00645679	-0.00648581	-0.199407	0.023885	0.175523	0.0294035	0.00401341	-0.0341246	0.147895	0.0110251	-0.00289802	0.00436844	0.0197104	-0.0422665	-0.0697276	0.0447889	0.121452	-0.0415615	-0.0182284	0.00967449	0.0388211	-0.0837289	-0.0217871	0.0474383	-0.0922546	-0.0336622	-0.136547	-0.415939	0.114945	0.264376	0.259072	0.122433	0.260134	-0.14736	0.259704	-0.079281	-0.0985187	-0.0468439	-0.0542451	-0.156227	-0.012289	-0.0991455	-0.0702721	-0.0311111	-0.0881325	-0.00359265	-0.223426	-0.0435363	-0.119633
C1orf174	0.0151036	-0.0152634	-0.13059	0.061524	0.069066	0.0139121	0.0274588	-0.0423161	0.148246	-0.109505	-0.0218724	0.074842	0.0287594	-0.0686406	0.140325	-0.00921234	0.0439081	-0.118518	0.391721	-0.101119	0.0908165	-0.253744	-0.038019	0.0403019	-0.0505946	0.0648936	0.233338	0.523312	-0.795215	-0.641264	-0.309969	0.0413749	-0.533182	0.092136	-0.004845	-0.103523	-0.0513712	-0.0502185	-0.123285	-0.0107703	-0.0167907	-0.0729908	-0.185722	0.0347936	-0.0314488	-0.0874063	-0.374688	-0.0980969	0.242757
C1orf26	-0.000679849	0.000679529	-0.059117	-0.050883	0.110001	0.0574187	-0.0445807	-0.0147525	-0.191768	0.0225644	-0.0325853	0.0112744	0.417275	0.277372	-0.495407	-0.017997	-0.166704	0.0467356	0.0832542	-0.0494071	0.148516	-0.158321	0.0035198	-0.00185093	-0.116961	0.189891	0.530431	-0.375133	-0.349961	-0.0632067	-0.0544273	-0.169344	-0.037035	-0.182822	-0.058388	-0.785644	-0.0337337	-0.0169115	-0.0748576	-0.0322816	-0.0266575	-0.286455	-0.157924	-0.144832	-0.0996124	0.0237229	-0.423944	-0.271279	-0.0545016
C1orf52	0.0161713	-0.0163546	-0.385456	-0.328623	0.71408	0.0362556	-0.0169714	-0.0199805	0.0260181	-0.0718528	-0.0909438	0.230256	0.0131032	-0.051027	0.0721809	0.0691686	-0.0558179	-0.0636898	0.225767	0.0715564	0.125897	-0.154951	-0.0690121	-0.0204235	-0.105872	-0.146604	0.252076	0.166227	-0.549218	0.116358	0.2808	0.284034	0.123724	-0.093337	-0.472663	0.149457	0.0189953	-0.00824017	0.071749	-0.00123594	-0.00821165	-0.135551	-0.174444	-0.220789	-0.0758205	-0.0180247	-0.15813	-0.438234	-0.147101
C1orf57	0.00857412	-0.00862538	-0.253812	0.105775	0.148039	0.0176978	0.00746393	-0.0255141	0.124353	0.000350832	-0.11588	-0.00823605	-0.122865	-0.334986	0.0238174	0.0545906	0.116608	-0.0479173	0.326628	-0.248895	0.165328	-0.152305	0.0372603	0.0430606	0.0760168	0.0935712		0.606064	-1.44429	-0.32874	-0.0589029	-0.00796045	-0.304737	-0.505924	-0.424628	-0.413668	0.145769	0.0670957	0.0488223	0.153099	0.10491	0.348076	0.34513	0.447369	0.283437	0.394564	0.0632272	0.645878	0.753183
C1orf63	0.0081943	-0.00824111	0.142732	0.216208	-0.35894	0.027236	0.0415616	-0.0713989	-0.581841	0.429397	-0.0236728	-0.622734	0.145118	-0.0566773	-0.130834	-0.0577842	0.172305	0.127081	-0.440682	-0.41659	0.433951	0.0554493	0.0637689	0.00267522	0.409869	0.432524	0.162807	-0.158501	0.0895892	-0.808124	-0.230337	-0.285563	-0.545433	-1.34212	-0.25176	-2.55084	0.059997	-0.016048	0.00131824	0.0187558	-0.0287346	-0.624369	-0.0387532	-0.0992013	-0.0633472	0.245967	0.0558792	-0.242593	-0.251656
C1orf85	-0.00942615	0.00936496	0.113559	-0.05463	-0.05893	0.0142585	0.0139194	-0.0285976	-0.108266	-0.0117749	0.0745802	0.0508818	0.0770265	-0.0815137	-0.00299683	-0.104302	-0.116852	0.0276601	0.311022	-0.11288	0.124936	-0.115987	-0.00244699	0.0920846	-0.0979024	-0.0890227	-0.157188	-0.0375321	0.213922	-0.287599	-0.159481	-0.138507	-0.360751	1.21972	1.25875	1.10586	0.0435628	0.053101	0.0332547	0.0119972	0.0328996	0.216504	0.122407	0.270846	0.0558076	0.166464	0.0677196	0.644406	0.467341
C1QA	-0.00498838	0.00497119	-0.149046	0.021245	0.1278	-0.0147226	-0.0296319	0.0433201	0.364102	-0.168851	-0.108295	-0.0366967	-0.0818685	-0.337065	-0.0777748	-0.0357159	0.177024	-0.0461712	0.394946	-0.179973	0.27156	0.0522392	0.243822	0.213584	0.0562677	-0.0254792	1.04731	0.109501	-0.571218	-0.601389	-0.202174	-0.0245229	-0.460462	1.10241	1.8171	2.62324	0.407933	0.437339	0.529559	0.312078	0.400628	2.18214	2.13352	2.49579	2.00383	2.48568	2.17877	2.70535	2.74213
C1QB	0.0029826	-0.00298878	0.265763	0.069769	-0.335531	0.0137516	-0.0433264	0.0285803	0.29239	0.0714429	0.0237813	0.0644156	-0.115041	-0.44754	-0.0554436	0.140443	0.0592464	-0.16167	0.599004	-0.161231	0.217053	-0.0248522	0.167456	0.108477	-0.0981541	-0.0549302	1.3224	0.169512	-1.91931	-0.433185	-0.208149	-0.019066	-0.40752	2.24089	2.82337	3.57994	0.484187	0.507679	0.658247	0.388524	0.515625	2.50897	2.45935	2.7934	2.27402	2.78396	2.58138	3.40507	3.29044
C1QC	-0.00378862	0.00377869	-0.006656	0.029627	-0.022972	-0.0490661	-0.0547027	0.0984805	0.286564	0.0355184	-0.00539185	-0.112426	-0.124869	-0.30606	-0.0148338	0.0555222	0.162624	0.0677423	0.548238	-0.114935	0.0980308	-0.02879	0.285007	0.216191	0.0491259	0.0783884	0.451692	0.0134448		-0.405906	-0.362062	-0.109131	-0.540249	2.32394	2.95146	3.47647	0.466233	0.51711	0.681363	0.446392	0.555787	2.62178	2.63694	3.06016	2.4698	3.0227	2.76058	3.62021	3.39356
C2	-0.0104063	0.0103318	-0.08001	0.01812	0.06189	0.0258411	-0.0125326	-0.01366	0.105849	-0.0801149	-0.226168	0.0174389	-0.441059	0.24628	-0.952366	0.181778	-0.277717	0.0794653	0.134112	0.0732297	0.0397883	0.327074	-0.154315	0.217012	0.156929	0.104268				-0.325546	-0.151434	-0.0232598	-0.342067	3.07729	3.81606	3.02071	0.0575898	0.0400002	0.0757527	0.0285883	0.0418135	0.681207	1.37491	1.27309	0.820383	1.18523	0.927275	1.6811	1.92228
C20orf27	0.0214146	-0.0217373	0.02682	0.044717	-0.071537	-0.034517	-0.0243982	0.0571531	0.0684998	-0.246259	-0.127204	-0.0135138	0.0210236	-0.129139	0.0835482	-0.0174538	-0.0633026	0.00384347	0.0849582	-0.16482	0.194889	-0.0749929	-0.0593858	0.0806302	-0.0272777	0.0328927		0.0210581	-0.123193	0.101541	0.170059	0.107136	0.0886513	-0.268315	-0.196138	-0.199251	-0.0882077	-0.0270719	0.0555547	-0.0714165	-0.0215561	-0.0276177	-0.0278753	0.0165525	-0.096136	-0.103429	-0.119706	-0.319251	-0.203123
C20orf29	-0.00631502	0.0062875	0.013029	0.022193	-0.035221	-0.00487757	0.00229703	0.00256819	-0.110298	0.110031	0.013658	0.0169461	-0.358606	-0.378579	-0.123678	0.110884	0.0446193	-0.117931	0.422103	0.059588	-0.00911717	-0.115225	-0.101106	0.0482447	-0.178388	-0.0573014	0.0697896	-0.0962604	-0.197847	0.0580407	0.0548867	0.018542	0.0398291	0.08853	0.159644	-0.363478	0.0809677	0.0181597	0.0692697	0.04031	0.0468717	0.017153	-0.152297	0.067145	-0.103321	-0.192225	-0.232519	0.136047	0.203374
C20orf3	-0.00142461	0.0014232	0.055057	-0.038529	-0.016529	0.0295043	-0.0299537	-0.000163113	0.0443996	0.159381	0.134328	0.00933512	0.0139023	-0.0141181	-0.0964698	-0.161278	-0.0573477	0.08382	0.048006	-0.148859	-0.0188544	-0.00114825	-0.0805331	-0.0514471	0.021236	0.0911916	0.322822	-0.0112963	-0.0934827	0.0904985	0.232567	0.261192	0.122962	0.347423	-0.108477	1.24827	-0.0536439	-0.0319648	-0.0181845	-0.0886349	0.0100095	0.0671773	0.0952978	0.0501714	0.0500894	0.00741114	-0.169283	-0.121437	0.0304784
C20orf30	-0.000934919	0.000934314	-0.315899	-0.267492	0.583392	7.72384e-05	0.0341305	-0.0350367	0.0717791	0.0768075	-0.0484969	0.0481838	0.00187646	-0.0782702	-0.10382	-0.0537123	0.00510363	-0.033806	0.0497088	0.0246641	0.0620753	0.0110088	0.0224464	0.0144117	0.0921305	0.00627702	-0.12532	-0.250823	0.00624948	-0.815573	-0.34731	-0.358142	-0.705362	0.24133	0.049626	0.302178	-0.0481509	-0.047551	-0.107114	-0.00762619	-0.0265759	0.0732094	-0.0376752	-0.0861691	0.0332047	-0.00673282	-0.00968902	-0.0935825	-0.0734006
C20orf43	-0.00595649	0.005932	0.095935	-0.068108	-0.027826	-0.000107359	-0.022246	0.0220137	0.0614694	-0.0386671	0.0655614	0.115857	0.0156484	-0.065406	-0.104087	-0.16758	-0.0854195	-0.0343288	0.201065	-0.196197	-0.0205863	-0.0290917	-0.0964298	-0.0307986	-0.20066	0.0364516	-0.0597263	-0.157834	0.145786	-0.315728	-0.114024	-0.0797698	-0.318203	0.1876	0.320368	-0.23821	-0.087193	-0.0228228	0.00360309	-0.0485381	-0.122904	-0.116667	-0.0361577	-0.0393035	-0.21194	-0.124969	-0.272985	-0.215053	0.0887909
C21orf33	-0.019724	0.019458	-0.063714	-0.036873	0.100587	-0.022506	-0.00720936	0.0292247	0.01821	-0.0808919	-0.109587	0.013812	-0.0780666	-0.169276	0.103901	0.0539848	0.00909548	-0.148895	0.168976	-0.153917	0.00252775	-0.119965	0.06998	0.0701323	0.0483107	0.0702827	0.489326	-0.154039	-0.346498	-0.518841	-0.25665	-0.182045	-0.619246	-0.249485	-0.35526	-0.078764	-0.122505	-0.0228239	-0.0626779	-0.153315	-0.105577	-0.163145	-0.219573	-0.194537	-0.352463	-0.175683	-0.260878	-0.333351	-0.137769
C21orf70	0.00371673	-0.00372633	0.120026	0.107432	-0.227457	0.0264288	-0.0173604	-0.00944713	0.206641	-0.0848715	0.0692737	-0.18025	0.0477279	-0.0881437	0.0659931	0.0708478	-0.0908028	-0.096357	0.366195	-0.243657	0.0286366	-0.0744985	-0.352934	0.167372	-0.0294002	0.0185862	-1.05505	-0.135673	0.691685	-0.0531322	-0.0278389	-0.0297812	-0.153426	-0.04476	-0.030522	-0.014028	-0.018212	-0.0577472	-0.0471052	-0.0456708	-0.0668584	0.144832	-0.011002	0.0243176	0.0921586	0.209896	-0.348939	-0.0881507	0.111998
C22orf25	0.00105808	-0.00105885	-0.149891	0.028753	0.121138	-0.00214686	0.0119041	-0.00984131	0.213664	0.0507137	0.149146	0.189212	0.133184	-0.180575	-0.0182086	-0.071663	-0.0499667	-0.00791304	0.0680658	-0.0186033	-0.0520439	-0.165316	-0.0567224	-0.0373433	-0.0173079	0.0734177	0.221414	0.00634532	-0.506519	0.0378663	0.0468556	-0.0473446	-0.024264	-1.14725	-0.956638	-1.31202	-0.111657	-0.0689379	-0.175485	-0.123592	-0.0850312	-0.145546	-0.104149	-0.133649	0.0613328	-0.0743463	-0.262784	-0.460788	-0.246457
C22orf28	0.0105829	-0.0106611	0.14314	-0.03604	-0.107099	-0.0365029	0.0148319	0.0209835	-0.0604352	-0.099768	0.0319509	-0.000117222	0.0231019	-0.0304101	-0.0361618	-0.0133258	0.0433897	0.0870145	0.0822469	0.0308521	0.0706119	-0.040073	0.0424759	0.126673	0.0956004	0.0628882	-0.210904	-0.201096	-0.319961	-0.321082	-0.0423818	0.0570938	-0.245042	0.313285	-0.127537	-0.289151	-0.0389097	0.0100294	0.016701	-0.081496	-0.0952927	0.102091	0.178623	0.212559	0.0256276	0.115516	0.0153692	0.110306	0.230609
C22orf9	0.00232621	-0.00232997	-0.086601	0.334862	-0.248261	-0.00959208	-0.0290874	0.0378554	-0.393125	0.0869071	0.0614266	-0.26972	0.118699	0.136225	-0.146556	-0.416045	-0.0311796	-0.12997	0.132042	0.166918	-0.192716	-0.0943427	0.0599251	0.088363	-0.227	-0.0682633	-0.524571	0.0676268	-0.425186	-0.156332	-0.24578	-0.336911	-0.161454	-0.177308	0.363536	-0.726549	-0.0933431	-0.0679296	-0.0235385	-0.101211	-0.0499231	-0.361224	-0.239913	-0.258501	-0.0760917	0.0598118	-0.184165	-0.27594	-0.463233
C2CD2	0.00647307	-0.00650224	-0.092851	-0.1211	0.213951	0.0418149	-0.00521577	-0.0377089	-0.0688723	0.100255	-0.00181806	0.0534811	0.271071	-0.134115	-0.148217	-0.15926	0.0125926	0.172162	0.0457548	0.0754862	0.0806412	-0.26667	-0.141552	0.144997	-0.043114	0.0340552		-0.18106	0.16085	-0.00542485	0.0160189	-0.0763605	-0.0215074	-0.010693	-0.191891	0.439845	-0.0952511	-0.0618035	-0.17102	-0.043498	-0.0606246	-0.102397	0.168518	0.0837614	0.261504	0.00976625	-0.0288222	-0.307507	-0.148672
C2CD3	0.00494509	-0.0049621	0.056032	-0.072112	0.01608	-0.00288584	0.00406271	-0.00118598	-0.100146	0.0254086	-0.262007	-0.0713023	0.0794426	-0.00149147	-0.0643976	-0.185828	0.021407	0.15522	0.167824	0.0973027	0.0981837	0.0439622	0.0893254	0.174446	0.0639072	0.0775689	-0.00037734	-0.431257	0.388462	0.113781	0.0794267	0.0101005	0.0741291	0.041748	-0.093668	-0.297656	-0.0936208	-0.0223162	-0.0421296	-0.108585	-0.0756068	0.104899	0.0408883	-0.0827528	0.19747	0.135745	-0.12379	0.161448	0.0816084
C2orf28	-0.000224607	0.000224572	-0.023296	0.047955	-0.024658	0.00665891	-0.0178037	0.0109777	-0.0411435	-0.0114906	-0.0520914	0.120471	-0.055239	-0.122939	0.0757149	-0.0562158	-0.0476308	-0.0477046	0.225852	-0.0108359	-0.0343078	-0.0940399	-0.000288455	-0.167034	0.085739	0.130964	-0.262301	-0.185244	0.343976	-0.333003	-0.171117	-0.120607	-0.297606	-0.317478	-0.021221	-0.203861	-0.107545	-0.0158031	0.0646639	-0.0914216	-0.00708366	-0.133073	-0.0650123	-0.0698554	0.0282012	0.121181	-0.18471	-0.28619	0.0967163
C2orf43	0.0123216	-0.0124277	0.122173	-0.154825	0.032651	-0.0224888	-0.020786	0.0423243	-0.0815644	-0.0158231	-0.0922822	-0.00433167	-0.0399318	-0.25598	-0.0197528	-0.0606643	-0.0364249	-0.0375412	0.212524	-0.00518575	0.0610356	-0.122881	0.0333956	0.022705	-0.188738	-0.0238465	-0.214387	-0.174737	-0.663669	-0.326111	0.128864	-0.100718	-0.325895	0.069536	-0.053392	-0.214759	-0.15677	-0.0555275	-0.0842179	-0.137358	-0.0953759	-0.049443	-0.0885869	-0.167259	-0.0953555	-0.0969955	-0.245228	-0.0873109	-0.159687
C3	-0.00808616	0.00804109	0.257324	0.08942	-0.346745	0.027895	0.0206533	-0.0498186	-0.300062	-0.154205	-0.401341	-0.0599647	-0.390797	-0.573034	0.0537872	-0.0583145	0.175281	0.173258	0.398789	0.111163	0.00133744	0.355412	0.345479	0.383858	0.35168	0.121682	-0.465467	-0.293507	0.34879	-0.678052	-0.34526	-0.267846	-0.69893	1.60641	1.36593	1.88684	0.198137	0.206843	0.271473	0.261258	0.163291	1.22077	0.986215	1.48163	1.03517	1.17518	1.1605	2.12716	1.97608
C3orf37	0.00249905	-0.00250338	-0.021091	-0.034476	0.055567	-0.00618764	0.00475586	0.00141021	0.0919544	0.0969041	0.0069576	-0.292612	0.108037	-0.092145	-0.111974	-0.132266	0.0403111	-0.0220003	0.164032	-0.317098	0.0330438	-0.17755	0.0117114	0.204887	-0.160133	0.176656	0.100071	0.0722617		0.180723	0.20486	0.285577	0.18423	-0.156959	-0.334851	-0.350174	-0.0283813	-0.000258618	-0.00257784	-0.0694333	-0.0267727	-0.255829	-0.0324238	-0.0420919	0.127977	-0.022211	-0.679879	-0.349771	-0.0504871
C3orf58	0.0287105	-0.0292935	0.275076	-0.431828	0.156751	0.0190208	0.0258012	-0.0459028	-0.171007	0.406503	-0.152771	0.042186	0.210047	-0.0651799	-0.233408	-0.0274322	-0.149069	0.0522091	-0.0964462	-0.00552651	0.00648324	-0.0977688	-0.197526	0.0220808	0.104575	0.00331603	0.0646852	0.238269		-0.363949	0.0387242	-0.152518	0.0102066	0.30119	0.017242	0.507403	-0.113527	-0.14765	-0.217784	-0.0954432	-0.171308	0.109591	-0.0545995	-0.511182	0.0400545	-0.0342959	0.163067	-0.325448	-0.170589
C4orf16	0.0166345	-0.0168286	-0.061284	0.0496	0.011684	0.0211799	0.0299791	-0.0525749	-0.182788	0.111894	-0.0352255	-0.115857	0.00582323	0.113404	-0.0349881	0.110795	-0.0833038	-0.0386523	0.0706691	0.130848	-0.0126242	0.00842854	0.0214314	0.0765906	-0.129426	0.261819	-0.183117	-0.215135	-0.408916	-0.0701887	0.229114	0.288442	0.0292594	0.337228	0.205729	-0.073522	-0.0182015	-0.0753422	-0.125477	-0.0081478	-0.0264926	0.0334496	-0.0931238	-0.157093	0.03027	0.0109036	-0.189756	-0.257752	2.80414e-05
C4orf34	0.0204218	-0.020715	0.118031	-0.038471	-0.079561	-0.012321	0.00966687	0.00256672	0.0450322	0.0685808	-0.0544932	0.045164	0.0545445	-0.16914	-0.0908666	-0.0151311	-0.00515806	-0.170375	-0.0399191	-0.0460727	0.113312	-0.115564	-0.049671	-0.0262011	0.0319646	0.0547185	0.0853765	-0.0827434	0.0149428	-0.482547	-0.159791	-0.0718369	-0.457089	0.683734	0.593509	-0.32762	-0.0773722	-0.0498659	-0.0443217	-0.0177782	-0.00545428	-0.060609	-0.0412536	-0.068617	-0.128023	0.0855078	-0.177295	0.0774985	-0.060492
C5orf15	0.0113847	-0.0114752	-0.137283	-0.099753	0.237038	-0.00216282	0.0148505	-0.012823	-0.00551105	-0.0367615	-0.0759686	0.0428301	0.0296451	-0.0370716	-0.0193556	0.0305936	-0.00322283	-0.0314202	0.345599	-0.116183	-0.0138325	-0.216791	-0.0601826	-0.0234345	-0.0704135	-0.00935864	-0.0200413	-0.132516	-0.0400755	-0.41916	-0.122224	-0.108541	-0.324894	0.383359	0.483727	0.241322	0.0255017	-0.014055	0.0133696	0.0402802	0.0149828	0.00917696	-0.0155332	-0.00736429	-0.19408	-0.069341	-0.160867	0.146668	0.293908
C5orf30	0.0107711	-0.0108521	-0.096666	-0.187715	0.28438	-0.00717365	0.0114774	-0.004374	0.0262349	0.258865	-0.0329658	0.117919	-0.00750152	-0.183204	-0.091775	-0.171498	0.0330923	0.0705744	-0.235284	-0.138134	0.135548	0.037749	0.0577885	-0.0458008	0.259281	0.0500805	0.261144	0.111302	-0.237817	0.00742407	0.124543	-0.00918079	0.0229672	-0.186699	-0.232213	-0.06086	-0.0444593	-0.104588	-0.112431	-0.0191863	-0.0629795	0.0796291	-0.0508759	-0.12909	0.0982535	-0.124143	-0.300624	0.0275153	-0.17649
C6orf108	-0.0183996	0.0181678	0.170043	0.07978	-0.249822	0.000152162	0.00383257	-0.00399536	0.160288	0.0766567	0.123247	-0.00617635	0.0664813	0.203149	0.138123	0.0891022	0.200412	0.00624872	-0.181069	0.395893	-0.321347	0.178467	-0.0232397	-0.0883221	-0.0767997	-0.158191	-0.676216	-0.606885	0.546786	-0.303371	-0.0532911	-0.0235545	-0.330109	0.671165	0.713006	0.187117	0.00943422	0.0271278	-0.0323811	-0.0563833	-0.0248038	-0.17745	-0.337899	-0.211906	0.176792	0.0645514	0.208867	0.00727093	-0.284767
C6orf115	0.0384549	-0.039508	-0.015626	0.01914	-0.003513	0.0307774	0.0179952	-0.0500752	0.114186	0.065176	-0.098731	0.00424844	0.0147527	0.0697441	-0.221663	0.0056557	0.0270742	-0.0372871	0.011676	0.070982	0.0343648	-0.0997497	-0.012174	0.0612056	-0.0329517	0.0250442	-0.320173	-0.113929		0.231764	0.540279	0.515619	0.236474	2.15982	2.28384	1.93443	0.208467	0.127094	0.146915	0.192319	0.187959	0.378257	0.403331	0.379267	0.11677	0.487492	0.075012	0.586854	0.419458
C6orf125	0.0143159	-0.0144593	-0.098164	0.187269	-0.089104	0.022078	-0.010173	-0.0121614	0.148349	-0.146718	-0.0477069	-0.00614258	-0.0739692	-0.11494	0.0614528	0.172226	0.0485272	-0.144213	0.195324	0.0416468	-0.00984336	-0.0680183	-0.00335438	-0.0342541	-0.112102	-0.0427055	0.913434	-0.229125	-0.135874	0.0218455	0.186102	0.098621	0.0687262	-0.440408	-0.399228	-0.540577	-0.197165	-0.0663473	-0.0333707	-0.175982	-0.0431637	-0.135805	-0.186795	-0.242402	-0.156147	-0.260788	-0.238407	-0.00539818	-0.0148631
C6orf136	-0.00668014	0.00664935	-0.139463	0.087351	0.052114	-0.0365908	0.00797481	0.0278626	-0.0967957	-0.0895606	-0.0340542	-0.0892486	0.0366792	-0.0393719	-0.0344523	0.032391	-0.0222837	-0.041441	0.153954	-0.174574	0.134347	-0.0892767	0.044897	-0.0435666	-0.015761	0.0654329	0.27793	-0.0787347	-0.274627	0.071832	0.131512	0.119947	0.115773	-0.967371	-1.01332	-0.50377	-0.14322	-0.0847265	-0.057683	-0.0546255	0.0425717	-0.238603	-0.0754679	-0.223686	-0.065236	-0.184671	-0.232486	-0.226895	-0.0724152
C6orf62	0.00651945	-0.00654904	-0.075871	0.028579	0.047292	0.0283534	0.0332569	-0.063661	-0.0469259	0.266963	0.0217762	-0.120541	-0.0147646	-0.00739945	-0.00462831	-0.124144	-0.0627671	0.0329588	-0.0387161	-0.0902945	-0.0163266	-0.0484166	0.0674432	0.0560742	0.0430558	0.157473	-0.0689205	0.0271827	-0.248657	-0.641494	-0.120166	-0.119233	-0.520208	0.411293	0.381192	-0.068043	0.0258182	-0.0112653	0.00346102	0.0581684	0.0576725	0.0327199	0.0952339	-0.0175359	0.0621218	0.11045	0.0548162	-0.146768	-0.0982457
C6orf64	0.0013113	-0.00131249	-0.154013	-0.076103	0.230117	0.00363914	0.0295126	-0.0338546	0.20775	-0.0635576	0.00621333	0.0586415	-0.155383	-0.134539	0.0137223	0.134024	-0.0254348	-0.25696	0.176738	0.180605	0.0527891	-0.449643	-0.165224	-0.0617258	-0.0931215	-0.113916		0.0166954	0.0332716	-0.24998	-0.064747	-0.135095	-0.2726	0.03134	-0.116319	-0.213756	-0.00852818	-0.0106932	-0.00326751	-0.0394158	-0.0363019	-0.0962338	-0.165472	0.0948204	-0.170906	-0.116162	-0.135431	-0.212548	-0.148271
C7orf28B	0.013614	-0.0137437	0.046072	-0.006066	-0.040007	-0.0253016	0.0374346	-0.012901	0.148014	0.053768	0.0123358	0.107242	-0.0477646	-0.245475	-0.131079	-0.214053	-0.105094	-0.0907136	-0.0105368	-0.149369	-0.0714679	-0.12516	-0.00684649	-0.016406	-0.0910172	-0.03701	-0.253805	-0.096756	0.120594	-0.490691	-0.0465241	-0.00315263	-0.478049	1.00357	1.1224	0.083823	0.0953071	0.0997803	0.0565203	0.065253	0.117826	0.088782	0.0727577	0.227713	0.0147471	0.118281	-0.00928017	-0.036229	0.0780237
C7orf59	-0.00170821	0.00170619	-0.386206	0.005123	0.381082	0.01398	-0.0209325	0.00671775	0.265487	0.0235653	0.0925573	-0.0452263	0.0445688	-0.0683409	-0.0316086	-0.0567708	-0.053247	-0.249572	0.114563	-0.0776734	-0.115668	-0.246466	-0.0703217	0.0214527	-0.241082	-0.04914	0.0405768	0.0185083	-0.0760808	-0.0344293	-0.113679	0.00853214	-0.121847	0.291663	0.415239	0.065938	-0.118761	-0.0122403	0.0662872	-0.17161	0.00974256	-0.134973	-0.171641	-0.0313673	-0.156209	0.028029	-0.243827	-0.207368	-0.0163327
C7orf70	0.00547489	-0.00549575	-0.570629	0.11429	0.456337	-0.0175065	-0.0284412	0.0448587	0.0373875	-0.0761111	0.0420262	0.00824241	-0.146052	-0.0408092	-0.0223008	0.0644733	-0.0841585	-0.128397	0.226315	-0.0615088	-0.0205712	0.0494559	-0.00474213	0.0626636	-0.0602408	0.13043	-0.0910829	0.0799074	-0.383054	0.0224834	0.172973	0.179737	0.0488788	-0.027402	-0.468067	-0.42807	-0.107703	-0.0325352	-0.0877753	-0.0998835	-0.0633837	-0.043031	-0.178073	-0.23208	-0.135732	-0.0956553	-0.179097	-0.0888231	-0.164528
C8orf37	0.00390838	-0.00391899	0.084404	-0.101375	0.01697	0.00186121	0.00296628	-0.00483949	0.311458	0.20711	0.161105	0.222287	0.265169	-0.0611363	-0.161682	-0.0975872	-0.273081	0.19283	-0.214276	-0.335268	-0.194768	-0.265892	-0.442612	-0.243443	-0.233833	-0.113552	-0.218296	-0.0745005	0.110615	-0.304929	-0.0134527	-0.0534011	-0.295223	-0.504231	-0.362064	-0.767673	-0.106896	-0.0553268	-0.0989568	-0.0664989	-0.045831	0.17282	0.304863	-0.214175	0.0535944	0.226859	-0.159909	-0.325126	-0.119201
C8orf42	0.00535068	-0.0053706	-0.0735	0.22417	-0.150669	-0.0137025	0.044878	-0.0323049	-0.0508022	-0.0281974	-0.0538262	0.0379384	-0.0449849	-0.0766004	-0.0344893	0.0189132	0.0366724	-0.0657683	0.175556	-0.128038	-0.0400649	-0.103674	-0.0640673	0.167442	-0.0419042	-0.0255225	0.242269	-0.291329		0.373178	0.236426	0.255716	0.286104	-1.19114	-0.889735	-1.532	-0.136437	-0.106472	-0.20602	-0.0843826	-0.0533916	-0.28703	-0.152869	-0.162979	-0.170854	-0.142452	-0.366696	-0.431786	0.0263551
C8orf82	-0.00117988	0.00117892	0.004457	0.064276	-0.068732	0.0361397	0.0116092	-0.0490773	0.113135	-0.157448	-0.150948	0.0408653	-0.149786	-0.160889	0.0207928	-0.00123979	-0.528941	0.0388747	0.338757	-0.108108	0.0259202	-0.0438243	0.160833	-0.200457	-0.0635797	0.0508027	-0.760719	0.0583206	0.107461	0.0923781	0.0344226	-0.0116553	0.10461	-0.100631	-0.122387	-0.171411	-0.0972122	-0.0193161	-0.101158	-0.12363	-0.0978172	-0.140696	0.030513	0.0446107	-0.169565	-0.0853068	-0.293782	-0.0540748	0.231227
C9orf119	-0.00496746	0.00495041	-0.352324	-0.253824	0.606149	0.0225843	-0.0010295	-0.0218982	0.215834	0.148685	-0.07745	0.213277	0.147139	-0.0809921	-0.167593	0.0802904	0.00358636	-0.0430115	0.164495	-0.0937069	0.0792583	-0.239864	-0.733514	-0.168699	-1.0456	0.056357	0.392815	0.114448	-0.123354	-0.233089	-0.038102	-0.0205057	-0.194253	0.807111	0.687118	1.67552	-0.0715103	-0.0390272	-0.0264579	-0.284556	-0.0887157	-0.00269486	-0.0237771	-0.216576	-0.104792	-0.0653267	-0.166615	-0.109599	-0.0763534
C9orf16	-0.0284355	0.0278859	0.035796	0.017586	-0.053383	-0.00271598	-0.0120103	0.0145999	0.241024	-0.152054	0.0273315	0.0276435	-0.0812987	-0.233088	0.0689528	0.0572687	0.0573263	-0.21115	0.18292	-0.0468013	0.138868	-0.195227	-0.0736644	-0.108778	-0.154644	-0.232647	0.330028	0.0981422	-0.259093	0.347537	0.258543	0.168276	0.373305	-0.637053	-0.316436	-0.51565	-0.20525	-0.0274079	0.0710838	-0.2171	0.000768231	-0.29068	-0.315671	-0.223318	-0.247816	-0.0674592	-0.343581	-0.336881	0.0159665
C9orf23	-0.0101344	0.0100637	-0.022173	-0.058612	0.080785	0.0059131	-0.00985481	0.00389075	0.0482307	0.00726912	-0.152432	0.112769	-0.0555341	-0.161184	0.0186537	-0.0524158	0.0496292	-0.157531	0.353264	-0.183174	0.274392	-0.149011	-0.0538322	-0.0178783	0.0550216	-0.0768042	-0.029239	0.253291	-0.215018	-0.0231993	-0.0213349	-0.0832294	0.00638368	-0.288616	0.164004	0.208735	-0.0285805	-0.00950777	0.000652613	-0.0611358	-0.00872732	0.128087	-0.190358	0.0223539	-0.0710869	0.161243	-0.269618	0.0264544	0.263589
C9orf40	0.0262638	-0.0267508	-0.034774	-0.215517	0.250289	-0.0291802	0.00761012	0.021102	0.100004	0.0718663	-0.0243136	0.0309434	0.137881	-0.104804	0.00841551	0.0607321	0.0258492	-0.0392136	0.0315724	0.00236608	0.0884831	-0.11929	-0.0630371	0.0966657	-0.0652853	0.120145	-0.158771	-0.261718	0.0654845	-0.460636	0.00286169	0.15162	-0.373074	-0.372894	-0.51388	0.110171	-0.181938	-0.114129	-0.0863627	-0.102698	-0.0747189	-0.00838518	-0.151544	-0.294817	-0.0989256	0.164884	-0.404967	-0.204953	-0.270548
C9orf72	0.0253705	-0.0258246	-0.013916	-0.12025	0.134165	0.00047792	0.0245908	-0.0255035	-0.050342	-0.0154176	-0.00455824	-0.013514	-0.0350671	-0.147341	-0.10163	-0.146138	0.0188026	-0.0823812	0.111277	-0.0507897	-0.0934174	-0.1109	-0.0856222	0.05416	0.0521453	0.0277293	0.312019	-0.455516	-0.062943	0.000187187	0.250218	0.170522	0.0528573	0.167893	0.225349	0.613612	-0.0428553	-0.0625411	-0.128596	-0.038883	-0.034203	-0.1331	0.00255481	-0.0778505	-0.100535	0.0129875	-0.163359	-0.23405	-0.044831
C9orf85	0.0315985	-0.0323061	0.019201	-0.056983	0.037783	0.00433395	0.00432912	-0.00870247	0.250312	0.0179307	-0.00571279	0.267077	0.152771	-0.107104	-0.184026	-0.165533	0.0387474	0.0101611	-0.249765	-0.141598	-0.0407396	-0.0244894	-0.0175029	0.00733762	0.0103738	-0.00229516	-0.232771	-0.140291	0.403151	-0.559928	-0.167227	-0.115072	-0.476338	-0.319244	0.083309	-0.05184	-0.0602919	-0.0464065	-0.0930962	-0.0947697	-0.0512894	-0.0197485	-0.0503025	-0.0433542	0.0603525	-0.0127431	-0.0270569	-0.363519	-0.229737
C9orf91	0.0201957	-0.0204824	-0.284861	0.063009	0.221851	0.0278395	-0.0157188	-0.0125307	0.0795242	-0.279603	-0.078151	-0.172205	0.0582398	0.0218954	0.130231	-0.171389	0.0468602	0.0573356	0.210643	-0.0521824	-0.0517906	-0.0103848	0.105371	-0.0212138	0.314981	0.130287	-0.161912	0.319487		0.492282	0.507896	0.417211	0.464028	0.709399	0.531802	1.32997	0.190339	0.103503	0.125694	0.144025	0.132478	-0.132684	-0.0248048	0.0438632	0.0845419	0.119581	-0.0883385	0.240311	0.165933
C9orf95	0.0155447	-0.015714	-0.071805	-0.117032	0.188838	-0.00935409	0.0278386	-0.018909	0.104698	-0.0207411	0.012129	-0.000158619	0.168201	-0.117987	0.0162703	0.0945714	-0.0914649	-0.0773833	-0.0907277	-0.0579981	0.150669	-0.122786	-0.0670161	0.0514067	0.140983	0.0843525	0.253094	-0.195802	0.0666619	-0.0771724	0.229289	0.262394	-0.02781	-0.309614	-0.62974	-1.30436	-0.0312104	0.00987963	-0.00265299	0.0395657	-0.0354386	-0.131187	-0.00804268	-0.0377158	-0.0541309	-0.00856625	-0.244454	-0.177587	-0.235443
CA1	-0.0547185	0.0527187	-0.136197	-0.103371	0.239569	-0.0177788	0.00879994	0.00881613	-0.151088	-0.183246	0.0105385	0.0308399	0.163911	-0.153955	0.185941	0.34575	0.02895	0.197344	-0.0159355	-0.129989	-0.34128	0.385204	0.115615	-0.068489	0.220046	-0.340895		-0.366126	0.160981	-0.0331074	-0.153073	-0.100869	0.0594187	0.246211	0.092093	0.439155	0.10005	0.0882085	0.0633192	0.0144798	0.0825309	-0.222788	0.159159	0.308684	0.00491776	0.217668	0.211514	0.134794	0.132325
CA12	-0.015704	0.0155349	-0.014033	-0.014073	0.028105	-0.0440734	-0.00266198	0.0453461	-0.219314	-0.255236	0.166428	-0.384726	-0.0336022	0.473169	0.0371009	0.231406	-0.0556022	-0.0451046	-0.113629	-0.0989328	-0.151336	-0.242297	0.082062	0.077704	-0.143023	0.362956	0.154571	-0.0357332		-0.573751	-0.327334	-0.452588	-0.391473	-1.34384	-1.12748	-0.689547	-0.0256691	-0.0156084	-0.00826658	-0.0197268	-0.0293889	-0.121515	-0.163277	-0.189097	-0.479982	-0.31807	0.225643	0.101039	0.137185
CA2	-0.00743419	0.00739608	-0.07947	-0.091934	0.171404	-0.00974353	0.0151024	-0.00548141	-0.0432153	-0.0168825	-0.121062	-0.077654	-0.0493367	-0.0877817	0.142116	0.00989104	0.0965238	0.0362535	0.141873	0.182828	0.108918	0.0411865	0.0258027	0.11559	0.105612	-0.0220988	0.761399	0.578928	-1.22774	-0.738871	-0.212098	-0.433389	-0.619643	-1.45717	-1.49599	-0.907569	-0.110212	-0.0834289	-0.0446136	-0.0915255	-0.0671643	-0.00344737	-0.070985	-0.107917	-0.0183039	-0.111382	-0.156903	0.0896099	-0.0375303
CA3	-0.0367597	0.0358463	-0.310666	0.577226	-0.26656	0.0588103	-0.00316592	-0.0580142	-1.3908	1.49474	-1.42089	1.49825	-0.154993	-0.156975	-1.33185	1.53196	-1.56351	-0.802308	0.0655574	-0.87624	-0.876105	-0.934435	0.554978	0.808187	0.0345945	-0.0941666				0.00426008	-0.02598	0.000226613	-0.0350427	-0.588835	-0.311949	-0.637063	-0.0885358	-0.11975	-0.10916	-0.0865501	-0.0648955	2.16904	-1.50827	-1.68652	-1.26937	-0.617786	-1.39552	-1.75099	-1.84952
CA4	0.00274689	-0.00275213	0.425487	0.154403	-0.579889	0.0374366	0.0327921	-0.0729059	-0.109941	-0.57242	-0.235188	-0.0594432	0.125269	-0.00998793	0.314744	-0.0371846	0.0542508	0.280654	0.482586	-0.457892	0.0957801	-0.0640314	0.0559557	-0.104802	-0.307351	-0.212781	0.757699	0.526624	-0.705634	0.115369	0.245507	0.0135305	0.0462153	1.09644	0.361913	0.148933	0.0102462	-0.0312705	-0.113765	-0.119798	-0.101915	-0.133191	-0.386633	-0.271383	-0.404415	0.13648	-0.302129	-0.436558	0.0613655
CA8	0.0380888	-0.0391217	0.023889	-0.189055	0.165168	0.0444203	0.0627638	-0.113619	0.20513	0.0766749	-0.0194358	0.174302	0.139158	-0.0436741	-0.140744	-0.326608	-0.138267	0.131756	0.139763	-0.231131	-0.106421	-0.258919	-0.100002	-0.159297	-0.133147	0.0216336		0.677245	-0.723655	-0.128429	-0.0135867	-0.162514	-0.153406	-0.065058	0.165982	-0.288481	-0.0363817	-0.160033	-0.184309	-0.10382	-0.113084	-0.180297	-0.0323151	-0.178895	-0.265893	-0.0932254	-0.451717	-0.378779	-0.0325138
CAB39	-0.0131088	0.0129908	-0.258781	0.143438	0.115342	-0.0082899	-0.00281365	0.0110347	0.0119625	0.158316	0.0904578	0.0509433	0.0525054	-0.012269	-0.117729	-0.00230978	-0.0437738	0.0710649	-0.00455911	0.00221519	-0.129519	-0.0282722	-0.0270139	-0.00921339	-0.00412212	0.0327181	-0.280731	0.190787	-0.372199	-0.595745	-0.143197	0.00287186	-0.589641	-0.107857	-0.081366	-0.913797	-0.112929	-0.0658392	-0.0274683	-0.0989903	-0.0375164	-0.035246	-0.0427224	-0.13435	-0.0837277	-0.106016	-0.202123	-0.365812	-0.13106
CACNA1A	-0.00233831	0.00233452	0.041984	0.205971	-0.247955	0.00811335	-0.02904	0.0204678	-0.225344	-0.263609	-0.195031	-0.391552	0.0788193	-0.049819	-0.187774	-0.11386	0.0344425	0.0883576	0.251034	-0.101002	0.225938	-0.0783731	0.238698	-0.0328091	0.247659	0.40695	0.269399	0.417574	-1.12339	0.529553	0.437866	0.387473	0.522844	-0.031675	0.081429	-0.381232	0.0120854	0.0225273	0.00294302	0.0237886	-0.0104156	-0.177771	-0.103777	-0.261933	-0.17859	-0.10163	-0.131092	-0.129639	-0.106539
CACNA1E	0.036749	-0.0377096	0.199553	0.010254	-0.209808	0.0115847	-0.010488	-0.0011821	0.0323726	-0.0812005	-0.192524	-0.06257	-0.202588	0.0297751	0.0280235	0.111971	0.161751	-0.0557877	-0.142026	0.194942	0.10217	-0.144188	0.0499742	0.114121	0.167063	-0.236365	0.648217	0.134734	-0.534601	0.477098	0.77572	0.693707	0.569486	0.13612	-0.206139	0.06772	0.0286169	0.0341927	-0.0163946	0.0634009	0.041558	0.0084768	0.0466248	-0.0814634	-0.265108	0.0849049	0.0197023	0.198752	-0.137221
CACNA1H	0.0428054	-0.0441144	-0.116194	0.042692	0.073503	0.00886877	0.0107722	-0.0198439	-0.682567	0.0652239	-0.000930215	-0.385065	-0.132133	0.123513	-0.137467	-0.162263	-0.174322	0.175285	0.080067	-0.0792001	-0.0568592	-0.148146	0.117639	-0.0613005	0.203062	0.261958	-0.0625123	-0.184553	0.194442	0.214043	0.139673	0.0625823	0.199692	0.11204	-0.190439	0.424199	0.0251675	-0.00444765	-0.00355692	-0.0461758	-0.0896693	-0.134587	-0.205578	-0.192245	0.0102142	0.097059	-0.262749	-0.247925	-0.183294
CACNA2D1	0.00358492	-0.00359385	0.075672	-0.070982	-0.00469	0.0204731	0.0563389	-0.0802644	-0.0131966	0.110035	0.246821	0.17435	0.160144	0.105289	-0.0993783	-0.0993644	-0.0835896	0.289656	-0.274443	-0.191067	-0.251052	0.0256341	-0.0134037	0.000829134	0.0600385	0.268766	-0.640795	0.0955734	-0.306964	-0.116977	0.0620343	0.202511	-0.207546	-0.45601	-0.372124	-0.367659	-0.0128177	-0.132734	-0.162378	-0.208322	-0.142236	0.158059	0.128448	-0.0841699	0.0824337	-0.00469516	-0.0909351	-0.458693	-0.388014
CACNB3	0.01575	-0.0159239	-0.560372	-0.104807	0.66518	-0.0410009	-0.0277534	0.0663622	-0.156623	-0.181671	-0.0337689	-0.273564	-0.0626069	-0.178827	-0.101125	-0.253173	-0.144308	-0.123073	0.370463	0.103265	-0.132875	-0.0878689	-0.157892	0.252581	-0.00594038	0.0887415	-0.0741431	-0.0104033	-0.19148	0.681408	0.644188	0.54469	0.683053	-0.64422	-0.707411	-0.162522	-0.115452	-0.025665	0.0425666	-0.109553	-0.0617998	-0.0175004	-0.175099	-0.0481308	-0.131136	-0.0124069	-0.086648	-0.0679033	-0.176782
CACNG1	0.0259214	-0.0263956	0.067629	-0.041953	-0.025674	-0.00202979	-0.0158396	0.0176728	0.256923	-0.0344176	-0.0532373	-0.0939445	-0.200527	0.192294	0.0607741	0.141056	0.0921603	-0.11817	-0.313328	0.115362	0.00787954	-0.0305141	0.120566	-0.105557	0.132374	-0.270384		-0.648318	0.238114	0.00716902	-0.053925	0.0468446	0.0631183	0.243522	0.219122	-0.696935	0.0258289	0.0415263	0.0173724	-0.0127331	0.00551196	0.122997	-0.0458145	0.174815	-0.0544125	0.122145	0.0278073	0.240005	-0.239778
CACYBP	0.0122125	-0.0123168	0.07382	0.173401	-0.247221	0.0062354	0.046251	-0.054257	0.138075	0.111428	-0.0701289	0.0480666	0.210819	-0.0282746	-0.163773	-0.00418511	-0.153629	-0.152299	0.0229206	0.0656432	0.0180036	-0.00576702	0.0095347	0.0703986	-0.238918	-0.0557022	0.503945	0.0837214	-0.18067	0.126909	0.242516	0.221499	0.134306	0.056008	-0.416508	0.306367	-0.0096543	-0.0697792	-0.081985	-0.0282642	-0.000893183	-0.139435	-0.234973	-0.288133	-0.243498	0.10266	-0.276639	-0.32741	-0.177965
CAD	-0.000688433	0.000688105	0.004166	-0.056264	0.052099	-0.0109846	-0.0248189	0.0351187	-0.203194	-0.0852643	-0.123819	-0.215691	0.159787	-0.0342911	-0.0202526	0.0174927	-0.0103406	-0.0827769	0.358391	-0.0541741	0.0132833	-0.0406474	0.028506	0.0629914	-0.0636745	0.0672684	0.412329	0.266774	0.0216498	-0.169126	-0.189306	-0.119273	-0.151714	0.569779	0.662081	0.08462	-0.0494606	-0.0238101	-0.0330914	-0.053541	-0.0422717	-0.209765	-0.0379665	-0.0120471	-0.19984	-0.0891445	-0.150251	-0.0154375	0.0949241
CADM1	-0.000180616	0.000180594	-0.11743	0.067146	0.050284	0.00671312	0.036821	-0.0447095	-0.0670686	0.216877	0.203837	0.077139	0.0831573	-0.000981814	-0.179601	-0.108709	-0.0880148	0.0729037	-0.302631	0.0793227	-0.120431	0.0334719	0.0662073	0.202483	0.0274852	0.0199812		-0.0753868	-0.49588	0.162643	0.143241	0.0741212	0.122221	-0.768596	-0.427833	-1.36846	-0.0988991	-0.0893321	-0.0945304	-0.121159	-0.0932993	0.0933816	-0.0682739	-0.116633	0.0371567	0.11372	-0.015935	-0.346472	-0.406255
CADPS	0.0321121	-0.0328432	-0.022802	-0.078187	0.100989	-0.00619679	0.0322983	-0.0267252	0.0191715	0.126983	0.0685515	0.0545329	0.0681134	-0.0560698	-0.0626551	-0.04053	0.0133217	0.0375963	-0.218271	-0.00206981	-0.0161424	-0.00128225	-0.0466049	0.0130676	0.0621865	0.0456119	0.411158	0.433415	-1.23234	0.439961	0.578371	0.549791	0.465683	-1.73728	-2.04614	-1.16144	-0.0450595	-0.0485096	-0.059884	-0.034855	-0.0187109	-0.0105791	0.0430251	-0.162233	0.00739123	-0.108216	-0.123092	-0.308777	-0.241282
CALB1	0.0064415	-0.00647039	-0.07014	-0.125718	0.195857	0.00132626	0.0139482	-0.0154249	0.157521	0.110825	0.0684114	0.100023	0.132	-0.0959295	-0.127198	-0.076441	-0.0852581	0.170286	0.0275976	-0.0951086	-0.120237	0.172496	0.0477869	0.0294573	-0.104363	0.135689	0.435783	0.129443	-0.853386	0.162772	0.55947	0.562505	0.191893	-1.13498	-1.24045	-0.55231	-0.0740011	-0.0830786	-0.141859	-0.0653374	-0.0539097	-0.0949751	0.0331371	-0.153548	-0.0671197	-0.174753	-0.161178	-0.498324	-0.314768
CALB2	-0.020012	0.0197382	-0.095218	0.221679	-0.126462	-0.00877684	-0.0261281	0.0342339	0.116617	0.0141348	0.160088	0.130109	0.0480384	-0.0876338	0.0203871	-0.152159	-0.0731993	0.00967478	0.316445	-0.1687	0.154329	-0.297695	-0.265079	-0.140513	-0.208414	-0.240972	-0.210565	0.196979	-0.198455	0.288265	0.343558	0.312956	0.204416	-1.58158	-1.71032	-1.55981	-0.108013	-0.0207462	-0.00544385	-0.141944	-0.0859682	-0.152366	-0.13937	-0.106957	-0.197787	-0.479208	-0.514398	-0.451882	0.349592
CALML4	0.00263903	-0.00264387	0.023354	0.013237	-0.036592	0.033036	0.0226316	-0.057352	-0.0408492	0.083825	-0.312765	0.0866887	0.0686898	-0.0656804	-0.0258368	0.39853	-0.37136	0.0292913	0.149571	-0.150387	-0.0822366	-0.150083	-0.0331305	0.152666	0.0404094	-0.0238423	0.61737	0.00159734	-0.28796	-0.166519	0.0316448	-0.139009	-0.0688606	0.205806	0.049859	-0.280663	0.0740018	0.0385953	0.0104338	0.00916512	-0.0461362	0.146201	-0.105529	0.0265336	0.309726	0.0554244	-0.0614118	0.368051	0.364889
CALR	0.015727	-0.0159003	0.489275	0.044631	-0.533907	-0.0300645	0.0473742	-0.0185256	0.0675886	-0.203252	-0.035135	-0.083051	0.146955	0.185839	-0.333024	-0.214116	0.0180933	-0.127565	0.134491	0.116312	0.0593033	-0.000710199	-0.0974221	0.208166	-0.236221	-0.464395	0.0312335	-0.130317	-0.376231	-0.433227	-0.207416	-0.127274	-0.638186	0.565873	1.15037	-0.506556	0.0391085	0.0390293	-0.0245757	0.0393686	-0.0117975	0.10173	0.113832	0.188682	0.0459164	0.268932	0.230168	0.383862	0.113577
CAMK2A	0.00364692	-0.00365616	0.060336	0.018671	-0.079005	0.00846329	0.0112606	-0.0199299	-0.106861	-0.225761	-0.241837	-0.507962	-0.205886	-0.14769	-0.0491091	-0.341256	0.255103	-0.141087	0.132133	-0.0742485	-0.222379	0.185413	0.614971	0.303781	0.505001	0.482675	0.213389	-0.28668	-0.959432	0.751875	0.515716	0.365111	0.634372	-0.095529	0.16202	-0.14951	0.0480875	-0.0412795	0.0138964	-0.0608821	-0.00817625	-0.0732768	0.0644335	-0.132936	-0.491082	0.0152657	-0.390268	-0.209147	-0.228722
CAMK2B	0.00902574	-0.00908256	0.29348	0.222225	-0.515705	0.0106259	0.018794	-0.0298896	-0.0858348	0.0910919	0.173196	-0.191704	0.0127416	-0.213035	-0.0765352	0.0701857	0.171032	0.112131	0.255365	-0.0444174	-0.0126473	-0.161937	0.00225668	0.0147524	-0.144003	0.100262		0.72134	-1.17809	0.405315	0.38692	0.271242	0.420463	-1.03585	-1.17092	-1.87135	-0.0363478	-0.0560714	-0.122562	-0.0274772	-0.0542071	-0.0284062	0.00939111	-0.139684	-0.268391	-0.104354	-0.500781	-0.109325	-0.0880665
CAMK2D	0.0472623	-0.0488632	0.250421	-0.117734	-0.132687	0.0328475	-0.0287735	-0.00474344	-0.0892914	0.283788	-0.0511816	0.0366617	0.136877	0.145415	-0.188961	-0.0759683	0.00995923	0.0612322	-0.284664	0.00841082	-0.00422483	0.0649529	0.0846124	-0.0180576	0.105378	0.241457	-0.295756	-0.224022	0.0471559	0.520579	0.386079	0.377584	0.567234	-0.178159	-0.181872	-0.891662	0.0165301	0.0659005	0.0896047	-0.0493927	0.0204253	-0.0804158	-0.00575835	-0.171115	-0.215094	0.11509	-0.0549841	-0.130389	-0.146975
CAMLG	0.00987308	-0.00994112	0.164497	-0.121586	-0.042911	0.00564027	0.0341708	-0.0408016	0.0480584	0.0285678	-0.0487222	0.0409312	0.0610403	-0.211689	-0.0471644	-0.072311	0.0614314	0.0351688	0.0249573	-0.126637	0.0564341	-0.0420261	0.110999	0.0591941	0.11549	-0.0614991	0.419831	0.101396	-0.52624	0.145127	0.144491	0.186342	0.0522387	-0.27181	-0.740265	-0.160538	0.0262698	-0.0268539	-0.0811478	0.00229078	0.0146991	-0.0999226	0.0183838	-0.0730471	-0.0910957	-0.231229	-0.20007	-0.182584	0.0181027
CAMSAP1	5.49472e-05	-5.49493e-05	-0.08332	3.10003e-05	0.083291	-0.0195535	0.0350285	-0.0161252	-0.283974	-0.098611	-0.0473579	-0.232507	0.0344535	0.0802199	-0.066173	-0.04197	-0.0384013	0.0339498	0.104722	-0.0736823	0.0500281	0.271791	0.140767	0.126911	0.109216	0.123684	-0.0919482	0.047113	-0.486542	-0.0157554	-0.341339	-0.447756	-0.0857902	-0.324114	-0.216213	-0.761695	-0.031958	-0.0643265	-0.153197	-0.0358189	-0.0583845	-0.178782	-0.0525561	-0.426714	-0.178705	-0.0239581	-0.318036	-0.179124	-0.0258411
CAND1	0.023573	-0.0239646	0.297621	-0.088789	-0.20883	0.0279517	-0.0439331	0.0149687	-0.129686	-0.0166198	0.020249	-0.0673697	0.202979	0.10636	-0.0449791	-0.103024	-0.0162542	0.259192	-0.0466012	0.0488887	-0.13955	0.0226992	0.0190946	-0.0202964	0.0647332	0.247709	0.0228891	0.0836269	-0.43799	0.135654	0.287007	0.286135	0.0986422	0.113013	-0.04209	-0.267618	-0.0551979	0.0251719	0.0113708	-0.0431199	0.0442523	0.0397367	0.121904	-0.0999426	-0.0586853	0.0434384	-0.137162	-0.242486	-0.0567834
CANT1	-0.00100744	0.00100674	-0.190709	0.032757	0.157951	-0.00351995	0.0143943	-0.0109923	-0.0155998	-0.0916309	-0.0551661	-0.0227212	-0.0357013	0.00512193	0.0226961	0.0649552	-0.0550421	0.0150863	0.196386	0.116967	-0.0295601	-0.051039	-0.0465461	0.0693538	-0.0367542	0.154385	-0.343772	-0.312748	0.178458	-0.4455	-0.338167	-0.404494	-0.385931	0.332281	0.450928	0.493239	0.0085419	-0.0131609	-0.0597437	-0.02999	-0.0615524	0.0631497	0.0602789	0.203789	0.0535901	0.0859476	0.0719624	0.194108	0.177261
CANX	0.0145054	-0.0146528	0.331924	-0.006205	-0.325718	-0.00800431	0.0162821	-0.00841671	-0.0223146	0.0885125	0.0448969	-0.0310401	0.0844429	-0.0179945	-0.0485399	0.0268865	0.076167	0.00543629	-0.182785	0.0586105	-0.0149816	-0.0293332	-0.106485	-0.00100831	0.0204119	-0.0447108	0.00706756	0.0571948	-0.226668	-0.507178	-0.2118	-0.0979986	-0.601937	-0.882364	-0.117339	-0.68312	-0.0173768	-0.0337358	0.00460361	-0.0270173	-0.0198853	-0.0290669	0.0138375	-0.0403522	-0.0547439	0.0774919	-0.0666715	-0.00391559	-0.18166
CAP1	0.00442123	-0.00443482	-0.292657	-0.232083	0.524741	0.0381303	-0.0572782	0.0174121	-0.117469	-0.0669807	0.0272436	0.010789	-0.0939946	-0.00928965	-0.0846936	-0.158372	0.054473	0.0293434	0.135737	0.10706	-0.104748	-0.0264926	0.0252983	-0.0280692	-0.0272656	-0.00543465	-0.465409	0.0396139	0.0661965	-0.0630133	0.0110315	0.00557238	-0.0372926	1.07468	1.05862	1.73601	-0.0503008	0.0887356	0.136555	-0.0327997	0.0706654	0.134991	0.0913228	0.132531	-0.0467735	0.112601	-0.00276819	0.315925	0.24432
CAPG	-0.00261539	0.00261066	-0.63024	0.376527	0.253715	0.0162889	0.000741888	-0.0172263	-0.642764	-0.267136	-0.114957	-0.227699	-0.185646	0.251802	-0.26325	0.0252196	-0.311428	0.284453	0.587202	-0.157286	-0.235399	-0.0528327	-0.337896	-0.0175341	0.131401	0.547631	0.012222	-0.0384391		-0.624198	-0.335123	-0.231619	-0.632038	2.4174	2.58351	2.31637	0.532941	0.618639	0.669915	0.516469	0.533077	1.02368	0.930041	1.10888	0.77499	0.936375	0.58416	2.1849	1.83756
CAPN2	0.00215914	-0.00216238	-0.085082	-0.168188	0.253271	-0.0268361	0.0239069	0.00247998	-0.0168951	-0.0917265	-0.00376199	-0.00841572	0.0546257	0.142327	-0.228662	-0.174098	0.0248027	0.0353643	0.0891644	-0.0403628	-0.100881	-0.0197396	-0.0784234	0.0114885	0.016986	-0.00255313			0.0818861	-0.192517	-0.0739225	-0.0970246	-0.0978737	0.347907	0.149984	0.131416	0.0336589	0.0143767	-0.0313356	0.0776954	0.0286013	-0.0892558	-0.160449	-0.122923	0.0489068	-0.027404	-0.183432	0.00935637	-0.0276534
CAPN3	-0.00871337	0.00866106	0.153436	0.094029	-0.247466	0.0253583	-0.0250861	-0.000713394	-0.0167196	-0.0929926	0.0369517	-0.157624	-0.0134562	-0.147669	0.0248451	0.30838	0.115688	0.239838	0.13036	-0.0274254	0.0412578	0.316964	0.0090905	0.321994	-0.0614721	-0.256051		-0.0309731	0.16207	-0.869991	-0.441989	-0.287221	-0.903433	0.109207	0.264063	0.184113	0.0762354	0.0286652	0.0329239	0.021363	0.00643981	0.626352	0.783212	0.455509	0.650499	0.610742	0.424286	0.453013	0.799157
CAPN7	0.0160985	-0.0162802	-0.277196	-0.085963	0.363157	0.0261138	0.0234095	-0.0508372	-0.149121	0.129794	-0.0683619	-0.15089	-0.090707	0.106373	-0.00992472	0.0575723	0.0167612	0.101423	-0.0727631	0.0036649	0.103009	-0.100356	0.070834	0.0284749	-0.0032894	0.423269	0.483965	0.223267	-0.563801	0.0943046	0.272334	0.259555	0.0950901	-0.911686	-0.048887	0.417405	0.00867349	-0.085412	-0.13562	-0.0404569	-0.0594977	-0.121719	-0.00203651	-0.015331	0.0529849	0.0988462	-0.118997	-0.106472	-0.152355
CAPNS1	-0.00633208	0.0063044	0.003716	0.206192	-0.209909	-0.00758664	-0.0299645	0.03675	0.020572	-0.0618585	0.0510975	-0.0327963	0.0839345	-0.24095	0.0076459	-0.0364894	0.0768963	0.0169771	0.180911	0.00840152	-0.0161665	-0.10807	0.00608413	0.0835808	-0.050823	-0.269743	0.657327	-0.0102999	-0.0780442	-0.106731	0.000568395	0.0072229	-0.101681	-0.686231	-0.452665	-0.921314	-0.0467523	-0.0054594	0.0748917	-0.104933	-0.02481	0.0487476	-0.0312284	-0.00402404	0.00392179	-0.162402	-0.112572	0.276082	0.103082
CAPRIN1	0.00337144	-0.00337934	0.043575	-0.10424	0.060665	0.00489597	-0.0172106	0.0121525	-0.132465	0.0653264	0.0965304	0.00790039	-0.00310939	0.192977	0.0265099	0.0188055	-0.0418929	0.130606	0.044316	0.0915789	-0.0155504	-0.0367624	-0.090719	0.13527	-0.103162	0.00549948	0.379698	0.140218	-0.601751	-0.743925	-0.171111	-0.160399	-0.550591	1.09147	0.982117	1.05256	-0.0373927	0.060011	0.0358364	0.0101334	0.0795483	0.0423637	0.0252806	-0.0128783	0.113706	0.179975	0.0904792	-0.153302	0.0914429
CAPZA2	0.0294008	-0.0300124	0.111136	-0.148974	0.037837	0.00777362	0.0156839	-0.0237588	0.0702981	0.0915192	0.024278	0.0547424	0.0578747	0.0137934	-0.155152	-0.122288	-0.0739692	0.161839	-0.246704	-0.0412155	-0.0648984	0.060851	-0.0282933	0.0481196	0.109396	0.00849727	-0.257369	0.0209969	-0.0875061	-0.151153	-0.183529	-0.289206	-0.154497	0.160355	-0.195359	0.767275	-0.0240021	0.00787503	0.0974352	0.00229963	0.0700383	0.165274	0.154537	0.156989	0.124179	0.10291	0.0785933	0.0397501	0.00579807
CAPZB	-0.00548382	0.00546306	0.038108	0.123129	-0.161237	-0.0064203	0.0253527	-0.0192995	0.0733105	-0.0199339	0.0919306	0.0133075	0.0695656	-0.0369249	0.0766201	0.0144082	-0.00195889	0.0587525	0.258086	-0.0159474	0.0261795	-0.116527	-0.130296	-0.0136032	-0.223147	-0.0734801	-0.525501	-0.0457007	-0.383604	-0.378917	-0.12088	-0.105111	-0.317145	0.774631	1.09917	0.041847	0.0894397	0.0156466	-0.0254934	0.0168062	0.0286164	0.0370364	0.0252991	0.0328195	0.0395635	0.00133926	-0.0917724	0.148319	0.184936
CARHSP1	-0.00846262	0.00841327	0.085833	0.161324	-0.247156	-0.030236	-0.00341705	0.0329553	0.10402	0.0762977	0.210441	0.133617	0.0631673	-0.112636	-0.178954	-0.43677	-0.106417	-0.0586255	0.163037	-0.0759412	-0.210193	-0.292364	-0.11705	-0.0172536	-0.0999834	-0.00195673	-0.605895	-0.188154	0.349635	-0.166896	-0.224545	-0.186903	-0.202468	0.481487	0.809093	0.50284	0.012238	0.0341706	0.0315421	0.0197947	0.0311889	-0.0263621	-0.0929334	-0.0431137	-0.0313533	0.0776109	-0.424125	-0.224717	-0.0398261
CARM1	-0.0114875	0.0113968	-0.068375	0.01183	0.056544	-0.0160927	-0.00757659	0.0233697	-0.195269	0.0418981	-0.113937	-0.125613	0.0601589	0.00785724	-0.151916	-0.0257864	0.117346	0.0969644	0.201313	-0.127998	0.030177	0.103496	0.173109	-0.0225649	0.10891	0.0866763	-0.0209859	-0.0690289	0.0691211	0.320204	0.208677	0.140673	0.282244	0.335674	0.230442	0.390201	-0.0313745	-0.0182714	-0.0397294	0.0347139	-0.015364	-0.0953374	-0.0279211	-0.0240918	-0.0391631	-0.0286828	-0.077825	0.143674	0.0463589
CARS	0.00899171	-0.0090481	0.197632	0.093559	-0.291192	0.0149215	0.0241517	-0.0399008	0.0688553	0.106388	0.0518967	0.23052	0.166441	-0.0215212	-0.000455324	-0.161865	-0.147947	0.172742	0.264191	-0.222137	-0.122297	-0.493796	-0.0404376	-0.0502986	-0.18949	-0.119614	-0.481825	-0.318427	0.118563	-0.862445	-0.245117	-0.067482	-0.595522	0.120119	0.041777	-0.287415	0.0220637	-0.0295082	-0.0915307	0.00403057	-0.103662	-0.0158829	-0.0168629	0.00212181	-0.020891	0.0524047	-0.085408	-0.186586	0.39534
CASC3	0.00434969	-0.00436285	0.124547	-0.213699	0.089151	0.0163216	-0.0511434	0.0334423	-0.145586	0.121234	-0.116056	-0.12554	0.0479428	-0.0150543	-0.0873263	-0.044245	-0.0258107	0.218679	0.104651	-0.0207408	0.0673732	-0.127317	-0.0868062	-0.00873694	-0.191689	0.244567	-0.321322	-0.258337	-0.125703	-0.0855944	-0.149884	-0.142138	-0.108503	-0.191956	-0.311708	-0.532109	0.10702	0.148539	0.158478	0.00193648	0.177013	-0.0513895	0.016505	0.0116821	-0.168636	0.171084	-0.133039	-0.144645	-0.0594568
CASP3	-0.00253925	0.00253479	-0.393309	-0.253085	0.646395	0.0292697	0.0133156	-0.0435981	0.17657	0.0603776	-0.244312	-0.209901	-0.0293636	0.0603318	-0.0807411	-0.29858	-0.0961234	0.0958451	0.246141	-0.357426	-0.205573	-0.0525966	0.0633653	-0.100095	-0.0625154	0.156038	-0.254235	-0.382939	0.524158	0.115602	0.165341	0.105969	0.0615148	-0.466211	0.449562	-0.273665	0.139371	0.0302017	0.0499705	0.0979339	0.0604939	0.391365	0.407613	0.399453	0.332208	0.403427	0.150689	0.496512	0.55073
CASP6	0.00264751	-0.00265238	-0.078167	-0.206621	0.284789	0.0134185	-0.0200454	0.00641166	-0.0211226	0.0349408	-0.236365	0.0421258	0.126237	0.261585	0.00985445	-0.276017	-0.243079	0.135061	0.163697	-0.0576843	0.109922	-0.0819832	0.285487	-0.03018	0.226705	-0.162465		-0.000797194	0.113598	-0.226699	-0.0998031	-0.0572827	-0.258463	0.514606	0.484257	0.711816	0.269	0.20873	0.224563	0.306092	0.243521	0.335498	0.289152	0.253789	0.163132	0.44881	0.387019	0.514213	0.782686
CASP8AP2	-0.00724581	0.0072096	-0.47436	0.195503	0.278857	-0.0110492	-0.00953622	0.0203676	0.0834577	0.286254	-0.0642777	-0.00223842	0.0469342	0.32818	-0.135543	-0.146552	-0.219452	0.00140187	-0.307376	-0.0325801	-0.0768652	-0.109307	-0.130614	0.134096	0.071538	0.247531	-0.333528	-0.40442	0.498239	0.0670372	0.249839	0.154692	0.101414	0.067332	-0.147294	0.043059	0.0144353	-0.00931237	0.00230275	0.0201184	0.0352353	0.150595	0.0622882	0.134642	0.125037	0.136765	-0.194628	-0.0436864	0.00144878
CAST	0.0174498	-0.0176634	-0.290017	-0.179959	0.469975	0.0109449	0.041982	-0.0546059	-0.261134	0.0964652	-0.21761	-0.0470666	-0.159192	-0.17026	-0.047088	0.0368607	-0.0663179	0.145191	0.274368	0.0964312	0.0431603	-0.190807	-0.0576308	0.0172959	0.213564	0.323778				-0.245917	-0.000895644	0.126346	-0.206397	1.44725	1.00726	0.91554	0.0250437	-0.0555452	-0.0184427	0.0849406	-0.0893748	0.0432198	-0.0927662	-0.35629	0.116899	-0.020598	0.00260116	-0.197715	0.170951
CAT	0.00371061	-0.00372018	0.533443	-1.19666	0.663219	0.00885762	0.0375376	-0.0476947	-0.0841815	0.00709905	-0.203574	-0.0197065	0.047074	-0.108052	-0.138534	-0.0404173	0.108461	-0.126371	-0.275708	0.0200844	0.193392	-0.105963	-0.114859	-0.0602587	0.254399	0.100352	-0.250006	-0.28725	-0.476822	-0.834535	-0.313495	-0.409099	-0.865732	-0.448009	-1.70445	1.00379	-0.149585	-0.147504	-0.114424	-0.0522848	-0.111557	-0.0402937	-0.101246	-0.100377	-0.160912	-0.00610926	-0.161621	0.237525	-0.282627
CAV1	-0.00317047	0.00316351	-0.285502	0.217705	0.067799	0.00913795	0.0251668	-0.0349749	-0.227503	0.132631	-0.105124	-0.278414	-0.0632829	0.410513	-0.168413	-0.129453	-0.0795373	0.276157	-0.0311838	-0.237141	-0.155588	0.177258	-0.158541	-0.113262	0.274055	0.154984	-0.0399994	0.0594508	0.177984	-0.601288	-0.00804709	-0.177757	-0.500373	-0.031459	-0.011972	-0.743786	0.0138788	-0.0712387	-0.116131	-0.0246639	-0.0905176	0.0647263	0.159878	-0.294228	0.126248	-0.27233	-0.0352359	-0.136242	-0.388375
CBFA2T2	-0.00143993	0.00143849	0.114229	0.041639	-0.155869	0.00850637	0.0359078	-0.0456029	-0.0626813	-0.0115482	-0.088065	-0.202475	0.0786675	0.111775	-0.0468871	-0.106392	0.0420118	0.163219	0.00316634	-0.0983346	0.0515393	0.0397587	0.152188	0.0921522	0.0312569	0.124412	0.502501	0.0269671	-0.455805	-0.512122	-0.573543	-0.351037	-0.55561	-0.034722	-0.184656	-0.201674	-0.0844501	-0.0784052	-0.118394	-0.0521375	-0.00921834	0.0588609	0.0115082	-0.0933383	0.0902818	0.013452	-0.2587	-0.140392	-0.0463587
CBFB	-0.00128428	0.00128313	-0.076019	-0.234613	0.310632	0.0156451	0.0172953	-0.0335159	-0.0999138	0.115428	0.114276	-0.00479426	0.0167054	0.226076	-0.221842	-0.225231	-0.0586557	0.0239287	-0.075257	0.067028	-0.212598	0.0175032	-0.211847	0.170473	-0.00409012	-0.141902	0.107319	0.0950352	-0.358657	-1.05071	-0.732951	-0.533144	-0.840941	0.965831	0.858072	0.841681	0.0712803	-0.0124162	-0.0846222	0.0651143	-0.0322584	0.287766	0.0396774	0.158286	0.234821	0.241881	0.585164	-0.135472	-0.0320342
CBLN1	-0.00965841	0.00959418	0.032641	0.060509	-0.093151	-0.0326854	0.0225087	0.00960044	0.0637628	-0.0937924	0.096365	-0.152586	-0.119348	0.0585341	0.196973	0.0277159	-0.0141206	0.0477816	0.178632	0.000540116	0.0926369	-0.0740933	0.113504	-0.00428841	-0.0133807	0.297254		0.985582	-1.17306	-0.0603888	0.093035	0.00744195	-0.138277	-0.790961	-0.717916	-1.01273	-0.132116	-0.139206	-0.143243	-0.075441	-0.156062	-0.0556828	0.0116128	-0.05022	-0.108507	-0.268332	-0.490291	-0.307673	0.226644
CBR1	-0.00168141	0.00167946	0.249325	0.017705	-0.26703	-0.036269	0.0437978	-0.0086787	0.0909393	-0.074261	0.0849376	0.169821	-0.0834679	-0.148576	0.122049	0.00350986	0.0342979	-0.0591868	0.164194	-0.0474748	0.0174243	0.00698842	-0.000176555	0.00626462	-0.0799941	-0.00856907		-0.155581	0.140425	-0.917254	-0.362549	-0.206456	-0.901833	-0.236076	-0.464909	-0.104649	-0.15992	-0.0973376	-0.100255	-0.104633	-0.053711	-0.115846	-0.178634	-0.257547	-0.101561	-0.23153	-0.274281	-0.228712	-0.0478205
CBR3	0.0148928	-0.0150481	-0.101298	0.044438	0.05686	0.0281501	-0.0154773	-0.0130909	0.220836	-0.183885	-0.208402	-0.0872146	-0.00208208	-0.336375	0.170242	-0.0108412	0.131322	-0.0804516	0.469225	0.0823093	0.29843	-0.114672	-0.254157	0.208914	0.0314145	-0.0775194	-0.259381	-0.218263	0.0865464	0.0902838	0.230753	0.279372	0.157652	0.065684	0.150601	-0.215116	0.0440944	0.0637014	0.0242089	-0.0281023	0.0051055	0.00956053	0.0102274	0.0348857	-0.0847836	0.151194	-0.0886368	0.341038	0.587935
CBX5	0.0117646	-0.0118613	0.077599	-0.031957	-0.045642	0.0328091	-0.00618104	-0.0272732	-0.177588	0.0464747	0.0718937	-0.243338	0.198613	0.225161	-0.0738427	-0.099311	-0.0127305	0.0323545	-0.0731394	0.206147	-0.131063	0.0891773	-0.0952185	0.0228256	-0.0288893	0.136626	0.922965	0.622388	-0.873217	0.253959	0.234975	0.20896	0.372346	-0.258082	-0.443523	0.089605	-0.115882	-0.0866887	-0.152815	-0.106077	-0.10817	-0.109967	-0.118816	-0.126063	0.160288	-0.0527305	-0.269996	-0.0847359	-0.361756
CBX7	0.000306517	-0.000306583	-0.26439	0.158799	0.105592	-0.000242513	0.0395659	-0.040432	-0.0425953	-0.11026	-0.0558507	-0.22311	-0.0484762	-0.00939158	-0.051808	0.0391299	0.0631009	0.0991864	0.206435	0.0892756	0.0681153	0.0336702	0.16392	0.187598	0.140143	0.278098	0.337406	0.00980152	0.0323817	0.014249	0.114074	0.0910109	0.0674126	-0.122825	-0.381917	-0.715511	0.139931	-0.0550046	-0.0886074	0.0258399	0.0463948	-0.132006	-0.038922	-0.0306941	-0.0712921	-0.26538	-0.256909	-0.24052	-0.234578
CCAR1	0.0205145	-0.0208104	-0.29895	-0.12883	0.427781	0.0412942	-0.00977577	-0.032512	-0.151781	0.153707	-0.0249499	-0.110023	0.145136	0.219409	-0.281087	-0.0339932	-0.176472	0.204393	-0.233415	0.114944	0.0798936	-0.265375	0.0465253	0.0383456	-0.122695	0.0932381	-0.039105	-0.23771	-0.207988	0.274912	0.184286	0.291837	0.221324	0.511888	0.180919	0.308759	0.138995	0.0532047	0.0593699	0.0816112	0.0380276	-0.122413	0.0526918	0.0740507	0.217443	0.224703	-0.0170286	-0.32912	-0.24755
CCBP2	0.0297261	-0.0303515	-0.074092	0.098066	-0.023974	0.023467	-0.0111263	-0.0126304	0.231208	-0.173475	0.145343	0.193589	-0.24253	-0.187392	0.18604	0.324112	-0.105482	-0.190251	-0.137081	-0.0385738	-0.082388	-0.115387	0.00260927	-0.00477273	-0.0907835	-0.0442199		0.232705	-0.277597	-0.127696	-0.164362	-0.240755	-0.171547	0.118452	0.021855	-0.057432	0.00324508	-0.0123793	-0.0256418	-0.0450552	-0.0273448	-0.189919	-0.305001	0.120289	-0.225738	-0.117827	-0.31958	-0.1551	0.00631379
CCDC115	-0.00497849	0.00496137	-0.035379	-0.094103	0.129482	0.0281677	-0.0439975	0.0148123	0.141636	0.0976597	0.13735	-0.0241097	-0.000741854	-0.0946251	0.207973	-0.189789	0.0491933	-0.207687	0.272483	-0.161717	-0.172201	-0.11658	0.0707616	-0.00646175	0.00761077	-0.120193	0.407825	-0.0455407	-0.0325671	-0.171039	-0.0840981	-0.017013	-0.213558	0.180586	0.422596	-0.20095	0.0869674	0.0171062	0.0999932	0.00644133	0.0450255	-0.0378854	-0.17145	-0.0435457	0.112232	-0.000313904	-0.30714	-0.0759873	0.259743
CCDC117	0.0125145	-0.012624	-0.209943	0.075473	0.134468	0.0304741	-0.0303183	-0.00079626	-0.270541	0.365336	-0.0852257	-0.30777	0.123181	0.231567	-0.198827	-0.0046761	-0.141339	-0.159992	0.399252	-0.0891934	-0.130648	-0.112052	-0.0789337	-0.0444323	-0.0771594	-0.0596322	0.12407	0.0243476	-0.140253	-0.221892	-0.259081	-0.0835222	-0.261567	-0.200771	-0.075643	-0.3404	-0.060734	-0.041598	-0.0954943	-0.0506503	-0.0395195	-0.070616	0.0251527	-0.152839	-0.182265	-0.0709795	-0.403868	-0.21285	0.123143
CCDC12	-0.0038353	0.00382513	-0.007724	-0.073228	0.080951	0.00182906	0.0173713	-0.0194369	0.0865693	-0.127577	-0.0106604	0.0982529	-0.0929857	0.00983582	0.0357413	-0.0348265	-0.109852	-0.0507259	0.359616	-0.0510748	-0.0328374	-0.143211	-0.0585213	0.0386642	-0.200756	0.077434	0.726431	-0.0668426	-0.0475129	0.00450531	0.0306962	0.0454611	0.0416301	0.126127	0.301493	-0.300809	-0.00398454	-0.113997	-0.0158397	0.0180206	-0.155483	-0.0637477	0.0812454	0.149862	0.0796829	0.108902	0.00278692	0.0413076	0.245073
CCDC130	-0.0093427	0.00928259	-0.112568	0.055004	0.057565	0.0253634	-0.0339646	0.00795796	-0.0974558	0.119986	-0.147134	0.122425	-0.0723991	-0.0516978	0.223362	-0.159387	0.303199	0.285645	0.253517	0.0665945	-0.0197899	-0.64177	-0.048434	-0.118393	-0.101251	0.0280786	0.126372	-0.125506	-0.122807	-0.221538	-0.153291	-0.151662	-0.155775	-0.034778	0.084762	-0.203051	0.0063037	-0.00888156	-0.0179254	0.0152841	-0.026132	0.146368	-0.0123291	0.0757419	0.190746	0.372734	0.270769	0.222467	0.180902
CCDC47	0.0158291	-0.0160047	-0.144001	0.024461	0.11954	0.00485741	0.0502801	-0.0571495	-0.252098	0.138093	-0.0657941	-0.146323	0.00934335	-0.116482	-0.0269372	0.0854653	-0.0735567	0.166094	-0.17295	0.0268633	-0.0147939	0.0840535	-0.0224078	-0.0509508	0.0446794	0.21592	0.25628	0.12395	0.0754444	-0.361811	-0.0642078	0.0573166	-0.351803	-0.185241	-0.122495	0.591097	0.0629216	0.00596739	0.0132196	0.0462227	0.0356167	0.0181762	0.0248646	-0.129369	0.0458786	-0.0381996	-0.277644	0.0194643	0.0239323
CCDC53	0.0117867	-0.0118838	0.040023	-0.102144	0.062119	-0.00868944	0.0411796	-0.0334955	0.183569	0.0494441	0.0684928	0.137214	-0.191743	-0.206471	-0.0360629	0.0141388	-0.0729147	-0.056237	0.307411	0.0186716	-0.0398476	-0.19332	-0.0535634	0.0282731	-0.163335	0.00753256	-0.273854	0.15725	0.192971	-0.239881	0.0939093	0.0508267	-0.162892	0.390932	0.276575	0.706058	-0.00548493	-0.0277007	0.00433671	0.0025662	0.0176696	0.0191734	-0.0315555	-0.0510036	0.0986237	0.0410337	-0.167819	-0.0822281	0.232136
CCDC56	-0.0532079	0.0513151	0.346837	0.192085	-0.538923	-0.0150138	-0.0110311	0.0256948	0.13586	-0.0770934	0.053038	0.0265515	0.0103461	-0.11298	-0.00717713	0.066876	0.00753872	-0.106775	0.183629	-0.0903579	0.100321	-0.100958	-0.0363412	0.00365441	0.00928547	-0.105498	0.3491	0.0296612	-0.25258	-0.158653	-0.127399	-0.103436	-0.100425	-0.59895	-0.255924	-0.963724	-0.242156	-0.00524006	0.0487533	-0.21	-0.0489722	-0.0546131	-0.10862	-0.0422284	-0.171597	-0.0117573	-0.197445	-0.180854	0.0225614
CCDC58	-0.00551544	0.00549444	0.134768	-0.12052	-0.014248	0.0214338	0.0457583	-0.0697445	-0.00108662	0.104212	0.0581341	0.12621	-0.0745062	-0.117087	-0.0939634	-0.0303029	-0.158897	-0.230666	0.135549	-0.0883973	-0.0165843	-0.308942	-0.0469881	-0.00249376	-0.183149	0.252175	-0.440955	-0.473948	0.524575	0.192741	0.248511	0.273337	0.118048	0.527465	0.705052	0.139484	-0.0059668	-0.0428616	-0.0644727	-0.0220942	0.0349187	0.0933834	-0.0894444	-0.271643	-0.082587	0.166557	-0.429854	-0.102829	0.195761
CCDC6	-0.0110162	0.0109327	-0.264218	-0.331055	0.595273	0.029065	-0.0206114	-0.00892281	-0.220462	0.1834	0.0143574	-0.160487	0.0652236	0.157838	-0.0769039	-0.0231923	-0.0904445	0.150399	0.273177	0.209983	-0.011788	-0.0947187	-0.0393609	0.0139937	-0.00891724	0.189498	0.0400578	-0.148498	-0.0674478	0.167025	0.238144	0.195277	0.225519	0.625743	-0.081857	-0.346295	-0.0311722	0.0231123	-0.0311095	0.0119065	0.0990696	0.0143396	0.0991074	-0.0206481	0.141777	0.181132	-0.0773156	-0.0939372	0.204502
CCDC80	-0.00454985	0.00453555	0.16628	-0.28855	0.122271	0.0256325	0.0110181	-0.0374022	0.193907	-0.0398888	-0.171563	0.291587	0.100766	-0.129926	-0.231152	-0.173701	0.164638	0.268585	0.0300556	-0.176651	-0.108031	-0.0864928	0.0215157	0.00943771	-0.0560718	-0.128666	0.112604	0.0690894	-0.201025	-0.710778	-0.290896	-0.201975	-0.6846	-0.565146	-0.299835	0.005729	0.0739518	0.0492874	0.0241761	0.0959613	0.0132444	0.0884795	0.0696388	-0.0432501	-0.0113544	0.196391	0.0324678	-0.0771482	-0.0838442
CCDC86	0.00738387	-0.00742186	-0.055018	-0.284206	0.339223	-0.00963815	-0.00622085	0.0157274	-0.16486	0.0696488	-0.33878	-0.0704842	-0.0206917	0.0311356	0.124716	-0.0379907	-0.0399443	0.0549371	0.439064	-0.0877753	0.111442	-0.309837	-0.110714	0.0714582	0.0293192	0.228894	-0.272017	-0.793976		-0.00606783	0.0408868	0.00494772	-0.0054773	0.592681	0.509658	0.451423	0.062859	0.0773231	0.0939916	0.119634	0.0405239	0.100663	0.480378	0.397117	0.412151	0.445912	0.230484	0.747332	0.794772
CCDC90A	0.0127903	-0.0129047	-0.059429	-0.001531	0.060959	0.0232201	0.0205148	-0.0447567	-0.113492	0.153409	-0.182835	-0.0463676	-0.0274241	0.0263471	-0.106361	-0.0440189	-0.0415482	0.113852	0.0644237	-0.0220112	-0.0422937	0.0439084	-0.0966608	-0.00552943	0.0577371	0.120348	-0.336135	0.113301	-0.230369	-0.0942237	0.165962	0.137842	0.0144225	-0.636546	-0.375102	-0.255965	0.0237103	-0.00174714	0.0200284	0.00671851	0.00403276	0.260976	0.288587	0.168621	0.165337	0.241308	0.148078	0.580559	0.551731
CCDC90B	-0.0146895	0.0145415	-0.089402	-0.389914	0.479314	-0.00772887	0.0562719	-0.0505509	0.119565	-0.0920089	-0.114845	-0.0749033	-0.0489545	-0.103638	0.0737117	0.0394621	-0.0289483	-0.081923	0.394356	-0.159015	0.0189793	-0.0602045	0.0391783	0.0333598	0.0654982	0.0645172	0.0224238	-0.259788	0.112608	-0.0461109	-0.301301	-0.402721	-0.0997995	0.352763	-0.698547	0.705556	-0.0266442	-0.12023	-0.0371433	0.0369515	-0.0367424	-0.138305	-0.350821	-0.123777	-0.162227	-0.127112	-0.297258	-0.102176	0.120108
CCDC99	0.0560322	-0.0582967	0.022546	0.045238	-0.067785	0.0104595	0.00847997	-0.0191287	0.136988	-0.0394609	-0.0364663	-0.189414	-0.34538	-0.287402	0.237309	0.0708512	0.000142709	-0.10586	0.281278	-0.0789686	0.128047	0.0846851	0.126409	0.106556	0.0264686	-0.207566	-0.547514	-0.375405	0.679641	0.0747914	0.19458	0.192927	0.0785498	0.249428	0.317079	0.292841	0.0350836	-0.0028097	-0.0328956	0.0301017	-0.0373383	0.033994	0.0863278	-0.0823546	0.31557	0.221225	-0.42215	0.214013	0.153701
CCKBR	0.0179688	-0.0181955	-0.148506	0.225184	-0.076678	0.0130818	0.00116828	-0.0143817	-0.100281	0.105411	-0.00201582	-0.0881363	0.089383	0.0157819	-0.0986596	0.131039	-0.00991211	-0.00601378	-0.102528	0.153578	0.217551	-0.369428	-0.205828	0.053672	-0.354963	0.16362	0.69407	-0.0504103	-1.26362	0.610502	0.669445	0.564212	0.607299	0.174609	0.275699	-0.123704	0.00208392	-0.00905336	-0.0139775	-0.062596	-0.0649976	-0.350332	-0.0386368	-0.593903	-0.0860219	0.329226	-0.351927	-0.716908	-0.00053771
CCNA2	0.0653481	-0.0684491	-0.176702	-0.192245	0.368947	0.0203832	-0.00844552	-0.0121581	0.00909141	0.0115427	-0.00353026	0.00941126	0.0168807	0.15864	-0.074104	0.14341	-0.00673236	-0.286927	-0.187773	-0.210959	0.00870268	0.0270025	-0.186783	-0.0055904	-0.0742888	-0.1823	-0.0961485	-0.130822	0.210011	0.190354	0.148176	0.126249	0.196525	2.31339	2.35682	2.26947	0.142691	0.0698983	0.0243328	0.0820226	0.0771169	0.234974	0.0310852	0.299372	0.160567	0.149363	0.274719	0.342698	0.543094
CCNB1	0.00731023	-0.00734747	-0.39879	-0.015097	0.413887	0.0400759	0.0269317	-0.0694683	0.0386557	-0.0687083	-0.169838	-0.0960735	0.0232355	0.100512	-0.00383976	0.0854665	0.132532	-0.0353182	-0.0494823	0.0385189	0.0427826	0.0508804	0.0903164	-0.000286652	0.124616	-0.220881		-0.887069		0.326088	0.406888	0.302554	0.261411	1.11478	1.33515	1.16362	0.29299	0.209649	0.106327	0.335853	0.19123	0.0951811	-0.27022	0.0202817	-0.157696	0.113561	0.0687365	0.100698	0.140311
CCNB1IP1	0.00385818	-0.00386853	-0.077088	-0.068323	0.145411	-0.0302381	0.00658229	0.0231396	-0.609993	0.0517299	-0.375226	0.06496	0.218025	0.493818	-0.367322	-0.0877807	0.235041	-0.204898	0.0665926	0.056385	0.21266	0.190485	-0.0624158	0.0555311	-0.178576	0.213686		-0.866612	0.455071	-0.0404958	0.0164968	0.221824	-0.0506817	-0.209666	-0.114723	-0.248881	0.0232883	-0.0289983	0.0161926	0.0464825	0.0328545	-0.824175	-0.473263	-0.272294	0.0138951	0.603495	0.258254	-0.175607	-0.370004
CCNB2	0.0479971	-0.0496491	0.003514	-0.258608	0.255093	0.0359995	0.0202694	-0.0580159	0.0890024	-0.093486	0.223942	-0.416492	0.0604568	0.382761	0.200257	-0.168107	-0.11372	0.187722	0.130649	0.0666952	-0.0025562	-0.0999514	-0.700596	0.252088	-0.579174	0.245072	-1.77334	0.100291	0.299753	-0.291691	-0.255752	-0.291691	-0.130729	2.3787	2.66438	2.51745	0.426839	0.335199	0.204065	0.359728	0.338076	0.53826	0.759494	0.611612	0.550153	0.93901	0.56071	1.41482	1.1814
CCNC	0.0278245	-0.0283717	-0.158606	-0.300165	0.458771	-0.00491322	0.0355434	-0.0314201	0.0807841	0.194178	-0.0272113	0.27523	0.0692881	-0.155256	-0.182443	-0.108559	-0.121465	0.0588943	-0.236165	-0.0757375	0.0493972	-0.0503549	-0.114811	-0.136171	-0.045828	-0.0463575	-0.726252	-0.208869	0.379873	-0.0473614	0.223586	0.187688	-0.0777751	0.5976	0.260923	0.6171	0.0519403	-0.00207536	-0.0274042	0.0990931	0.055332	-0.0601017	-0.240808	-0.36078	-0.00592296	-0.0981689	-0.264172	-0.377191	-0.340965
CCND2	0.0771106	-0.0814659	0.322253	0.003961	-0.326214	-0.0100644	0.00135893	0.00864388	-0.301763	0.178646	-0.25956	-0.433425	0.264919	0.424005	-0.073313	-0.131554	-0.0718313	0.315554	0.448335	0.222904	-0.283494	-0.204069	-0.10399	-0.24491	-0.134068	0.0619476	-0.643461	-0.288315	0.841164	-0.0996259	0.22577	0.45437	0.0195972	0.011488	-0.142539	-0.401675	0.0240206	-0.0269791	-0.0427836	-0.0212301	-0.0449056	0.463717	0.581593	0.65231	0.675512	0.864556	0.531763	1.1784	0.95094
CCNDBP1	0.0105068	-0.0105839	-0.204322	0.083646	0.120677	-0.00123063	0.00345828	-0.00223387	0.0461489	0.0550229	0.0641878	0.0931838	-0.151936	-0.116982	-0.028567	-0.0477078	-0.0281257	0.00454215	0.13397	0.0263371	-0.0411226	-0.0315924	0.0138987	0.0691587	0.00840779	0.0737743	-0.206018	-0.0146574	0.120726	-0.376507	-0.0141295	0.0523578	-0.347477	-0.667403	-0.274127	-0.973396	-0.0908583	-0.0307093	-0.0362234	-0.108134	-0.0330947	-0.0546761	-0.0972296	-0.0921824	-0.0400759	-0.155927	-0.141556	-0.234922	-0.0178585
CCNE1	-0.0173258	0.0171202	0.178632	0.066982	-0.245615	0.00498291	-0.0104579	0.00541837	0.0181855	-0.0566132	-0.061554	0.144985	-0.127854	-0.0130556	0.0933338	0.00825407	0.00905587	-0.0570099	-0.0374096	-0.00460371	-0.0124817	-0.128028	0.0989595	0.0711149	-0.0298432	-0.0690141	-0.513827	-0.305456	0.532468	0.383799	0.303665	0.272445	0.370474	0.287696	0.058978	0.434143	-0.0126217	-0.00159358	0.0201305	-0.0469341	-0.0150982	-0.0235519	-0.0245868	-0.105125	-0.0153489	-0.222306	-0.075602	0.0398396	0.100096
CCNF	-0.0707904	0.0674787	-0.10782	0.072983	0.034836	0.0161295	0.00739561	-0.0238303	0.205828	-0.196095	-0.247717	0.19414	0.0639221	-0.140613	0.0477927	-0.00555964	-0.154039	-0.0422116	-0.280668	0.230677	0.0129354	-0.171539	0.170059	-0.158539	0.190306	-0.25358	-0.654302	-0.04557	0.304399	0.482268	0.38045	0.347164	0.415628	0.546374	0.655125	0.320549	0.0957385	0.016204	0.0333909	0.0184648	-0.00153125	-0.224316	0.181093	-0.12485	-0.378591	0.114599	0.174401	0.184	0.214248
CCNG1	0.0145926	-0.0147417	-0.318785	-0.187553	0.506339	0.00751054	0.05612	-0.0662542	0.0881616	0.0997816	-0.165218	0.250281	-0.0132079	-0.0530805	-0.27485	0.15135	-0.0948185	-0.0918873	-0.0904189	0.038525	-0.0980128	-0.0383602	-0.0702276	0.00740139	-0.0786507	-0.0629546	-0.172021	0.125797	-0.10845	-0.198588	0.13886	0.136841	-0.118142	0.00625	-0.023891	0.606135	0.0632186	0.0234102	-0.0668916	0.126975	0.0543734	0.158446	0.0153406	0.115497	0.0879014	0.228517	-0.00503231	0.454201	0.037678
CCNI	0.00876452	-0.00881809	-0.141654	-0.245724	0.387377	0.00333652	0.0343269	-0.0385902	-0.0694651	0.198004	0.150994	0.0342534	0.00742934	0.00172013	-0.101975	0.055232	-0.136417	0.0543528	-0.189928	0.0423034	0.00611572	-0.0158696	-0.0110983	-0.0266116	-0.0181577	0.119492	-0.118066	0.0149903	0.0146254	-0.327986	-0.0434277	0.0364928	-0.135998	-0.548994	-0.518486	0.686116	-0.0159658	-0.0453603	-0.0323771	-0.0562212	-0.0437682	0.0794637	0.0314751	-0.0903402	0.124872	0.133918	-0.0326693	-0.136149	-0.109623
CCR5	-0.0364764	0.0355768	0.345809	0.040136	-0.385945	0.0139601	0.0694234	-0.0877646	0.44518	0.228623	-0.233367	0.0795777	-0.0421827	0.0588686	0.0578097	-0.391892	-0.0821565	-0.115523	0.124959	0.0592999	0.0833306	0.0756343	-0.196166	0.0643547	-0.0189978	-0.108154			-0.244293	-0.418908	-0.0253604	-0.298813	-0.0861082	2.72778	2.3994	2.08526	0.544644	0.49896	0.456465	0.593448	0.493613	1.30145	1.53068	1.36349	1.18399	1.66247	1.44405	1.61592	1.7244
CCS	-0.00446789	0.0044541	-0.018582	0.138469	-0.119886	0.0272485	0.0177003	-0.0460436	0.0384356	-0.102257	0.0924311	0.00152818	-0.265126	-0.320087	0.0666885	-0.021181	-7.25146e-05	-0.0179071	0.448633	-0.132816	0.00602685	-0.156989	-0.0268397	-0.0279853	-0.121612	-0.0849112	-0.263747	-0.550475	0.627729	-0.149467	-0.124544	-0.0731155	-0.199121	0.265118	0.314391	0.375772	0.0508961	-0.0650871	-0.0580458	-0.0329259	-0.165809	-0.207307	-0.0105047	0.0357217	-0.101113	-0.152225	-0.386808	0.0629693	0.1746
CCT2	-0.0059843	0.00595958	0.198526	-0.037224	-0.161303	0.0344751	0.0635065	-0.103436	-0.054728	-0.0955732	-0.0817113	0.0416256	0.0258529	-0.108138	0.00402214	0.0535729	0.0800147	-0.0831116	0.000258323	0.0938971	0.0880501	0.0669075	0.029335	0.0100063	0.0259549	-0.011027	-0.0585965	-0.136617	0.122015	-0.524163	0.0154227	0.0103417	-0.353181	0.591547	0.214372	0.320913	0.0657897	-0.0116738	-0.0798612	-0.0128558	0.00757633	-0.128331	-0.138615	-0.192325	-0.16573	-0.0954224	-0.184524	0.112145	-0.0875953
CCT3	0.00328428	-0.00329177	0.065742	-0.11533	0.049588	0.0344162	-0.026034	-0.00905777	0.0265975	-0.0226598	-0.145063	0.0877118	0.0757411	0.0179695	-0.102359	0.0248514	-0.021543	-0.0809503	0.0676655	0.0805586	0.065977	-0.0179661	-0.0217309	-0.0129395	-0.0375518	0.0109981	0.0566507	0.0613935	0.0567259	-0.0261761	0.0406735	0.000288757	-0.0181815	0.744292	0.507995	0.230761	-0.0562716	0.0395421	0.002524	-0.151949	-0.0802195	-0.0636932	-0.0414977	-0.059284	-0.0875142	-0.0744433	-0.0268598	0.000833666	-0.0860118
CCT4	-0.00376857	0.00375875	-0.281881	-0.175163	0.457045	0.00345534	0.0208231	-0.0246427	0.053576	0.0397552	-0.114009	0.0661661	0.0295759	-0.155104	-0.0860082	-0.0253304	0.025891	-0.119942	-0.0643715	0.0302961	0.0532988	0.0226363	0.0837869	0.0583298	0.05011	-0.140475	0.173401	-0.247726	0.0414939	-0.334493	0.0292559	0.0647849	-0.254529	0.785543	0.643381	1.15087	0.00569002	0.00432818	-0.041689	0.0298986	0.025492	-0.0586154	0.0216467	-0.0818663	-0.129026	0.19146	-0.138558	0.0398939	-0.153102
CCT5	0.0329711	-0.0337423	-0.253686	-0.15047	0.404155	0.0172802	0.0613761	-0.0823929	0.0865619	-0.113323	-0.0285008	0.0585761	-0.014799	0.0348437	-0.122123	-0.0755076	-0.0392521	-0.0631586	0.0752944	-0.0473237	0.0195229	-0.0528914	-0.0197091	0.11791	-0.0572761	-0.0612591	0.174128	-0.0118838	0.290127	0.0649854	0.236824	0.138009	0.0309523	0.591663	0.636519	0.335895	0.0207561	-0.0645014	-0.130748	-0.0521077	-0.00759379	-0.142488	-0.0502896	-0.0459525	-0.102109	-0.0120984	-0.186948	-0.272295	-0.0626108
CCT6A	0.0137019	-0.0138333	-0.22302	-0.48018	0.7032	0.0157507	0.0612883	-0.0806592	0.0120736	-0.0102028	0.0170057	0.0576245	0.0526085	0.0474683	-0.174913	-0.0723645	-0.123422	-0.0398868	0.0332371	0.106282	0.0446266	-0.0468822	-0.0434589	0.0979244	0.00942533	-0.0144393	-0.567707	-0.336678	-0.0788499	0.132304	0.26571	0.294065	0.142857	1.64059	-0.502039	2.5734	0.0306183	0.00504784	-0.0814568	-0.00443951	-0.0203641	-0.00580737	-0.0663111	-0.0696479	-0.139003	0.052611	-0.108379	-0.19291	-0.0880723
CCT7	-0.0071341	0.007099	0.159565	0.376833	-0.536398	0.0149693	0.00750736	-0.0227528	0.0713111	-0.0730764	-0.0316727	-0.034967	0.0590809	0.0318411	-0.0892155	-0.00362484	0.00153984	-0.0342218	0.269797	0.0651931	-0.0465741	-0.103942	0.00524837	0.0821397	-0.125173	-0.0470248	0.0966645	0.0270732	-0.185655	-0.204823	-0.0455645	-0.0250294	-0.165007	0.367819	0.675761	-0.409028	-0.0441318	-0.0389203	-0.112798	-0.0722752	-0.0427542	-0.0530955	-0.0697744	-0.0181581	-0.120303	0.00791905	-0.162287	0.0121585	0.0227567
CCT8	0.0214332	-0.0217565	0.049203	-0.10898	0.059777	0.0123783	0.0158003	-0.0286004	-0.0705957	0.140462	0.0306991	0.0708244	0.0542055	-0.1235	-0.0265136	-0.0553053	-0.0547781	-0.0738953	-0.0269561	0.0716597	-0.0722312	-0.0336689	0.00756991	-0.0011479	0.058091	0.114317	0.163288	-0.102825	0.0870871	0.178519	0.310109	0.304709	0.230097	-0.023544	0.129326	-0.916937	0.0138894	-0.00375526	-0.0829844	0.00448287	0.0324111	-0.00640081	-0.0558426	-0.0925612	-0.0289267	0.0797217	-0.0858904	-0.129881	-0.170081
CD151	0.0151645	-0.0153256	-0.206715	0.030888	0.175828	0.020339	0.0201483	-0.0413598	-0.164909	-0.0941613	-0.0848153	-0.000802119	-0.181774	-0.0657652	-0.0102288	-0.0727014	0.125347	-0.0978048	-0.163803	0.126624	-0.0649935	0.132955	0.0908998	0.139483	0.289957	-0.0176026	-0.273189	0.0471275	0.180438	-0.0506241	-0.0168512	-0.0472858	-0.0531241	0.333063	0.305048	0.333403	0.0718281	0.0671831	0.0460529	0.0218219	0.0767067	0.140664	0.00690927	0.105782	0.0906024	0.0926312	0.277018	0.370188	-0.0290941
CD164	0.0298517	-0.0304825	0.401501	-0.01854	-0.382962	0.0100029	0.00248669	-0.0125813	-0.102317	0.243742	0.0479743	0.053266	0.0964731	-0.0300486	-0.139336	-0.126328	-0.0357026	0.0151798	-0.0994707	0.0117426	-0.0105084	0.0580341	-0.046307	0.0237304	0.0913991	-0.00374035	0.220398	0.0366101	0.353956	-1.02584	-0.416433	-0.2733	-1.00717	0.427063	0.623976	-1.29971	0.0254483	-0.0036313	-0.0432784	0.0236437	0.0326238	0.166809	0.0718092	0.0666602	0.0606562	0.167671	0.037315	0.0685667	0.0310639
CD1D	0.0388241	-0.0398979	0.034879	-0.072858	0.037978	0.0277854	0.0538653	-0.0854174	-0.115022	0.202083	-0.189208	0.172008	0.12198	-0.129772	0.0785566	0.0399303	0.0158886	0.0215026	0.0267898	-0.0494011	0.137982	-0.082737	0.0707311	-0.0216367	-0.110158	0.133285	-0.350768	-0.266412	0.1924	-0.157798	-0.176816	0.0676017	-0.0240057	0.599883	0.630632	1.18965	0.210374	0.0966835	0.117148	0.252127	0.165135	-0.0938792	0.246885	-0.0112499	0.171708	-0.0235876	-0.209428	-0.183481	0.048532
CD200	0.00316516	-0.00317212	0.033541	-0.295481	0.261941	0.00815187	0.0117347	-0.0200971	-0.00671354	0.132673	0.0560193	0.168567	-0.112024	-0.120451	-0.10863	-0.219907	-0.208567	-0.00032993	-0.187892	-0.382291	-0.0153794	0.0935598	-0.10899	-0.158635	0.208591	0.137709	0.351893	0.317836	-1.10856	-0.639617	0.0962297	0.149353	-0.157601	0.548627	-0.12863	0.664418	0.0434992	-0.0195271	0.0116676	0.0220561	0.0415863	0.102145	0.22301	-0.0348612	0.0570687	0.119444	0.064878	-0.236159	-0.242491
CD2BP2	0.0246942	-0.0251243	-0.020176	0.096919	-0.076742	-0.0227177	0.042761	-0.0210138	-0.0107932	-0.00149369	0.025407	-0.0628552	0.0554512	-0.0733435	-0.0414734	-0.102832	-0.0806908	0.192593	0.144941	-0.153879	-0.0360513	-0.0422228	-0.0016035	0.0453276	0.118362	0.0547692	0.375528	-0.076291	-0.258964	-0.61076	-0.024053	-0.0499477	-0.676159	-0.157394	-0.022777	0.282579	0.0477975	-0.0202798	-0.0281185	-0.0977273	-0.186695	0.0970864	0.0961389	0.165718	-0.0498457	0.0283892	-0.110902	-0.0488719	0.098563
CD302	0.0115744	-0.011668	0.068115	0.220519	-0.288635	0.0152939	0.0535125	-0.0716423	0.094797	-0.00180817	-0.0971205	0.104412	-0.0606942	-0.104764	-0.0833792	-0.119692	-0.0348584	0.083663	0.113044	-0.0947405	0.180393	0.141052	0.289962	0.194134	0.17124	0.0822669	0.117682	-0.127803	0.226168	-0.198724	0.106089	0.0445999	-0.145735	0.934886	0.467294	1.20094	0.220129	0.135982	0.249588	0.225823	0.192886	0.259859	0.102587	0.0460429	0.144238	-0.0418227	-0.0792535	-0.00554736	0.315806
CD34	-0.00263883	0.00263401	-0.088998	-0.090134	0.179133	-0.0196769	-0.025501	0.0441381	0.260042	0.228291	0.0296456	0.0199269	-0.379693	-0.345749	-0.281484	-0.285456	0.120037	0.0779323	0.402785	-0.0612514	-0.170058	-0.24395	-0.209056	-0.0468847	0.064101	-0.020412	0.110878	-0.289103	0.352975	-0.247648	-0.0870429	-0.0304533	-0.305417	-0.266868	0.088672	0.379852	0.102797	0.132777	0.126863	0.116822	0.205174	0.445742	0.770434	0.536406	0.424014	0.426279	-0.0304377	0.722228	0.770648
CD36	0.00363822	-0.00364742	-0.052885	-0.169765	0.222651	0.0385282	-0.00516749	-0.0342941	0.467481	0.521145	-0.201147	0.272448	0.160405	-0.116271	-0.252247	0.545075	-0.693133	-0.167754	0.086124	0.0801154	-0.0716803	-0.864451	-0.031893	0.450016	-0.290291	-0.0498566		-1.44696	0.935109	-0.245306	-0.176362	-0.545072	-0.337463	4.70447	4.68428	2.8993	-0.0343468	-0.00880821	-0.0158802	0.0204854	-0.0113357	1.07142	0.930347	-0.0672208	0.460845	0.864854	0.448429	1.36587	1.43391
CD37	-0.00811898	0.00807355	0.126996	0.006526	-0.133522	-0.0120902	0.0128274	-0.000844919	-0.137328	0.0820917	-0.365846	0.0303481	-0.391303	-0.519532	-0.0184421	0.0558908	0.0308214	0.245108	0.353675	-0.388686	0.409012	-0.465031	0.0604189	0.444358	0.025866	0.0604221	-0.248316	-0.033478	-0.395729	-0.695622	-0.465091	-0.438068	-0.753096	1.59748	2.35967	2.32108	0.0619448	0.0925465	0.187326	0.0432096	0.0994851	1.11592	1.18029	1.38943	0.973325	1.45691	0.886428	1.82826	2.18717
CD4	-0.00115232	0.0011514	0.119962	0.115187	-0.235148	0.00355936	0.00994447	-0.0136065	0.0452622	0.220804	0.0931299	-0.551388	-0.252094	0.134073	0.0535714	-0.0221357	0.0447852	0.0488643	-0.0199431	-0.0845457	0.0270643	0.222783	-0.0861083	0.0957622	0.0912557	0.142509	0.263682	-0.300281	-0.334559	-0.36371	-0.169347	-0.21662	-0.379424	-0.108571	0.120848	0.241166	0.0372872	0.0219595	0.0358406	-0.045934	-0.0233093	0.165576	0.0112555	0.163798	0.0953732	0.0954057	-0.122225	0.0826949	0.0427317
CD44	0.0104446	-0.0105207	0.470065	-0.384099	-0.085967	0.0599451	-0.0108645	-0.0512851	-0.359452	0.0734293	0.0694592	-0.289735	-0.254425	-0.397293	-0.198876	-0.418801	0.0325981	0.15698	-0.185144	0.0995845	-0.178741	-0.1328	-0.0463879	0.223515	0.276578	-0.0573379		-0.749974	0.104594	-0.787683	-0.395091	-0.194068	-0.850368	3.08643	2.29489	1.65947	0.254568	0.359382	0.438209	0.185076	0.354388	1.17779	0.863141	1.04244	0.829897	0.986839	1.0585	1.31308	1.12864
CD47	0.0309821	-0.0316621	0.074528	-0.137474	0.062945	-0.00224847	0.0385222	-0.0372718	-0.17321	0.0757936	0.0409724	-0.174094	-0.102856	0.0141303	0.0333711	-0.104311	-0.0133849	0.296687	0.160066	-0.13216	-0.050118	0.135725	0.13895	0.0650196	0.0598005	0.233895	-0.532052	-0.382957	-0.333222	-0.483045	-0.529952	-0.508993	-0.5227	0.970942	0.953456	0.598118	0.0233507	-0.0100792	0.0326031	0.0232413	0.0043573	0.0377666	0.0641692	0.0533483	0.115917	0.101337	-0.0359033	0.12731	0.199354
CD53	0.00525955	-0.00527879	0.102284	-0.283798	0.181515	0.0279965	0.0200167	-0.0492578	-0.0610797	0.144628	-0.0482441	0.056824	0.135189	-0.0363514	-0.0471454	-0.162785	-0.14758	0.237067	-0.122252	0.0368214	0.0656047	-0.0317861	-0.00725675	0.186049	0.089594	-0.229945	-0.168558	0.00108055	0.609319	-0.370046	-0.187633	-0.138658	-0.321334	4.13699	3.65261	4.27716	0.596033	0.5107	0.518359	0.570611	0.530911	1.69338	1.77782	2.03663	1.43571	2.0192	1.43615	2.55735	2.11894
CD68	-0.00980652	0.00974032	-0.272576	0.061147	0.211429	0.0103613	-0.0398743	0.0286438	0.143493	0.0957176	-0.320407	-0.0652951	-0.140283	-0.552101	0.0715771	-0.0575765	0.0798687	0.0443713	0.290518	-0.132997	0.301044	0.137272	0.21203	0.180107	0.16075	0.22525	-1.02947	-0.806844	0.809049	-0.408236	-0.0947378	-0.167422	-0.161648	4.15456	4.58231	4.11956	0.555386	0.505587	0.758975	0.520531	0.499212	2.02085	2.34449	2.77327	2.01574	2.55079	1.83442	3.77121	3.14983
CD7	0.0253464	-0.0257997	-0.117649	0.254001	-0.136351	-0.00413981	-0.0208612	0.0246332	0.00576561	-0.066517	-0.00579359	0.105516	-0.0353628	-0.0228437	0.111532	0.0410999	0.0917815	-0.0909407	-0.0705997	0.0605644	0.0198468	0.0161472	0.356954	-0.343851	-0.189348	-0.262865		0.226278	-0.359109	0.228643	0.185961	0.0939235	0.10187	0.072814	0.054793	-0.004229	-0.00822631	-0.00169818	0.00930973	-0.072733	-0.00475654	0.159327	-0.0876231	0.229298	0.079024	0.126811	0.0356264	0.193688	0.253836
CD81	-0.00255089	0.00254638	-0.222503	0.503144	-0.280641	-0.0428777	0.0123959	0.0294939	-0.0220007	-0.0354903	0.0439716	0.0152141	0.0563026	-0.05891	0.04359	-0.0226716	0.0234533	0.0309954	0.0797136	0.0352736	-0.0158153	-0.0598349	-0.0267519	-0.0467347	-0.00378879	-0.0394982	-0.51576	0.019419	-0.0984981	-0.181757	-0.146363	-0.10816	-0.203937	-0.675529	-0.399589	-1.0632	-0.0261301	-0.0084953	-0.00667198	-0.0615475	-0.00963773	0.0147015	-0.0184774	-0.00159027	-0.00118943	0.0253514	-0.133646	0.0318157	0.0777576
CD82	-0.004794	0.00477812	0.001967	0.030417	-0.032384	0.00903117	-0.0119624	0.00285046	-0.0150668	-0.0137551	0.0563192	-0.10033	0.304592	0.0531307	-0.173961	-0.271086	-0.0249878	-0.0445049	0.253183	0.144382	-0.0819185	-0.3092	-0.213601	-0.295002	-0.148304	-0.346788	-0.357849	0.181842	-0.177371	-0.473984	-0.221006	-0.220625	-0.385541	0.119442	0.452326	0.029291	0.0298036	-0.00860663	-0.0097445	0.0291322	0.0317719	0.144022	-0.0402414	0.136516	-0.0875124	0.318135	-0.0630936	0.239027	0.213159
CD83	0.0057536	-0.00577664	-0.015522	0.185818	-0.170297	0.00905056	0.0305196	-0.0404864	0.190855	0.0264687	0.0500765	0.136991	0.00758092	-0.080978	-0.127896	-0.100978	-0.100488	0.0333348	-0.250814	-0.170542	0.000742606	-0.108351	-0.114673	-0.0396567	0.0799707	0.0898735				-0.121305	0.081139	0.0906861	-0.111742	-0.771034	-0.186762	-0.140881	-0.0396127	-0.0550131	-0.123776	-0.00604009	-0.0374236	0.194392	0.0888428	0.0516082	0.0120633	0.00530273	-0.0800593	-0.00114203	0.0105965
CD93	-0.0113575	0.0112687	0.009446	-0.01771	0.008264	-0.0406237	0.0702127	-0.0322503	-0.333873	0.237038	0.0630008	-0.457136	-0.00384363	0.368214	-0.238396	-0.0888695	0.0419077	0.193718	0.31382	0.0149718	-0.00193787	-0.232063	-0.280105	0.092896	-0.351673	-0.493331	-0.426468	-0.305357	-0.314773	-0.526771	-0.254207	-0.0421045	-0.490853	0.684286	0.437971	0.428612	0.278234	0.184167	0.273491	0.291387	0.210691	0.192469	0.571061	0.208633	0.0457358	0.10442	0.00287112	0.368396	0.42197
CD99L2	-0.0138155	0.0136844	-0.225125	0.008819	0.216307	-0.0111271	-0.00855385	0.0194809	-0.161252	-0.083981	-0.0915635	-0.122969	-0.15252	-0.050839	0.0331814	0.0394928	0.0986437	0.0514636	0.290731	0.130855	0.0726164	0.0424866	-0.0159816	0.0953632	0.0439197	0.0988469	0.636895	0.0564327	-0.282032	-0.664775	-0.0712042	-0.109331	-0.621865	-1.07488	-1.26069	-0.786451	-0.150246	-0.0692223	-0.123408	-0.166506	-0.0800747	-0.0134066	-0.053378	-0.17874	-0.212359	-0.157382	-0.297475	-0.069681	0.0704159
CDC123	-0.0050402	0.00502265	-0.044192	-0.113634	0.157827	0.00966262	0.0297129	-0.0402731	0.0597023	0.0288259	-0.0392684	0.0332556	0.043982	-0.0543946	0.000227877	0.0870222	0.00930511	0.0431465	0.146143	0.0463458	0.090546	-0.103079	0.0132766	-0.000972761	-0.068255	-0.00498613	-1.08516	-0.607247	0.786499	-0.241817	0.052395	0.100259	-0.202019	-0.295206	-0.752495	0.252535	-0.0648062	-0.0821703	-0.152276	-0.078458	-0.0634742	-0.0763791	-0.0938107	-0.173542	-0.095707	-0.0703725	-0.298703	-0.105793	0.0233389
CDC2	0.045215	-0.046678	0.007232	-0.263967	0.256736	0.0032347	-0.000901626	-0.00233838	0.157435	-0.0238779	-0.0921009	0.240004	-0.140599	-0.287897	-0.14322	0.192691	-0.081566	-0.169572	0.151056	0.0193092	-0.308144	-0.194478	0.16432	0.0104467	-0.00397026	-0.352191	-1.59964	-1.0898	1.05913	0.0928335	0.333389	0.350303	-0.0907325	2.3154	2.28453	2.66243	0.203318	0.171968	-0.00202727	0.127382	0.141324	0.498479	0.728971	0.708709	0.492454	0.491662	0.0152066	0.851846	0.740734
CDC20	-0.0124201	0.0123141	0.016905	0.064414	-0.081318	0.00969926	-0.00778766	-0.0019664	0.281583	-0.00560274	-0.0605666	-0.0675685	-0.0870485	-0.139182	0.0592561	-0.277106	0.291815	-0.0226094	-0.0597692	-0.0167162	-0.197222	-0.29583	-0.0222376	-0.398947	-0.0127729	-0.0472507	-1.50997	-0.86926	1.11223	-0.374588	-0.374022	-0.296871	-0.398139	0.6329	0.849056	0.241301	0.136408	0.101435	-0.00443661	0.0877967	0.0529808	0.693731	0.545779	0.999193	0.0878996	0.521025	0.257489	1.3335	1.10667
CDC2L1	0.0230504	-0.0234247	0.156656	-0.146517	-0.010139	0.0295924	-0.0383519	0.00792677	-0.0684892	0.030074	0.0548218	-0.105093	-0.0126552	-0.073471	-0.0345348	-0.0631629	0.0806715	0.0761032	0.376134	-0.2395	0.0972846	-0.0900357	0.0240257	0.115269	-0.00674761	0.115296	0.264714	-0.0222973	-0.64617	-0.458998	-0.0781619	-0.0752627	-0.350529	0.224445	0.137038	0.552055	-0.0547133	-0.143003	-0.00889267	-0.0897781	-0.334297	-0.0520034	0.10982	0.0748906	-0.0695226	-0.097783	-0.233761	0.0344263	0.273564
CDC37	0.00207886	-0.00208186	0.144971	0.38031	-0.525282	-0.00529043	-0.0136682	0.0187617	-0.0401292	-0.0385245	0.0510312	0.0502016	0.0519543	-0.177414	-0.00259465	-0.0193441	-0.049986	-0.0560142	0.387049	-0.135806	0.0325266	-0.129127	-0.0885425	0.0216204	-0.161474	-0.123576	0.452845	0.194411	0.112174	-0.263617	0.0221007	0.119616	-0.145864	-0.165221	0.277296	-0.548896	-0.115398	-0.153723	-0.00811347	-0.175006	-0.260053	-0.0400646	-0.0386606	-0.062578	-0.111982	-0.201392	-0.265862	-0.219225	0.0699084
CDC42EP4	0.00126251	-0.00126362	0.039905	0.115462	-0.155368	-0.0582279	0.0121521	0.0441816	0.0442499	0.0173425	-0.415946	-0.16275	0.211737	0.0403521	-0.0741484	-0.0789052	0.180283	0.0762605	0.284233	-0.0663252	-0.029047	-0.227836	-0.123463	-0.0102724	0.123322	0.125601	-0.425171	0.127653	0.142174	-0.230838	-0.131206	-0.172819	-0.242157	0.004077	0.086407	-0.685439	0.0224488	-0.021486	0.0218095	0.0170158	-0.0171568	0.0505964	0.276493	0.0232885	-0.14384	-0.286953	-0.101671	0.285357	0.372464
CDC42SE1	-0.00502393	0.00500649	-0.033764	-0.043881	0.077646	0.00180764	-0.0125762	0.0106732	-0.144135	0.102661	0.00550793	-0.104994	0.155035	0.0509618	-0.260073	-0.362463	-0.208705	-0.0922941	0.205084	-0.0686762	-0.0467207	-0.0901907	-0.0489949	0.0597019	-0.23238	-0.0893411	-0.290565	0.127706		-0.173008	-0.0900204	-0.169008	-0.1592	0.805854	1.11598	0.651405	0.0504676	0.0915648	0.0538726	0.0841658	0.0849301	-0.00646082	0.0894711	0.0224569	-0.123802	0.00133522	-0.144081	0.27072	0.131564
CDC45L	-0.0534976	0.0515845	-0.047875	-0.032153	0.080029	0.00472238	-0.00246796	-0.00226624	-0.0556822	0.042515	0.0650215	-0.422271	0.273381	0.044831	0.178098	0.0632046	-0.0996356	0.238898	-0.0862766	-0.199442	-0.160062	0.124367	0.124931	0.0343479	-0.0294013	0.0766671	-1.09355	-0.826297	0.447938	0.0119771	0.0553169	-0.031671	0.0195607	0.337935	0.253216	0.091859	0.108961	0.0900139	0.0496556	0.108373	0.106583	-0.1777	0.193384	0.210926	-0.154787	0.344255	-0.388499	-0.241465	-0.258815
CDC5L	0.013995	-0.0141321	0.106708	-0.029701	-0.077008	0.00273744	0.0150658	-0.0179963	0.0708684	0.0207746	0.111738	0.0433677	0.0784682	0.0702234	-0.118456	-0.0312537	-0.0288556	0.130681	0.0298009	0.0534837	-0.0590534	0.0480822	-0.0920349	0.00621931	-0.0829477	0.00183815	0.0536913	0.227774	0.0545645	0.119269	0.347229	0.36339	0.161592	0.329139	0.181774	0.395763	-0.0574388	-0.0499341	-0.0860685	0.00619594	-0.0402037	0.0271855	0.021968	-0.0033991	0.152582	0.0576884	0.0428796	-0.223218	-0.0995199
CDCA3	-0.0226113	0.0222624	0.061283	-0.008706	-0.052577	0.0220408	-0.00984889	-0.0124485	-0.315018	-0.0946231	-0.0454842	0.0397608	0.0102812	-0.179068	-0.0023745	0.0158927	-0.056079	-0.0660078	-0.463666	0.0103126	0.038768	-0.0636287	0.157663	0.22051	0.221736	-0.199552	0.425208	0.251006		-0.107127	-0.176871	-0.219144	-0.154977	0.981442	1.18605	0.778139	0.0366632	0.030923	-0.0323029	0.0380466	0.0395298	-0.0425961	-0.127125	-0.0566779	-0.149945	-0.0927198	-0.156022	0.241702	-0.162271
CDCA4	-0.0198938	0.0196232	-0.022039	0.114248	-0.092209	-0.00269386	0.0101695	-0.00753347	-0.12911	0.0524521	-0.22933	-0.64548	0.398917	0.151581	-0.149156	-0.151263	-0.313208	-0.0385345	0.214329	-0.215855	0.00399936	-0.285678	-0.0434859	-0.0419579	0.45857	0.236446	-0.94087	-0.361586	0.731851	-0.0199834	-0.0110603	-0.0956181	-0.123784	0.88683	0.931021	0.584106	0.134402	0.0586133	0.0241861	0.068307	0.0499386	0.204588	0.21575	0.0544566	0.51967	0.440795	0.166328	0.651629	0.556782
CDCA8	-0.0274328	0.0269209	-0.053006	-0.091426	0.144433	0.0206457	0.00402913	-0.0250451	-0.0826484	-0.152262	0.125088	0.0179132	0.18721	0.258063	0.218315	-0.0276886	0.195602	-0.461991	0.220979	0.288267	0.0834812	0.00474346	-0.16384	-0.586519	0.0682074	-0.0179288	-0.371096	-0.440291	0.495404	-0.115565	-0.221984	-0.150172	0.0363119	1.65754	1.34558	1.83884	0.093251	0.0839141	0.0103549	0.0677945	0.038915	0.244289	0.486452	0.71156	0.0818461	0.687034	0.135717	1.05605	0.696806
CDCP1	0.0494776	-0.0512349	-0.008979	0.047817	-0.038839	-0.0384072	0.0191231	0.0185308	0.110538	0.00821928	-0.0557056	-0.051799	0.0690946	0.337872	0.28674	-0.0609873	0.153348	0.029688	-0.312941	0.22706	-0.259414	0.15312	0.19164	-0.112474	0.0513618	0.294974	0.0128284	-0.867181	0.528922	-0.22607	-0.353629	-0.227547	-0.419018	-0.034733	-0.021242	-0.144367	0.00328304	-0.0369859	0.00271177	0.0246156	0.036171	0.000777942	0.0995983	-0.325794	-0.241052	0.269468	-0.037805	-0.102071	-0.420112
CDH1	0.00260806	-0.00261278	-1.2495	0.019434	1.23006	0.00166053	0.00659608	-0.00829627	-1.01441	-0.371894	0.139797	-0.81747	-0.226712	1.31978	-1.34303	-0.331766	-0.272784	0.0814583	-0.154703	0.301682	-1.16804	-0.259767	-2.26385	-0.121532	0.405141	-0.281965	-0.181812	0.11046		-0.532675	-0.271539	-0.444926	-0.541054	-0.063484	-0.637129	0.312227	0.0476626	0.0467407	0.0203082	0.0242204	0.0152317	0.709485	-0.236111	-0.732462	0.453275	0.09293	0.580158	-0.217209	-0.586794
CDH11	-0.00656425	0.00653452	0.025648	-0.389132	0.363484	0.012796	0.036086	-0.0502594	-0.138683	0.153096	-0.111323	-0.111544	0.187692	-0.039063	-0.0807236	-0.165807	-0.134516	0.0918468	-0.0793328	-0.111103	-0.108758	0.00287433	-0.00837042	0.0986221	-0.0191473	-0.0227838	-0.475302	-0.14641	-0.00686203	-0.524023	-0.0572749	-0.154528	-0.54398	-0.614378	-1.26354	-0.683137	-0.139068	-0.117111	-0.114871	-0.0833014	-0.0801557	-0.0108157	-0.197818	-0.423284	-0.139974	-0.0344865	-0.112188	-0.349775	-0.187499
CDH13	0.0784506	-0.0829631	0.064948	0.057437	-0.122385	0.00306124	0.00485547	-0.00794981	-0.00387898	0.196022	0.174986	0.0254704	0.102351	0.174133	-0.0953126	0.156299	-0.262229	0.21815	0.303847	-0.140455	-0.089405	-0.655327	-0.361105	-0.369603	-0.213597	-0.137218	-1.42225	-0.49721		0.381752	0.633682	0.739871	0.253857	-0.970683	-1.09177	-0.913096	-0.0964658	-0.0734052	-0.0824537	-0.126751	-0.0373533	0.137217	0.137223	0.109018	0.10853	-0.0435493	-0.163176	-0.538376	0.136115
CDH2	0.0194495	-0.0197153	0.375666	-0.038903	-0.336764	0.0302145	0.0280547	-0.0600969	-0.117409	0.0836833	-0.103246	-0.0137834	0.0338706	-0.123297	-0.00149373	-0.0514313	0.0305857	0.0565059	-0.131463	0.0688935	0.102471	0.0219893	-0.0127131	0.0741863	0.150502	0.140475	-0.205573	0.240514	-0.523839	0.258568	0.229966	0.140701	0.235439	0.077325	-0.002108	-0.435626	-0.0168389	-0.0775339	-0.012284	-0.0257644	-0.00629452	0.00816353	-0.00175763	-0.178408	-0.0570459	-0.114016	-0.215912	0.0904153	-0.173819
CDH3	-0.0390933	0.0380618	0.172572	-0.19891	0.026338	-0.0142937	0.0147776	-0.000630323	0.457025	-0.314833	0.0963977	-0.148975	0.170982	-0.277475	-0.069158	0.0384013	0.172155	-0.177171	-0.0879328	-0.149252	-0.0781876	0.0388491	-0.206474	-0.367524	0.108168	0.0356832	-0.409853	-0.160743	0.734936	0.0868388	0.144637	0.275907	0.108236	0.171318	0.048185	-0.576534	0.0279092	0.0108675	0.0114718	0.0187182	0.0411771	-0.106866	-0.0978882	0.395883	-0.44837	0.111558	-0.2721	-0.224955	-0.366661
CDH5	0.0243239	-0.0247411	-0.531266	-0.038058	0.569323	-0.0541214	0.0732904	-0.0222356	-0.378507	0.330467	-0.146478	-0.395371	-0.221246	0.299575	-0.2773	0.0624512	0.117918	0.241028	0.166349	-0.0392536	0.010639	0.0587016	-0.00936109	0.141917	0.220607	-0.339356	0.638775	0.125604	-0.404031	-0.209588	0.0011936	0.0319488	-0.220766	0.758686	0.84251	1.13742	0.0908275	0.108003	0.0853129	0.173685	0.160003	0.0524438	0.411303	0.0230815	0.178152	-0.16816	-0.0586071	-0.0486328	0.0746321
CDH8	0.0112385	-0.0113267	-0.110769	-0.096426	0.207196	0.00709004	0.0440217	-0.052761	0.066678	0.157175	0.144627	-0.0199171	0.142837	0.191258	-0.0280485	-0.0490742	-0.136133	0.259498	-0.149174	-0.0366486	-0.0461281	-0.139484	-0.30469	-0.153259	-0.333249	0.303514		0.415067	-0.585021	0.152967	0.414189	0.306725	0.219326	-0.354896	-0.252711	-0.347085	-0.153252	-0.163637	-0.229193	-0.113078	-0.098194	-0.19529	0.178195	-0.172461	0.258709	0.147378	-0.0372561	-0.388799	-0.394696
CDIPT	0.00271152	-0.00271662	0.141329	-0.024498	-0.11683	0.0101828	-0.0103786	0.000122165	-0.00870376	-0.0563861	0.0330201	-0.0719905	0.0711884	-0.0325591	-0.082254	-0.093856	-0.0510565	0.0142932	0.0863421	-0.00714084	-0.0527972	-0.0719714	-0.000436527	0.0194799	0.00665323	0.0511802	0.201351	-0.0665769	-0.414391	0.0573141	0.0520552	0.0262644	0.0546236	-0.38191	-0.311073	-0.48632	-0.0119568	-0.0154987	-0.00542275	-0.0125754	0.0279835	0.0695904	0.120372	0.200363	0.0531851	0.176724	0.0810861	0.104819	0.0938641
CDK2	-0.0106843	0.0106057	0.146844	0.066512	-0.213356	0.0208359	0.00980101	-0.0311555	-0.0106791	0.157099	-0.0329185	-0.102606	-0.0850217	-0.208341	0.0547751	-0.314442	0.147075	0.0272941	-0.116097	0.0150186	-0.0225905	-0.0597262	-0.0686707	0.0414577	0.057527	-0.273831	-1.63729	-0.737026	0.794572	-0.956524	-0.0766358	-0.167269	-0.954913	0.107445	-0.001997	-0.215775	0.0468725	0.0378687	0.0260714	-0.0125603	-0.00145383	-0.00694523	-0.00621592	-0.15257	-0.0721401	-0.0856532	0.296852	0.314301	-0.128146
CDK2AP1	0.0168161	-0.0170144	0.288378	-0.134792	-0.153586	-0.0206317	0.00914629	0.0112655	-0.0826529	-0.0469224	-0.113578	0.01841	0.0386265	-0.229723	0.0134461	0.0956367	0.0918861	-0.0732365	-0.0174744	-0.0488229	0.155983	-0.052358	0.0630875	-0.0788754	0.121987	-0.0205166	-0.133373	0.0576195	-0.154747	-0.134896	-0.0875431	-0.159021	-0.114637	0.021737	-0.352733	-0.257631	-0.0690853	-0.0442843	-0.0824597	-0.0639137	0.00247894	-0.138535	-0.102134	-0.207202	-0.203622	-0.0895138	-0.247139	0.00695895	-0.180971
CDK2AP2	-0.00619388	0.0061674	-0.023992	-0.021162	0.045154	-0.0286414	-0.0106971	0.0384981	-0.0615458	-0.0498703	0.00155331	-0.132924	-0.0626433	0.00910952	-0.027595	-0.0827775	-0.0337075	-0.328255	0.504916	0.0252067	0.0259594	-0.0134295	-0.144489	0.0576872	-0.427253	-0.282868	-0.498164	0.210439		-0.0987908	-0.0207133	-0.0815799	-0.109471	0.316669	0.606335	0.624087	0.000812136	0.057812	0.111415	-0.0147686	0.0285499	-0.128866	-0.00308144	0.118749	-0.0812419	0.237395	-0.0462728	0.179651	0.561288
CDK4	-0.00159774	0.00159597	0.264101	-0.045816	-0.218285	0.0179927	-0.0639687	0.0437944	-0.0237067	-0.0652204	-0.159568	-0.0436269	-0.0905733	-0.00974253	-0.170647	-0.100765	-0.181774	0.0593501	0.34948	-0.119633	-0.0453182	-0.200738	-0.0555842	0.0066083	-0.339058	-0.153477	-0.593611	-0.285376	-0.10371	-0.265121	-0.102687	-0.119227	-0.258464	0.820612	0.93929	0.594173	-0.0526316	0.0902663	0.0981328	0.0260192	0.134433	0.162418	-0.0700386	0.0241682	0.0603959	0.0128605	0.0738193	0.357236	0.520322
CDK5	-0.00105099	0.00105022	0.319101	-0.021473	-0.29763	-0.0077224	-0.0320687	0.0388878	-0.0125794	-0.0396856	0.0547523	0.141799	-0.127243	-0.241469	0.0954296	-0.10405	0.000477674	0.0143647	0.250344	-0.183517	0.0517852	-0.24343	-0.0117402	-0.0333468	-0.167803	-0.0545626	0.0389336	-0.145388	-0.555816	0.18296	0.275251	0.232233	0.197871	-0.927045	-0.900699	-0.774829	-0.167529	-0.00974968	-0.0109157	-0.120471	-0.0130607	-0.21913	-0.291093	-0.22759	-0.138577	-0.275079	-0.291979	-0.306324	0.064808
CDK7	-0.00330398	0.00329643	0.392561	-0.008767	-0.383793	-0.0122258	0.00453341	0.00761344	-0.0570374	0.0642198	0.00421725	-0.0456654	0.135388	-0.130817	-0.000727932	-0.0779166	0.0251657	0.0474433	0.132338	-0.159184	0.0266689	0.0284203	-0.00572927	-0.0747139	0.00261659	0.0916387	0.0840323	-0.099479	0.054218	-0.230462	0.160885	0.226153	-0.154741	0.429076	0.106843	-0.210301	-0.000637656	-0.00597805	-0.0214107	0.016152	-0.000569276	-0.0329824	-0.0778724	-0.255591	-0.106849	-0.12961	-0.0811869	-0.317097	-0.0979485
CDK9	0.0831016	-0.0881826	-0.102271	0.097678	0.004594	0.026471	-0.0088867	-0.017967	0.0344394	-0.144264	0.0755951	-0.0986956	0.044787	0.0236573	-0.0240752	-0.0260969	-0.00989561	0.0881836	0.20019	-0.028745	0.142345	0.0439458	0.0678072	0.108556	0.100617	0.00742504	-0.426139	-0.304605		0.317618	0.235107	0.136013	-0.0434812	0.286079	0.233548	0.629013	0.0146957	-0.0271463	-0.0223579	-0.0174215	-0.00549809	-0.0369053	0.0574703	0.15852	-0.0303111	0.162801	-0.124598	0.00739593	0.0869856
CDKN1B	0.0240644	-0.0244726	-0.500887	-0.076127	0.577015	2.67488e-05	0.0644521	-0.0674947	0.0391013	0.10757	-0.0445013	0.0917404	0.0623914	0.272151	-0.267116	0.0416484	-0.154496	0.0150919	-0.290317	0.146376	-0.0750458	-0.215928	-0.338595	-0.231205	0.0321729	0.270566	-0.317437	-0.104353	-0.0746649	-0.371798	0.00534963	0.0411388	-0.250352	-0.546724	-0.473702	-0.558508	-0.0194628	-0.0971849	-0.023379	-0.0584221	-0.0861775	-0.129158	-0.167907	-0.153888	-0.247008	-0.0774614	-0.124405	-0.331517	-0.267278
CDKN1C	-0.00339137	0.00338341	0.409628	-0.5495	0.139872	0.00778106	0.0374636	-0.0464979	0.00567306	0.0739739	-0.00643818	0.0441048	0.176384	-0.197487	-0.299432	-1.00356	-0.376521	-0.130751	-0.0942904	-0.314034	-0.736247	-0.839225	-0.430767	-0.588076	-0.385244	-0.414024	-0.231211	0.597139	-0.558832	-0.845346	-0.528925	-0.404618	-0.854692	-1.61843	-1.57879	-1.22483	-0.311747	-0.398813	-0.276508	-0.341793	-0.459058	-0.547914	-0.688834	-0.517911	-0.315327	-0.474136	-0.684654	-1.16314	-0.747786
CDKN2AIPNL	-0.0152721	0.0151121	0.202717	0.08152	-0.284236	-0.0162933	-0.00181933	0.0179083	0.172385	0.122623	0.115576	0.0364192	0.0664018	-0.00147124	-0.157793	-0.195062	-0.145668	0.165959	0.249708	-0.240555	-0.0567946	-0.187568	-0.0298073	0.0101925	-0.203214	0.205108	-0.31712	-0.104914	-0.139599	-0.197128	-0.136612	-0.0253492	-0.0526601	0.608974	0.60022	0.057404	-0.0563094	-0.0586275	-0.0368626	-0.0135756	-0.0147761	-0.19053	-0.00317348	-0.118873	-0.190362	-0.21313	-0.291925	-0.346943	0.21499
CDKN2C	0.0143137	-0.0144572	-0.482566	0.083731	0.398835	0.00243587	-0.0170996	0.0144877	0.104844	0.0302008	0.0795552	0.199609	-0.0681006	0.140406	-0.277412	-0.113451	-0.0587757	-0.0936186	0.027162	-0.0395946	-0.247682	-0.0722235	-0.216732	0.126091	-0.098791	-0.151361	-0.381421	-0.0187606	-0.060811	-0.499428	-0.129728	-0.186024	-0.443906	0.349784	0.806903	1.28248	0.0951902	0.072715	0.0623276	0.0681887	0.0423996	0.352983	0.187946	0.311752	0.270939	0.174571	0.2145	0.849686	0.292586
CDO1	0.0273948	-0.0279251	-0.13434	-0.590604	0.724945	-0.00725775	0.0472088	-0.0413369	0.242167	0.0852375	-0.101023	0.0243997	0.0372337	-0.0551698	-0.211135	-0.0907974	-0.0437581	-0.108986	0.215291	-0.119368	-0.0953444	-0.121396	-0.0282066	-0.0761271	-0.13774	-0.040346	0.890482	-0.0808129	-1.43297	-0.0816596	0.201712	0.250876	-0.0655501	-0.451537	-0.68299	-0.309133	0.0398522	-0.0572285	0.0889301	0.108011	0.000570854	0.169154	0.15047	0.265529	0.182146	0.395678	-0.24197	0.570494	0.503551
CDON	-0.0480992	0.0465471	0.177937	0.011947	-0.189883	0.0077538	-0.038892	0.0302775	-0.363829	0.0214617	-0.559756	-0.242117	0.0171615	0.101394	0.208363	0.0372644	0.0719337	0.264976	-0.0342979	0.0974068	0.0294821	-0.430024	0.0108586	-0.0534049	-0.023128	0.226669	-0.42971	-0.322087	0.674812	-0.100688	-0.172334	-0.0576433	-0.0164793	-0.061742	-0.024121	0.049851	-0.0484574	0.0238751	0.00335658	-0.0122209	-0.0187764	-0.321455	0.0756054	-0.0476268	0.309104	-0.180092	-0.103123	-0.343909	0.00980074
CDT1	0.0781574	-0.0826353	0.054618	-0.14091	0.086291	0.0057415	-0.0192478	0.0133057	0.138859	0.0613811	-0.398854	-0.0379793	-0.242922	-0.0894262	0.117623	-0.0403618	0.0438745	0.0509599	0.366865	0.0544024	0.00750656	-0.0861088	0.0966147	-0.126056	-0.0242475	0.221061	-1.77723	-0.958555	1.09558	-0.0902244	-0.0794573	0.0658266	-0.0707168	0.324839	0.179485	0.164025	0.0945378	0.0672524	0.0564925	0.0799496	0.0586924	0.486454	0.55684	0.774808	0.33122	0.474637	0.110552	1.12618	0.942884
CEBPA	-0.0182633	0.018035	0.254044	0.050563	-0.304606	-0.0279657	-0.0242539	0.0508413	0.183899	0.0613221	-0.140981	-0.113573	0.0497178	-0.0618435	-0.474362	-0.250491	0.0150177	-0.0961944	0.19984	-0.40062	-0.154004	-0.0530567	0.0844178	0.190447	-0.116498	0.0617597	0.206239	0.230712	-0.14342	-0.108118	-0.184518	-0.261087	-0.219491	0.388388	0.77843	0.791201	0.195665	0.141296	0.275055	0.214572	0.180686	0.558642	0.406591	0.837543	0.429128	0.600559	0.290465	1.35575	0.960319
CEBPB	0.00697247	-0.00700634	0.076337	0.338638	-0.414976	0.00684335	0.00484534	-0.0117606	-0.0529928	-0.00368273	-0.160004	-0.0195729	-0.118959	-0.0921206	-0.19768	0.0575459	0.217201	-0.3294	0.394458	-0.0752726	0.0994484	-0.0829583	0.115828	0.102483	0.221313	0.203737	-0.524435	-0.136882	0.171794	0.0682108	0.0023588	0.0708074	0.0226931	4.20758	4.19093	3.55721	0.463161	0.596545	0.656536	0.637182	0.76738	0.475446	0.715433	1.0266	0.407056	1.12656	0.362463	1.74574	1.23404
CEBPZ	0.00801095	-0.00805568	-0.158494	-0.324058	0.482552	0.0229634	0.0463733	-0.0720429	0.0308461	0.264886	0.0332254	0.138359	0.0927275	0.166548	-0.340239	0.0513435	0.0296645	0.086927	-0.092881	-0.149948	-0.171355	-0.376969	-0.0718672	0.0326648	-0.068	-0.0727529	-0.148425	0.00144289	-0.170129	0.276549	0.38547	0.438113	0.300587	0.727655	0.325363	0.78341	0.00987103	-0.0678981	-0.0788019	0.00705326	-0.029828	-0.096109	0.163866	0.0972575	0.149809	0.317274	0.00712159	-0.102761	-0.33888
CELSR2	-0.00383858	0.0038284	0.023411	-0.161909	0.138499	-0.0134397	-0.00537345	0.0186202	-0.349422	-0.0930482	-0.189789	-0.208918	0.0107278	0.0725676	0.0908481	-0.0397684	-0.0277236	0.0498122	-0.0540904	-0.0247216	0.0883196	0.0960294	0.231448	-0.0119108	0.246014	0.304042	0.467036	0.200022		-0.0148498	-0.0195397	-0.0473397	-0.0291884	-1.54824	-1.66411	-1.04601	-0.0316027	-0.0245342	0.0183491	-0.0624743	-0.00727159	-0.172045	-0.141332	-0.191234	-0.140024	-0.0907815	-0.226594	-0.204155	-0.21244
CENPA	-0.0427354	0.0415058	0.046397	-0.066248	0.01985	0.020017	0.00497791	-0.0253647	0.293173	-0.14527	0.0158202	-0.629185	0.223769	-0.146372	-0.387186	-0.0714625	0.177717	-0.182326	-0.00546611	-0.315399	0.00787449	-0.483122	-0.156183	0.0486114	0.0672268	-0.100836	-1.64296	-1.22703	1.19868	-0.240142	-0.113492	-0.179307	-0.218456	0.309965	0.196661	0.750919	0.0901003	0.0505087	0.00622717	0.0374483	0.0293292	0.436041	0.488925	0.983122	0.151168	0.825206	0.349323	1.29248	1.14297
CENPL	0.0178145	-0.0180372	-0.068833	-0.022585	0.091418	-0.0180242	0.0153932	0.00243467	-0.0169202	-0.0313666	0.0823846	0.212322	-0.276425	0.014125	-0.126814	-0.120607	-0.147037	0.506665	0.104315	0.0866937	0.0541997	0.0696406	-0.207092	-0.398355	0.156459	-0.228421	-0.650633	-0.257739	0.276107	-0.0277387	-0.118627	-0.103159	-0.101991	0.227639	0.731858	0.328369	0.0449583	-0.0169762	-0.000690137	0.0234957	-0.0383142	-0.145807	0.176534	-0.049966	-0.292743	0.0864723	-0.0378652	-0.0918495	0.306056
CEP350	0.0219038	-0.0222415	-0.145457	-0.115188	0.260643	-0.00692192	0.0239488	-0.0173474	-0.128679	0.243684	-0.0156961	-0.251321	0.173398	0.224117	-0.1926	-0.119761	-0.140475	0.128503	0.0787316	-0.0855612	-0.0604238	0.0594724	-0.0497329	0.0524474	-0.00472628	0.216277	0.0585357	0.0263009	0.202027	0.406362	0.339016	0.197067	0.612973	0.038598	-0.086447	-0.548851	-0.0543358	-0.0602751	-0.112873	0.0466244	-0.0221657	-0.027463	0.116694	0.026807	0.238989	0.145892	-0.037716	-0.126379	0.0220273
CERK	0.000511321	-0.000511502	-0.009129	0.046089	-0.036961	-0.0010767	-0.0157499	0.0166442	-0.21554	-0.017682	0.00202785	-0.11821	-0.0700465	-0.0770032	0.0167413	-0.048416	-0.0515196	-0.00232576	0.329549	-0.0900306	0.0469784	-0.0602157	0.0613624	0.0708988	-0.0522929	-0.0280588	0.0496357	0.209394	-0.17061	0.0617533	0.105124	0.1738	0.0532881	0.312873	0.594127	0.943414	-0.0441491	-0.0391236	-0.0241727	-0.0648867	-0.0635937	-0.149672	-0.0774868	-0.225333	-0.0556596	-0.115165	-0.316898	-0.118579	0.125674
CETN2	0.000775964	-0.000776381	-0.458462	-0.04475	0.503212	0.00652918	0.0228201	-0.0298522	0.151614	-0.0625319	-0.0092029	0.193266	0.127964	-0.106632	-0.103678	0.101375	0.0184776	-0.0890013	0.00118009	0.0330628	0.0587112	-0.204727	-0.1818	0.0210067	-0.0357736	0.149175	0.177637	-0.332019	0.115336	-0.176927	0.0539644	0.0486336	-0.128158	0.060898	-0.324155	-0.201797	-0.046681	-0.094829	-0.0860039	-0.0165859	-0.0173732	-0.00236899	0.0137019	-0.000772554	0.00407226	0.165116	-0.177152	0.098953	-0.14045
CETN3	0.0371236	-0.0381042	-0.358085	-0.100623	0.458706	0.0049799	0.0342274	-0.0401794	0.14435	0.200152	-0.0410009	0.174547	-0.00380192	-0.150219	-0.0865966	-0.0341851	-0.0403631	-0.0164605	-0.162439	-0.0416007	-0.223719	-0.152354	0.00484863	-0.0758047	0.0720054	0.126973	0.284078	-0.014155		-0.181463	0.155194	0.0905241	-0.129717	0.073057	-0.418096	0.276833	0.0194522	-0.0512886	-0.0264605	0.0157526	-0.00685505	0.0441849	-0.0573877	-0.181819	0.0625752	-0.147309	-0.109083	-0.104692	-0.0618822
CFD	0.0126155	-0.0127268	-0.107518	-0.354636	0.462156	0.0306833	0.0517967	-0.0862792	-0.095865	-0.15851	-0.0183263	-0.180094	0.0219739	0.316216	0.064552	0.498282	-0.0899622	0.00610852	0.0802293	-0.320466	0.474411	0.0872339	0.120819	0.0667626	0.0690317	-0.023326	-0.181635	0.184743	-0.0600787	-0.155855	-0.193432	-0.42324	-0.302432	1.59293	1.52821	2.6845	-0.0471132	-0.012575	0.00617813	-0.152485	-0.0511722	0.497598	-1.00387	0.135494	-0.0424312	0.171078	0.182273	-0.000888545	-0.263396
CFDP1	0.00168515	-0.00168712	-0.07103	-0.042768	0.113799	-0.00435065	0.0211893	-0.0171026	0.0834899	0.0281994	0.0495621	0.106283	0.100016	0.0349294	-0.212111	-0.0899822	-0.0780808	-0.00725406	0.00468993	-0.0573864	-0.167051	0.0753019	-0.0549678	0.0531827	-0.0863208	0.0394468	0.184599	-0.0733755	0.0676265	-0.2758	-0.446344	-0.490468	-0.327249	0.316112	0.162547	0.54555	-0.010591	-0.0852697	-0.0821185	-0.115614	-0.302955	-0.101628	-0.054695	-0.0790256	-0.0375127	-0.0636067	-0.154877	-0.124129	-0.0599796
CFH	0.0315524	-0.032258	-0.049711	-0.29107	0.34078	0.0121334	0.0248241	-0.0377124	-0.197399	0.667109	-0.0936576	-0.106469	-0.267676	0.0738943	-0.516128	-0.373495	-0.0509903	0.250585	-0.0554144	-0.370613	-0.0297342	0.267806	-0.300798	-0.297233	0.412092	0.116847	0.0306165	0.0631774	0.0633525	-0.311864	0.264013	0.145225	-0.23679	1.08175	1.56324	2.54885	0.321753	0.236993	0.276018	0.380445	0.277954	0.21467	0.619181	0.119343	0.642891	0.0487122	0.139456	-0.223152	0.176159
CFL2	0.0151703	-0.0153315	-0.050232	0.112064	-0.06183	-0.00941148	0.0397045	-0.0312101	-0.0674201	0.10632	0.119427	0.0921999	-0.134769	-0.166167	0.0758717	-0.00700612	0.0133922	0.0806139	-0.114526	-0.140501	-0.0247261	0.00363279	-0.0556831	0.0399513	0.0496301	0.0222928	0.264905	-0.0782737		-0.69152	-0.224616	-0.115108	-0.544978	-0.283038	-0.457047	-1.54874	-0.0630702	-0.0942571	-0.116697	-0.0680725	-0.0553782	0.0868571	0.0134248	-0.0427015	0.0255073	-0.249101	-0.125311	-0.113473	-0.17188
CGGBP1	0.0057171	-0.00573985	-0.013133	-0.137696	0.15083	0.00471412	0.0520088	-0.058864	0.172444	0.197704	-0.00629825	0.0801596	0.150026	0.119151	-0.155833	-0.127479	-0.136449	0.114328	-0.183503	-0.0821417	-0.19711	-0.0656791	-0.132067	-0.00629516	-0.103821	0.0208399	-0.43051	0.141272	0.147619	0.0912989	0.113235	0.135075	0.115363	0.295783	0.596697	0.736768	-0.0129216	-0.0176923	-0.103785	0.0392443	0.00454456	0.0808165	0.0901666	0.0686005	0.0838638	0.100763	0.0121126	-0.0519218	-0.148158
CHADL	-0.0103778	0.0103037	-0.023825	0.026828	-0.003002	0.0747944	-0.0523016	-0.0256284	-0.0286304	-0.184009	-0.00718554	-0.0588114	-0.0238499	-0.0897021	-0.00962254	-0.106083	-0.0176218	-0.231331	0.0874748	0.0285471	0.00732613	0.0369799	0.192423	0.15443	0.16614	0.0884259	-0.29862	-0.156735	0.108144	-0.361256	-0.394758	-0.445484	-0.454313	-0.027117	0.412303	-0.016709	-0.1655	-0.22398	-0.0521979	-0.272091	-0.479248	-0.0925227	-0.0984003	-0.268998	-0.124654	-0.115569	-0.210213	-0.340527	-0.168095
CHAF1B	-0.0431651	0.0419111	-0.019543	-0.005507	0.025049	0.00076514	0.0379877	-0.0398014	0.261932	-0.452591	-0.0298018	-0.0717054	0.194051	0.000555745	0.0731249	-0.00407853	0.233548	0.00156978	-0.126892	-0.0553454	-0.0404013	-0.0449355	-0.0405998	0.0722313	0.158479	-0.248253	0.27925	-0.0244206		-0.134405	0.0947111	0.147946	-0.127787	-0.101767	-0.204505	-0.015383	0.0968357	0.0562027	0.0159041	-0.0229223	-0.0245845	0.0464937	-0.165816	-0.243607	-0.207394	0.0355107	-0.0646447	-0.00887013	-0.251684
CHCHD10	0.00471174	-0.00472718	-0.151057	0.032559	0.118498	0.0328027	0.0257878	-0.060447	-0.0235399	-0.0161939	-0.129277	0.0293395	-0.107372	-0.216694	0.0495589	0.198295	0.0514777	-0.0970001	0.158095	0.00890961	0.170165	-0.0314484	0.0898261	0.0805318	0.0739101	0.0504718	0.59185	0.106957	-0.259117	0.0634064	0.115244	0.0939185	0.0729728	-1.48317	-1.28531	-1.54043	-0.057914	-0.0148672	-0.0795977	-0.102851	-0.035819	-0.208032	-0.154218	-0.205164	-0.116662	-0.140957	-0.405784	-0.0223133	-0.060682
CHCHD3	0.0355827	-0.0364825	-0.122526	-0.080561	0.203088	0.00205289	0.040545	-0.0438337	0.221874	0.0258407	0.0357521	0.23234	-0.007219	-0.115677	-0.106573	-0.091151	-0.190917	-0.0134379	0.131493	-0.0866131	-0.0362058	-0.194272	-0.0109784	0.055622	-0.207291	-0.00506225	0.362348	-0.0934865	-0.0392241	-0.155439	0.140366	0.116502	-0.0188802	0.020691	0.142677	0.275175	-0.00573206	-0.0436385	-0.0609566	-0.0425748	-0.0316325	-0.0370646	-0.210713	-0.00263152	-0.00187229	-0.0612859	-0.120551	-0.1588	-0.0542463
CHCHD6	0.022675	-0.0230371	-0.063399	-0.174394	0.237793	-0.0134554	-0.0137456	0.0268219	0.165246	-0.131217	-0.00153966	0.1215	-0.0381039	-0.208797	-0.00440251	-0.00570955	-0.00215936	-0.0705139	0.332485	-0.230295	0.13208	-0.168303	-0.0494568	0.0156479	-0.0836797	-0.0151209	0.661499	-0.259119	-0.268995	0.0782818	0.19524	0.282065	0.0636513	-0.32053	-0.409664	0.204173	-0.185073	-0.076999	-0.0247	-0.119267	-0.0231554	-0.133703	-0.191694	-0.232943	-0.144754	-0.212732	-0.337526	-0.319002	0.0329499
CHD8	-0.00675282	0.00672136	-0.114864	-0.160417	0.275283	0.0243567	0.0266634	-0.0524153	-0.113236	0.0988369	-0.0839647	-0.138923	0.0985037	0.0945405	0.00252748	-0.113859	0.0545692	0.106013	-0.0245257	-0.0284471	-0.0644017	0.12781	0.107359	-0.015711	-0.120376	0.160464	-0.0309802	0.140991	-0.256709	0.064121	0.0381602	0.0243079	0.115397	-0.139934	-0.297344	0.040211	-0.000972244	-0.0733043	-0.0607196	0.0111285	-0.0702976	-0.13942	0.137863	0.15299	-0.0636634	0.0584734	-0.00216981	0.0630072	0.0392492
CHEK2	-0.057296	0.0551072	0.07443	0.144186	-0.218617	-0.00912312	0.0574828	-0.0504199	0.0309755	0.143746	-0.0907812	0.0625476	0.00201543	-0.311759	-0.132961	-0.0500413	0.0207059	0.0995429	0.0664479	-0.0961036	0.225054	-0.0444042	0.220769	0.0386598	-0.0774923	-0.0734137	-1.27385	-0.869516	0.553168	-0.285629	-0.39598	-0.0591889	-0.193069	0.350419	0.642687	0.043386	0.0184467	-0.01312	-0.0524154	0.0170877	-0.0652434	0.065094	0.022386	-0.184693	0.112054	0.0278954	-0.103655	0.369654	0.394775
CHERP	0.0242611	-0.024676	-0.198198	-0.09226	0.290459	-0.017049	-0.0201057	0.0364503	-0.0743642	-0.175657	-0.172906	-0.023917	0.0160419	-0.0976042	0.0621823	-0.000434529	-0.0520614	0.0681679	0.0638805	-0.117194	0.188784	0.211091	0.106725	-0.069371	0.311912	0.209	-0.0122115	0.002201	0.123373	0.158682	0.170916	0.16143	0.152057	0.606823	0.542498	0.364203	-0.043708	-0.0042776	0.0103103	-0.0770394	-0.0294487	0.0786352	0.0612765	0.00467482	0.0370313	0.107886	-0.171158	0.271848	0.203796
CHFR	0.0171462	-0.0173524	-0.076776	-0.169255	0.24603	0.0267199	0.00101055	-0.0282551	-0.0602483	0.222636	-0.172784	-0.18503	0.107048	0.114165	-0.0821372	-0.272548	-0.007767	-0.0452028	-0.17899	-0.235899	0.0944548	-0.156391	-0.0327959	0.0109064	0.126532	0.345614	0.099963	0.080355	-0.334011	-0.572779	-0.213416	-0.258608	-0.438086	0.110357	0.192926	0.389825	0.0119304	-0.000533063	-0.0863435	0.0316976	-0.0280408	-0.0991848	-0.00524695	0.0124486	0.0342918	0.429504	-0.149691	-0.182486	-0.206302
CHGA	-0.0024183	0.00241425	0.044513	0.282262	-0.326775	0.000485865	-0.0167191	0.0160472	-0.0430302	-0.0747693	0.0417537	-0.0218731	0.00378757	-0.0832344	0.118379	0.092606	0.0650023	-0.0120258	0.120582	-0.0518565	0.135308	-0.0361359	0.0935033	0.118669	-0.00255505	-0.0187943	0.629556	0.41364	-2.2028	0.36306	0.399749	0.458684	0.401253	-0.832224	-1.46852	-1.18131	-0.181452	-0.338698	-0.101003	-0.281863	-0.498315	-0.0923049	-0.0832593	-0.048941	-0.0880222	-0.144195	-0.245994	-0.245536	-0.0435787
CHI3L1	0.00708088	-0.0071158	-0.192275	0.009214	0.183062	0.0722316	0.0379318	-0.117135	-0.147129	-0.112691	-0.145208	0.0218256	0.129164	-0.299408	0.0997885	-0.23528	0.0678358	0.0680523	0.101969	-0.0183944	0.233627	0.249297	0.213984	0.0591293	0.275198	-0.339146	0.101901	-0.0301026	-0.153	-0.0418448	0.0372669	0.379229	0.106939	3.59875	3.4617	4.20179	0.613896	0.552791	0.684975	0.643882	0.567764	0.318608	0.2854	0.316654	0.0108854	0.42697	0.225885	0.740705	0.4392
CHKA	-0.005889	0.00586506	0.17109	0.088433	-0.259524	-0.0141898	-0.0203803	0.0339546	-0.24547	0.0427577	-0.0852359	-0.0255653	0.223797	0.102403	-0.247843	-0.155811	-0.0392578	-0.0843238	0.0511634	-0.0715885	-0.0247533	0.0284353	0.155752	0.145469	-0.124509	0.0116076	0.113894	0.105203	-0.136341	-0.564208	-0.329711	-0.265456	-0.540635	-0.114657	-0.052426	-0.703138	-0.0503713	-0.0301221	-0.014174	-0.0635521	-0.0591923	-0.377483	-0.16983	-0.121106	-0.153287	0.0358505	-0.247508	-0.20524	-0.122938
CHMP1B	0.0034648	-0.00347314	-0.021613	-0.15738	0.178992	0.00647907	0.0150846	-0.0218219	0.0525905	0.298799	-0.0532211	0.16614	0.231872	-0.0964093	-0.226955	-0.357782	-0.102345	0.0940139	-0.00487473	-0.175377	-0.0673477	-0.113338	-0.171932	0.00457203	0.119668	-0.0702855	-0.0481949	0.183243	0.149788	-0.467885	-0.154365	-0.0152649	-0.459503	0.12489	-0.041525	0.326276	-0.0323977	-0.0364804	-0.0779932	-0.026973	-0.052372	0.275456	0.0345259	0.0242326	0.162377	0.220963	0.00796253	0.000247493	-0.0472927
CHMP2A	0.00510876	-0.00512692	0.027189	0.028102	-0.05529	0.00358973	0.0153946	-0.0191985	0.069409	0.00268058	-0.0487106	0.144315	-0.0396564	-0.188025	-0.0228078	-0.0723113	0.00850713	0.0271233	0.158296	-0.106746	-0.0436829	-0.14702	-0.00907479	0.00644794	0.012277	0.0444849	-0.288761	-0.0460452		-0.18303	-0.0583936	-0.0262471	-0.155735	0.784076	0.636421	0.68404	0.0291151	-0.00332893	-0.00944253	0.0113081	0.0417047	-0.0807977	-0.111068	-0.0465352	-0.0016569	-0.0760264	-0.187678	-0.0980859	0.045977
CHMP5	0.0184746	-0.0187142	-0.525933	-0.033489	0.559423	0.00406469	0.0379512	-0.0431646	0.0307397	-0.0407578	0.0711381	0.122536	0.00593791	0.0521398	0.0338899	-0.077632	-0.0302429	0.00824	-0.0649283	0.0535521	-0.0100599	0.0226026	-0.0940971	0.0539985	0.0157704	-0.0157653	0.288689	-0.0389008	-0.0612141	-0.024349	0.174001	0.151961	-0.0249048	1.58007	-0.237419	1.87444	-0.0683353	-0.0744018	-0.0542893	-0.0110369	-0.0293725	0.0453029	-0.0365162	-0.0598633	0.0713785	0.0571164	-0.0202531	-0.144071	-0.11975
CHMP6	-0.0173366	0.0171308	-0.228043	-0.027397	0.255441	-0.00162314	-0.0194429	0.0207844	0.0711275	-0.0779078	-0.114543	-0.0845418	-0.0237797	-0.195233	0.0471431	0.0682015	0.0283827	-0.0224838	0.304966	-0.0389707	0.16549	-0.180642	-0.100108	0.0103361	-0.0173529	0.098855		-0.131671	-0.246656	-0.371048	-0.129762	-0.144631	-0.350792	0.472566	0.35498	-0.037563	0.00805701	0.000793437	-0.0081082	0.0337453	0.0224939	-0.0473178	-0.0431188	0.0415864	-0.0598054	-0.0243654	-0.216529	0.136476	0.15198
CHMP7	0.0104212	-0.010497	0.122671	-0.051029	-0.071644	-8.60665e-05	-0.0257489	0.0253819	-0.0333519	-0.0685146	-0.0058785	-0.0188202	0.0445755	-0.133045	0.0624211	0.0393272	-0.0419608	-0.00903836	0.415469	-0.0325091	0.0612367	-0.0572622	0.0031605	0.14385	0.0530715	0.0277699	-0.0815067	0.0482217	-0.315182	0.16307	0.142016	0.126061	0.115151	-0.014801	-0.096151	-0.115083	-0.171633	-0.136875	-0.0577247	-0.108463	-0.192657	-0.098788	-0.0801454	0.0314135	-0.157789	-0.0383755	-0.409683	-0.138863	0.0693449
CHP	-0.0155165	0.0153513	-0.034305	0.119285	-0.084981	0.0613506	-0.0717747	0.00732579	-0.175552	0.147943	-0.0821489	0.0309497	-0.00347066	-0.283802	-0.00773095	0.0705496	0.00510403	-0.0995021	-0.257763	0.227706	0.114873	0.0442121	-0.158438	-0.10688	-0.0284289	0.133663	-0.594445	0.0438656		-0.314564	-0.0942286	0.157365	-0.431419	-0.138515	-0.249244	-1.10854	-0.187498	-0.0276333	0.0597747	-0.222945	-0.0515625	-0.241547	0.00504888	-0.142776	-0.0993699	0.0568489	-0.106891	0.172398	-0.302775
CHPF	-0.00215969	0.00215646	-0.208963	-0.03213	0.241094	-0.038556	-0.0160107	0.0529828	0.0775607	-0.223673	-0.0447616	-0.104616	0.0246834	-0.192754	0.0461572	0.0340074	0.0846504	0.106238	0.395142	-0.0837921	-0.0896675	-0.169423	0.000622994	-0.0329454	-0.327838	-0.173097	0.157622	-0.0627763	-0.233834	0.0106122	0.0184522	0.0354658	-0.0405086	-0.412803	-0.368716	-0.728369	-0.0860519	-0.0294089	0.033949	-0.077308	0.0324577	-0.152282	-0.0845198	0.0642653	-0.283087	-0.0693408	-0.156078	-0.202556	-0.0207393
CHPT1	0.0136083	-0.0137378	-0.082116	0.096119	-0.014004	0.00980993	0.012841	-0.0229229	0.0666782	0.227021	-0.0517008	0.127658	0.0267615	-0.115104	-0.124617	-0.147919	-0.0959575	0.128868	0.0665807	-0.0412102	-0.13488	0.0877361	-0.0902863	0.0548189	0.0148846	0.0713434		-0.567459	0.435853	0.116142	0.269641	0.067671	0.10741	-0.920538	-0.68113	-1.13204	-0.00174668	-0.00996079	0.083285	0.0442459	0.0509443	-0.048251	-0.137792	-0.243517	0.116452	-0.238082	-0.248503	-0.468862	-0.0794776
CHRAC1	0.0129953	-0.0131134	-0.133939	-0.072589	0.206529	0.00564809	0.0248804	-0.031088	0.0727791	-0.111861	-0.0660803	0.151195	0.0306902	-0.210235	-0.0610663	-0.096457	0.0459067	-0.0139653	0.244016	-0.326893	-0.00824867	-0.153743	0.108002	0.0545086	0.0870628	0.104955	-0.533439	-0.314	0.927922	-0.14706	-0.213843	-0.258629	-0.279896	0.689201	0.869176	0.724265	0.053688	0.00183691	0.0305513	0.0245651	0.0362191	0.138846	0.204777	0.307657	0.122732	0.134218	0.0780149	0.189652	0.409229
CHRD	-0.0318895	0.0311998	0.234246	0.129606	-0.363851	-0.00158046	0.00348224	-0.00190834	0.203435	0.00947672	-0.285625	-0.316083	-0.335422	0.0375193	0.0635502	0.0170674	0.141384	-0.112957	0.0726025	-0.458573	0.362166	0.0959308	-0.142972	0.214802	-0.00803153	-0.111015	0.173426	0.468705	-0.548917	0.417931	0.323637	0.333169	0.359375	-0.153806	-0.069857	-0.118739	-0.00194025	0.00990081	0.0753179	-0.023314	0.0291661	-0.488514	-0.0579333	0.0672316	0.00734975	0.0407214	0.151244	-0.082661	-0.17343
CHRM1	-0.0583407	0.0560728	-0.021615	0.20934	-0.187726	-0.010627	0.0293319	-0.0191713	-0.167184	0.113282	0.104385	0.108284	0.0388465	-0.0178613	-0.0924756	-0.00570167	-0.0483054	0.144284	-0.243238	0.0243865	0.155174	0.0189607	-0.0328778	0.0443169	0.024649	0.0172687	0.289574	-0.269586	-0.541576	0.709632	0.816805	0.661407	0.690727	-0.053174	0.063943	-0.062212	-0.0134694	-0.0184368	-0.0590941	-0.0387529	-0.0492579	-0.227705	-0.214533	-0.143206	0.0776805	-0.31684	-0.346746	0.086022	-0.0800415
CHRNB2	-0.0640795	0.061354	0.061196	0.176577	-0.237773	0.0114749	-0.0071686	-0.00437623	-0.125353	-0.0332043	0.140043	0.00917251	-0.00889342	-0.0313247	-0.0360559	-0.17508	0.0613246	0.101713	-0.019098	0.0918993	-0.193276	0.0025497	0.104616	-0.0465894	0.153848	0.192641				0.365895	0.50531	0.429268	0.273157	0.120778	0.068172	-0.118268	0.0304938	0.0240339	-0.0109857	-0.0242785	-0.0289673	-0.120762	0.027254	-0.12067	-0.0559647	0.00468004	-0.163027	-0.204628	-0.249482
CHUK	0.0261448	-0.0266274	0.101814	0.040417	-0.14223	0.0187555	0.0311505	-0.0512674	-0.193346	0.182528	-0.0673647	-0.00863711	0.045409	-0.0365644	-0.195101	-0.19866	-0.0743721	0.20002	-0.283391	-0.219817	0.118611	-0.00193726	0.078017	0.177473	0.21452	0.38746	-0.0651646	-0.019018	0.0510882	-0.180413	0.130178	0.0262796	-0.093282	0.102525	0.20288	-0.051147	0.0633479	0.00632199	-0.0547813	0.0353691	-0.0058934	-0.0891294	0.142912	-0.00296403	0.112186	0.288114	0.157945	0.0611256	0.0514836
CIAPIN1	0.0151005	-0.0152602	0.038684	0.109201	-0.147885	0.00321288	-0.0148971	0.0115573	0.0179618	-0.245908	0.0381657	0.116253	0.0140143	-0.277147	-0.126523	-0.0859171	-0.0940844	-0.0746697	0.238307	-0.0254824	-0.00790416	-0.0200838	-0.0625192	0.0367008	-0.00411747	-0.186818	-0.371839	-0.311977	-0.189184	-0.172071	-0.253336	-0.333543	-0.192884	-0.457341	-0.258101	-0.528763	0.0211326	0.0585101	0.0642966	0.0439009	0.0234802	-0.235639	-0.0429443	-0.142615	-0.031356	-0.137136	0.00236634	-0.148299	-0.0391912
CIB1	-0.0018823	0.00187985	0.255099	0.094255	-0.349354	0.0066184	0.00545906	-0.0121541	0.0910741	-0.117006	0.0021234	-0.0216051	-0.116405	-0.195503	-0.0136617	-0.111178	-0.0131097	-0.17815	0.337498	-0.101381	0.0455167	-0.174482	0.0749126	0.0752907	-0.172624	-0.0452469	0.304504	-0.132932		-0.140368	-0.101266	-0.0341487	-0.182853	1.1488	1.51233	0.794706	0.0476389	0.00938677	-0.00189185	0.090195	0.0735784	0.0225001	0.0122374	0.0356339	-0.0842411	0.159641	-0.374941	0.116655	0.274463
CINP	0.00828057	-0.00832838	-0.160212	-0.076549	0.236761	-0.0392499	0.0672829	-0.0304753	0.0337312	0.18474	0.0275592	0.218506	0.196061	-0.238371	-0.122067	-0.228069	-0.344227	-0.0455034	-0.00542978	-0.146158	-0.0687661	-0.387831	-0.128833	-0.102835	-0.167948	0.00676015	-0.125377	0.0493778	-0.0444472	-0.341262	-0.129497	-0.101134	-0.288344	0.204087	0.16057	0.426348	-0.063731	-0.0565775	-0.0991447	-0.0322482	-0.071757	-0.0550191	-0.111939	0.0207143	-0.074368	-0.0533859	-0.0829828	-0.258995	-0.142285
CIRBP	-0.00361953	0.00361047	-0.173316	0.161971	0.011344	0.0379237	-0.0463426	0.0071618	0.0392228	0.0691947	0.180306	0.161907	-0.415024	-0.528304	0.245439	-0.19016	0.122724	0.406567	-0.0349028	-0.485626	-0.0532493	-0.0635397	0.0486915	-0.302572	0.514823	0.575023	-0.521061	0.0107441	-0.162982	-0.742551	-0.671385	-0.498336	-0.969605	-0.137883	-0.037962	0.017052	0.0402319	0.0326211	0.187406	-0.0479516	0.0386399	0.212942	0.198791	0.181953	-0.0580151	-0.308761	-0.348991	-0.0291052	0.668313
CIRH1A	0.00356586	-0.00357469	0.068067	-0.167706	0.099638	0.032512	-0.0335733	0.000304516	-0.120353	-0.00862803	-0.0358019	0.0325769	0.100937	0.0591718	0.012854	-0.00677811	-0.0906377	-0.0322676	0.133556	0.0155011	0.00989918	-0.114714	0.0774665	0.0888758	-0.016787	0.0791181	-0.167606	-0.173244	0.0693393	0.0608287	0.166794	0.256233	0.0665174	0.740991	0.416946	0.119817	-0.0685481	8.94155e-05	-0.012738	-0.133836	0.00847484	-0.127737	-0.0604954	0.0135997	0.069783	0.132452	-0.200436	-0.0444138	0.0926922
CISD1	0.00818019	-0.00822684	-0.1614	-0.095093	0.256493	-0.0256463	0.00631802	0.0189624	-0.0558698	-0.0162975	-0.0262227	0.0122454	-0.0616654	-0.049302	0.129558	0.104599	0.0354347	-0.119892	0.128558	0.076236	0.0625923	-0.115401	-0.021156	-0.0290234	-0.0332168	0.00178671	0.34531	-0.163674	-0.135365	0.0859127	0.218246	0.271376	0.121137	-0.027431	-0.148833	-0.043048	-0.158173	-0.0653771	-0.0513656	-0.0788745	-0.00968872	-0.110805	-0.166967	-0.21213	-0.0835888	-0.141728	-0.212041	-0.212502	-0.0736645
CISH	0.0216922	-0.0220234	0.048807	0.259438	-0.308244	0.00349012	-0.0151254	0.0115062	0.0804849	-0.0656685	-0.082082	-0.21923	-0.0679293	0.149787	0.0979215	-0.0808723	-0.100258	0.0820038	-0.03651	0.152039	0.206097	0.131689	-0.389403	0.163436	0.221986	0.0615845	0.432961		-0.0463182	-0.0913043	-0.120883	-0.0446615	-0.24664	0.32706	0.300476	-0.201706	0.0773694	0.0821372	0.0423031	0.0610706	0.0880777	0.265919	0.143857	0.0397293	0.198533	0.123619	0.198197	0.421989	0.392222
CITED1	-0.0218134	0.0214885	-0.105038	-0.075029	0.180068	0.028612	-0.0103615	-0.0186941	0.280465	-0.150173	0.0108669	-0.298646	0.201588	-0.29394	-0.127988	0.0364917	0.0244126	-0.211305	0.467122	-0.179393	0.184579	-0.293317	0.145791	0.237369	-0.457678	0.0214309		-0.186051	-0.291982	0.361107	0.468753	0.61933	0.343473	-0.21921	-0.460647	-0.415028	-0.0403492	-0.0283725	-0.0103981	-0.0787833	-0.0509378	-0.298596	-0.40976	-0.638116	-0.0937278	-0.210984	-0.509442	-0.399223	-0.153779
CIZ1	-0.0129754	0.0128598	-0.144042	0.08721	0.056832	0.0208073	-0.00998532	-0.0110497	-0.240451	-0.0493114	-0.136729	-0.221021	-0.0879296	0.117948	-0.136092	-0.053156	0.0246871	0.182142	0.281387	0.0359752	0.160197	0.0996203	0.287168	0.0721799	-0.0130479	0.0244803	-0.520931	-0.174782	-0.250009	-0.0741743	-0.167738	-0.129646	-0.195776	0.249073	0.569653	0.555435	0.0549887	0.0161625	0.0347575	0.0150637	0.0376693	-0.151068	0.157683	0.135052	-0.0919522	0.129417	-0.0688937	0.273342	0.371938
CKAP4	-0.00591385	0.00588971	-0.40813	-0.318392	0.726522	0.0120891	-0.00340196	-0.00876836	-0.120383	-0.207921	-0.200567	-0.112006	-0.104012	-0.0283123	-0.0188405	0.0160653	0.0489084	0.136545	0.216847	-0.0136871	0.162809	-0.0441328	0.0213947	0.137619	0.253754	0.103229		0.136883	0.186577	0.07086	0.0926972	0.123356	0.0587521	1.27891	1.19954	1.11659	0.0590326	0.00493967	-0.0239882	0.0859689	0.0765264	0.118171	0.216435	0.56584	0.102817	0.286203	0.104901	0.766411	0.509934
CKAP5	0.00726707	-0.00730387	-0.073219	-0.175288	0.248507	0.0182018	-0.0141095	-0.00428272	-0.0300363	0.106414	0.109603	0.0351178	-0.018697	0.0296847	-0.0634479	-0.117042	-0.0747361	0.0299045	0.275787	-0.0494311	-0.0703515	-0.0801924	-0.0792132	-0.0293012	-0.0983913	0.0147666	-0.154675	0.217542	-0.141946	0.0522056	0.157456	0.148418	0.0751205	-0.185274	-0.409379	-0.180776	-0.0751747	-0.0112193	-0.0209659	-0.0744616	0.0275707	0.158442	0.0828392	0.0217289	0.071761	-0.0183786	-0.0193832	-0.148466	0.220754
CKB	-0.00606759	0.00604217	-0.177701	0.400765	-0.223065	-0.0126602	-0.0416681	0.0527027	0.0260131	-0.045319	0.0640476	-0.0489275	0.0430654	0.080938	0.0592769	0.0238669	0.0353876	-0.0401539	0.102347	-0.00675152	0.0286836	-0.13991	-0.018349	0.0128743	0.00282909	0.12399	1.29076		-1.20808	-0.0222934	0.00727115	0.0171409	-0.0340677	-1.80549	-1.53829	-1.28535	-0.171181	-0.0131652	0.064256	-0.186006	-0.0185916	-0.10236	-0.0744698	-0.0177624	-0.0772999	0.0514262	-0.236167	-0.108469	-0.0712092
CLCN2	0.000969991	-0.000970644	0.122313	-0.12396	0.001647	0.00611426	-0.00362073	-0.00251322	-0.193466	0.185995	-0.0202448	-0.134412	0.0923704	-0.179916	-0.107128	-0.114608	0.00936857	0.300296	0.389831	-0.251968	0.0812037	-0.343156	0.0595553	0.0420197	-0.00455942	0.131186	0.13404	-0.00357367	-0.45249	-0.207462	-0.220012	-0.255239	-0.22262	-0.568265	-0.772306	-0.372123	-0.0337347	0.00569603	-0.00561848	-0.0418247	-0.025461	-0.307677	-0.116821	-0.270622	0.185048	-0.189631	-0.528576	-0.355315	-0.22118
CLCN3	-0.0110253	0.0109417	0.259952	-0.16723	-0.092723	0.0184619	0.0314236	-0.0512485	-0.0618528	0.0245862	-0.000517403	-0.088007	0.11363	-0.281177	-0.128674	-0.119119	0.033324	0.0266705	-0.29692	-0.00964536	0.0112028	-0.0374033	0.170581	0.132174	0.2513	0.256367	-0.244794	0.38768	-0.428311	-0.461838	-0.0153246	-0.0352245	-0.168984	-0.540848	-1.20157	-0.793458	-0.114459	-0.102815	-0.12405	-0.127322	-0.0823939	-0.144237	-0.0723452	-0.132829	-0.179423	-0.101114	-0.482101	-0.0423668	-0.353705
CLCN4	0.0169824	-0.0171847	0.2099	-0.021264	-0.188636	-0.00879477	0.00570534	0.00304816	0.0511957	0.121837	0.10421	0.144924	0.127325	0.0691002	-0.17785	-0.250904	-0.0157578	0.0585935	-0.1439	0.0273882	-0.165853	0.013929	-0.103117	0.0327545	-0.0545177	-0.0868118	0.0366435	0.283983	-0.823094	-0.838337	-0.281315	-0.214751	-0.722867	-0.587384	-0.458415	-0.245976	-0.110673	-0.0924797	-0.132207	-0.0967946	-0.0544753	-0.0162524	0.0277212	-0.0678743	-0.000624076	-0.0786233	-0.0924347	-0.360542	-0.339217
CLCN5	-0.0213004	0.0209904	0.051405	0.120121	-0.171527	-0.00655437	0.0453683	-0.0401019	0.0957638	0.205207	0.023347	-0.0722393	0.170738	0.144408	0.125091	-0.0963173	0.25019	0.135964	-0.255565	0.08469	0.066486	-0.036884	0.00157549	0.0383526	0.0115824	0.11753	-0.714558	-0.262869	0.165476	0.272093	0.139382	0.258012	0.215107	0.04239	0.082587	0.394709	-0.0680182	-0.113056	-0.159591	-0.0844465	-0.0845048	0.264332	0.0778052	0.0508332	0.205649	0.242437	-0.0855241	-0.159083	-0.0489852
CLCN7	0.00983097	-0.00989842	0.161039	0.25614	-0.41718	-0.0323392	-0.0220833	0.0529123	-0.104356	0.132265	-0.151119	-0.345085	0.123399	-0.0241993	-0.0761312	-0.160188	-0.0799412	0.0486118	0.234341	-0.0505524	-0.0503589	-0.107058	0.0756266	0.0197451	0.0180857	0.137651	-0.229683	-0.0724467	0.0618785	0.226849	0.044755	0.13724	0.168091	0.251942	0.485368	0.04159	0.00173325	0.0812836	0.132001	0.0105339	0.0621546	-0.0280297	0.290316	0.312875	0.144699	0.310826	0.0262807	0.483797	0.303393
CLCNKB	-0.0263777	0.025904	0.087165	0.18989	-0.277055	0.0216579	-0.00974345	-0.0121616	0.21375	-0.31282	0.121442	-0.0935429	0.0416071	0.198527	-0.148595	-0.20381	0.229057	-0.136065	-0.834538	-0.201978	0.11178	-0.0424159	-0.156505	-0.0326356	0.273113	-0.196161	-0.322302	-0.597855	0.643108	-0.0955282	-0.142066	-0.162653	-0.222409	-0.001529	0.062824	-0.10824	0.0447743	0.0575612	0.0313522	-0.000109626	0.0259933	-0.0635137	0.142627	-0.0662123	-0.152029	-0.228702	0.0639059	0.227515	-0.0353159
CLDN11	-0.0162851	0.0161033	0.368292	-0.127519	-0.240774	0.00463012	0.0238793	-0.0290047	-0.0117336	0.213574	0.0328369	0.0146796	0.16875	-0.358435	-0.185945	-0.346542	0.0196954	-0.241958	-0.392312	-0.180821	-0.0976243	-0.29526	-0.24393	-0.292596	-0.0495189	-0.140664				-0.759142	-0.760886	-0.393793	-0.702583	-0.6354	-0.832474	-0.49099	0.0793656	-0.0229764	0.00547763	0.0533617	0.152084	0.00934795	-0.145867	-0.213514	-0.157288	0.104256	-0.392278	-0.0467645	-0.575649
CLDN5	-0.00253778	0.00253332	0.013571	0.169391	-0.182961	-0.0272552	0.0656049	-0.0406885	-0.295786	0.0134998	0.205062	-0.133613	-0.0133607	0.273526	0.385465	0.394083	0.12121	0.397788	0.487259	-0.506436	0.281723	-0.167694	-0.273852	0.111647	-0.489918	-0.544184	0.081349	0.0181592	-1.33201	0.00990422	-0.0621354	-0.0836444	-0.0609839	0.153411	0.195412	0.605175	0.0995073	0.0542915	0.080972	0.0851218	0.099261	-0.128896	0.0531933	0.0193623	-0.397874	-0.12693	-0.409524	-0.0661297	0.487715
CLDN7	-0.0289402	0.0283711	0.129407	0.188945	-0.318354	0.0205181	-0.0120076	-0.00873325	-0.34349	-0.412613	0.296774	-0.0176786	-0.0320621	0.276442	0.374806	0.664932	-0.193446	-0.271478	0.256001	-0.364543	0.327168	-0.105801	0.167228	0.453652	-0.053552	-0.33135		-0.329584	0.35159	-0.0118642	-0.0556093	-0.0895984	-0.018957	1.47466	1.49319	1.04545	-0.0436965	-0.0431885	0.0056987	-0.0461441	0.00486289	-0.468175	0.524312	0.11698	-0.179404	-0.0229684	0.0726378	0.402072	0.0473918
CLDND1	0.00519533	-0.00521411	0.004935	-0.15156	0.146625	-0.027206	0.0500111	-0.024138	0.438589	0.191932	0.221562	0.498211	0.360106	0.0525459	-0.539584	-0.660937	-0.49324	0.0723299	-0.578802	-0.263016	-0.123899	-0.757605	-0.583317	-0.381448	-0.638348	-0.355837				-0.481822	-0.242394	-0.160417	-0.448232	-0.102673	-0.588991	-0.150489	-0.0162968	-0.0894373	-0.115386	-0.0372728	-0.0436259	0.183293	0.232543	0.0776023	0.226581	0.291956	0.0712567	-0.825703	-0.563385
CLEC11A	0.0149646	-0.0151215	-0.103394	-0.048014	0.151408	0.0108912	-0.00743042	-0.00352542	-0.492036	0.125387	-0.0284438	0.281344	0.0873983	-0.0281601	-0.012003	-0.0408342	-0.0232311	-0.234693	0.5329	0.0902655	0.0508883	0.123053	0.148165	0.0565418	-0.214072	-0.302235				0.078502	0.054259	0.109442	0.101525	0.122044	-0.224621	-0.0288	0.00214982	-0.00367382	-0.0191549	0.0104733	-0.0155573	0.13958	-0.167363	-0.042661	-0.0612005	-0.15314	-0.109153	0.142043	0.383233
CLIC1	0.000547752	-0.00054796	-0.251691	-0.317888	0.569577	0.0347488	-0.0408342	0.00508237	0.00773261	-0.0637787	0.0409061	-0.185924	0.225753	-0.172334	-0.0929519	-0.0768148	-0.206832	0.047946	0.478089	0.278246	-0.0771796	-0.237794	-0.538769	0.179686	-0.614049	-0.323098	-0.0505724	-0.316144	0.478637	-0.497383	-0.219987	-0.123891	-0.550251	3.11476	3.17471	2.1391	0.415567	0.462677	0.501567	0.401894	0.454167	0.913644	0.853925	1.11244	0.779963	1.32821	0.908393	1.33999	1.5376
CLIC4	0.0112173	-0.0113052	0.179932	0.28595	-0.465882	0.0172912	0.00163979	-0.0191625	-0.0732152	0.115474	0.0417929	-0.119144	0.0607466	0.00690928	-0.169516	-0.238996	-0.08668	0.041618	-0.0255106	-0.123364	-0.116188	-0.069362	0.101338	0.0348183	0.0247665	-0.09138	-0.434838	0.165773	-0.0732544	-0.885776	-0.457873	-0.324252	-0.973982	0.248495	0.98723	-0.711562	0.0873993	0.0298095	-0.0020609	0.0627896	0.104806	0.065696	0.145724	0.0998819	0.104189	0.0996898	0.0885484	0.143299	-0.0214131
CLK1	0.0107421	-0.0108227	0.03863	-0.04874	0.01011	0.012002	0.0214534	-0.0340648	-0.401559	0.448447	-0.11638	-0.302499	0.158951	0.357361	-0.329297	-0.191094	-0.163909	-0.0175212	-0.215303	-0.31457	0.0992344	0.0204935	-0.0433156	-0.0110928	0.28329	0.37121	-0.0137251	0.179834	0.139446	0.0266036	-0.0162076	0.00228779	0.0475448	-0.119973	-0.136126	-0.127071	0.0121371	-0.070145	-0.0643031	0.0200862	-0.100804	-0.567433	-0.1149	-0.166235	0.115299	0.139373	0.0176429	-0.812643	-0.546662
CLK3	0.00607994	-0.00610568	0.279106	0.199638	-0.478744	-0.0282393	0.0421765	-0.0149113	-0.0166239	0.0538934	-0.0030152	-0.139844	-0.107347	0.0618516	-0.284319	-0.0844479	-0.158337	0.00991123	0.235152	-0.155619	0.0621503	-0.00907247	0.20046	0.173996	-0.152177	0.0290635	-0.300568	-0.0743084	0.0148111	-0.139394	-0.0748511	0.0041439	-0.13517	0.161045	0.129562	0.117739	-0.0312347	-0.0357878	-0.0945036	-0.0317386	-0.0683872	-0.325033	0.0206279	-0.078694	-0.00887784	0.213989	-0.218628	-0.192873	-0.0156185
CLN3	-0.000360345	0.000360255	-0.31654	0.254868	0.061672	-0.0194604	-0.0252789	0.0437192	-0.1329	-0.138791	-0.296539	-0.204902	-0.149246	-0.0240515	-0.0095893	-0.265024	0.0402562	-0.0120891	0.41221	-0.0159867	0.282693	0.165949	0.17976	0.177879	-0.0495211	0.0219472	-0.52549	0.087874	0.25664	-0.486532	-0.3225	-0.302155	-0.506163	0.503906	0.859271	-0.014035	0.0109875	0.0478273	0.140348	0.00869814	0.0522792	0.0048757	0.22103	0.172927	0.0308305	0.287334	0.254991	0.553205	0.49956
CLN8	0.000433083	-0.000433213	-0.04442	0.014752	0.029668	0.00732815	-0.000503551	-0.00685962	0.0487424	0.0815065	-0.156203	0.0909376	0.0737273	-0.262026	-0.179266	-0.163145	-0.0278568	-0.0362815	-0.00635323	-0.155377	0.0973017	0.0102403	-0.0281839	-0.0481943	0.19481	-0.000429901	-0.120717	0.212423	-0.00988435	-0.887921	-0.563133	-0.466366	-0.896329	-0.02424	0.053023	-0.166562	0.0110309	-0.00883925	-0.0175572	-0.0333066	-0.0385305	-0.123164	-0.019494	0.195147	-0.167725	-0.0742764	-0.293707	0.211906	-0.147555
CLNS1A	0.00410654	-0.00411826	0.227405	-0.025272	-0.202134	0.0258778	-0.0144805	-0.0117512	0.125149	-0.0929546	-0.0132615	0.0691032	0.0179056	-0.0302647	0.0741813	-0.0318984	0.0879132	0.018766	-0.0758531	0.0254731	0.0552763	0.00103462	-0.0181958	0.00532051	0.0588717	-0.0539436	0.266041	-0.16145	0.00952597	-0.119808	-0.0149315	0.0116268	-0.124939	0.025063	0.090488	-0.469899	-0.136296	0.0135772	-0.027692	-0.210887	-0.0842424	0.00909127	-0.0752742	-0.0560459	-0.00786121	-0.0847468	-0.01414	-0.00282233	-0.115845
CLPB	0.00985132	-0.00991905	0.189265	0.134351	-0.323615	0.00565804	0.00124772	-0.00693405	0.114024	-0.0997273	-0.133873	-0.147609	0.0828335	-0.176654	-0.182274	-0.19361	-0.204846	-0.0273991	0.40376	-0.140145	-0.0102055	-0.294281	0.124809	0.115337	-0.154058	0.0715903	-0.285176	-0.0556504	0.00177806	0.129199	0.117108	0.205959	0.154031	-0.180841	-0.002221	-0.654255	-0.098355	-0.0673863	-0.0456862	-0.0763945	-0.169669	-0.251479	-0.0640789	-0.0365512	-0.200096	-0.0905019	-0.149474	-0.0704183	0.080371
CLPTM1	-0.000521087	0.000520899	-0.020407	0.181877	-0.161471	-0.0163648	-0.0218048	0.0374237	0.0371462	-0.113972	-0.0414665	0.0240248	0.00641157	-0.0587537	0.0702674	0.0683518	0.0181404	-0.0177317	0.319407	-0.140807	-0.102744	-0.0916337	-0.0244558	-0.0320498	0.0495142	-0.0322666		0.445348	-0.559207	-0.203496	-0.0437027	-0.0781013	-0.141086	-0.262405	-0.045794	-0.555533	-0.102919	-0.0167267	0.0431072	-0.101162	0.0543635	-0.0555162	-0.103612	0.0327455	-0.195741	-0.131541	-0.189477	-0.0345769	0.0565335
CLPTM1L	-0.0041316	0.0041198	-0.432469	-0.324779	0.757247	-0.031656	-0.00157497	0.032516	-0.0569258	-0.0479304	0.0441204	-0.0402317	0.0569438	-0.0389166	-0.126777	-0.233273	-0.0648698	-0.0394972	0.195423	-0.100476	0.0254434	0.0359568	0.0417274	0.0540331	0.118388	-0.0197039	-0.180326	0.131991	-0.236618	-0.0736574	-0.0465746	-0.0881015	-0.103024	0.776173	-0.213172	0.724241	0.00401673	0.0680966	-0.017445	0.0320832	0.022463	0.078148	0.150471	0.236086	0.0147065	0.232499	0.027928	0.211541	0.192556
CLPX	0.0167152	-0.0169111	0.082849	-0.118197	0.035349	-0.00294142	-0.0287625	0.0310791	0.0896375	0.24995	0.0455559	0.258736	-0.0802635	-0.238151	-0.184775	-0.0493917	-0.0563154	0.0171808	-0.0278163	-0.0709721	-0.065066	-0.18797	-0.0403087	0.179376	-0.052691	0.0351026	0.311238	0.230467	0.0337376	-0.217753	0.0752717	0.197332	-0.18708	0.090808	-0.054362	-0.077282	-0.00699376	0.00502869	-0.0229011	-0.0122389	-0.0635618	-0.083377	-0.0565661	-0.163361	-0.0693542	-0.0152703	-0.404373	-0.104332	-0.0459754
CLTA	-0.019271	0.0190169	0.003771	0.079711	-0.083483	-0.016799	-0.00349092	0.0200484	-0.0318847	-0.089338	-0.0529168	0.0607958	-0.0169542	-0.234077	0.0936847	0.135042	0.157147	-0.0778298	0.0449247	0.059448	0.223636	-0.11543	-0.0456805	-0.066071	0.124994	0.0361248	0.266399	0.0518851	-0.180532	-0.270192	-0.282974	-0.174916	-0.352971	-0.968538	-1.40364	-1.28775	-0.0580511	-0.00567275	0.0204934	-0.159902	-0.0852001	0.00244315	-0.0427262	-0.0347444	-0.166547	-0.0339335	-0.199523	0.147117	-0.0461602
CLTB	-0.0127693	0.0126573	-0.085113	0.429565	-0.344452	-0.00743259	-0.0163086	0.023439	0.166249	-0.109934	0.00445288	-0.0338891	0.000683504	-0.000882494	0.0390357	-0.0807382	0.0247687	-0.0887766	0.0675961	-0.145109	-0.0294575	-0.133461	-0.0510622	-0.0241061	-0.0990071	0.041607	0.206223	0.204772	-0.3047	0.23063	0.169077	0.190605	0.197572	-0.319328	-0.015599	-1.15166	-0.0988995	-0.0429894	-0.0101531	-0.0728312	-0.0571838	-0.140086	-0.249663	-0.123024	-0.197614	-0.100464	-0.364327	-0.441312	-0.249232
CLU	-0.0132564	0.0131357	0.479134	-0.048018	-0.431118	0.00133402	0.00954778	-0.0109554	-0.0807481	-0.12017	-0.107195	0.0334854	0.0762921	-0.0966433	0.0372327	0.010946	0.0901533	0.035698	0.0867556	0.0364092	0.093039	0.0515539	0.0429763	0.0402625	0.142476	-0.12427		0.221003	-0.388929	-0.446945	-0.302307	-0.384318	-0.444386	-0.475913	-0.709567	-0.564042	0.0116145	0.0258704	0.000156631	-0.00119357	0.0496545	0.0994548	0.041395	0.0628662	0.0527194	0.0196614	0.0779709	0.251963	0.0688301
CMAS	0.0143776	-0.0145223	-0.168388	0.022579	0.145808	0.0123564	0.00443783	-0.0169533	-0.0721587	-0.101481	-0.0439436	-0.0184275	-0.0869053	-0.10349	0.13414	0.1405	0.0063314	-0.07857	0.202797	0.0119671	0.211116	0.0180639	0.143425	0.0527992	0.0110779	0.103639	0.331574	-0.155608	0.267085	0.0874514	-0.243816	-0.267633	0.0346657	-0.994752	-0.859525	-0.523937	-0.0859553	-0.0625895	-0.0984459	-0.129143	-0.063764	-0.189565	-0.128697	-0.165752	-0.0607508	-0.104832	-0.205813	-0.297056	0.0507258
CMIP	-0.00992413	0.00985633	-0.37174	0.284008	0.087731	0.0301588	0.0283436	-0.0603447	-0.253315	0.0413452	-0.0299469	-0.211649	0.056116	0.0149978	-0.0104091	0.0110408	0.111322	0.0717033	-0.0392849	0.0794469	0.090257	-0.0755832	-0.0217108	0.0644353	-0.0262959	0.194937	0.0126965	0.084494	-0.812928	0.415469	0.330196	0.222724	0.431294	0.171083	0.001567	-0.669439	-0.0201918	-0.0555739	-0.0386037	-0.132055	-0.119872	0.0681561	0.204412	0.122497	0.0265954	0.116802	-0.116186	0.224636	-0.121378
CMPK1	0.0275121	-0.028047	-0.060524	0.027431	0.033092	0.0141953	0.0216206	-0.036507	0.195237	0.118171	0.057898	0.126987	0.0203236	-0.0287238	-0.170106	-0.249648	-0.208389	0.0628502	0.00418552	-0.128926	-0.0938929	-0.21801	-0.246645	-0.0529501	-0.0915309	-0.140952	-0.507661	-0.166855	0.187792	-0.1577	-0.00885083	0.0509296	-0.166654	0.317789	0.1355	-0.134002	-0.0556024	-0.0506479	-0.0480732	-0.0209604	-0.00241626	0.048665	0.0334473	-0.077642	0.0128026	-0.00544393	-0.10582	-0.289366	0.0655918
CMTM3	0.0104065	-0.0104821	-0.57239	-0.140425	0.712817	0.0501637	-0.0478616	-0.00397507	0.000202609	0.14591	-0.10077	0.066891	-0.0963781	-0.0271208	-0.0866859	-0.390451	-0.303241	-0.0574655	0.408712	-0.160288	-0.263059	-0.185176	-0.379402	-0.0439669	0.24955	0.243897	-0.861832	-0.632845	0.637275	-0.453129	-0.385706	-0.430191	-0.473613	1.43927	1.16373	1.87697	0.17738	0.200063	0.258937	0.166332	0.188399	0.482859	0.692091	0.573098	0.601568	0.636527	0.22523	1.25192	1.05301
CMTM6	0.016821	-0.0170194	-0.429404	-0.173026	0.602431	0.0336189	-0.013513	-0.0207114	-0.150664	0.00440571	-0.13393	-0.151451	0.0329594	0.00911786	-0.0501719	0.101821	0.0917617	-0.0214199	-0.0855438	-0.00919628	0.0966841	0.106299	0.104351	-0.109727	0.214377	-0.0305901	-0.385814	-0.1479	-0.318762	-0.171151	-0.0708064	-0.159979	-0.219379	1.55697	1.07583	1.5713	0.146739	0.12808	0.15406	0.0965297	0.150571	0.425672	0.345068	0.402792	0.32318	0.247287	0.0259005	0.915402	0.546071
CMTM8	0.0614721	-0.0642084	-0.2269	0.079502	0.147399	0.0161087	-0.00454243	-0.0117111	0.00802532	0.0363593	-0.0845891	0.074478	-0.374226	-0.357987	0.134712	0.0621793	0.151706	-0.23736	0.301329	-0.178672	0.161031	0.0459952	0.146268	-0.135486	-0.207274	0.298521	-0.041918	-0.0599532	0.19259	0.195103	0.28413	0.333315	0.0268941	0.112729	-0.105306	-0.134098	0.0182091	-0.0147984	-0.000795909	-0.0585507	-0.0242896	0.122006	0.0755978	0.143006	0.31441	0.235879	-0.0658789	-0.0211866	0.300547
CNBP	0.0108709	-0.0109534	0.057517	-0.01379	-0.043726	0.0135704	0.0335213	-0.0483492	0.00108315	0.145221	0.0459163	0.14241	-0.0211293	-0.0837486	-0.0199855	0.0690552	-0.00856091	0.0452521	-0.0390972	-0.0468459	-0.106122	-0.0468148	-0.0279836	-0.010706	-0.010612	0.0913579	-0.0879439	-0.000343072	0.109542	-0.229819	0.00594549	0.0799703	-0.189725	0.25947	0.082986	0.154613	0.0470593	-0.0378166	-0.0380329	0.0275701	0.0179494	0.00035847	0.0188773	-0.0415558	-0.0116112	-0.056869	-0.199842	0.0207241	0.085521
CNDP2	0.00756746	-0.00760736	-0.089653	0.058105	0.031549	-0.0238538	-0.029348	0.0517693	0.131939	0.0613763	-0.0157332	0.0847788	0.0530437	-0.148676	-0.171241	-0.317594	-0.134945	-0.00271572	-0.115754	-0.110185	-0.0671501	-0.0383054	0.0660222	0.0348405	0.144188	-0.0154897	-0.276649	-0.0161344	-0.401756	-0.163804	-0.0902456	-0.0730129	-0.201255	0.544757	1.15866	-0.201396	0.122027	0.111237	0.16991	0.174529	0.0976858	0.31155	0.341243	0.529875	0.107097	0.361232	0.227118	0.759863	0.448702
CNIH	0.0148669	-0.0150217	0.043181	-0.192807	0.149627	-0.0217868	0.0244819	-0.00307135	0.141428	0.0850154	0.0841555	0.0497201	0.0954874	0.0144343	-0.100702	-0.165639	-0.116518	-0.0226707	0.0338291	-0.0511272	-0.0407427	-0.080155	-0.0830608	0.0543776	-0.0248593	-0.0734331	0.055106	-0.286071	-0.10413	-0.071697	0.0829511	0.0728768	-0.04071	-0.030137	0.185207	-0.159052	-0.0504992	-0.0348231	-0.0692873	-0.0150303	-0.0375816	0.0398192	-0.119301	-0.0705196	-0.00196708	0.025156	-0.0840045	-0.472339	-0.212332
CNN1	0.0205256	-0.0208218	0.125483	-0.325627	0.200144	0.0473572	-0.023743	-0.0248062	0.163448	-0.22131	-0.106358	0.362647	-0.197306	0.594882	0.270811	-0.414697	-0.288203	-0.217468	-0.0250189	-0.136967	-0.202176	-0.226659	-0.346544	-0.254901	0.0447534	-0.325155		-0.150316	-0.31184	-0.00777916	-0.0668958	-0.0753734	-0.0553429	-0.002554	-0.225763	-0.230668	0.0272968	0.0428848	0.0765162	-0.0354915	0.00722244	-0.425025	0.260787	-0.0637668	-0.179458	-0.0882061	-0.0448505	-0.274058	-0.424496
CNN3	0.0213776	-0.0216991	-0.073462	-0.170575	0.244038	-0.00404063	0.0295738	-0.0260784	-0.0666636	0.0254495	-0.0615262	-0.0883721	0.0793824	0.0106784	0.0362166	0.0159475	0.0453647	0.0442231	0.0112833	0.127421	-0.00792418	0.0582205	0.0510954	0.00762582	0.15791	0.0731671	-0.187757	-0.0978956	-0.102384	-0.347842	-0.190711	0.0520473	-0.547885	0.251826	-0.075623	0.578685	0.126941	0.0885197	0.0982642	0.114919	0.100447	0.273558	0.170174	0.339548	0.191401	0.401088	0.200932	0.623494	0.408289
CNOT1	0.00505662	-0.0050744	0.0423	0.045006	-0.087305	0.0327494	-0.000545256	-0.0329523	-0.106547	0.0370103	-0.0374513	-0.00795619	0.0107779	-0.0294406	-0.088816	-0.176698	0.0314187	0.153265	0.254044	-0.113585	-0.125929	-0.112548	0.0768007	0.0542075	0.0416846	0.0524314	-0.198975	-0.0791935	0.107739	-0.25935	0.0161111	0.0647251	-0.192965	0.231364	0.307528	0.267137	0.011305	0.0187973	-0.00236183	0.0499036	0.0448815	-0.0204296	0.0885655	0.172378	0.0818503	0.0123926	-0.0155278	0.0063158	0.227801
CNOT2	0.0230839	-0.0234593	0.20801	-0.119593	-0.088418	0.0103558	0.011073	-0.0216703	-0.0250043	-0.0152889	-0.141283	-0.0367689	-0.0694865	0.0496177	-0.0198989	0.0690543	0.0560937	0.128376	0.0698044	-0.0720946	0.0250423	0.0576623	0.0661071	0.17288	-0.131274	0.27778	-0.27383	-0.045187	0.1435	0.238833	0.210416	0.124092	0.255878	0.100524	0.291123	-0.409211	-0.0140675	-0.0200345	-0.0840098	0.0173334	-0.0205398	-0.150022	0.096566	0.0438573	0.0567015	0.0159661	-0.124662	-0.0581122	0.0601182
CNOT7	0.0167955	-0.0169933	-0.121571	-0.250798	0.37237	-0.0191641	0.0296977	-0.0110097	0.0298058	0.158466	-0.0345923	0.186689	-0.0268049	-0.0891094	-0.0669352	-0.0914151	-0.0752607	0.0200631	-0.316751	-0.0728454	0.00287099	0.0659994	0.0499473	0.0362403	0.109415	0.0195886	-0.150732	0.115865	-0.260607	0.0800654	0.187335	0.210808	0.105443	-0.35171	-0.375378	0.451415	-0.00545801	-0.049216	-0.0753377	-0.0461069	-0.0910903	-0.00215733	-0.117884	-0.0494623	0.144352	0.0413777	-0.0101053	-0.138624	-0.213604
CNOT8	0.000766666	-0.000767073	0.064426	0.084168	-0.148594	0.00240922	0.0307326	-0.0338679	0.141611	-0.0386297	-0.0452189	0.105782	0.0445672	0.00144774	-0.230779	-0.174035	0.0891006	-0.0570616	0.0900949	-0.0320401	0.0221382	-0.053688	-0.081205	0.190195	0.0299828	0.0708715	0.108834	-0.0927727	-0.214173	-0.558831	-0.170349	-0.0431444	-0.552049	0.334341	0.594474	-1.05086	-0.051798	-0.0567695	-0.0927827	-0.0752632	-0.071975	-0.0182026	-0.0529828	0.0475756	-0.0785674	0.0507423	-0.33858	-0.100756	-0.0504579
CNP	-0.0016775	0.00167555	0.323701	-0.117336	-0.206365	0.00115797	-0.0329294	0.0310612	-0.128449	-0.0189954	0.0102438	-0.0919074	-0.00726303	-0.11835	-0.0101617	-0.10897	0.0174075	0.00502658	-0.0427477	-0.0559484	0.0393002	-0.0389131	-0.0192732	-0.0296035	0.0719838	-0.0347441	0.177147	0.55673	-1.11676	-0.457345	-0.397962	-0.312558	-0.414419	-1.61577	-1.66944	-1.53033	-0.0169228	0.0254808	0.0343441	-0.0218509	-0.0219343	-0.0385488	0.0153374	0.0280919	-0.0541982	-0.0652235	-0.0983687	-0.0746787	-0.192669
CNPY2	0.0115491	-0.0116423	-0.043818	0.019854	0.023964	0.014887	0.0420977	-0.0588666	0.178696	0.0188101	-0.157912	0.0515004	0.136683	-0.269807	-0.10585	0.106594	0.0217733	-0.124769	0.211219	-0.210983	0.116042	-0.146289	-0.0177018	0.00645654	-0.0618225	-0.0424015	-0.326634	-0.137132	-0.261059	-0.437403	-0.0429163	-0.0136014	-0.312914	0.222761	0.352163	0.111567	-0.0231146	-0.0590525	-0.0726341	0.00109945	-0.0101603	0.017645	0.0121005	0.124193	-0.203521	0.0831865	-0.281895	0.265682	0.0652154
CNR1	0.00819125	-0.00823802	-0.17865	-0.072241	0.250889	0.00831523	-0.0169165	0.00845366	0.110029	0.403808	-0.0295112	-0.0340087	0.0623507	-0.193418	-0.194026	0.0411568	-0.149482	0.00256761	-0.151048	-0.148552	0.0817645	-0.057524	-0.0412901	-0.0160486	0.0778179	0.186539		0.390512	-0.747349	0.560575	0.738859	0.625191	0.593973	-0.651772	-1.00255	-0.029702	0.00443238	0.0275603	-0.0195423	-0.00165079	0.020814	-0.13078	-0.0219294	-0.290742	-0.129405	-0.076005	-0.331143	-0.35379	-0.321699
CNTFR	-0.00974246	0.00967711	0.127675	0.167129	-0.294803	-0.0372247	0.000846099	0.0354631	-0.474938	-0.391063	-0.552934	-0.385244	-0.206243	-0.182377	-0.241931	0.0903017	-0.0100348	-0.384713	0.0260213	-0.182741	0.0766832	-0.131049	0.19905	-0.0208236	0.494199	-0.312379	-0.0741184	-0.299366	-0.408927	0.0104473	-0.0828741	-0.0996573	-0.159252	0.032617	0.052133	0.112279	0.0123022	0.00351583	0.03837	0.035846	0.0983332	-0.066592	-0.094953	-0.423633	-0.526203	-0.243906	-0.417689	-0.50686	-0.164953
CNTN1	0.0763938	-0.0806663	0.474951	-0.035017	-0.439934	0.0108425	0.0329735	-0.0449291	-0.0370001	0.17097	0.0332254	0.0055927	0.0025062	-0.0371242	-0.0141999	-0.0573237	-0.0514181	0.0816682	-0.0296821	-0.00188514	-0.0607933	-0.0354378	-0.0631283	-0.00356623	0.0917106	0.0173255	0.290442	-0.00519679	-0.506823	0.399815	0.513138	0.458168	0.387975	-1.89462	-1.79531	-2.30867	-0.0428749	-0.0610915	-0.0717114	-0.133859	-0.036347	0.0902971	-0.0697587	-0.150574	0.125929	-0.0313955	-0.215863	-0.178795	-0.11832
CNTN3	0.0482087	-0.0498754	-0.038616	0.0616	-0.022985	0.0277945	0.0152383	-0.0440483	-0.127372	0.117936	-0.140654	0.0352831	-0.167199	-0.0393395	-0.200885	-0.0436459	0.0802772	0.136252	0.0803299	-0.114206	0.0815492	-0.0402955	0.0586406	0.235777	0.285789	0.50862		0.0520035	-0.0187239	0.651609	0.647086	0.49231	0.606314	-0.180626	-0.084367	-0.145863	0.0070011	0.00117703	-0.0204073	-0.0373215	-0.00114482	0.102629	-0.111112	-0.0587006	-0.227394	-0.107685	-0.451037	0.0367821	-0.330838
CNTROB	0.0452634	-0.0467296	-0.256352	-0.124608	0.380959	0.00627634	-0.00505105	-0.00124834	-0.0356782	-0.168978	0.219307	-0.106038	-0.254727	-0.0013006	0.134632	0.120453	0.035776	0.143748	-0.0267623	0.101691	0.116829	-0.129114	0.207278	0.297216	0.136568	-0.0620748	-0.195053	0.0925269	-0.198308	0.211306	0.160147	0.105641	0.0129191	0.205553	0.239632	-0.040577	0.220841	0.168054	0.193807	0.168803	0.10203	-0.0594008	0.249717	0.0772224	0.047001	0.151392	-0.054132	0.212645	0.0470745
COASY	-0.00550305	0.00548213	0.183486	-0.065434	-0.118051	-0.0203605	-0.0223652	0.0417988	0.241908	-0.0326436	-0.0429601	0.226893	0.12571	-0.148194	-0.133997	-0.150804	-0.0265493	-0.130446	0.333	0.0127601	-0.0749854	-0.406626	-0.0173243	0.110277	-0.308719	-0.281418	-0.0155129	-0.332466	-0.0868495	0.143191	0.0581976	0.109397	0.138231	-0.110784	-0.161774	0.188186	-0.0739295	0.000636147	-0.0320314	-0.0648732	-0.0203062	-0.210891	-0.0743352	0.00229605	-0.149322	0.0338979	-0.0301889	0.111001	-0.0449046
COG1	0.025854	-0.0263258	0.069093	-0.108834	0.039741	0.0167373	-0.0120834	-0.00480968	-0.0973015	-0.171577	0.104188	-0.0937988	-0.0119567	0.030182	0.0752564	-0.0177195	0.078194	0.122534	0.0329203	-0.0126126	0.134647	0.0737152	0.0953369	0.110051	0.139922	-0.19359	0.0331753	-0.149468	-0.202856	0.272454	0.130204	0.149149	0.23443	0.301355	0.090583	-0.031025	0.0167122	0.021727	-0.023756	-0.00414391	-0.00367631	-0.00115858	0.044158	0.0938787	-0.0396225	-0.0723495	-0.0173097	0.0525453	0.126406
COG8	0.00684805	-0.00688071	-0.077692	0.29519	-0.217497	-0.00304128	0.00439806	-0.00136734	0.138076	0.0239947	-0.049747	0.12187	0.0746692	-0.160454	-0.0461396	0.0297352	-0.101192	-0.0190532	-0.128846	-0.0645501	0.0836437	-0.0715119	0.0391175	0.00622432	0.062034	0.00513529	-0.0930862	-0.273625	0.0568934	-0.257513	0.00992124	0.0414629	-0.280269	-0.201537	0.027612	-0.617422	-0.11507	-0.117383	-0.17033	-0.00150644	-0.106596	0.0390775	-0.0536226	-0.0388218	-0.0842725	0.00814803	-0.174836	-0.321186	-0.101164
COIL	0.00917256	-0.00923126	-0.122944	-0.090176	0.213121	-0.00422949	0.0231198	-0.01921	0.199116	0.0882538	-0.103745	-0.118199	-0.172479	-0.236705	-0.060109	0.0214826	-0.0999512	0.00137693	0.360435	-0.084626	0.108651	-0.127819	0.038031	0.00816022	-0.0805499	0.0658702	0.296669	-0.500349	0.386701	-0.284057	0.0992197	0.125362	-0.2228	-0.051978	-0.151626	-0.212447	-0.0757741	-0.0885097	-0.162812	-0.0371042	-0.0547019	-0.00787313	-0.179184	-0.327981	-0.115385	-0.140096	-0.328051	-0.0734164	0.256357
COL12A1	0.0616008	-0.0643488	-0.174701	-0.260781	0.435481	0.00980571	0.0255763	-0.0360909	-0.424676	-0.000443518	-0.208717	-0.248	-0.106132	0.0232707	0.0763537	-0.703857	0.191419	0.230208	0.471565	-0.113976	-0.0422852	0.0294952	-0.484945	-0.211505	0.852214	0.00469789		-0.453197	-0.128295	0.249446	0.393796	0.254073	0.352218	0.27809	0.221842	0.047123	0.00895232	0.000478672	-0.0207177	-0.0652772	-0.0206125	-0.168143	-0.163439	0.195052	0.652328	0.223046	0.135218	0.157822	0.553089
COL14A1	-0.00993982	0.0098718	-0.292112	-0.155754	0.447866	0.0259523	0.00159325	-0.0280526	-0.263084	-0.134189	0.119712	-0.582414	-0.180307	0.921468	-0.253181	0.134272	-0.450896	-0.223981	0.115834	0.0725791	-0.438497	-0.137456	-0.464217	-0.320239	-0.0577968	0.196694	-0.250097	-0.0788782	0.11655	-0.166801	-0.0742162	0.00439419	-0.0707389	-1.21699	-0.708895	-2.44667	0.0810108	0.048624	0.0589536	0.0664761	0.0492071	-0.371889	-0.179432	-0.68707	-0.0403944	-0.399146	0.151256	0.0197786	-0.308821
COL18A1	0.00306298	-0.0030695	-0.204583	0.155469	0.049115	0.0168813	-0.0194494	0.00233682	-0.150722	-0.0908981	-0.141993	-0.0406965	0.121795	0.181752	0.113296	0.124497	-0.0604735	0.270576	0.151137	0.0405643	-0.0299336	-0.0542366	-0.148598	0.0314071	-0.132067	-0.0626362				-0.35764	-0.485691	-0.435315	-0.361844	1.48935	1.45202	0.520164	0.114177	0.0418687	-0.00184983	0.187767	-0.0844991	0.00865084	0.141831	-0.153756	0.0387327	-0.0038764	-0.180844	-0.0861948	0.0287841
COL1A1	0.0272684	-0.0277938	-0.030113	-0.391588	0.421701	0.0840688	-0.0149539	-0.0735325	-1.26266	-0.190041	-0.378804	-0.198687	0.0878657	0.893844	-1.1519	-0.59969	-0.257872	-0.230903	-0.270217	1.44996	-0.802751	-0.459539	-0.999426	-1.04032	-0.0524384	-0.993583	-0.954301	-0.217865	0.591461	-0.571122	-0.0683142	-0.780327	-0.511555	0.38422	0.246971	-0.923354	0.313762	0.187364	0.205389	0.283755	0.0750731	-0.114503	0.08335	-0.448848	-0.0193858	-0.13272	-0.237412	-0.951473	-1.35365
COL1A2	0.00970552	-0.00977125	-0.231135	-0.462531	0.693668	0.0713259	-0.0818007	0.00639245	-1.09504	-0.0167074	0.00585763	-0.493868	-0.209929	1.01774	-0.63942	-0.293413	-0.128936	0.282804	0.221743	0.626712	-0.823794	-0.224941	-0.848606	-0.675419	0.135771	0.0193384	0.460599	0.249364	-0.271753	-0.47144	-0.0455437	-0.436545	-0.418302	-0.035323	-0.006729	-0.720354	0.210862	0.134068	0.201066	0.219172	0.0022373	0.141569	0.277509	-0.2841	0.368937	-0.186261	0.305416	-0.509316	-0.447529
COL2A1	-0.0587766	0.0564754	-0.835741	-0.091935	0.927677	-0.00178594	-0.0265051	0.027779	0.284841	-0.807106	-0.377253	0.501808	0.274418	-0.165674	0.00531992	0.0610187	0.00223721	0.269845	0.099857	-0.12856	0.260883	0.536343	-0.180339	0.171244	0.200738	-0.800593			-0.546221	-0.227116	-0.0934897	-0.226791	-0.180074	-0.246965	-0.867603	-0.805277	0.0755229	0.0099635	0.00351319	-0.0101897	-0.013954	0.279041	-0.468336	0.6107	0.169599	0.0566889	0.326939	0.0835099	0.094959
COL3A1	0.00729762	-0.00733473	0.244203	-0.452668	0.208464	-0.0291061	0.0131919	0.0154789	-1.02102	-0.0676115	-0.220492	-0.884889	-0.352373	1.0507	-1.23751	-0.934997	-0.243786	0.520729	0.197892	-0.285641	-0.906404	-0.401039	-1.32919	-0.908624	-0.0161889	-0.326413	-0.746354	0.0682201	-0.23195	-0.537103	-0.163525	-0.562906	-0.585235	0.758189	0.919545	-0.030309	0.268106	0.156994	0.0947636	0.333444	0.00375784	0.0230217	0.276759	-0.206171	0.502932	0.0549603	0.161812	-0.428048	-0.376788
COL4A1	-0.0022963	0.00229265	-0.747611	-0.199245	0.946857	-0.0498881	0.0689351	-0.0217361	-1.04334	-0.271753	0.0718708	-0.87209	-0.0103394	1.04531	-0.32314	0.00619733	-0.111314	0.244086	-0.0457219	-0.300851	-0.392925	-0.241649	-0.363564	-0.201611	-0.580863	0.0906006	-0.479417	-0.215299	-0.499404	-0.495055	-0.177388	-0.0237548	-0.499123	1.81572	0.852648	2.18464	0.28873	0.179187	0.192366	0.28653	0.20514	0.0186258	0.209712	-0.118354	-0.0280599	0.00801167	-0.210127	-0.177153	-0.0467191
COL4A2	0.0116238	-0.0117182	-0.595238	0.194545	0.400694	-0.0100905	-0.00134943	0.0113592	-0.74162	-0.0476105	-0.161964	-0.503062	0.148158	0.725866	-0.299946	-0.139896	-0.110397	0.36478	0.297076	-0.218532	-0.101918	-0.166981	-0.163142	0.00348463	-0.246485	0.0457579	-0.520514	0.0430648	-0.297814	-0.163761	-0.11943	-0.0324808	-0.0520298	1.42185	0.902293	1.12268	0.0768741	0.0391403	0.0443748	0.126921	0.066141	-0.0528813	0.136872	-0.0508382	-0.0736366	0.0483119	-0.109709	-0.15256	0.0704314
COL4A5	0.017123	-0.0173287	0.365136	-0.528312	0.163176	0.0246321	-0.0371106	0.0117455	-0.237657	0.445576	-0.382991	-0.293298	0.260587	0.205119	-0.293913	-0.260259	-0.0585024	-0.0343704	-0.16395	-0.138707	-0.0807737	-0.307876	-0.25818	-0.256151	-0.235209	-0.101819	-0.310249	-0.157559	0.344636	-0.754922	-0.31276	-0.406041	-0.731752	-0.548316	-0.742742	0.602184	-0.00833761	0.0304183	-0.0119676	0.0423381	-0.02694	-0.0676114	0.0754693	-0.242192	0.15688	0.196288	-0.170369	-0.0729361	-0.261089
COL5A1	0.00886113	-0.00891589	-0.205879	-0.360234	0.566112	-0.015281	-0.013139	0.0280063	-0.641403	-0.0920657	-0.141619	-0.164523	-0.230275	0.825592	-0.220165	-0.186266	-0.102136	0.333192	0.136045	-0.180054	-0.261318	0.207502	-0.245123	-0.172663	0.190495	0.204616	-0.343619	-0.224656	0.54849	-0.0438965	-0.133515	-0.268571	-0.118641	0.365619	0.003685	0.786246	0.0500491	0.0393596	0.0100094	0.100961	-0.000365634	0.0694703	0.289477	0.11594	-0.0376104	0.154085	0.06536	0.0404505	0.250957
COL5A2	0.0539406	-0.056036	-0.175375	-0.307596	0.482972	-0.0136958	0.0203733	-0.00690328	-1.06043	0.100794	-0.0962186	-0.313845	-0.46966	0.595651	-0.887847	-0.298203	-0.198013	0.245704	-0.0306145	0.141754	-0.402815	0.0540127	-0.330737	-0.100727	-0.152005	0.396864	0.0844228	0.226	-0.678221	0.501941	0.493914	0.426164	0.44222	0.636653	0.279276	0.313691	0.138752	0.0291116	0.0169417	0.248162	-0.0179383	-0.268994	0.000386361	-0.301552	0.085231	-0.0241861	0.117557	-0.358148	-0.192806
COL6A1	0.0192778	-0.0195389	-0.043449	-0.052979	0.096429	0.00953333	-0.00452287	-0.00505815	-1.71353	-0.200659	0.146522	-0.610103	-0.0585679	0.449777	-0.258219	-0.282015	0.0857575	0.493507	0.197882	-0.125014	-0.0130119	0.0169271	-0.059709	-0.0357442	0.339593	0.370738	-0.574271	0.066694	-0.112209	-0.468029	-0.183114	-0.468678	-0.39757	0.10834	0.921927	-0.392418	0.0071	-0.0316208	-0.00912258	-0.0217973	-0.0506144	-0.151908	0.111269	-0.381416	0.367818	0.0518698	0.275184	-0.402998	0.0074648
COL6A2	0.00357782	-0.00358671	-0.258494	-0.023813	0.282306	-0.000163829	-0.00481591	0.00496315	-0.28147	-0.0893343	-0.415299	-0.703581	0.0367043	0.436113	-0.498198	-0.651775	0.0539844	0.174581	0.254345	-0.205725	-0.191828	-0.168585	-0.654932	-0.115827	0.165202	-0.236629	-0.493632	0.205207	0.0303131	-0.113846	-0.275731	-0.551674	-0.261806	0.627423	0.686922	0.522946	0.00391652	-0.00415675	0.0213295	-0.0591848	-0.0448737	-0.352609	0.00693149	-0.576184	0.0748291	0.296283	-0.0999604	-0.684549	-0.577847
COLQ	0.00017677	-0.000176792	-0.089005	0.049959	0.039047	0.0176543	-0.0256985	0.0076877	0.271575	-0.231577	-0.0695793	-0.0138074	0.0134047	-0.022331	0.00928931	-0.12139	0.0925589	0.0342437	-0.357647	-0.0795327	0.114765	0.129044	0.0992182	-0.00611443	0.100951	-0.197042	-0.125095	0.24788	-0.388719	0.0468377	-0.144792	-0.106711	-0.0829687	0.311853	0.067944	0.264423	0.0636552	0.0928392	0.0358666	0.0185573	0.0338169	0.0838621	-0.0168074	-0.026667	0.0786673	0.0964118	0.053051	0.295633	-0.0364712
COMMD2	0.00682912	-0.0068616	0.062768	-0.147818	0.085052	0.0194741	0.0112779	-0.0312646	0.380213	0.0466077	0.0653575	0.213926	0.172628	-0.136108	-0.0874127	-0.161157	-0.150557	-0.0592319	0.130197	-0.276334	-0.235461	-0.0371812	-0.138389	0.0133638	-0.0359245	-0.250892	-0.261382	-0.43187	0.298103	-0.19442	-0.027827	-0.02973	-0.233196	0.646405	0.687802	0.616683	-0.0835744	0.0252119	-0.0287642	-0.109406	0.0196931	-0.104783	-0.0741436	0.133394	0.0297261	-0.0191327	-0.233935	-0.315094	0.111296
COMMD3	-0.000143491	0.000143476	-0.093048	-0.090566	0.183613	0.0246839	-0.0140914	-0.0109151	-0.00584298	0.106239	0.0131197	-0.0584844	-0.210439	-0.250027	0.218478	0.152801	-0.00784345	-0.194366	0.204012	-0.0843178	0.0908167	-0.105964	0.0150645	0.058455	-0.0557941	0.14994	0.0174624	-0.0200898	0.283718	-0.340019	-0.0207039	-0.0227137	-0.254998	0.318055	-0.003706	0.344122	0.00283659	-0.0034851	-0.0183886	-0.020078	-0.00295168	-0.0108643	-0.203121	-0.226912	-0.0795241	-0.079051	-0.379305	-0.0386932	0.245928
COMMD4	-0.00639758	0.00636934	0.045913	0.225622	-0.271535	-0.0320463	-0.0169841	0.0477779	0.140941	0.0159391	-0.0512663	-0.040063	-0.138226	-0.274506	0.0597786	0.0250455	0.0461231	-0.0268615	0.285542	-0.149768	0.107891	-0.11105	-0.0142001	-0.0237827	-0.204103	-0.0253398	0.122957	-0.187367	0.163807	-0.479439	-0.148496	-0.150275	-0.381666	0.250467	0.810255	0.031242	-0.0967087	0.0116951	0.0699226	-0.0475183	0.00505838	-0.124116	-0.153948	-0.0837221	-0.147437	-0.116542	-0.21414	-0.068679	0.206001
COMMD5	0.00394804	-0.00395887	0.041954	0.03106	-0.073013	-0.0250452	-0.00796695	0.0324076	0.22279	-0.107502	0.119299	0.00995151	-0.149579	-0.0441996	0.0700168	0.0246941	-0.0220891	-0.188461	0.484465	-0.154809	0.0293879	-0.247137	-0.0516866	-0.120805	-0.256258	0.129418	-0.220803	0.0259754	-0.137349	-0.155609	-0.0763592	-0.119778	-0.251794	-0.175556	0.195672	-0.218079	-0.0786095	0.00479482	0.0272102	-0.121885	0.00926008	-0.173587	-0.302113	-0.24318	-0.0228534	-0.215675	-0.244178	-0.255619	0.350546
COMMD9	0.0127016	-0.0128144	-0.069823	0.050679	0.019144	0.00809497	0.0244211	-0.0331243	0.165876	-0.330929	-0.174999	-0.116164	0.955027	0.65754	-0.257365	-0.325993	-0.087134	-0.266772	-0.0706076	0.513969	-0.0749209	-0.324829	-0.132309	-0.22268	-0.0830923	-0.332395	0.327618	-0.297641	0.181656	-0.0227049	0.0336359	0.0478559	0.00638062	0.147712	0.393883	0.093871	-0.0107829	0.000671221	-0.0493651	-0.0532678	-0.00324849	-0.104821	-0.402995	-0.223805	-0.455019	0.771607	-0.31761	-0.0908441	-0.230488
COMT	-0.00342458	0.00341647	0.083727	-0.097201	0.013475	0.00108777	0.0214928	-0.0229228	0.0970141	0.0623675	0.0465099	0.1314	-0.496165	-0.676352	0.0106833	0.104064	0.0375082	0.0647741	0.150667	-0.595687	0.0839464	0.0646876	0.142645	0.171465	0.0192155	-0.53706	-0.187824	-0.157475	-0.0722063	-0.731151	-0.231327	-0.297743	-0.599102	1.68851	1.7218	1.81192	0.0312101	0.000622658	-0.0102833	0.0101982	-0.0190563	0.125057	0.127839	0.17889	0.223762	0.19664	0.129483	0.123275	0.257587
COMTD1	-0.0514954	0.0497205	-0.379859	0.338497	0.041363	0.0408064	0.0204597	-0.0633664	0.0288821	-0.0698705	-0.100571	0.118675	-0.00865692	-0.290905	-0.0262664	0.130325	-0.0945992	-0.229192	0.508317	-0.130535	0.121578	-0.199653	-0.0399516	-0.0152067	-0.139121	-0.279343	0.146307	-0.306535	0.113243	0.185712	0.123497	0.131033	0.140347	0.161355	0.444972	-0.249386	-0.0369241	-0.0330959	-0.126214	-0.0428091	-0.0365722	-0.165768	-0.129596	-0.0777657	-0.333583	-0.0921085	-0.417278	-0.173704	0.0936068
COPB1	0.0099939	-0.0100636	0.345113	-0.310177	-0.034936	0.00760661	0.0291905	-0.0376006	-0.0140195	0.016532	0.0073965	0.11471	0.0941768	0.0236133	-0.214103	-0.340388	-0.0919337	0.227403	0.00692702	-0.0433426	-0.0383958	0.0500187	0.0893647	0.164032	-0.0265965	0.0596098		-0.320522	0.449142	0.153936	0.145014	0.14228	0.130029	0.696667	0.303236	0.182271	0.0281215	-0.00305555	-0.0229893	0.00440887	0.0125927	0.122258	0.0457597	0.0174485	0.0206254	0.168183	-0.165824	-0.0535854	0.0667469
COPE	-0.00221343	0.00221004	-0.207009	0.017352	0.189657	-0.0226363	-0.00125277	0.0235189	0.0837385	-0.0475012	0.0149471	0.0554542	-0.0351284	-0.171516	0.0405884	-0.0256381	-0.0665166	-0.0489032	0.270634	-0.119903	0.123526	-0.229582	-0.0221149	0.0307413	-0.0733255	-0.0558343	0.186704	-0.153554	-0.151836	-0.280076	-0.129508	-0.077908	-0.269802	0.147151	0.400521	0.200632	-0.110928	0.0479853	0.0874331	-0.11061	0.016948	-0.0827657	-0.201112	-0.110437	-0.0811808	-0.0944353	-0.201492	-0.0574649	0.259139
COPG	0.0105134	-0.0105906	-0.086348	0.091628	-0.005281	-0.0149955	-0.024383	0.0385758	-0.0751988	0.0907225	0.143546	-0.00820764	0.121425	0.0156073	-0.157465	-0.104752	-0.0577859	0.0916961	-0.0638231	-0.0927507	-0.0805282	-0.0245134	0.0890398	0.052891	0.0405498	0.0769758	-0.0220689	-0.0594434	-0.328944	0.122711	-0.109316	0.247759	-0.240914	-0.132636	0.151852	-0.310602	-0.187867	-0.0406423	-0.0404537	-0.105704	0.010229	-0.0598316	-0.0232344	-0.175481	-0.0373317	-0.26051	-0.103297	-0.31911	-0.134417
COPS2	0.0162903	-0.0164764	0.017625	-0.078286	0.06066	0.0503371	0.00155637	-0.0537726	0.162284	0.117323	0.244429	0.173242	0.202753	0.136649	-0.160552	-0.156998	-0.181152	0.0461524	0.0879294	0.00285667	-0.0566951	-0.0482191	-0.182538	-0.0551777	-0.200277	-0.104773	0.205975	0.244256	0.124359	0.176464	0.355146	0.377316	0.137637	-0.236116	-0.271583	-0.40891	-0.0574126	-0.0364873	-0.0204798	-0.0863705	-0.0313328	0.0633097	-0.0685314	-0.0611054	0.0707688	0.140984	-0.233763	-0.491662	-0.0903023
COPS3	0.0226333	-0.0229941	0.061901	0.058954	-0.120854	0.00826839	0.0588463	-0.0700275	0.170021	0.0881558	0.0861571	0.186719	0.0240617	-0.0257016	-0.0846157	-0.234955	-0.104096	0.0149248	-0.0154821	-0.115796	-0.165749	-0.0313792	-0.0537354	-0.053668	-0.00430468	-0.0960763	-0.0541345	0.27746	-0.105018	-0.202054	0.14905	0.19105	-0.147156	-0.005868	0.024244	0.050093	-0.0297411	-0.0482223	-0.141107	-0.0777866	-0.00913949	-0.11272	-0.0548392	-0.136197	0.0120053	-0.128396	-0.0709087	-0.290225	-0.0733494
COPS4	0.0152595	-0.0154226	-0.051303	-0.041491	0.092796	0.0142234	0.0124355	-0.0270346	-0.0102133	0.0514993	-0.00413426	0.131469	0.0566936	-0.237296	0.0306246	-0.0177209	-0.0549506	-0.00721703	0.257354	-0.112503	0.0265313	-0.0911705	0.0549481	0.0195361	0.0708436	0.0451874	0.109277	-0.188928	0.178266	-0.105236	0.214453	0.310654	-0.0920024	-0.03487	0.01645	-0.424307	-0.0402447	-0.0476182	-0.0711067	-0.049736	-0.0157664	-0.132993	0.0183074	-0.103139	-0.000902785	-0.0278027	-0.222915	-0.232504	0.0955422
COPS5	0.0184731	-0.0187127	0.140426	-0.211288	0.070862	0.0139948	0.00636414	-0.0205871	0.064239	0.0409102	-0.013615	0.114836	-0.0619529	-0.0975541	-0.0612452	-0.157072	-0.0483952	0.00390819	0.045733	-0.0889586	-0.0555833	-0.113949	-0.0495042	-0.00775052	0.00886352	-0.0307834		-0.353573	-0.0332014	-0.252395	0.153443	0.166582	-0.152275	0.419641	-0.012537	-0.79693	-0.0147933	0.0046644	0.00356303	-0.0749453	0.0400541	-0.0299216	-0.023074	-0.244711	0.0391591	-0.127306	-0.267864	-0.22552	-0.0848276
COPS6	-0.00373345	0.00372382	-0.02692	0.078211	-0.051292	0.0144556	-0.0208459	0.00615465	-0.0271857	-0.0628058	0.0449565	0.0238776	-0.0676308	-0.109769	0.0933283	-0.0254644	0.041524	-0.0622727	0.279732	-0.091308	0.097138	-0.0826744	0.0698325	0.0685584	-0.0876313	-0.014987	-0.00358616	-0.297212	-0.148327	-0.113704	-0.000927981	0.012893	-0.106482	-0.472719	-0.429655	-0.170308	-0.122303	-0.0313577	-0.00162216	-0.15961	-0.0965714	-0.108198	-0.0672722	-0.124453	-0.0196943	-0.147714	-0.257386	-0.364696	0.0800064
COPS8	-0.000712187	0.000711836	0.168211	-0.05524	-0.112972	0.00377963	-0.0040512	0.000260752	-0.0408761	-0.120018	0.0695225	0.0242546	0.0859445	-0.0152135	-0.0373865	0.021883	-0.0469894	0.053005	0.203342	0.0329293	0.095505	-0.0673273	-0.0302537	0.018727	-0.0601173	0.0579367		0.414458	-0.62505	-0.630254	-0.0783724	-0.0499785	-0.619129	-0.314625	-0.493388	-0.488758	-0.0791095	-0.0274042	-0.105404	-0.0556227	-0.0259112	-0.133728	-0.0210684	-0.107493	-0.145245	-0.10166	-0.195926	-0.233248	0.00527246
COPZ1	0.00374063	-0.00375035	0.170612	-0.008115	-0.162498	-0.0245027	0.0462314	-0.0228648	0.174935	-0.0369044	0.021341	-0.0243163	0.0987402	-0.0269842	-0.138528	-0.126265	-0.0623271	0.0290708	0.150767	-0.0723583	0.00947959	-0.15244	-0.0262774	0.0187902	-0.015539	-0.0510055	-0.0281632	0.164264	-0.323661	-0.33745	-0.0950441	-0.101573	-0.312605	0.256668	0.376816	0.250581	0.0951132	0.0359748	0.0300025	0.000938748	0.0268906	0.05914	0.264973	0.121754	0.0495491	0.308488	-0.122065	0.117941	0.258412
COQ10A	-0.0122598	0.0121565	-0.028746	0.086155	-0.057409	-0.0319394	-0.00857148	0.0395864	-0.0184063	0.0785491	0.0240961	0.0820718	0.0522606	-0.205588	0.0982067	-0.0866036	-0.0236632	0.0400184	0.153611	-0.140955	0.187457	-0.19579	-0.092411	-0.0314626	0.0835518	-0.119165	0.164319	-0.142024	-0.384139	-0.012234	0.0856155	-0.0157218	-0.011126	-0.877975	-0.678011	-0.432152	-0.0827592	-0.0343658	0.0199654	-0.0497811	-0.0134532	-0.239207	-0.0474955	-0.19059	-0.147173	-0.172601	-0.451092	-0.295926	0.155663
COQ3	0.0135622	-0.0136909	0.140361	0.046679	-0.18704	0.0216229	0.00739993	-0.0295041	0.160481	0.00679936	-0.0123165	0.185099	0.139188	-0.181437	-0.11559	-0.103682	-0.0893169	-0.209763	0.137898	-0.205556	0.139339	-0.268921	-0.105014	-0.0379469	-0.0821681	0.112462	-0.163049	-0.0719401	0.0161744	0.107023	0.332849	0.344297	0.120449	-0.511509	-0.581471	-0.62432	-0.0374312	-0.00322208	-0.0373948	-0.0219309	-0.0188438	-0.0658759	-0.14728	-0.228867	0.00487823	-0.146948	-0.169814	-0.365287	0.0314812
COQ4	0.0130943	-0.0132142	-0.093354	0.179587	-0.086234	0.0344625	0.0264857	-0.0629618	0.155416	-0.145051	-0.052971	0.116166	0.107001	-0.161727	-0.03924	-0.113442	-0.038966	-0.0878955	0.136478	-0.177524	0.0456828	0.0364442	0.0622392	-0.0555127	-0.0857244	-0.160244	-0.175922	-0.228668	-0.458097	0.0848324	0.208821	0.323316	0.147757	0.136004	0.253993	0.113277	-0.0736272	-0.0216453	-0.137548	-0.0777358	-0.117606	-0.0379731	-0.163832	-0.129792	-0.0524675	-0.000786065	-0.203141	-0.190401	0.0480292
COQ5	0.00988985	-0.00995811	0.097357	-0.147918	0.05056	0.0351526	-0.021532	-0.0142825	-0.102779	-0.0263692	-0.26931	-0.166398	0.0241395	-0.0670889	0.0229388	0.139134	0.0223255	-0.0750131	0.333015	0.0638869	0.212878	-0.195567	0.0237837	0.0661312	0.126209	0.191812	-0.246318	-0.0556536	-0.0959996	-0.193308	-0.0923395	-0.107138	-0.186538	-0.056071	-0.058284	-0.316957	-0.0507825	-0.0452572	-0.0499609	-0.109314	-0.0927458	-0.0359348	-0.0351002	-0.143474	0.00288883	0.110389	-0.134772	0.0235828	0.0732398
COQ7	0.029155	-0.0297563	-0.048749	0.20289	-0.15414	0.0239417	0.000652666	-0.02501	-0.00445369	-0.00894918	-0.0748055	0.0148643	-0.0440024	0.0279147	-0.00179149	0.049621	-0.0335173	-0.041062	0.304934	-0.0182992	0.0763234	-0.170523	0.046181	0.0568899	-0.138519	0.173807	0.00866847	-0.0483646	-0.117898	-0.292596	-0.00920674	-0.0918586	-0.287328	0.248802	0.284289	-0.098204	-0.0787096	-0.022645	-0.00394922	-0.177374	-0.118627	-0.193238	-0.0921199	-0.0734604	-0.141042	-0.251842	-0.301122	-0.176872	0.153441
COQ9	-0.0059959	0.00597108	0.022526	0.033204	-0.055729	-0.0151399	0.0109758	0.00403732	0.0453752	0.088723	0.0183816	0.138813	-0.0175745	-0.17757	-0.123375	-0.0821467	-0.0740979	-0.045562	0.162666	-0.204504	0.0238788	-0.211191	0.0984233	0.0406614	0.0190696	0.104141	0.108657	-0.134538	0.0473222	-0.0873983	0.0237702	-0.0286598	-0.0033867	-0.298598	-0.349668	-0.041573	-0.115907	-0.0945846	-0.0542609	0.00290099	-0.00186167	-0.102713	-0.213859	-0.163228	-0.0681633	-0.12425	-0.215986	-0.403991	-0.0608994
CORO1A	-0.00100212	0.00100142	0.094921	-0.056146	-0.038776	-0.0425611	-0.0107848	0.0517447	0.267792	-0.117737	-0.0787251	0.148549	-0.00425659	-0.45718	-0.156778	-0.0856845	0.0220704	-0.0677576	0.430698	-0.202189	-0.0297961	-0.20363	0.0493516	0.13476	0.000769734	-0.020091		-0.5407	-0.235689	-0.114183	0.0902304	0.0141527	-0.0684903	2.57328	2.81955	2.75113	0.225031	0.249902	0.315943	0.253351	0.266693	0.504863	0.45876	0.774026	0.166373	0.79951	0.478799	1.05671	1.36444
CORO1B	0.000798737	-0.00079918	0.30266	-0.046588	-0.256072	-0.0105827	-0.0297404	0.039436	0.0325087	-0.0992705	0.0551679	-0.135762	-0.126967	-0.1103	-0.0276185	-0.196226	-0.132384	0.00283082	0.409345	-0.299908	-0.0921724	-0.0793597	-0.0897984	-0.0342463	-0.0332753	0.0357877	-0.517734	-0.0835556	0.0587581	-0.232354	-0.144891	-0.155798	-0.201415	1.35223	0.966203	0.805807	0.0133698	0.11789	0.190999	-0.0104394	0.0638842	0.0474979	0.174537	0.138215	-0.0281731	0.271584	-0.0172458	0.601462	0.603046
CORO1C	0.00288195	-0.00288772	0.124147	-0.113706	-0.010443	0.022318	0.0035491	-0.0262826	-0.193265	0.138121	0.0365243	-0.0244772	-0.100764	-0.316807	0.066623	-0.0599449	0.0449228	0.283464	0.282876	-0.120614	0.0887261	-0.114981	0.0776291	0.00142583	0.069617	0.195311	0.148232	-0.0612316	-0.023107	-0.251062	-0.197638	-0.084712	-0.299078	1.19582	1.11107	0.995436	0.0691086	0.0290075	0.0585941	0.0280189	0.0155848	-0.0460262	0.0869758	0.130145	-0.182429	-0.105891	-0.229017	0.151481	0.24211
CORO2B	-6.08702e-05	6.08676e-05	0.089611	0.071933	-0.161542	-0.0253965	-0.0418143	0.0649061	-0.264456	-0.0239854	-0.0278926	-0.270676	0.00998565	-0.129256	-0.0544501	-0.0743189	0.186003	0.0100986	0.130593	0.0563468	0.126624	-0.0407473	0.0512481	0.0761013	0.151692	0.0953889	0.551027	0.167404	-0.463885	-0.110627	-0.0821878	-0.0904119	-0.139506	-1.22209	-1.03657	-1.21894	-0.153456	-0.0429318	-0.0699797	-0.141008	-0.026637	0.0327327	0.00293029	-0.187261	-0.0820093	-0.136329	-0.230277	-0.0555081	-0.0794539
COX17	-0.000836855	0.00083637	-0.42537	-0.158286	0.583655	0.00885473	0.0356308	-0.0456719	0.00554179	-0.164015	-0.115695	0.00980784	-0.029902	-0.0595277	0.111384	0.185523	0.0613097	-0.0751813	0.188574	0.0352673	0.0949019	-0.0568318	0.065489	0.030598	-0.0250244	0.100153	-0.324628	-0.190336	-0.0288888	-0.240025	0.0283487	0.0313798	-0.195297	0.249757	-0.05296	0.297533	-0.0192427	-0.0654479	-0.0561921	0.0036249	-0.00286445	-0.0718578	-0.0273095	-0.0369438	-0.0425657	0.0126134	-0.130392	0.0608021	0.0508859
COX4I1	0.00139112	-0.00139246	0.174121	-0.054359	-0.119761	0.0189269	0.035596	-0.05617	0.0372233	-0.0605488	0.0116534	0.0279248	-0.0327912	-0.0692917	0.0193129	0.0386473	0.0139876	0.01338	0.0960595	-0.0371351	0.0312619	-0.181471	-0.0128379	0.0421736	-0.00651004	0.000592651	0.431892	0.118802	0.155582	-0.000545881	0.0634229	0.066681	0.0323965	-0.124584	-0.141493	-0.25298	-0.0434787	-0.0665532	-0.0838764	-0.0413157	-0.0566354	-0.0679541	-0.11903	-0.105706	-0.0664309	-0.0676114	-0.183909	-0.169698	-0.0243182
COX4NB	-0.0101148	0.0100443	0.005858	0.327915	-0.333773	0.0165225	-0.0188449	0.00210317	0.133785	-0.0178146	0.0253589	0.192325	0.0451346	-0.100523	-0.0428381	-0.276701	0.017817	-0.105974	0.354574	-0.201343	-0.0903371	-0.37126	-0.288001	-0.0668184	-0.365311	-0.201303	-0.321317	-0.235487	0.197206	-0.339819	-0.111489	-0.0600065	-0.286058	0.500365	0.681555	0.284169	-0.0349983	0.0483066	0.146643	-0.0694647	-0.0520447	-0.123043	-0.137877	0.0133398	-0.184844	-0.0800338	-0.45271	-0.275405	0.229918
COX5A	-0.000401884	0.000401772	-0.42188	-0.545534	0.967413	0.00184718	-0.00369256	0.0018383	-0.0427317	-0.129945	-0.0325969	-0.0776228	-0.104999	-0.11189	0.191321	0.174851	0.108343	-0.0682366	0.130863	0.116432	0.144562	-0.0579575	0.0627039	0.0315961	0.0268497	0.0390466		0.190836	0.247784	-0.105822	0.198642	0.28944	-0.0468158	0.34666	-0.487256	1.0574	-0.0126722	-0.00617046	-0.00804938	-0.0108622	-0.0269441	-0.107666	-0.0762323	-0.103722	-0.0230572	-0.01769	-0.185626	-0.154373	0.0375639
COX6A1	-0.00565632	0.00563423	-0.000668	0.1868	-0.186131	0.0123894	0.0219503	-0.0349817	-0.000767211	-0.015617	-0.0156756	-0.0341078	-0.0275946	0.00565532	-0.00137596	0.0468802	0.00670331	-0.00509455	0.0792733	0.0310548	0.0517357	-0.0545201	-0.00800611	0.0485359	-0.011967	0.017266	0.493362	0.2513	-0.310955	-0.00272318	0.0500594	0.0738563	0.00836097	-0.345131	-0.650094	-0.723979	-0.0286022	-0.016033	-0.0450086	-0.0435126	-0.00856633	-0.0606261	-0.0461742	-0.0608397	-0.0228733	-0.0426483	-0.1306	-0.119263	-0.034435
COX6B1	-0.00626619	0.00623909	0.478068	-0.118576	-0.359492	-0.0232967	-0.00466848	0.0275069	0.0548515	-0.0773322	-0.0430661	0.0891003	-0.034128	-0.0579295	-0.0696812	-0.00893239	0.0256786	-0.0702469	-0.0565876	0.0389827	0.0402922	-0.0819285	0.00957722	0.0887003	0.0747524	-0.0677805	0.66892	0.188309	-0.250703	-0.00662093	0.0748829	0.0585404	0.0255061	-0.138811	-0.05079	-0.194131	-0.00925882	0.00447057	-0.0198008	0.0392353	-0.00310713	-0.0596322	-0.118891	-0.0882653	-0.142646	-0.0464899	-0.193295	-0.0530117	-0.22215
COX6B2	0.0057445	-0.00576747	-0.273417	0.120682	0.152735	-0.0224085	0.00778472	0.014358	-0.0226264	-0.17699	-0.115064	-0.170645	-0.0452375	-0.0257847	0.0959777	0.15252	0.104897	0.105686	0.412942	-0.122585	0.036299	0.117212	-0.151584	0.0767565	0.0902313	0.115715	0.529821	-0.266385		-0.0397823	-0.0441564	-0.0442578	-0.0140409	0.275555	0.137782	0.165379	0.0805652	0.0344503	0.0351626	0.0993303	0.135543	-0.293405	-0.235863	0.0982758	0.0697784	-0.0951228	-0.278186	0.289521	0.330148
COX8A	-0.00881904	0.00876546	-0.106612	0.230603	-0.123991	-0.00140724	-0.0150587	0.0162946	-0.0115936	-0.123534	0.00890494	0.0182611	-0.0829833	-0.109715	0.206513	0.121626	0.0876324	-0.0642969	0.151303	0.0919001	0.127206	-0.053477	-0.0103241	-0.0103077	-0.00353087	-0.0750275	0.574289	-0.0907876	-0.00280258	-0.173088	-0.0484916	0.0173662	-0.168876	-0.420671	-0.567648	-0.198116	-0.0891963	-0.0639508	-0.0721909	-0.0180021	-0.0627664	-0.0912507	-0.125807	-0.202688	-0.0519973	-0.15224	-0.213847	0.00190515	0.0639473
CP	0.0107415	-0.0108221	0.10335	-0.248529	0.145179	0.0018626	-0.00860975	0.00670443	-0.686921	0.525669	-0.0157682	-0.462744	-0.184979	0.252769	-0.635184	0.1985	0.136075	0.609201	0.394023	-0.191194	-0.321005	-0.053436	-0.260309	-0.123677	0.386107	0.0254009	-1.41625	-0.510033	1.04077	-0.444478	-0.522719	0.101335	-0.741351	3.26628	3.0739	4.1057	0.742563	0.714848	0.754566	0.833295	0.713785	0.842494	1.29927	0.98048	0.977368	0.623364	0.710345	1.48622	1.15237
CPD	0.0256343	-0.026098	0.295787	0.000158	-0.295944	0.0433775	0.0305687	-0.0769471	-0.213047	0.146107	-0.156056	-0.15414	0.180249	-0.117749	-0.160997	-0.260887	-0.0357174	0.170697	-0.0713839	-0.00522746	0.00318058	0.161974	0.101986	0.0463641	0.276642	0.0593651	0.239006	0.27367	-0.284144	-0.578962	-0.432473	-0.201552	-0.741348	-0.640184	-1.17328	-2.21315	-0.0601618	-0.170399	-0.10005	-0.233714	-0.260248	0.0565973	-0.0604707	-0.111844	0.0227181	0.0530981	-0.0551868	-0.0856811	-0.253483
CPEB1	-0.00155163	0.00154997	-0.031929	-0.092804	0.124733	0.0185298	0.0497258	-0.070959	-0.183388	0.236964	-0.00154776	0.000465452	0.0109609	-0.0944437	-0.146961	-0.208618	-0.0576966	0.276872	-0.142755	-0.225424	0.196365	-0.225297	0.0520407	0.202575	0.253117	0.123612	-0.130617	0.399101	0.358007	-0.195642	-0.00651816	0.0101508	-0.0416234	-1.24686	-1.44991	-0.945311	-0.0287525	-0.150368	-0.104748	-0.0725718	-0.0837346	-0.0515562	-0.0812462	-0.238655	0.0791729	-0.152714	-0.110744	-0.587824	-0.202636
CPLX2	0.00858149	-0.00863284	-0.12859	0.042688	0.085901	0.0355826	-0.0132113	-0.0230574	0.0396116	-0.0305358	-0.0908486	-0.15413	0.0705794	-0.0813127	-0.0258342	0.0265647	-0.0233376	0.0107766	0.147276	0.000198138	0.021645	0.150307	0.0489398	-0.0600399	-0.124117	0.139272	-0.413886	0.321237		0.756271	0.632282	0.594487	0.732048	-0.294259	-0.826889	-0.25045	-0.00141295	-0.0902641	-0.0184484	-0.0735975	-0.110169	-0.0180286	-0.0389025	-0.0547689	-0.0675714	-0.0735554	-0.30005	-0.134442	-0.0449207
CPNE3	0.0105232	-0.0106005	-0.110485	-0.16371	0.274195	0.00631504	0.032842	-0.0400997	-0.120933	0.0293791	0.0120658	-0.0509326	0.0339031	-0.0287769	-0.152357	-0.0477931	-0.014191	0.105348	0.0072108	0.225339	-0.111757	0.0272942	-0.0989503	0.0691443	0.0780124	0.0803611	-0.299487	0.051979	0.187816	-0.315769	-0.0900033	-0.0952748	-0.343374	0.071993	0.021259	-0.517643	0.105842	0.0447866	0.0344492	0.131661	0.0642831	0.424205	0.149676	0.150793	0.336345	0.416051	0.381077	0.302173	0.274115
CPOX	0.0387808	-0.0398521	-0.127839	0.049497	0.078343	-0.0126501	0.0364518	-0.0245289	-0.160523	0.166976	-0.292406	-0.0246931	0.235086	-0.111318	-0.169301	-0.226558	-0.270503	-0.0491642	-0.0400391	-0.0184951	0.123399	-0.0982684	-0.0671744	-0.0504396	0.170933	-0.0790653	-0.258766	-0.0304468	-0.336439	-0.249152	-0.135682	-0.188249	-0.299367	-0.734209	-0.382812	-1.43748	-0.0862432	-0.135559	-0.148871	-0.0644023	-0.0859129	-0.246787	-0.464414	-0.406183	-0.171793	-0.0321553	-0.446496	-0.414153	-0.459443
CPSF2	0.0424748	-0.0437633	0.057049	-0.091312	0.034263	0.0532595	0.00250987	-0.0579139	0.120377	0.238176	0.0470915	0.119286	-0.0355773	-0.261589	-0.221051	-0.324934	-0.240106	-0.0238986	-0.212281	-0.166233	-0.120344	-0.428502	0.16195	0.0371653	-0.0145043	0.247173	0.0608027	-0.0403961	0.0183206	-0.430418	-0.0143284	-0.128119	-0.429084	0.470631	0.439241	-1.32931	-0.0220269	-0.0512317	-0.179496	0.044754	-0.016605	0.0138409	0.122893	-0.0791257	0.145152	0.127689	-0.119834	-0.246087	-0.0261217
CPSF3	0.0101013	-0.0101725	0.103156	-0.042348	-0.060809	0.0295582	0.0339535	-0.0656926	0.0370514	0.0546918	-0.131401	0.0181052	-0.199987	-0.240255	-0.122619	-0.0975876	-0.0446561	0.0607952	0.238549	-0.159642	0.115807	-0.00630726	0.156354	0.049358	0.0342675	-0.0105338	-0.361471	-0.0290754	-0.154967	-0.0622651	0.116012	0.090185	-0.0228628	0.273253	0.254756	0.048258	-0.0035436	0.00296177	-0.0732284	-0.0509198	-0.010309	-0.0947633	-0.00530875	-0.00556958	-0.00234186	-0.0381329	-0.221691	0.143004	0.0852557
CPSF4	-0.0052295	0.00521062	0.104267	0.193952	-0.298221	0.0136386	0.0236628	-0.0380589	0.000543316	0.152794	-0.128798	-0.178582	-0.112524	-0.109435	0.0240317	0.0612532	-0.0211783	0.0461151	0.319035	0.016322	-0.0281671	0.028159	0.0914631	0.0815215	0.0069161	0.229132	-0.0368095	-0.119473	0.0449881	0.0697328	-0.0365851	-0.000350353	0.0304974	0.260572	0.359338	0.339072	0.108717	0.00834219	-0.0342982	0.0224405	-0.0476376	0.0264758	0.0759081	0.315805	0.164905	0.274598	0.0913093	0.120823	0.410922
CPT1A	-0.0401294	0.0390433	-0.09355	-0.154845	0.248394	0.0223101	0.00774854	-0.0305748	-0.06819	0.0338536	0.281502	0.159719	0.0192109	-0.230482	-0.206632	-0.143061	-0.00398859	0.138609	0.0290546	-0.0866938	-0.0554149	-0.252979	-0.00921098	0.0190753	0.119656	-0.272932	-0.19224	0.122504	-0.102115	0.182574	0.0790513	0.0764089	0.171611	0.111249	-0.202097	0.435143	0.0426501	0.00176999	-0.0300018	0.0621394	0.0113894	0.263707	0.349448	0.125182	0.211836	-0.0439637	-0.0538547	0.0625076	0.0893475
CPT2	0.00364362	-0.00365285	0.229496	0.027482	-0.256978	-0.0176093	-0.000623171	0.0180127	-0.0154969	-0.092911	-0.208227	0.0685603	-0.105894	-0.149371	-0.152064	-0.0887111	-0.0450569	-0.0400659	0.170541	0.0435918	0.0444789	-0.235808	0.0865999	-0.0342033	0.0654514	-0.105141				-0.68461	-0.248589	-0.183522	-0.58086	-0.219	-0.072572	-0.51302	-0.0218886	0.037355	0.00462628	0.0635046	0.0263608	-0.13687	-0.154757	-0.190301	-0.0213438	-0.345988	-0.180354	0.0149826	-0.0959366
CRAMP1L	0.0205768	-0.0208745	0.132297	-0.053843	-0.078452	0.0274387	0.0203335	-0.0490018	-0.21914	0.00355103	-0.0671749	-0.315812	0.159207	0.106372	-0.00407557	-0.0860817	0.0647978	0.153339	0.121327	-0.161247	0.226925	-0.0243802	-0.00713882	0.130111	0.120023	0.198874	-0.351763	-0.18453	0.252368	-0.0225895	-0.119634	-0.280052	-0.283932	0.068234	0.092841	0.187182	0.0214726	-0.0340598	-0.0774003	-0.0337469	-0.0593193	-0.166913	0.0802399	-0.209592	-0.0923073	0.14729	-0.100027	-0.241955	0.0861084
CRAT	0.00931474	-0.00937528	-0.07904	-9.09994e-05	0.07913	-0.0103513	-0.0155102	0.0255146	0.012049	-0.0662955	-0.196887	-0.0563002	-0.131644	-0.117954	0.036495	0.032897	0.0587596	-0.164787	0.0119232	0.00732827	0.189418	0.150608	0.178868	0.213694	0.258393	-0.0813513		-0.278851	0.0358223	-0.0614079	0.0757444	0.135146	-0.0180944	-0.391052	-0.401162	-0.285473	-0.0261157	-0.0496232	0.0314514	-0.0451494	-0.0124863	-0.102163	-0.0410541	0.0550821	-0.335073	-0.248559	-0.157851	0.118323	0.0837195
CRB3	0.0267544	-0.02726	-0.074098	0.096758	-0.022659	-0.0238838	0.0231575	0.000342797	0.306347	-0.0421208	0.172031	0.337818	0.399524	-0.0245126	-0.258214	0.177998	-0.293637	-0.292573	-0.395378	-0.131992	0.255102	-0.260115	-0.0640764	-0.0574458	-0.224449	0.0113578	0.222414	-0.682601	0.322584	0.0496178	-0.113924	-0.0638978	-0.0123967	-0.005777	0.071934	0.344694	0.0151713	-0.0401422	-0.00640564	-0.0203506	-0.00252549	-0.0610802	-0.34519	0.265057	-0.33983	-0.486686	0.0294653	-0.16028	-0.137858
CRCP	0.0543817	-0.0565121	-0.00897	-0.154875	0.163845	0.00597329	-0.00234486	-0.00364753	0.0431134	-0.02276	-0.148289	-0.00626782	-0.0418925	-0.212981	0.158801	0.0396961	0.0204933	0.0453429	0.239227	-0.0748717	0.171842	-0.18948	0.0893714	-0.0331586	-0.0236514	0.0145639	-0.0636678	-0.217144	-0.0309088	0.1813	0.227037	0.281414	0.181699	0.016884	-0.183382	0.535259	0.027051	-3.09562e-05	0.00252366	0.0493439	-0.0573853	0.0707714	0.100332	0.00432731	0.0350284	-0.13526	-0.187396	0.0966329	0.273356
CREG1	0.00766063	-0.00770152	-0.076873	-0.2649	0.341775	-0.0132185	0.0420509	-0.0298174	0.135637	0.00560904	0.0787225	0.130065	0.121436	-0.10132	-0.0253889	-0.075743	-0.13036	-0.039694	0.0912612	-0.153642	0.0127649	-0.29979	0.186982	0.0953918	-0.0525884	-0.0153841	-0.452505	-0.527232	0.339085	-0.49332	0.012754	-0.0281255	-0.42759	0.722179	0.473956	1.06831	0.108479	0.014337	0.124707	0.128508	0.0668745	0.487652	0.312257	0.838198	0.518665	0.697546	0.452516	1.06695	0.837225
CRELD2	-0.00686057	0.0068281	0.087157	0.006058	-0.093214	0.000656291	0.00424735	-0.00491842	-0.0940064	-0.141234	-0.455117	-0.39438	0.306823	0.418853	-0.306952	-0.0833725	-0.228499	-0.211635	0.623746	0.25508	0.146049	-0.007306	-0.0206406	0.53737	-0.439313	-0.46594	0.119248	0.0638724	0.113292	-0.238425	-0.0746896	-0.11888	-0.200907	0.452892	0.668505	0.605166	0.0512148	0.0710519	0.0807781	0.0458868	-0.121884	0.161164	0.152431	0.540976	-0.0448119	1.05046	0.397624	0.690631	1.13514
CRIP1	0.0263535	-0.0268439	-0.314862	-0.108246	0.423107	0.0331112	0.0171956	-0.0517086	-0.526547	-0.265674	-0.401611	-0.269445	-0.320459	0.624717	-0.159308	0.162372	0.00367391	0.222181	0.37584	-0.059696	-0.066016	0.0603944	-0.0658724	0.133472	0.322333	0.363324	-0.905662	-0.29286	0.351227	-0.178417	-0.250323	-0.54929	-0.282608	1.8623	2.17195	1.57172	0.301591	0.51959	0.591939	0.201477	0.445228	0.384254	0.219307	0.414158	0.127316	0.561593	0.358908	0.661856	0.841973
CRIP2	-0.0029589	0.00295284	-0.164644	-0.08384	0.248485	0.0127683	-0.00402968	-0.00882787	-0.242179	-0.21718	0.0860587	-0.164675	-0.0283281	-0.071166	0.00990219	-0.129548	0.0344834	-0.0963694	0.261477	-0.0475891	0.0203597	-0.156736	-0.175181	0.0935834	0.000517327	-0.0928539				-0.0970549	0.104738	0.00325839	-0.0291291	-0.05201	-0.313059	0.067983	0.0790505	0.0490058	0.0398103	0.122885	0.0951598	0.094892	-0.111129	-0.0601894	-0.187819	0.115999	0.112856	-0.218592	-0.077538
CRIPT	0.00678	-0.00681201	0.083973	-0.068254	-0.01572	0.00259358	0.0180427	-0.0209029	0.010572	0.0877018	0.0913055	0.0806234	-0.130222	-0.142521	0.0231025	0.0323604	-0.0110133	0.0138232	-0.0230428	0.0398691	0.10727	-0.0119583	0.0214005	0.0167651	-0.0640338	0.0133547	0.136288	-0.0793651	-0.0405507	-0.413391	0.0227675	0.0329662	-0.288596	-0.624923	-0.895716	-0.360423	-0.0933685	-0.0992039	-0.117105	-0.0837423	-0.0840338	0.0218239	-0.070772	-0.191253	0.0787774	-0.0332454	-0.282887	-0.344177	-0.176347
CRK	0.00204988	-0.00205279	0.013251	0.089282	-0.102532	0.0079898	0.015211	-0.023494	-0.0812376	0.272771	0.0195158	0.00122867	0.10699	-0.0435441	-0.161297	-0.0437657	-0.198291	-0.00598674	-0.129642	-0.0353603	-0.0896967	0.0476348	0.0229264	0.0504939	0.0398902	0.0158057	0.127456	-0.22359	0.0183615	-0.576363	-0.206547	-0.176258	-0.580337	0.035237	0.167491	-0.365123	-0.110598	-0.118934	-0.135942	-0.0768157	-0.0285773	-0.0191727	-0.0244235	-0.190775	0.000579096	0.0670816	-0.144686	-0.297229	-0.229665
CRMP1	0.00274909	-0.00275433	0.11825	0.115633	-0.233882	-0.00925903	-0.0272332	0.0357602	-0.241578	-0.0806047	-0.0155263	-0.193417	-0.00928765	-0.196549	0.115093	-0.081326	0.0642242	0.130157	0.205829	-0.0404106	-0.00686211	0.0194217	0.139248	-0.0229616	0.151769	0.228771	-0.0212903	-0.289048	-0.220938	0.255195	0.307763	0.294683	0.250009	-0.381734	-0.438012	-0.390019	-0.0726061	-0.0400879	-0.0191531	-0.0611104	-0.000865581	-0.0681077	0.0222903	-0.124806	0.00623776	-0.196113	-0.239281	0.017428	0.0649166
CRTAP	0.0144058	-0.0145511	-0.015032	0.06321	-0.048179	-0.00422972	0.00376394	0.000454803	-0.0742739	0.04147	-0.371267	-0.185291	0.0169855	0.288542	0.0868571	-0.0981414	-0.0282423	0.371148	0.386653	-0.0144485	0.102787	0.0612666	-0.0444594	-0.0960446	0.00893417	0.227077	-0.710699	-0.294975	0.717838	-0.695842	-0.286589	-0.313103	-0.746316	0.589365	0.783292	0.606972	0.105228	0.0462387	0.0429828	0.144312	0.103279	0.208549	0.330834	0.238856	0.373161	0.179111	-0.0274295	0.282802	0.341597
CRY2	-0.00689583	0.00686303	0.008656	-0.066588	0.057933	0.0364079	-0.0521939	0.0143184	-0.134929	0.0410741	0.138274	-0.15449	-0.0909211	-0.154685	-0.116479	-0.0399463	-0.157382	0.0230016	0.0743524	-0.0183961	-0.00537701	-0.0460974	0.0975593	0.0703315	0.251506	0.338455	0.0295096		-0.832045	0.147418	0.198139	0.318558	0.109119	-0.284573	-0.684735	-0.402858	-0.0397911	-0.0822637	-0.00756408	-0.0405075	-0.0987931	-0.120649	0.0634334	-0.0611871	-0.0925489	0.0671446	-0.277765	-0.333495	-0.0838919
CRYAB	-0.00840586	0.00835717	-0.463428	0.23471	0.228719	0.0133856	0.0256	-0.0398211	-0.0765359	0.0309106	-0.142608	-0.0385482	0.1262	0.0162758	-0.134328	0.00497595	0.0518368	-0.180595	0.0299595	0.106114	0.162481	-0.0244153	0.0106995	0.14757	-0.0799307	-0.245903	0.28374	0.30032	-0.369694	-0.295972	-0.240727	-0.166581	-0.279287	0.558814	-0.93415	-0.294124	-0.0500586	-0.104596	-0.0907317	-0.0752581	-0.108497	-0.0457007	-0.0998446	-0.0575214	-0.167019	0.125606	-0.0822359	0.354627	-0.135448
CRYGB	0.00860406	-0.00865568	0.032066	0.141284	-0.173352	0.00392329	-0.00530045	0.00136145	-0.0318211	-0.461897	0.0501702	0.0919112	0.044097	-0.404402	0.270529	0.262167	0.309659	-0.314372	0.0389556	-0.0452432	0.183246	0.0827843	0.217362	0.228671	0.216479	-0.0930833	-0.551506	-0.196479	0.210504	-0.041355	-0.156585	-0.0840817	-0.0800182	0.194579	0.13092	0.22469	-0.0302827	-0.0160555	-0.0113332	-0.0670573	-0.00812172	-0.0844691	-0.225835	-0.264243	-0.263718	0.101495	-0.0714286	0.0245939	0.266432
CRYZ	0.0152169	-0.0153791	-0.189106	-0.108587	0.297694	0.0353779	0.00678476	-0.0432581	0.0603141	-0.00457048	-0.242276	0.238872	-0.133202	-0.164538	-0.0434666	0.0730132	-0.00834094	-0.0207596	0.0939732	-0.105964	0.266852	-0.122911	-0.042646	0.0225356	0.132596	0.194585	-0.31802	-0.518407	0.523929	-0.33165	0.180735	0.053925	-0.230894	0.121209	-0.054499	0.142142	-0.00720305	-0.0750663	-0.0770406	-0.00652564	-0.0392301	-0.121352	-0.0163028	-0.13692	-0.10078	-0.103007	-0.477451	0.146136	-0.0356714
CS	0.001391	-0.00139234	-0.026182	0.311496	-0.285314	-0.00540967	-0.00798835	0.0133041	-0.0299422	0.045736	0.00194556	-0.042041	0.0637873	0.0237282	-0.0665671	-0.0509888	-0.0772689	0.119456	-0.0168721	0.0240167	-0.0331976	-0.0717009	0.0110978	0.03401	0.0363591	0.0152613	0.0835641	-0.0656737	-0.0402261	-0.0690974	0.0623054	0.0928151	-0.0244718	0.007874	0.312188	-0.829649	-0.0355709	-0.0194305	-0.0349408	0.00272588	0.0284614	0.0176123	0.0111976	-0.0676262	-0.0436911	-0.0626645	-0.214011	-0.00658748	-0.148724
CSAD	0.0195174	-0.0197851	0.002741	-0.274652	0.271911	-0.00930259	0.0107294	-0.00149764	0.103423	0.00425471	0.25948	0.164209	-0.121381	-0.228319	-0.214545	-0.141412	-0.0375832	0.077312	0.0100789	-0.0635634	0.196207	-0.0142803	-0.0915316	-0.010203	0.0038412	0.0486065	0.17828	-0.238034	0.339038	-0.393643	-0.116078	-0.218597	-0.348642	-1.08478	-1.39037	-0.394611	-0.0176051	-0.0515247	-0.0448865	-0.0527303	-0.0624731	-0.197516	-0.191138	-0.0930377	-0.0643543	-0.0186772	-0.165567	-0.131814	0.0328583
CSDA	0.00829399	-0.00834194	0.041495	-0.298611	0.257115	0.015744	0.0191747	-0.0355677	0.117715	0.127718	-0.147582	0.0617856	0.0748449	-0.126163	-0.250585	0.260876	-0.096475	-0.138754	-0.0802409	-0.273222	-0.00169273	-0.071708	-0.0615223	-0.0491431	0.063047	-0.189478	-0.280485	-0.0976028	0.297336	-1.07333	-0.395308	-0.022481	-0.781211	1.09316	0.9424	1.27578	0.104652	0.0366161	-0.0319631	0.135063	0.11217	-0.16646	-0.141081	-0.166462	-0.315901	-0.0339149	-0.290842	0.0667709	-0.26676
CSDE1	-0.00296604	0.00295995	-0.3901	0.044632	0.345468	-0.000805247	0.0344665	-0.0344853	0.0537351	0.0526416	0.00285523	0.0476745	0.0473687	0.0452005	-0.168703	-0.119273	-0.159758	0.0545914	-0.347508	-0.0495621	-0.0421463	-0.186904	0.0611434	-0.00606128	0.0354895	0.115726	0.105115	-0.0327894	-0.0584262	-0.303605	0.0046581	0.0348407	-0.140379	-0.16308	-0.28756	-0.008761	-0.00153873	-0.0326066	-0.0922575	0.0292678	0.0111992	-0.0171757	0.167248	0.053172	0.0902811	-0.0139328	0.00724169	0.153933	-0.0984463
CSE1L	0.00817714	-0.00822376	-0.260523	-0.049092	0.309614	0.0483265	0.0353125	-0.0874937	0.0143116	-0.0223111	-0.0150744	-0.0124795	-0.0146428	0.0837455	-0.100468	-0.0959907	-0.0983485	0.0945604	0.110129	-0.0528327	-0.0525112	-0.0306398	0.000347632	0.0991025	-0.00514305	0.0841035	-0.251319	0.239383	0.0882754	-0.298322	-0.501093	-0.13161	-0.500768	0.145004	0.211446	0.678192	-0.0201957	-0.0139064	-0.0982698	-0.0304609	-0.00173298	-0.0316834	0.00627901	-0.0562611	0.087313	-0.0100344	-0.140015	-0.247188	-0.0594189
CSF1	0.00408845	-0.00410007	0.241262	-0.14004	-0.101224	0.0111863	0.0151716	-0.0267271	-0.347423	-0.0284249	-0.093513	-0.0821396	0.0669409	-0.141558	0.00853647	-0.166405	-0.00545241	0.0915892	0.294807	-0.238911	0.0706991	0.108104	0.0867787	0.0673664	0.199321	0.171661	-0.567492	-0.263148	0.949197	-0.13528	-0.235314	-0.322904	-0.12162	0.713685	0.384845	0.093078	0.126717	0.0888464	0.0419151	0.0713964	0.0844904	0.473114	0.455485	0.478528	0.403381	0.389547	0.397205	1.01401	0.744196
CSF1R	0.00471294	-0.00472839	0.312487	0.004151	-0.31664	-0.00431919	-0.0167276	0.0207932	-0.128682	-0.0779101	-0.118396	-0.0886723	-0.0307838	-0.0209872	0.0488983	-0.147813	0.136379	0.0822436	0.19382	0.0224066	0.166751	0.203384	0.2265	0.216457	0.206378	0.119898	-0.419491	-0.405475		-0.247711	-0.291343	-0.306074	-0.273734	1.88027	2.37735	2.40594	0.250406	0.213158	0.335427	0.266865	0.276548	0.816575	0.856234	0.930003	0.944064	0.829589	0.875787	1.44252	1.22348
CSF2RB	0.00679756	-0.00682974	0.075462	0.038437	-0.113898	0.0264152	-0.0311921	0.00419297	-0.448989	0.481555	-0.0459754	0.00617144	-0.392921	-0.848304	-0.0598839	-0.191935	0.173934	0.384585	0.677212	-0.259513	-0.129748	0.152767	0.0802698	0.0690664	0.0434515	0.157457	0.145266	-0.161547		-0.776034	-0.186981	-0.184511	-0.384926	0.629902	0.766855	0.321131	0.55093	0.590728	0.648935	0.614673	0.64126	2.46003	2.74405	2.86108	2.33066	2.7438	2.31791	3.69251	3.32547
CSK	-0.00936056	0.00930022	0.001902	0.230774	-0.232678	-0.00939886	0.0159292	-0.00666454	-0.157857	-0.0477153	-0.0592639	-0.144793	-0.0562278	-0.105687	-0.179216	-0.119344	0.0369054	-0.129175	0.176462	-0.0627535	0.0415718	-0.00395473	0.142916	0.241733	0.0279707	-0.11813	-0.090103	0.248691	-0.000293357	-0.0360251	-0.10667	-0.13979	-0.0800457	0.149741	0.395917	0.077889	0.0189361	0.00118439	0.00462627	0.0315127	0.00957004	-0.0277321	-0.0102078	-0.156099	-0.0507478	0.0880015	-0.313342	0.208204	0.236594
CSNK1A1	0.0163025	-0.0164888	0.034093	-0.079286	0.045193	0.0117314	0.0426654	-0.0561612	0.0364084	0.0222383	-0.0851465	0.10526	-0.00520483	0.0302843	-0.0913238	-0.0777191	-0.0491437	-0.0548106	-0.12275	-0.075791	-0.0299345	0.0255251	0.0253561	0.00340227	0.114071	-0.0246491	-0.128824	0.128703	0.392544	-0.511585	-0.314724	-0.307985	-0.510993	0.40326	0.253065	-0.153022	0.0252357	-0.0313592	-0.0370237	-0.00980367	-0.0198595	0.0134664	-0.143667	-0.110291	-0.0826184	-0.045138	-0.0119054	-0.0781261	-0.0974409
[truncated: 2,990 more rows]
[truncated: 15 more columns]
