# Supplementary material for: Transcriptomic Meta-Analysis of Multiple Sclerosis and Its Experimental Models
Source: PLoS One. 2014 Jan 27;9(1):e86643. doi: 10.1371/journal.pone.0086643 (PMC3903571; doi:10.1371/journal.pone.0086643)
Supplement: Table S2 — List of differentially expressed genes in multiple sclerosis obtained by re-analysis of raw data from the study of Han et al. (2012). (XLSX) [file pone.0086643.s002.xlsx]

## Sheet: Sheet2
ProbeSetID (Human)	UniGeneID (Human)	Gene Symbol (Human)	Gene Title (Human)	UniGeneID (Mus musculus)	chronic active lesions			chronic lesions
					Fold change	p-value	q-value	Fold change	p-value	q-value
1255_g_at	Hs.92858	GUCA1A	Guanylate cyclase activator 1A (retina)	Mm.16224	3.13367	0.003068	0.025563	2.13687	0.017864	0.076057
1316_at	Hs.724	THRA	Thyroid hormone receptor, alpha (erythroblastic leukemia viral (v-erb-a) oncogene homolog, avian)	Mm.265917	4.31599	0.002688	0.023823	4.74031	0.002002	0.023928
1552256_a_at	Hs.731377	SCARB1		Mm.282242	-2.37744	0.002118	0.020989	-2.93767	0.000726	0.015138
1552275_s_at	Hs.190544	PXK	PX domain containing serine/threonine kinase	Mm.29515	-14.0141	0.00644	0.038107	-13.3881	0.006953	0.044836
1552303_a_at	Hs.536474	TMEM106A	Similar to transmembrane protein 106A	Mm.280559	-3.28047	0.00104	0.014963	-2.73993	0.002306	0.025649
1552334_at	Hs.533030	TRIOBP	TRIO and F-actin binding protein	Mm.123714	-6.28338	0.000283	0.008706	-5.56647	0.000402	0.01175
1552362_a_at	Hs.337588	LEAP2	Liver expressed antimicrobial peptide 2	Mm.24283	-2.25297	0.004128	0.029948	-1.9655	0.009295	0.052681
1552399_a_at	Hs.424484	BRF1	BRF1 homolog, subunit of RNA polymerase III transcription initiation factor IIIB (S. cerevisiae)	Mm.196721	-2.76154	0.002346	0.022236	-2.84603	0.002041	0.024047
1552400_a_at	Hs.661411	C15orf27	Chromosome 15 open reading frame 27	Mm.24361	3.52243	0.001814	0.019379	3.24894	0.002488	0.026503
1552409_a_at	Hs.186045	ODF4	Outer dense fiber of sperm tails 4	Mm.76826	-2.05591	0.006198	0.037268	-2.03403	0.00662	0.043613
1552455_at	Hs.262857	PRUNE2	Prune homolog 2 (Drosophila)		-9.13503	0.002088	0.020783	-6.60916	0.004366	0.035607
1552474_a_at	Hs.81131	GAMT	Guanidinoacetate N-methyltransferase	Mm.7329	-3.30846	0.001416	0.017315	-3.77083	0.000849	0.016153
1552476_s_at	Hs.380094	PLCD3	Phospholipase C, delta 3	Mm.264743	-2.68119	0.006639	0.038883	-2.38886	0.011303	0.058734
1552519_at	Hs.562901	ACVR1C	Activin A receptor, type IC	Mm.77751	2.31876	0.02834	0.084836	3.34994	0.006555	0.043456
1552528_at	Hs.534504	C21orf67	Chromosome 21 open reading frame 67		-4.80928	0.000574	0.011212	-3.53412	0.001691	0.022155
1552532_a_at	Hs.580464	ATP6V1C2	ATPase, H+ transporting, lysosomal 42kDa, V1 subunit C2	Mm.178798	2.34725	0.004734	0.032167	2.20099	0.006712	0.043978
1552594_at	Hs.590943	TMEM190	Transmembrane protein 190	Mm.160043	-2.49429	0.003384	0.026876	-2.45041	0.003705	0.03264
1552621_at	Hs.610255	POLR2J2			-10.6635	5e-05	0.005206	-7.79979	0.000107	0.007669
1552649_a_at	Hs.13680	RFFL	Ring finger and FYVE-like domain containing 1	Mm.341608	-5.05842	0.001062	0.015149	-4.24398	0.001857	0.023121
1552670_a_at	Hs.458513	PPP1R3B	Protein phosphatase 1, regulatory (inhibitor) subunit 3B	Mm.247126	-2.34888	0.003401	0.026928	-3.2278	0.000737	0.01528
1552689_at	Hs.643537	CASKIN1	CASK interacting protein 1	Mm.477055	8.16094	0.001769	0.019183	7.04484	0.002502	0.02657
1552690_a_at	Hs.13768	CACNA2D4	Calcium channel, voltage-dependent, alpha 2/delta subunit 4	Mm.440773	-4.61195	0.000495	0.010842	-4.66671	0.000476	0.012758
1552696_at	Hs.511797	NIPA1	Non imprinted in Prader-Willi/Angelman syndrome 1	Mm.389901	-5.0847	0.007145	0.040604	-3.5892	0.019308	0.079455
1552705_at	Hs.132237	DUSP19	Dual specificity phosphatase 19	Mm.306818	5.23775	0.001193	0.015998	2.80082	0.01052	0.056504
1552712_a_at	Hs.497123	NMNAT2	Nicotinamide nucleotide adenylyltransferase 2	Mm.40548	13.83	8e-06	0.004127	21.3971	3e-06	0.005439
1552714_at	Hs.732289	CREG2		Mm.122091	13.7252	0.014234	0.058719	19.4486	0.008459	0.049941
1552742_at	Hs.475656	KCNH8	Potassium voltage-gated channel, subfamily H (eag-related), member 8	Mm.399068	-8.92697	0.00569	0.035579	-5.3868	0.017148	0.07435
1552836_at	Hs.407159	ZNF619	Zinc finger protein 619	Mm.333800	-2.33284	0.004183	0.030134	-1.78841	0.020494	0.081945
1552848_a_at	Hs.319503	PTCHD1	Patched domain containing 1	Mm.218811	3.28644	0.001858	0.019611	2.67599	0.004509	0.036149
1552879_a_at	Hs.737072	ATOH7		Mm.228661	4.15677	0.008789	0.045366	2.97971	0.025473	0.091985
1552897_a_at	Hs.352633	KCNG3	Potassium voltage-gated channel, subfamily G, member 3	Mm.223506	3.96422	0.001065	0.01517	3.19308	0.002435	0.026238
1552950_at	Hs.130979	C15orf26	Chromosome 15 open reading frame 26	Mm.17649	-2.14215	0.009803	0.047994	-2.31356	0.006473	0.043194
1553006_at	Hs.381354	GPR112	G protein-coupled receptor 112	Mm.35282	-2.4877	0.002054	0.020621	-2.50884	0.001965	0.023786
1553028_at	Hs.333358	GPR156	G protein-coupled receptor 156	Mm.228018	-3.23714	0.000782	0.013066	-3.15668	0.000871	0.016343
1553043_a_at	Hs.567706	CD300LF	CD300 molecule-like family member f	Mm.277387	-3.58662	0.006702	0.039161	-2.71545	0.018578	0.077655
1553107_s_at	Hs.708536	C5orf24			2.83985	0.005186	0.033817	3.50161	0.002226	0.025153
1553139_s_at	Hs.632839	PLXNA3	Plexin A3	Mm.1685	-3.75433	0.004226	0.03025	-3.45215	0.005677	0.040388
1553172_at	Hs.38512	ZNF777	Zinc finger protein 777	Mm.381553	2.7246	0.003661	0.027939	2.20242	0.010477	0.056396
1553177_at	Hs.350581	SH2D1B	SH2 domain containing 1B	Mm.57009	3.42015	0.00045	0.010319	2.29206	0.003094	0.029554
1553193_at	Hs.675132	ZNF441	Zinc finger protein 441		6.16263	0.001291	0.016586	5.14292	0.002142	0.024716
1553262_a_at	Hs.192720	UTS2R	Urotensin 2 receptor	Mm.20122	-2.89113	0.001322	0.016784	-2.73202	0.001725	0.022334
1553271_at	Hs.505516	DIP2B	DIP2 disco-interacting protein 2 homolog B (Drosophila)	Mm.243658	-8.14546	0.000112	0.006301	-8.82549	9.2e-05	0.007353
1553280_at	Hs.368348	PUS10	Pseudouridylate synthase 10	Mm.29536	-2.14117	0.004829	0.032535	-2.08639	0.005639	0.040273
1553297_a_at	Hs.524517	CSF3R	Colony stimulating factor 3 receptor (granulocyte)	Mm.271701	-3.48474	0.001478	0.017627	-2.58278	0.005334	0.039323
1553314_a_at	Hs.372773	KIF19	Kinesin family member 19	Mm.308713	-5.43027	0.000173	0.007115	-4.74604	0.000266	0.01006
1553321_a_at	Hs.312644	SULT1C4	Sulfotransferase family, cytosolic, 1C, member 4		-4.39147	0.003254	0.026312	-3.00412	0.011991	0.060895
1553329_at	Hs.351816	C7orf45	Chromosome 7 open reading frame 45	Mm.46117	-4.08957	0.004264	0.030391	-1.84014	0.094083	0.185826
1553338_at	Hs.520192	C1orf55	Chromosome 1 open reading frame 55	Mm.272625	-3.66082	0.001818	0.019395	-2.55077	0.008091	0.04869
1553346_a_at	Hs.655057	TNRC6A	Trinucleotide repeat containing 6A	Mm.102305	-2.5375	0.001701	0.018807	-2.09195	0.005034	0.038243
1553348_a_at	Hs.413074	NFX1	Nuclear transcription factor, X-box binding 1	Mm.247456	-2.68779	0.002409	0.022537	-2.2659	0.005757	0.040643
1553349_at	Hs.317304	ARID2	AT rich interactive domain 2 (ARID, RFX-like)	Mm.17166	-3.69544	0.001207	0.016064	-2.75879	0.004019	0.034102
1553363_at	Hs.680574	C6orf195	Chromosome 6 open reading frame 195		5.58008	0.008273	0.043944	4.23959	0.016969	0.073907
1553396_a_at	Hs.604182	CCDC13			8.21962	0.005041	0.033296	5.73106	0.011364	0.058887
1553456_at	Hs.554395				-2.12872	0.004036	0.029561	-1.91844	0.007804	0.047603
1553479_at	Hs.382075	TMEM145	Transmembrane protein 145	Mm.260740	2.55608	0.007442	0.041563	2.58587	0.007055	0.04511
1553492_a_at	Hs.122310	PAX1		Mm.315502	-2.40081	0.00246	0.022781	-2.01602	0.006788	0.044288
1553581_s_at	Hs.69504	SFRS12IP1	SFRS12-interacting protein 1	Mm.125465	5.74403	0.000259	0.008421	5.32033	0.000327	0.010976
1553639_a_at	Hs.483816	PPARGC1B	Hypothetical protein LOC153346	Mm.415302	6.12186	0.001247	0.016327	6.88551	0.000914	0.01667
1553661_a_at	Hs.669039	HUS1B	HUS1 checkpoint homolog b (S. pombe)	Mm.450571	-5.24039	0.000949	0.014333	-2.99676	0.006571	0.043491
1553673_at	Hs.100057	STK35	Serine/threonine kinase 35	Mm.389329	20.1361	0.001136	0.015652	14.5759	0.001975	0.023834
1553685_s_at	Hs.649191	SP1	Sp1 transcription factor	Mm.4618	-4.10189	0.001416	0.017315	-3.39768	0.002809	0.028137
1553701_a_at	Hs.517544	DUSP18	Dual specificity phosphatase 18	Mm.32588	-2.42411	0.002219	0.021561	-2.09711	0.005075	0.038406
1553713_a_at	Hs.159013	RHEBL1	Ras homolog enriched in brain like 1	Mm.259708	4.12027	0.004658	0.03186	4.81017	0.002889	0.02856
1553717_at	Hs.530053	KCTD7	RAB guanine nucleotide exchange factor (GEF) 1	Mm.55812	-6.6903	0.008964	0.045758	-7.07402	0.007919	0.048107
1553720_a_at	Hs.528335	FAM123A	Family with sequence similarity 123A	Mm.275499	-3.12538	0.005571	0.035224	-2.1688	0.027024	0.094837
1553746_a_at	Hs.723594	C12orf64		Mm.336090	2.49655	0.008952	0.045732	1.85727	0.040249	0.117838
1553764_a_at	Hs.655832	JUB	Jub, ajuba homolog (Xenopus laevis)	Mm.100253	-2.51362	0.005484	0.034931	-3.30162	0.001639	0.021863
1553829_at	Hs.740784	C2orf58			2.46821	0.003089	0.025655	1.94027	0.012093	0.061164
1553868_a_at	Hs.425123	C5orf36	Chromosome 5 open reading frame 36	Mm.81475	3.35671	0.008849	0.045491	1.86428	0.092345	0.183927
1553947_at	Hs.660633	EXOSC6	Exosome component 6	Mm.334810	-4.26464	0.000745	0.012678	-3.25561	0.002042	0.024047
1553960_at	Hs.472854	SNX21	Sorting nexin family member 21	Mm.295647	2.38231	0.003785	0.028541	1.74129	0.024731	0.090574
1553962_s_at	Hs.502876	RHOB	Ras homolog gene family, member B	Mm.687	-18.4582	0.008928	0.045676	-13.6632	0.014038	0.066414
1553998_at	Hs.712728	DMRTC1B	DMRT-like family C1B	Mm.29672	5.70011	0.000178	0.007196	6.06214	0.000148	0.008374
1554112_a_at	Hs.168762	ULK2	Unc-51-like kinase 2 (C. elegans)	Mm.162025	-2.96831	0.008646	0.044892	-2.74194	0.011887	0.060558
1554167_a_at	Hs.654773	GOLGA7	Golgi autoantigen, golgin subfamily a, 7	Mm.196269	-7.73818	0.00959	0.047371	-6.0746	0.01608	0.071716
1554176_a_at	Hs.350846	C3orf33	Chromosome 3 open reading frame 33	Mm.39342	2.31702	0.004373	0.030807	1.92139	0.01301	0.0636
1554181_at	Hs.591950	SNX32	Sorting nexin 32	Mm.20071	5.36889	0.002051	0.020596	4.91585	0.002648	0.027311
1554225_a_at	Hs.737442				-13.1933	1e-05	0.004127	-12.1713	1.2e-05	0.005439
1554234_at	Hs.404137	KATNAL2	Katanin p60 subunit A-like 2	Mm.35803	-2.02413	0.006601	0.038786	-2.14154	0.004685	0.036876
1554240_a_at	Hs.174103	ITGAL	Integrin, alpha L (antigen CD11A (p180), lymphocyte function-associated antigen 1; alpha polypeptide)	Mm.1618	-2.76795	0.001755	0.019076	-2.8182	0.001612	0.021687
1554241_at	Hs.21016	COCH	Coagulation factor C homolog, cochlin (Limulus polyphemus)	Mm.21325	2.50448	0.004647	0.031836	2.65032	0.003535	0.031855
1554250_s_at	Hs.733046	TRIM73			-2.25863	0.009767	0.047872	-2.31783	0.008551	0.050242
1554285_at	Hs.710500	HAVCR2	Hepatitis A virus cellular receptor 2		-4.30759	0.001134	0.015648	-4.28053	0.001158	0.01874
1554300_a_at	Hs.99414	SVOPL	SVOP-like	Mm.197449	-2.36981	0.00502	0.033196	-2.02001	0.012141	0.061253
1554306_at	Hs.732139	ITPKB		Mm.132535	-6.96391	0.002067	0.020677	-4.73044	0.005768	0.040666
1554327_a_at	Hs.8859	CANT1	Calcium activated nucleotidase 1	Mm.177551	-3.84388	0.000434	0.010163	-3.92352	0.000402	0.01175
1554335_at	Hs.170944	CYTH4	Cytohesin 4	Mm.32911	-2.49486	0.009627	0.047469	-3.36334	0.002715	0.027611
1554341_a_at	Hs.480101	HELQ	Helicase, POLQ-like	Mm.21469	-2.46794	0.001823	0.019427	-2.16764	0.003782	0.032966
1554360_at	Hs.577053	FCHSD2	FCH and double SH3 domains 2	Mm.263041	2.53248	0.010488	0.049877	2.33025	0.015402	0.070011
1554378_a_at	Hs.728862	PDE1C		Mm.5145	-3.53156	0.009796	0.047982	-2.85481	0.020629	0.082162
1554383_a_at	Hs.520182	TRAM2	Translocation associated membrane protein 2	Mm.185680	2.74844	0.003527	0.027394	2.17507	0.011227	0.058551
1554388_at	Hs.600114	VPS29	Vacuolar protein sorting 29 homolog (S. cerevisiae)	Mm.216528	-2.92374	0.000882	0.013864	-2.39728	0.002384	0.026008
1554397_s_at	Hs.407991	UEVLD	UEV and lactate/malate dehyrogenase domains	Mm.1999	-3.98103	0.007296	0.041098	-4.27412	0.005853	0.040927
1554413_s_at	Hs.658149	RUNDC2C	RRN3 RNA polymerase I transcription factor homolog (S. cerevisiae) pseudogene		-2.55835	0.001715	0.018864	-2.45653	0.002121	0.024587
1554423_a_at	Hs.5912	FBXO7	F-box protein 7	Mm.44236	-10.0558	0.008235	0.043823	-8.06052	0.012574	0.062443
1554443_s_at	Hs.712676	BEST1	Bestrophin 1	Mm.31577	-9.97919	0.003612	0.027798	-6.92539	0.007824	0.047694
1554485_s_at	Hs.26216	TMEM37	Transmembrane protein 37	Mm.24750	-2.0456	0.00821	0.043758	-2.3545	0.00369	0.032569
1554513_s_at	Hs.599703	CCDC123	Coiled-coil domain containing 123	Mm.133263	-2.35522	0.004175	0.030121	-2.35456	0.004181	0.034795
1554522_at	Hs.740547	CNNM2		Mm.306903	-2.16379	0.008693	0.04501	-2.49631	0.004098	0.034402
1554526_at	Hs.484475	OLFM3	Olfactomedin 3	Mm.54183	18.5657	0.000825	0.013468	15.0214	0.001197	0.018986
1554553_s_at	Hs.280741	YIF1B	Yip1 interacting factor homolog B (S. cerevisiae)	Mm.36699	-4.46303	0.008991	0.045825	-2.86318	0.035376	0.109879
1554559_at	Hs.232213	GPR62	G protein-coupled receptor 62		-6.40057	0.001394	0.017224	-7.37669	0.000971	0.017143
1554571_at	Hs.310421	APBB1IP	Amyloid beta (A4) precursor protein-binding, family B, member 1 interacting protein	Mm.14255	-5.65669	0.000468	0.010513	-4.3855	0.001039	0.01778
1554586_a_at	Hs.372688	RHOBTB2	Rho-related BTB domain containing 2	Mm.394421	8.83234	0.000256	0.008367	6.74505	0.000504	0.013047
1554609_at	Hs.720935				2.31125	0.006279	0.037518	1.98567	0.014612	0.067915
1554637_a_at	Hs.153934	CBFA2T2	Core-binding factor, runt domain, alpha subunit 2; translocated to, 2	Mm.29914	-5.75047	0.000497	0.010847	-4.44555	0.001103	0.018333
1554638_at	Hs.482660	ZFYVE16	Zinc finger, FYVE domain containing 16	Mm.259585	-11.8009	0.000134	0.006533	-11.2472	0.000148	0.008374
1554655_a_at	Hs.367999	RPRML	Reprimo-like	Mm.44618	13.705	0.000112	0.006301	12.2436	0.000141	0.00834
1554667_s_at	Hs.135146	METTL8	Methyltransferase like 8	Mm.282641	-2.57459	0.007466	0.041579	-2.37575	0.010897	0.057631
1554670_at	Hs.499158	GGA1	Golgi associated, gamma adaptin ear containing, ARF binding protein 1	Mm.251331	-3.02654	0.000973	0.014504	-3.17415	0.000789	0.015661
1554691_a_at	Hs.162877	PACSIN2	ADP-ribosylation factor GTPase activating protein 3		-3.72604	0.009702	0.04767	-2.63035	0.032213	0.104257
1554770_x_at	Hs.513509	ZNF785	Zinc finger protein 785		3.09405	0.001342	0.016921	2.59424	0.003018	0.029174
1554797_at	Hs.404139	SYT16	Synaptotagmin XVI	Mm.311393	3.03692	0.002007	0.020391	2.37347	0.006372	0.04283
1554882_at	Hs.435237	ERCC8	Excision repair cross-complementing rodent repair deficiency, complementation group 8	Mm.212208	2.57621	0.007462	0.041579	2.26504	0.013792	0.065641
1554895_a_at	Hs.524626	RHBDL2	Rhomboid, veinlet-like 2 (Drosophila)	Mm.37334	-12.9998	1.2e-05	0.004127	-12.6175	1.3e-05	0.005439
1554906_a_at	Hs.344400	MPHOSPH6	M-phase phosphoprotein 6	Mm.181836	2.8951	0.003183	0.026043	2.69501	0.004386	0.035672
1554918_a_at	Hs.508423	ABCC4	ATP-binding cassette, sub-family C (CFTR/MRP), member 4	Mm.40537	-4.28335	0.000391	0.009763	-2.94233	0.001728	0.022352
1554923_at	Hs.406890	ANKS6	Ankyrin repeat and sterile alpha motif domain containing 6	Mm.86866	-2.61775	0.00753	0.041711	-2.66561	0.006942	0.044814
1554974_at	Hs.126265	ACY3	Aspartoacylase (aminocyclase) 3	Mm.29735	-9.1364	0.000554	0.011126	-10.1103	0.000442	0.012312
1554976_a_at	Hs.393308	NCRNA00051	Non-protein coding RNA 51		-6.42045	9.7e-05	0.006058	-2.9534	0.001523	0.021131
1555052_a_at	Hs.177193	SYT9	Synaptotagmin IX	Mm.302793	-3.39814	0.000715	0.012442	-4.06483	0.000357	0.011317
1555068_at	Hs.731621	WNK1		Mm.333349	-5.67064	0.000241	0.0081	-4.29745	0.000588	0.013887
1555107_a_at	Hs.380475	KIAA1530	KIAA1530	Mm.132178	-2.86829	0.006769	0.03936	-3.31559	0.003795	0.033049
1555110_a_at	Hs.655084	KLHL3	Kelch-like 3 (Drosophila)	Mm.379256	-4.0134	0.006989	0.040111	-3.56777	0.010214	0.055656
1555175_a_at	Hs.198158	PBLD	Phenazine biosynthesis-like protein domain containing	Mm.261389	-2.42974	0.003134	0.025813	-2.84407	0.00144	0.020559
1555229_a_at	Hs.458355	C1S	Complement component 1, s subcomponent	Mm.219527	-6.11064	0.005101	0.033503	-6.01619	0.005303	0.039267
1555250_a_at	Hs.131683	CPEB3	Cytoplasmic polyadenylation element binding protein 3	Mm.391176	4.23861	0.001951	0.020108	3.29237	0.004778	0.037238
1555266_a_at	Hs.119815	ASXL2		Mm.120475	-2.10542	0.009228	0.046496	-1.88084	0.01805	0.076511
1555310_a_at	Hs.513645	PAK6	P21 protein (Cdc42/Rac)-activated kinase 6	Mm.241857	10.8918	1.5e-05	0.004127	8.28148	2.8e-05	0.005576
1555317_at	Hs.732105	POLK		Mm.89926	-2.79929	0.005679	0.035543	-2.12959	0.020504	0.081956
1555339_at	Hs.190334	RAP1A	RAP1A, member of RAS oncogene family	Mm.458171	-2.68105	0.00567	0.035543	-1.35863	0.226664	0.293761
1555348_at	Hs.567844	TFAP2E	Transcription factor AP-2 epsilon (activating enhancer binding protein 2 epsilon)	Mm.331881	-2.85874	0.006115	0.037051	-2.22561	0.018995	0.078625
1555349_a_at	Hs.375957	ITGB2	Integrin, beta 2 (complement component 3 receptor 3 and 4 subunit)	Mm.1137	-6.83527	0.009069	0.046019	-4.883	0.019813	0.080466
1555369_at	Hs.571595	BAGE			-2.03489	0.010302	0.049398	-1.62052	0.044377	0.124316
1555370_a_at	Hs.604273	CAMTA1		Mm.318846	5.21079	0.00143	0.017416	6.51351	0.000765	0.015429
1555420_a_at	Hs.471221	KLF7	Kruppel-like factor 7 (ubiquitous)	Mm.29466	-4.20115	0.006888	0.039769	-3.46152	0.012731	0.062865
1555476_at	Hs.436031	IREB2	Iron-responsive element binding protein 2	Mm.208991	-3.2438	0.005408	0.034682	-3.0591	0.00678	0.044256
1555495_a_at	Hs.371372	SDCCAG10	Serologically defined colon cancer antigen 10	Mm.235398	4.06452	0.000879	0.013845	4.68373	0.000542	0.013433
1555503_a_at	Hs.6360	TMCC2	Transmembrane and coiled-coil domain family 2	Mm.273785	-3.1352	0.001134	0.015648	-2.85898	0.00171	0.022273
1555539_at	Hs.439023	SDS	Serine dehydratase	Mm.28685	1.89647	0.012017	0.053438	2.45691	0.002666	0.027397
1555550_at	Hs.714919	ZACN	Zinc activated ligand-gated ion channel		2.34036	0.007383	0.041377	2.12694	0.012233	0.06148
1555553_a_at	Hs.485438	SLC22A7	Solute carrier family 22 (organic anion transporter), member 7	Mm.387538	-2.73023	0.001406	0.017262	-3.0247	0.000872	0.016343
1555639_a_at	Hs.533712	RBM14	RNA binding motif protein 4		-3.60837	0.00149	0.017695	-3.58598	0.001526	0.021151
1555687_a_at	Hs.351812	CLEC4C	C-type lectin domain family 4, member C	Mm.333372	-2.35814	0.004518	0.031314	-1.722	0.029411	0.099095
1555804_a_at	Hs.659395	YSK4	YSK4 Sps1/Ste20-related kinase homolog (S. cerevisiae)	Mm.246566	-2.23206	0.0058	0.035971	-1.91735	0.014146	0.066643
1555819_s_at	Hs.567769	SAMD14	Sterile alpha motif domain containing 14	Mm.297199	6.6762	0.00591	0.036322	5.24051	0.010644	0.05686
1555843_at	Hs.465808	HNRNPM	Heterogeneous nuclear ribonucleoprotein M	Mm.311439	-5.41788	0.000416	0.010007	-3.58739	0.001673	0.02205
1555900_at	Hs.597547				3.7435	0.001466	0.017613	3.07483	0.003161	0.029873
1555902_at	Hs.522729	ARMCX5	Armadillo repeat containing, X-linked 5		5.03635	0.000868	0.013749	3.32693	0.003608	0.032086
1555904_at	Hs.594371				6.0007	0.001901	0.019813	5.0048	0.00315	0.029862
1555928_at	Hs.534689				4.31532	0.002452	0.022743	2.33857	0.024905	0.090935
1555929_s_at	Hs.545794				5.6129	0.002047	0.02057	3.50478	0.008712	0.050764
1555935_s_at	Hs.109437	HUNK	Hormonally up-regulated Neu-associated kinase	Mm.125874	5.00865	0.004892	0.032754	6.07923	0.002904	0.028634
1555978_s_at	Hs.190086		Myosin, light chain 12A, regulatory, non-sarcomeric		4.22562	0.010095	0.048858	3.37832	0.019944	0.080687
1555989_at	Hs.19156				2.31799	0.014033	0.05829	3.27814	0.003104	0.029585
1555996_s_at	Hs.518475	EIF4A2	Eukaryotic translation initiation factor 4A, isoform 2	Mm.260084	-11.5573	0.000583	0.011283	-10.9987	0.000646	0.01445
1556035_s_at	Hs.500775	ZNF207	Zinc finger protein 207	Mm.401332	-5.83583	0.000272	0.008581	-5.30311	0.000363	0.011354
1556046_a_at	Hs.12513	LOC157627	Hypothetical LOC157627		18.9099	0.00101	0.014738	18.1261	0.001085	0.018155
1556047_s_at	Hs.8453	MAGEE1	Melanoma antigen family E, 1	Mm.24341	4.02821	0.00028	0.008683	3.30191	0.000614	0.014142
1556049_at	Hs.429581	RTN4		Mm.192580	-4.05766	0.00514	0.033644	-1.76552	0.123515	0.214329
1556057_s_at	Hs.709709	NEUROD1	Neurogenic differentiation 1	Mm.4636	15.2114	3.4e-05	0.004737	8.36424	0.000128	0.007977
1556058_s_at	Hs.731396	SPEN		Mm.299906	-3.53022	0.008834	0.045463	-2.39565	0.036765	0.112189
1556061_at	Hs.139120	RPP30	Ribonuclease P/MRP 30kDa subunit	Mm.277891	5.03504	0.006051	0.036798	3.54907	0.016834	0.073547
1556090_at	Hs.655741				2.53624	0.008221	0.043772	1.83424	0.042705	0.121536
1556096_s_at	Hs.657273	UNC13C	Unc-13 homolog C (C. elegans)	Mm.41035	44.8969	3e-06	0.004127	40.2682	3e-06	0.005439
1556102_x_at	Hs.730385	LOC286434			2.84808	0.0018	0.019337	2.58902	0.002833	0.02827
1556114_a_at	Hs.646609	DKFZp451A211	DKFZp451A211 protein		1.74573	0.020424	0.071135	2.05341	0.007143	0.045493
1556131_s_at	Hs.720068	FBF1		Mm.35241	-2.06517	0.010441	0.049738	-2.26594	0.006218	0.0422
1556145_a_at	Hs.657412	LOC100131170	Hypothetical LOC100131170		-8.55241	0.002371	0.02234	-9.15923	0.002042	0.024047
1556160_a_at	Hs.586700				5.60322	0.00053	0.010977	4.80756	0.000846	0.016134
1556200_a_at	Hs.587663	C10orf90	Chromosome 10 open reading frame 90	Mm.334285	-6.06233	0.002857	0.024577	-6.60579	0.002294	0.025573
1556204_a_at	Hs.634143	ZNF814	Zinc finger protein 814	Mm.293030	-9.14987	7.5e-05	0.005721	-9.4806	6.9e-05	0.006866
1556229_at	Hs.655822				-6.51023	0.001577	0.018184	-6.37816	0.001663	0.021975
1556261_a_at	Hs.118609				2.64336	0.003138	0.025836	2.06931	0.011311	0.058734
1556277_a_at	Hs.418198	PAPD4	PAP associated domain containing 4	Mm.242865	-4.26104	0.000488	0.010797	-4.48394	0.000409	0.011838
1556299_s_at	Hs.44817	C12orf76	Chromosome 12 open reading frame 76		-3.5617	0.001555	0.018028	-3.38121	0.001902	0.023493
1556306_at	Hs.656426				4.86232	0.000197	0.007457	4.56123	0.000244	0.009842
1556308_at	Hs.598147	PRRT3	Proline-rich transmembrane protein 3	Mm.133060	5.83352	0.000701	0.012344	3.96982	0.002335	0.025783
1556318_s_at	Hs.546407		Cullin-associated and neddylation-dissociated 1		-2.97431	0.003142	0.025845	-2.58073	0.005925	0.041171
1556322_a_at	Hs.658740				-3.62326	0.003422	0.02698	-3.3592	0.004517	0.036207
1556329_a_at	Hs.654741				7.18629	0.000422	0.010066	5.53892	0.000861	0.016249
1556338_at	Hs.662144				-4.38972	0.00032	0.009093	-4.80143	0.000236	0.009699
1556341_s_at	Hs.432642	MAPK12	Mitogen-activated protein kinase 12	Mm.38343	3.08372	0.001821	0.019415	3.01438	0.002008	0.023957
1556351_at	Hs.353176	HCN1		Mm.343429	23.8225	9.2e-05	0.006007	20.8241	0.000115	0.007712
1556357_s_at	Hs.655310	ERICH1	Glutamate-rich 1	Mm.268896	-2.17269	0.006742	0.039291	-1.87449	0.016295	0.072217
1556366_s_at	Hs.655737	RP3-398D13.1	Hypothetical LOC285780		12.7093	0.00014	0.006552	13.2345	0.000129	0.008023
1556393_at	Hs.658849				4.50777	0.001993	0.020301	5.45454	0.001117	0.018466
1556400_at	Hs.555112				-4.13758	0.000199	0.007478	-3.64508	0.000322	0.010943
1556423_at	Hs.525479	VASH1	Vasohibin 1	Mm.216101	-4.7857	0.000207	0.007639	-5.61559	0.000124	0.00794
1556444_a_at	Hs.720615				5.48993	0.002103	0.020888	5.24941	0.002387	0.026008
1556497_a_at	Hs.652488				2.53267	0.001612	0.018355	2.34233	0.002455	0.026323
1556580_a_at	Hs.453857				2.23341	0.00634	0.037726	1.493	0.081268	0.171711
1556583_a_at	Hs.31961	SLC8A1	Solute carrier family 8 (sodium/calcium exchanger), member 1	Mm.265834	15.7635	0.000291	0.00876	15.2085	0.000311	0.010771
1556601_a_at	Hs.595391	SPATA13		Mm.149776	-7.74741	0.00058	0.01126	-6.54127	0.000894	0.016517
1556627_at	Hs.159291	DRP2	Dystrophin related protein 2	Mm.121662	8.0146	3.1e-05	0.004626	8.26677	2.9e-05	0.005598
1556629_a_at	Hs.167317	SNAP25	Synaptosomal-associated protein, 25kDa	Mm.45953	12.53	0.004045	0.029616	11.5328	0.004708	0.037007
1556711_at	Hs.16970	C13orf30	Chromosome 13 open reading frame 30	Mm.320428	-2.31899	0.005542	0.035111	-3.00044	0.001595	0.021584
1556715_at	Hs.77498	PRPSAP1	Phosphoribosyl pyrophosphate synthetase-associated protein 1	Mm.25125	-4.44571	0.000999	0.014679	-3.10173	0.003743	0.032783
1556749_at	Hs.363431				3.2759	0.002141	0.021093	2.04298	0.019522	0.079919
1556789_a_at	Hs.657123				2.56668	0.001899	0.019805	1.73582	0.019797	0.080463
1556797_at	Hs.559010	LOC386597	Hypothetical protein LOC386597		3.85628	0.000539	0.010993	2.80516	0.00203	0.024043
1556809_a_at	Hs.646603				3.02144	0.003524	0.027392	2.40441	0.009819	0.05454
1556821_x_at	Hs.547964	DLEU2	Deleted in lymphocytic leukemia 2 (non-protein coding)		-3.91666	0.006506	0.03842	-4.71929	0.003655	0.032391
1556824_at	Hs.702604				4.07239	0.000265	0.008532	4.01269	0.00028	0.010288
1556828_at	Hs.656654				-2.85914	0.00114	0.015667	-2.91247	0.001046	0.017834
1556844_at	Hs.735665	LOC100132078			-3.71956	0.000515	0.010875	-3.74129	0.000503	0.013042
1556877_at	Hs.659463				10.2149	0.000135	0.006533	12.755	8.4e-05	0.007309
1556903_at	Hs.657090				7.83483	0.001814	0.019379	6.49688	0.002853	0.028373
1556932_at	Hs.633173				-2.33045	0.009647	0.047526	-2.22188	0.01229	0.061649
1556992_at	Hs.479879	LOC550113	Hypothetical LOC550112		-2.08935	0.008477	0.044447	-1.88009	0.016062	0.071702
1556997_a_at	Hs.723178				5.55446	0.003687	0.028063	5.92779	0.003103	0.029585
1557024_at	Hs.146629				-3.07167	0.00208	0.02075	-2.68901	0.003758	0.032866
1557049_at	Hs.632400	LOC149478	Hypothetical protein LOC149478		-2.26905	0.004214	0.030211	-2.71026	0.001675	0.02205
1557064_s_at	Hs.600384	HGSNAT	Heparan-alpha-glucosaminide N-acetyltransferase	Mm.28326	-2.7883	0.004301	0.030535	-2.938	0.003423	0.031368
1557098_s_at	Hs.549606	HAR1A	Highly accelerated region 1A (non-protein coding)		6.3929	0.000453	0.010364	7.82839	0.000266	0.01006
1557103_a_at	Hs.207426	LMTK3	Lemur tyrosine kinase 3	Mm.44928	4.76573	0.005129	0.033603	3.44749	0.013864	0.065857
1557107_at	Hs.512611	LOC286002	Hypothetical protein LOC286002		10.7722	0.00143	0.017416	8.8509	0.002166	0.024759
1557123_a_at	Hs.344488	CHADL	Chondroadherin-like	Mm.270975	-5.3782	9.4e-05	0.006007	-7.10607	4.2e-05	0.006303
1557132_at	Hs.532056	WDR17	WD repeat domain 17	Mm.95281	8.99904	0.000981	0.014546	7.02253	0.001762	0.02255
1557143_at	Hs.656915	CSMD2	CUB and Sushi multiple domains 2		2.17004	0.009457	0.047044	1.51722	0.085153	0.176074
1557155_a_at	Hs.720460	FLJ30375			-19.9204	0.001526	0.017933	-10.5675	0.004669	0.036783
1557176_a_at	Hs.535420	C14orf37	Chromosome 14 open reading frame 37	Mm.318710	4.55692	0.000936	0.01427	3.81406	0.001725	0.022334
1557185_at	Hs.524763	TPCN1	Two pore segment channel 1	Mm.114054	-2.93816	0.003112	0.025738	-2.55404	0.005865	0.040968
1557225_at	Hs.146239	ASPG	Asparaginase homolog (S. cerevisiae)	Mm.77133	-3.20822	0.002631	0.023596	-1.83087	0.039349	0.116333
1557232_at	Hs.638787				3.25391	0.001528	0.017935	3.49525	0.001146	0.018701
1557239_at	Hs.124366	BBX	Bobby sox homolog (Drosophila)	Mm.28940	-2.36226	0.010425	0.049721	-3.54107	0.001819	0.022888
1557246_at	Hs.9873	KIDINS220	Kinase D-interacting substrate, 220kDa	Mm.250641	-10.3148	1.8e-05	0.004284	-13.7408	1e-05	0.005439
1557252_at	Hs.683909				-2.88322	0.002025	0.020457	-2.66111	0.002938	0.028795
1557256_a_at	Hs.633316				11.5529	7.4e-05	0.005721	10.7002	8.8e-05	0.007309
1557260_a_at	Hs.631591	ZNF382	Zinc finger protein 382	Mm.443484	2.82096	0.003527	0.027394	2.75496	0.003922	0.033663
1557283_a_at	Hs.352635	ZNF519	Zinc finger protein 519		4.78198	0.008125	0.043449	9.2909	0.0016	0.021604
1557289_s_at	Hs.647017	GTF2IRD2	GTF2I repeat domain containing 2	Mm.218744	-2.45883	0.004202	0.030194	-2.32021	0.005675	0.040383
1557315_a_at	Hs.662499				2.8315	0.008954	0.045732	2.54926	0.013934	0.066063
1557322_at	Hs.193583	ZNF230	Zinc finger protein 230		2.42191	0.003615	0.027813	1.70918	0.028955	0.09821
1557326_at	Hs.590720				8.07126	0.00993	0.04842	8.34896	0.009277	0.052638
1557360_at	Hs.368084	LRPPRC	Leucine-rich PPR-motif containing	Mm.217027	-4.0548	0.001553	0.018028	-3.15683	0.003937	0.033732
1557419_a_at	Hs.268785		Acyl-CoA synthetase long-chain family member 4		-3.21159	0.008208	0.043758	-3.72308	0.004853	0.037543
1557433_at	Hs.735984				-2.175	0.004944	0.032972	-2.26335	0.00394	0.033737
1557444_at	Hs.93698	TREML3	Triggering receptor expressed on myeloid cells-like 3		3.7646	0.009001	0.045825	4.18575	0.00645	0.043097
1557472_a_at	Hs.503210	FLJ30838	Hypothetical gene supported by AL832565		2.55931	0.001924	0.019935	1.88484	0.011314	0.058734
1557474_at	Hs.537020	LOC284578	Hypothetical LOC284578		6.9602	0.000369	0.009522	4.45157	0.001369	0.019962
1557475_at	Hs.385496				15.8169	0.003044	0.025439	12.552	0.004551	0.036353
1557486_at	Hs.680214				-2.96592	0.00348	0.027186	-4.93749	0.000536	0.013335
1557487_at	Hs.729517				4.92259	0.00027	0.00858	4.15097	0.000483	0.012829
1557505_a_at	Hs.658345				-2.68379	0.008421	0.0443	-3.00385	0.005242	0.03903
1557506_a_at	Hs.718490				4.3685	0.001583	0.018198	4.10097	0.001955	0.023735
1557522_x_at	Hs.595233				-2.08857	0.004959	0.033008	-2.10574	0.004718	0.037031
1557545_s_at	Hs.501114	RNF165	Ring finger protein 165	Mm.23293	5.12828	0.002366	0.022314	6.49188	0.001235	0.019172
1557551_at	Hs.665810				-3.91328	0.004744	0.032195	-5.56925	0.001614	0.021694
1557558_s_at	Hs.659751	LOC100129196	Similar to hCG2033298		-8.19786	0.005349	0.034406	-6.58302	0.008661	0.050622
1557562_at	Hs.733675	GRIPAP1		Mm.194811	-3.00766	0.001419	0.017324	-2.91109	0.001642	0.021874
1557571_at	Hs.439381	VPS13D	Vacuolar protein sorting 13 homolog D (S. cerevisiae)	Mm.240310	-2.22608	0.007898	0.042787	-2.00557	0.014164	0.0667
1557583_at	Hs.655499		Suppression of tumorigenicity 18 (breast carcinoma) (zinc finger protein)		-8.36032	3.9e-05	0.004834	-7.02993	6.1e-05	0.00654
1557590_at	Hs.733360	LOC100130522			-2.57363	0.001439	0.017466	-2.17773	0.003618	0.032152
1557613_at	Hs.570631	FLJ39534	Hypothetical FLJ39534		-2.11474	0.004312	0.030585	-2.02556	0.005631	0.040254
1557636_a_at	Hs.258357	C7orf57	Chromosome 7 open reading frame 57	Mm.369429	-5.08348	0.00011	0.00628	-5.78486	7.4e-05	0.007107
1557652_a_at	Hs.669654	LOC348817	Hypothetical protein LOC348817		-2.73214	0.00682	0.039544	-2.68743	0.007331	0.0461
1557667_at	Hs.49053				3.7771	0.005349	0.034406	2.1791	0.043908	0.123567
1557710_at	Hs.531959				-2.96307	0.001784	0.019286	-2.89769	0.001971	0.023821
1557721_at	Hs.382105				3.90549	0.001718	0.018875	2.40334	0.01246	0.062141
1557807_a_at	Hs.729238	LOC100132987			2.54014	0.006769	0.03936	2.82592	0.00417	0.034752
1557821_at	Hs.675941	LOC283547	Hypothetical protein LOC283547		-5.06841	0.001245	0.016309	-4.52834	0.001766	0.022566
1557830_at	Hs.658828				-2.50416	0.00206	0.020642	-2.78937	0.001202	0.019015
1557852_at	Hs.674410				-5.22091	0.00145	0.017529	-4.92638	0.001725	0.022334
1557918_s_at	Hs.75231	SLC16A1	Solute carrier family 16, member 1 (monocarboxylic acid transporter 1)	Mm.9086	-4.20867	0.00084	0.013577	-4.22236	0.000831	0.016035
1557943_at	Hs.273621	CNP	2\',3\'-cyclic nucleotide 3\' phosphodiesterase	Mm.15711	-9.64208	0.00011	0.00628	-7.23969	0.000223	0.009576
1557944_s_at	Hs.166011	CTNND1	Catenin (cadherin-associated protein), delta 1	Mm.35738	-5.30047	0.001171	0.015837	-4.35631	0.002147	0.02473
1558041_a_at	Hs.651201	KIAA0895L	KIAA0895-like	Mm.204876	4.25357	0.000493	0.010838	3.60963	0.000903	0.016562
1558050_at	Hs.283551	EIF2B5	Eukaryotic translation initiation factor 2B, subunit 5 epsilon, 82kDa	Mm.233855	2.30013	0.006356	0.037781	1.971	0.015083	0.069126
1558075_at	Hs.740564	LOC339047			-4.87733	0.000594	0.011372	-3.25852	0.002505	0.026574
1558076_at	Hs.657315	ANKRD32	Ankyrin repeat domain 32	Mm.209730	6.00518	0.00207	0.020691	4.92181	0.003596	0.032058
1558102_at	Hs.660989				4.04846	0.000533	0.010977	3.75946	0.000701	0.014903
1558170_at	Hs.702738				18.3898	7.4e-05	0.005721	16.5383	9e-05	0.007309
1558173_a_at	Hs.257900	LUZP1	Leucine zipper protein 1	Mm.92659	5.8174	0.000443	0.010242	8.52099	0.000161	0.008571
1558214_s_at	Hs.740112	CTNNA1		Mm.18962	-10.1527	0.002488	0.02289	-9.59668	0.002793	0.028036
1558226_a_at	Hs.254117				14.201	0.000218	0.007766	9.77767	0.000474	0.012746
1558249_s_at	Hs.307913	STX16	Syntaxin 16	Mm.277977	-14.5576	0.007866	0.042728	-7.64061	0.023944	0.088973
1558250_s_at	Hs.23554				3.30075	0.000958	0.014385	3.04759	0.001346	0.019752
1558387_at	Hs.491856	LOC643763	Hypothetical LOC643763		3.30586	0.005826	0.036049	2.19383	0.031624	0.103182
1558398_at	Hs.197872	ANKRD24	Ankyrin repeat domain 24	Mm.304382	-2.21075	0.006268	0.037492	-1.99315	0.011415	0.059017
1558404_at	Hs.515383	LOC644242	Hypothetical protein LOC644242		17.1456	1.7e-05	0.004241	13.6412	2.7e-05	0.005479
1558412_at	Hs.372775	LOC113230	Hypothetical protein LOC113230		3.96825	0.001127	0.015608	3.90033	0.001199	0.018997
1558445_at	Hs.658350				3.35544	0.000595	0.011372	2.88845	0.001149	0.018707
1558487_a_at	Hs.510745	TMED4		Mm.254495	-2.42572	0.004729	0.032146	-3.15241	0.001397	0.020199
1558504_at	Hs.684683				-3.11148	0.001594	0.018252	-2.48993	0.004452	0.035967
1558512_at	Hs.550850				5.62059	0.000189	0.007327	4.77409	0.000317	0.010864
1558568_a_at	Hs.657836				2.81939	0.003608	0.027776	2.13942	0.013859	0.065853
1558647_at	Hs.567725	SH3D19	SH3 domain containing 19	Mm.2454	-2.1929	0.00365	0.027887	-2.62284	0.001376	0.020032
1558649_at	Hs.612155	LOC145757	Hypothetical LOC145757		-4.24802	0.00054	0.010993	-4.20036	0.000562	0.01372
1558672_at	Hs.588813				8.58942	0.001219	0.016146	8.40984	0.00128	0.019442
1558685_a_at	Hs.553131	LOC158960	Hypothetical protein BC009467		-3.51642	0.006362	0.037797	-3.95137	0.004276	0.035199
1558691_a_at	Hs.654652	DOCK4	Dedicator of cytokinesis 4	Mm.341423	-4.75899	0.000147	0.006707	-5.06131	0.00012	0.007869
1558738_at	Hs.513667	NOL3	Nucleolar protein 3 (apoptosis repressor with CARD domain)	Mm.475715	-2.43227	0.010236	0.049176	-2.21653	0.016076	0.071716
1558739_at	Hs.656821				2.18955	0.005922	0.036353	2.49278	0.002947	0.028832
1558759_s_at	Hs.108614	CLASP2	Cytoplasmic linker associated protein 2	Mm.222272	-10.924	0.000652	0.01193	-5.85801	0.002839	0.028277
1558766_at	Hs.664993				2.56044	0.005499	0.034977	2.92925	0.002984	0.02899
1558813_at	Hs.482873	TMED5	Transmembrane emp24 protein transport domain containing 5	Mm.363960	2.80451	0.008399	0.044215	2.65218	0.010633	0.056822
1558827_a_at	Hs.473204	ZNF831	Zinc finger protein 831	Mm.48711	3.45101	0.003713	0.028177	2.62425	0.011124	0.058271
1558856_at	Hs.334481	DMRTA2	DMRT-like family A2	Mm.32825	-3.27175	0.000804	0.01328	-4.5884	0.000224	0.009606
1558930_at	Hs.559194	LOC728192	Hypothetical protein LOC728192		3.40524	0.003106	0.025717	2.54612	0.010337	0.05601
1558937_s_at	Hs.736089				-6.83753	0.000979	0.014545	-7.70404	0.000725	0.015127
1558956_s_at	Hs.478095	IFT80	Intraflagellar transport 80 homolog (Chlamydomonas)	Mm.477781	3.07513	0.005538	0.035105	2.42767	0.015093	0.069147
1558999_x_at	Hs.731688	PDPR		Mm.370024	-3.52691	0.008768	0.045301	-3.71853	0.007344	0.046126
1559003_a_at	Hs.461300	LOC126661	Hypothetical protein LOC126661		-3.26313	0.007133	0.040569	-3.17512	0.007895	0.048031
1559005_s_at	Hs.435381	CNTLN	Centlein, centrosomal protein	Mm.440562	-2.44218	0.008646	0.044892	-2.41877	0.009056	0.052001
1559025_at	Hs.440932	SEPT9	Septin 9	Mm.38450	-2.23557	0.007531	0.041711	-2.34453	0.005852	0.040927
1559026_at	Hs.561897				4.55851	0.000748	0.012715	3.28716	0.002442	0.026278
1559037_a_at	Hs.671722				-3.81792	0.004386	0.030839	-4.95749	0.001907	0.023536
1559063_at	Hs.684564				-5.56344	0.002612	0.023525	-4.4359	0.005013	0.038167
1559067_a_at	Hs.494822		Hypothetical protein LOC158402		4.54938	0.000184	0.007277	4.39336	0.000207	0.009475
1559072_a_at	Hs.660812	ELFN2	Extracellular leucine-rich repeat and fibronectin type III domain containing 2	Mm.323188	6.34605	0.002669	0.023737	3.85829	0.010803	0.057391
1559096_x_at	Hs.216653	FBXO9	F-box protein 9	Mm.28584	-4.43183	0.001851	0.01957	-2.5359	0.014946	0.06876
1559110_at	Hs.601502				2.99107	0.000737	0.012631	3.13448	0.000597	0.013948
1559111_a_at	Hs.639426				17.5368	1.5e-05	0.004127	14.0045	2.4e-05	0.005439
1559117_at	Hs.634052				-10.5195	2.2e-05	0.004284	-10.4785	2.2e-05	0.005439
1559121_s_at	Hs.662634	ARIH2		Mm.290447	-6.03246	0.000122	0.006472	-6.50284	9.9e-05	0.007574
1559139_at	Hs.405987	NOC2L	Nucleolar complex associated 2 homolog (S. cerevisiae)		-2.96129	0.001183	0.015929	-2.57994	0.002281	0.025499
1559144_x_at	Hs.732952	LOC100130581			2.45107	0.006398	0.037932	2.61194	0.004713	0.037013
1559147_at	Hs.375745				-2.61383	0.00171	0.018848	-2.4021	0.002652	0.027323
1559154_at	Hs.658807				-6.82783	0.001587	0.018207	-8.11689	0.001041	0.017784
1559194_a_at	Hs.568222	CLEC4GP1	C-type lectin domain family 4, member G pseudogene 1		2.30934	0.01395	0.05813	2.62457	0.007683	0.047185
1559227_s_at	Hs.517792	VHL	Von Hippel-Lindau tumor suppressor	Mm.29407	-2.41561	0.003455	0.027104	-2.3075	0.004411	0.035772
1559228_at	Hs.436657	CLU	Clusterin	Mm.200608	-3.59757	0.001037	0.014941	-3.8123	0.000832	0.016045
1559245_at	Hs.656265				-6.70081	0.000179	0.007202	-4.65758	0.000534	0.013326
1559255_a_at	Hs.233343				3.93264	0.000515	0.010875	2.76133	0.002242	0.025286
1559288_at	Hs.565333				3.03309	0.006051	0.036798	2.42944	0.015507	0.070237
1559402_a_at	Hs.380027	C1orf61	Chromosome 1 open reading frame 61		-2.07394	0.009271	0.046559	-2.15569	0.007426	0.046337
1559405_a_at	Hs.638966	TRPV6	Transient receptor potential cation channel, subfamily V, member 6	Mm.296889	4.92009	0.001594	0.018252	5.25523	0.001309	0.019592
1559437_at	Hs.655303				-3.55469	0.003417	0.02697	-2.83879	0.008177	0.048895
1559477_s_at	Hs.526754	MEIS1	Meis homeobox 1	Mm.356578	-4.03605	0.003621	0.027832	-4.36414	0.00281	0.028137
1559500_at	Hs.269263	VPS8	Vacuolar protein sorting 8 homolog (S. cerevisiae)	Mm.235683	-2.9452	0.005731	0.035717	-4.43436	0.001272	0.019411
1559524_at	Hs.638558				2.52215	0.005601	0.035348	1.70493	0.04792	0.1295
1559526_at	Hs.654707				-5.37813	0.00882	0.045438	-4.05755	0.018651	0.077818
1559545_at	Hs.555970	SNRPN	Small nuclear ribonucleoprotein polypeptide N	Mm.274995	9.60558	6e-05	0.00547	9.53175	6.1e-05	0.00654
1559551_at	Hs.684594				-2.82855	0.004971	0.033023	-2.12095	0.019404	0.07968
1559630_at	Hs.436393	DLGAP3	Discs, large (Drosophila) homolog-associated protein 3	Mm.331885	3.6044	0.008588	0.044743	3.59132	0.008693	0.050708
1559635_at	Hs.512867	CASC4	Cancer susceptibility candidate 4	Mm.292109	2.26756	0.005618	0.035398	2.1071	0.00847	0.049956
1559641_at	Hs.664162				-2.64569	0.001384	0.017157	-2.33641	0.002665	0.027397
1559650_at	Hs.434307	LOC100128081	Hypothetical LOC100128081		3.76939	0.011758	0.052879	4.82048	0.005662	0.040341
1559681_a_at	Hs.164324	TRIM16L	Tripartite motif-containing 16-like		-5.57396	0.000475	0.010616	-4.25112	0.001122	0.018468
1559722_at	Hs.655466				-3.2106	0.001068	0.01517	-3.04469	0.001343	0.019746
1559747_at	Hs.667399	SPG11		Mm.472802	-7.94222	0.00409	0.029781	-8.788	0.003283	0.030535
1559748_at	Hs.459162	ADAMTSL3	ADAMTS-like 3	Mm.65306	-2.82239	0.003039	0.025424	-1.82478	0.029695	0.099486
1559760_at	Hs.559409	LOC401220	Hypothetical gene supported by BC036933		5.94316	0.00536	0.034461	5.01232	0.008327	0.049493
1559848_at	Hs.163424	NSUN4	NOL1/NOP2/Sun domain family, member 4	Mm.282560	-3.64071	0.008262	0.043906	-3.28428	0.01173	0.060068
1559893_at	Hs.595250	CCDC75	Coiled-coil domain containing 75	Mm.220253	2.58296	0.014511	0.059323	3.3299	0.005281	0.039194
1559948_at	Hs.737676				2.59112	0.009297	0.046618	1.64514	0.091148	0.182652
1559957_a_at	Hs.11637	LOC642852	Hypothetical LOC642852		3.03213	0.003878	0.028902	4.09777	0.001238	0.019173
1559987_at	Hs.685314				-2.87619	0.000928	0.014218	-3.76847	0.000293	0.010505
1559993_at	Hs.283844	SFXN3	Sideroflexin 3	Mm.36169	-2.36099	0.003453	0.027101	-2.03293	0.008122	0.048747
1560014_s_at	Hs.370781	PDXDC1	Pyridoxal-dependent decarboxylase domain containing 1	Mm.171484	-3.43098	0.000519	0.010875	-2.24277	0.004032	0.034143
1560026_at	Hs.685021				-3.42472	0.003842	0.028763	-2.8294	0.008136	0.048781
1560112_at	Hs.208550	WDFY2	WD repeat and FYVE domain containing 2	Mm.1960	-3.93439	0.000683	0.012198	-3.96194	0.000665	0.014661
1560117_at	Hs.375791		Abhydrolase domain containing 1		-3.13506	0.002514	0.022997	-2.57009	0.00603	0.04145
1560137_at	Hs.629396				-5.04829	0.001461	0.017591	-5.08322	0.001431	0.020491
1560209_at	Hs.324359				-2.34251	0.007047	0.040263	-2.36517	0.006708	0.043973
1560257_at	Hs.673214				-2.2153	0.003641	0.027863	-1.80732	0.013196	0.064105
1560263_at	Hs.666126				-2.31929	0.005086	0.033436	-2.33786	0.004875	0.037582
1560303_at	Hs.524183	FKBP4	FK506 binding protein 4, 59kDa	Mm.12758	9.00937	9.1e-05	0.006007	6.48726	0.000212	0.009504
1560342_at	Hs.684396				-3.65683	0.00092	0.014158	-3.98566	0.000667	0.014661
1560386_at	Hs.686965				-3.16026	0.003208	0.026144	-3.35749	0.002523	0.026663
1560390_s_at	Hs.665307	LOC284440	Hypothetical LOC284440		-5.3729	0.002587	0.023426	-2.47408	0.034099	0.107622
1560395_at	Hs.680762				-3.10151	0.006898	0.039801	-2.62375	0.013552	0.065002
1560422_at	Hs.639390				-20.7807	7e-06	0.004127	-15.3734	1.3e-05	0.005439
1560431_at	Hs.650460	PGM5P1	Phosphoglucomutase 5 pseudogene 1		-2.34281	0.008359	0.04412	-1.99885	0.019433	0.079747
1560434_x_at	Hs.522114	CLTA	Clathrin, light chain (Lca)	Mm.298875	-2.69081	0.005612	0.03538	-2.63182	0.006205	0.042131
1560493_a_at	Hs.458292	CPXCR1	CPX chromosome region, candidate 1	Mm.336224	-2.05089	0.006408	0.037981	-1.70615	0.021675	0.08438
1560498_at	Hs.638964				4.70601	0.004483	0.031205	2.55575	0.034279	0.107954
1560526_at	Hs.683780	PR47	Platelet receptor for type III collagen, 47 kDa		-3.13958	0.001324	0.016795	-2.82173	0.002124	0.024611
1560558_at	Hs.658575	C9orf80	Chromosome 9 open reading frame 80	Mm.51988	2.31638	0.007922	0.042854	2.45136	0.005955	0.041239
1560622_at	Hs.664322				-11.5774	0.000548	0.011077	-8.27042	0.001146	0.018701
1560648_s_at	Hs.730739	TSPYL1		Mm.20445	11.7322	0.00056	0.01113	11.1381	0.000623	0.014239
1560665_at	Hs.514950	SCPEP1	Serine carboxypeptidase 1	Mm.34126	-2.1799	0.005666	0.035543	-1.95493	0.010852	0.057528
1560676_at	Hs.368483	SIAH3	Seven in absentia homolog 3 (Drosophila)	Mm.308613	4.53455	0.001666	0.018654	3.95763	0.002613	0.027119
1560680_at	Hs.646418				-2.51929	0.006916	0.039862	-2.93755	0.003461	0.03149
1560692_at	Hs.680096	LOC285878	Hypothetical protein LOC285878		4.53504	0.007871	0.042743	4.19002	0.009901	0.054752
1560698_a_at	Hs.363603	LOC283392	Hypothetical LOC283392		6.86326	0.004161	0.030064	6.3266	0.00506	0.03836
1560712_at	Hs.407122	TMPRSS11B	Transmembrane protease, serine 11B		-2.45951	0.004421	0.030961	-1.65904	0.043732	0.123232
1560764_at	Hs.740750	ARHGAP22		Mm.318350	-2.99642	0.004385	0.030839	-1.97578	0.030952	0.101903
1560769_at	Hs.550840				-2.4277	0.004636	0.031789	-2.25827	0.006773	0.04424
1560776_at	Hs.736036				-7.25982	4.2e-05	0.005056	-7.80005	3.5e-05	0.005837
1560813_at	Hs.663529				-2.35057	0.005979	0.036578	-3.00716	0.001852	0.023107
1560879_a_at	Hs.696346	SYT15	Synaptotagmin XV	Mm.228006	-3.21692	0.000628	0.011706	-3.08416	0.000755	0.015398
1560915_at	Hs.408623	DPY19L1	Dpy-19-like 1 (C. elegans)	Mm.38526	2.10747	0.008926	0.045675	1.07967	0.700332	0.51289
1560994_x_at	Hs.558901	LOC400590	Similar to hCG1774990		-2.96174	0.00145	0.017529	-2.52432	0.003097	0.029557
1561030_at	Hs.531661				-2.68023	0.007227	0.040859	-2.41607	0.011593	0.059588
1561056_a_at	Hs.655748				-2.31587	0.007469	0.041579	-2.69164	0.00357	0.031994
1561067_at	Hs.658787				-2.39135	0.005006	0.033133	-2.28761	0.006317	0.042624
1561082_at	Hs.356624	NID1	Nidogen 1	Mm.4691	-2.23983	0.007527	0.041711	-1.97233	0.015404	0.070011
1561092_at	Hs.683967				-2.45578	0.003643	0.027872	-2.26297	0.005614	0.04021
1561107_at	Hs.398155				-2.76117	0.01012	0.048902	-2.36429	0.019764	0.080408
1561127_at	Hs.568831	NCRNA00168	Non-protein coding RNA 168		-2.85777	0.009726	0.047723	-3.06993	0.00733	0.0461
1561151_a_at	Hs.684678				-2.11022	0.008656	0.044924	-2.16225	0.007539	0.046656
1561175_at	Hs.732796	LOC283482			-2.52547	0.001985	0.020288	-1.88372	0.010998	0.057956
1561242_at	Hs.562002				2.98965	0.003052	0.025484	2.17882	0.013593	0.065117
1561276_at	Hs.195403	DOCK5	Dedicator of cytokinesis 5	Mm.258155	-10.2113	0.000138	0.006552	-8.70218	0.000201	0.009338
1561319_at	Hs.637962				-3.10981	0.0037	0.028129	-3.6635	0.001963	0.023785
1561373_at	Hs.668693	LOC285796	Hypothetical protein LOC285796		-2.73041	0.009818	0.048044	-3.53239	0.003576	0.031994
1561394_s_at	Hs.472690	KIAA1755	KIAA1755	Mm.187574	-8.4766	0.00112	0.015594	-6.94565	0.001804	0.022801
1561403_at	Hs.120464	SOHLH1	Spermatogenesis and oogenesis specific basic helix-loop-helix 1	Mm.301632	3.26494	0.000686	0.012205	3.19182	0.000756	0.015399
1561433_at	Hs.737638	LOC285103			2.46328	0.003401	0.026928	1.82259	0.019355	0.079547
1561502_x_at	Hs.592074	CTU2	Chromosome 16 open reading frame 84	Mm.37324	3.45921	0.007463	0.041579	2.46126	0.027064	0.09491
1561526_at	Hs.559444				7.24858	0.009401	0.046872	5.62744	0.016477	0.072579
1561546_at	Hs.517821				-2.79987	0.001534	0.01795	-3.18659	0.000857	0.016229
1561615_s_at	Hs.610508	SLC8A1		Mm.265834	4.2159	0.00459	0.031608	8.46774	0.000689	0.014812
1561616_a_at	Hs.249972	DNAH6	Dynein, axonemal, heavy chain 6	Mm.333166	-2.28488	0.002719	0.023954	-2.19311	0.003446	0.031456
1561692_at	Hs.738018				-2.28685	0.00374	0.028303	-1.71841	0.02237	0.085803
1561718_at	Hs.145675				5.1219	0.005118	0.033576	2.40543	0.05635	0.141023
1561786_at	Hs.681794				-3.85004	0.01	0.048603	-3.96705	0.009112	0.052183
1561834_a_at	Hs.658929				-3.97814	0.002024	0.020456	-2.15841	0.025046	0.091185
1562052_at	Hs.570383				1.77021	0.015513	0.061337	2.04149	0.006061	0.041533
1562110_at	Hs.679491				-3.32521	0.000544	0.011018	-2.79805	0.001179	0.018864
1562250_at	Hs.684029				-8.47316	0.001326	0.01681	-8.9103	0.001183	0.018913
1562255_at	Hs.436977	SYTL3	Synaptotagmin-like 3	Mm.442201	-2.80454	0.002643	0.023628	-2.81362	0.002604	0.027076
1562281_at	Hs.684048				-4.66867	0.000671	0.012127	-4.94244	0.000559	0.013657
1562346_at	Hs.684021				-3.39863	0.003189	0.026075	-2.38785	0.014095	0.066556
1562371_s_at	Hs.269977	VWA3B	Von Willebrand factor A domain containing 3B	Mm.148848	-4.09904	0.000552	0.011107	-4.03847	0.000583	0.013859
1562412_at	Hs.680770				-2.64899	0.007465	0.041579	-2.98138	0.004489	0.036063
1562492_at	Hs.434311	LOC340090	Hypothetical protein LOC340090		2.9013	0.001139	0.015667	3.56865	0.000468	0.012658
1562497_at	Hs.683854				7.74456	0.001414	0.017314	4.41076	0.006322	0.042648
1562546_at	Hs.648548				2.90043	0.00114	0.015667	2.53603	0.002189	0.0249
1562583_s_at	Hs.737044	RP11-756A22.3			3.12169	0.003229	0.026197	2.93497	0.004173	0.034761
1562603_at	Hs.631757	RFFL	RAD51-like 3 (S. cerevisiae)	Mm.341608	-6.69846	4.7e-05	0.005112	-6.40057	5.4e-05	0.006399
1562608_at	Hs.685022				-3.37765	0.006598	0.038786	-1.85534	0.079249	0.169512
1562639_at	Hs.588202	KIF6	Kinesin family member 6	Mm.441340	-5.71685	0.000827	0.013479	-4.15681	0.002214	0.025087
1562766_at	Hs.560144				-2.40288	0.006351	0.03777	-2.24035	0.00911	0.052179
1562772_a_at	Hs.331981	DAND5	DAN domain family, member 5	Mm.304252	-2.50542	0.003563	0.027572	-2.23957	0.006412	0.042925
1562785_at	Hs.733660	HERC6		Mm.297393	-2.24065	0.004176	0.030121	-1.68936	0.025137	0.091392
1562815_at	Hs.658996	EFCAB6	EF-hand calcium binding domain 6	Mm.196288	-2.69904	0.004013	0.0295	-2.43928	0.006501	0.043293
1562817_at	Hs.631191				-2.54201	0.001692	0.018761	-2.70011	0.001247	0.019221
1562890_at	Hs.616327				-2.50489	0.003848	0.02879	-2.60665	0.003162	0.029873
1562938_at	Hs.720108				-6.70048	0.000923	0.014183	-6.65289	0.00094	0.01687
1563010_at	Hs.592171		Integrin, beta 8		-3.24405	0.001746	0.019017	-2.82151	0.003174	0.02997
1563136_at	Hs.684484				-3.69672	0.001102	0.015451	-3.12877	0.002137	0.024693
1563142_at	Hs.407573				-3.08222	0.002962	0.02503	-2.66739	0.00555	0.04003
1563181_a_at	Hs.551860				4.13156	0.001141	0.015667	3.82283	0.001502	0.021013
1563209_a_at	Hs.661576	MACROD2	MACRO domain containing 2		9.21768	0.000477	0.01063	7.6453	0.000744	0.015327
1563339_at	Hs.684690				-2.81065	0.008727	0.045138	-2.39167	0.017525	0.075234
1563482_at	Hs.738677				-3.87069	0.005377	0.034519	-3.71635	0.006158	0.041922
1563541_at	Hs.683972				2.17247	0.006198	0.037268	1.92769	0.012646	0.062606
1563596_at	Hs.548400				-3.70574	0.00289	0.024698	-4.77417	0.001238	0.019173
1563621_at	Hs.681809				-6.88371	0.000488	0.010797	-7.63106	0.000375	0.011442
1563638_at	Hs.371576	FAM18A	Family with sequence similarity 18, member A	Mm.325732	3.86047	0.003681	0.028037	2.78183	0.012391	0.061951
1563677_at	Hs.38034		Cdon homolog (mouse)		-3.98275	0.006132	0.037074	-3.96798	0.006205	0.042131
1563687_a_at	Hs.595553	FRYL		Mm.260594	-2.75473	0.003342	0.026668	-4.06991	0.00069	0.014816
1563724_at	Hs.684015				-2.35885	0.006915	0.039862	-2.3969	0.006377	0.042832
1563783_a_at	Hs.515215	ZNF333	Zinc finger protein 333		-2.24506	0.005154	0.033682	-2.00115	0.010047	0.055125
1563876_at	Hs.668085	C1orf220	Chromosome 1 open reading frame 220		1.50791	0.07587	0.14646	2.19128	0.007059	0.045123
1563887_at	Hs.567827	INTS4L1	Integrator complex subunit 4-like 1		2.49033	0.003112	0.025738	2.20156	0.006018	0.041415
1563902_at	Hs.681795				-2.1158	0.005661	0.035543	-1.88155	0.011768	0.060165
1564040_a_at	Hs.632228	LOC283999	Hypothetical protein LOC283999		-10.7574	0.000648	0.011915	-14.5646	0.000352	0.011269
1564074_at	Hs.562365				-2.20606	0.008171	0.043658	-1.84213	0.02324	0.087633
1564164_at	Hs.601260	DENND1B		Mm.337604	3.86577	0.004308	0.030564	3.14935	0.008898	0.051465
1564220_a_at	Hs.211461				2.5476	0.004732	0.032155	2.02827	0.015587	0.070429
1564227_at	Hs.677303				-5.50707	0.000144	0.006658	-5.87182	0.000119	0.007851
1564232_at	Hs.710994	LOC441528	Hypothetical protein LOC441528		-2.05682	0.008375	0.044161	-2.02985	0.009063	0.052033
1564237_at	Hs.681797				-3.22297	0.002147	0.021117	-2.51583	0.0064	0.042889
1564240_at	Hs.634471	LOC100130856	Hypothetical LOC100130856		3.25717	0.001117	0.015575	2.08453	0.009939	0.054821
1564259_at	Hs.675514				2.12989	0.009021	0.045866	2.19264	0.007673	0.047159
1564299_at	Hs.638549	LOC100127940	Hypothetical LOC100127940		2.65069	0.001473	0.017624	2.38732	0.002538	0.026712
1564301_a_at	Hs.462086	RPAIN	RPA interacting protein	Mm.275691	-3.64525	0.001099	0.015433	-2.41343	0.006633	0.043664
1564358_at	Hs.538211				4.33479	0.003756	0.028399	5.04117	0.002377	0.025991
1564460_at	Hs.638478	LOC286442	Hypothetical protein LOC286442		3.39609	0.008115	0.043431	3.15643	0.010548	0.056602
1564637_a_at	Hs.6799	FAM98B	Family with sequence similarity 98, member B	Mm.219389	2.18686	0.006563	0.038644	2.46206	0.003474	0.031539
1564699_at	Hs.680648				-10.0231	0.000155	0.006859	-7.43472	0.000318	0.010864
1564796_at	Hs.719042	EMP1		Mm.182785	-9.31756	0.000456	0.010387	-8.4548	0.000571	0.013785
1564841_at	Hs.383795				14.4227	0.000835	0.013524	15.3461	0.000744	0.015327
1564965_at	Hs.684416				-2.38109	0.005522	0.035059	-2.96105	0.001955	0.023735
1565130_at	Hs.740551	MAP3K2		Mm.211762	-4.27712	0.007925	0.042854	-3.39546	0.016238	0.072053
1565627_a_at	Hs.636486				2.73564	0.008579	0.044721	2.06033	0.031579	0.103076
1565638_at	Hs.658306				-3.55992	0.00281	0.02442	-4.28875	0.001461	0.020697
1565743_at	Hs.661504				-4.52306	0.008526	0.044566	-4.35637	0.009492	0.053335
1565754_x_at	Hs.509664	FGD2	FYVE, RhoGEF and PH domain containing 2	Mm.279187	-3.30759	0.001053	0.015081	-3.34316	0.001008	0.017498
1565830_at	Hs.651430				4.29508	0.000529	0.010977	3.20326	0.001612	0.021687
1565863_at	Hs.658642				-4.86718	0.001464	0.0176	-4.46576	0.001917	0.023597
1565877_at	Hs.658484				2.4252	0.006321	0.037638	2.48875	0.005564	0.040063
1565880_at	Hs.684740				-3.41653	0.001642	0.01846	-4.05044	0.000868	0.016315
1565936_a_at	Hs.504908	LMO3	LIM domain only 3 (rhombotin-like 2)	Mm.477051	13.4564	0.000314	0.009056	9.62147	0.000635	0.014322
1565974_at	Hs.681800				-2.06099	0.005504	0.034997	-1.90489	0.009101	0.052176
1566129_at	Hs.613268	LIMS1	LIM and senescent cell antigen-like domains 1	Mm.57734	-2.63769	0.003662	0.027939	-1.96121	0.017486	0.075125
1566142_at	Hs.683857				-3.28511	0.002309	0.022051	-3.24636	0.002421	0.026155
1566182_at	Hs.587914				3.01119	0.004337	0.030674	2.14117	0.020617	0.082122
1566191_at	Hs.462732	SUZ12	Suppressor of zeste 12 homolog (Drosophila)	Mm.283410	-4.49652	0.00357	0.027604	-4.89238	0.002769	0.027904
1566228_at	Hs.620639				-2.01578	0.009921	0.048403	-1.54716	0.05719	0.142151
1566284_at	Hs.621519				-2.19755	0.003545	0.027477	-2.60018	0.001413	0.02033
1566342_at	Hs.702118	SOD2		Mm.290876	3.83378	0.000907	0.014106	4.4506	0.000535	0.013331
1566426_at	Hs.683993				-2.46635	0.003788	0.028547	-2.37209	0.004632	0.036659
1566491_at	Hs.650468				-4.48696	0.010521	0.049917	-4.12385	0.013361	0.064561
1566539_at	Hs.671967				-4.04246	0.001397	0.017227	-3.89742	0.00159	0.021579
1566549_at	Hs.671951				-2.1128	0.006085	0.036928	-1.90518	0.011519	0.059355
1566558_x_at	Hs.448889	FLJ90757	Hypothetical LOC440465		3.55258	0.00041	0.009979	2.9221	0.000952	0.01697
1566577_at	Hs.684052				-5.62309	0.000396	0.00984	-6.99354	0.000214	0.009541
1566643_a_at	Hs.680099				-12.4205	1.3e-05	0.004127	-10.3411	2e-05	0.005439
1566664_at	Hs.368382	hCG_2011852	Hypothetical protein LOC643677	Mm.296386	2.55414	0.001804	0.019355	2.60309	0.001638	0.021863
1566720_at	Hs.605989	RPS10P7	Ribosomal protein S10 pseudogene 7		-4.97499	0.000572	0.011203	-4.51038	0.000786	0.015639
1566761_a_at	Hs.638278	FLJ34208			3.58053	0.000686	0.012205	3.41925	0.000824	0.015947
1566780_at	Hs.676440				-4.58001	0.008381	0.044176	-4.51885	0.008706	0.05074
1566860_at	Hs.729565	LOC145663			-3.21685	0.002927	0.024851	-2.72408	0.005894	0.041067
1566897_at	Hs.683964				-4.52607	0.000306	0.008967	-4.54989	0.000301	0.010663
1566989_at	Hs.740482	ARID1B		Mm.133401	-4.44482	0.000587	0.011296	-5.7934	0.000254	0.009941
1568606_at	Hs.411600	C11orf88	Chromosome 11 open reading frame 88	Mm.72828	-2.06987	0.008213	0.043759	-2.18951	0.005934	0.041193
1568612_at	Hs.7195	GABRG2	Gamma-aminobutyric acid (GABA) A receptor, gamma 2	Mm.5309	12.931	0.004636	0.031789	16.1682	0.003157	0.029862
1568617_a_at	Hs.17686	KIAA1543	KIAA1543	Mm.390010	5.35665	0.00014	0.006552	4.70256	0.000214	0.009541
1568623_a_at	Hs.660384	SLC35E4		Mm.171514	2.08831	0.01037	0.049582	1.70321	0.036096	0.111041
1568629_s_at	Hs.371344	PIK3R2	Phosphoinositide-3-kinase, regulatory subunit 2 (beta)	Mm.12945	3.54787	0.010131	0.048917	2.55787	0.032399	0.104589
1568649_at	Hs.574244				4.53828	0.001166	0.01581	3.67965	0.002398	0.02604
1568702_a_at	Hs.525017	PAAF1	Proteasomal ATPase-associated factor 1		-4.92009	0.001927	0.019951	-5.0532	0.00178	0.022665
1568743_at	Hs.659258	ATP10A	ATPase, class V, type 10A	Mm.135129	-2.06082	0.006935	0.039924	-1.54455	0.048997	0.130988
1568755_a_at	Hs.555158				-3.12821	0.002609	0.023517	-2.84466	0.003909	0.033616
1568799_at	Hs.550817				-2.32774	0.003639	0.027863	-2.17147	0.005372	0.039409
1568805_at	Hs.171426	NCOA7	Nuclear receptor coactivator 7	Mm.297903	-3.21948	0.003013	0.025257	-3.67089	0.00182	0.022893
1568813_at	Hs.418285				-2.25589	0.004823	0.032522	-2.19361	0.005643	0.040273
1568836_at	Hs.406557	CLK4	CDC-like kinase 4	Mm.239354	-2.21402	0.008373	0.044161	-1.8322	0.024963	0.091025
1568847_at	Hs.735777				3.72955	0.001625	0.0184	4.55777	0.000809	0.015845
1568877_a_at	Hs.530597	ACBD5	Acyl-Coenzyme A binding domain containing 5	Mm.181973	-2.48297	0.005746	0.035744	-1.90535	0.023685	0.088453
1568878_at	Hs.738006				4.03458	0.00031	0.008991	4.28009	0.000251	0.009892
1568904_at	Hs.385535				-2.09632	0.008046	0.043218	-2.04619	0.009275	0.052638
1568933_at	Hs.146268	LOC646627	Phospholipase inhibitor		4.57224	0.00168	0.01873	3.3541	0.004877	0.037582
1568943_at	Hs.601911	INPP5D	Inositol polyphosphate-5-phosphatase, 145kDa	Mm.15105	-3.30907	0.000859	0.013683	-2.82472	0.001723	0.022334
1569040_s_at	Hs.105323	FLJ40330	Hypothetical LOC645784		4.37349	0.002962	0.02503	2.71441	0.016165	0.071856
1569061_at	Hs.591495	IQGAP3	IQ motif containing GTPase activating protein 3	Mm.331133	2.12314	0.00946	0.047045	2.1085	0.009837	0.05457
1569067_at	Hs.684426				-2.38492	0.002895	0.024718	-1.89701	0.011222	0.058551
1569074_at	Hs.511025	FLJ37078	Hypothetical protein FLJ37078		7.12632	0.003237	0.026225	7.89217	0.002554	0.026822
1569091_at	Hs.677564				-2.46848	0.008898	0.045617	-3.02799	0.003596	0.032058
1569098_s_at	Hs.440968	TP53BP1	Tumor protein p53 binding protein 1	Mm.215389	-3.46049	0.000549	0.011083	-2.90185	0.001178	0.018861
1569111_at	Hs.201671	SOX13	SRY (sex determining region Y)-box 13	Mm.8575	-7.28052	0.000327	0.009193	-3.96097	0.002022	0.024036
1569121_at	Hs.656870	SLC25A24	Solute carrier family 25 (mitochondrial carrier; phosphate carrier), member 24	Mm.33574	4.32592	0.000583	0.011283	3.15075	0.00194	0.023695
1569124_at	Hs.267765	LRRC63	Leucine rich repeat containing 63	Mm.320289	-3.02508	0.006018	0.036701	-2.9136	0.007005	0.044963
1569128_at	Hs.518099	C3orf38	Chromosome 3 open reading frame 38	Mm.212157	-2.98397	0.007733	0.042349	-2.9476	0.008119	0.048739
1569133_x_at	Hs.585051	ARSK	Arylsulfatase family, member K	Mm.196399	-2.78292	0.001161	0.015799	-2.59538	0.001638	0.021863
1569139_s_at	Hs.143314	FAM53A	Family with sequence similarity 53, member A	Mm.294695	-5.0287	0.000649	0.011915	-5.16356	0.000598	0.013951
1569142_at	Hs.436922	TRIM13	Tripartite motif-containing 13	Mm.475709	-3.32721	0.00108	0.015272	-4.08129	0.000492	0.012916
1569243_at	Hs.679153				-4.66828	0.002435	0.022662	-4.23479	0.003307	0.030657
1569256_a_at	Hs.429179	FAM43B	Family with sequence similarity 43, member B	Mm.379091	2.71152	0.002737	0.024034	3.08898	0.001522	0.021131
1569269_s_at	Hs.593803	SRGAP1		Mm.288698	-2.12914	0.006921	0.039881	-2.12383	0.007021	0.044977
1569305_a_at	Hs.223803				-2.10951	0.005632	0.035449	-2.55043	0.001973	0.023834
1569312_at	Hs.656363				-18.5633	1.5e-05	0.004127	-11.7378	3.8e-05	0.006039
1569320_at	Hs.727072	GPBP1L1		Mm.477792	-3.84215	0.000671	0.012127	-4.18759	0.000491	0.012916
1569348_at	Hs.508337	psiTPTE22			-3.10193	0.0012	0.016012	-2.53161	0.003094	0.029554
1569353_at	Hs.279912	CP110	CP110 protein	Mm.23279	-2.5214	0.009265	0.046554	-1.98234	0.030294	0.100676
1569354_at	Hs.731893	NSUN6		Mm.195859	-2.72273	0.003626	0.027846	-3.20704	0.001776	0.022647
1569362_at	Hs.591293	ALCAM	Activated leukocyte cell adhesion molecule	Mm.288282	-4.37542	0.003524	0.027392	-2.75813	0.017621	0.075455
1569461_at	Hs.104950	KCNT1	Potassium channel, subfamily T, member 1	Mm.119462	-2.24391	0.004993	0.03308	-1.8015	0.018946	0.07844
1569465_at	Hs.633810	FAM160A1	Family with sequence similarity 160, member A1	Mm.156633	3.76431	0.001344	0.016921	2.7754	0.004607	0.036574
1569470_a_at	Hs.578544	FRMD5	FERM domain containing 5	Mm.121514	-6.18386	0.00971	0.04767	-5.1879	0.014749	0.068276
1569527_at	Hs.686108				-2.61523	0.002612	0.023525	-3.39895	0.00081	0.015846
1569552_at	Hs.731464	PTPN18		Mm.361	-2.7846	0.001322	0.016784	-2.69535	0.001547	0.02127
1569580_a_at	Hs.539358				-5.26838	0.000496	0.010842	-4.68941	0.000715	0.015083
1569594_a_at	Hs.655964	SDCCAG1	Serologically defined colon cancer antigen 1	Mm.46705	3.73538	0.000659	0.012002	4.055	0.000485	0.012857
1569607_s_at	Hs.632663	ANKRD20A2	Ankyrin repeat domain 20 family, member A2		11.5648	0.00925	0.046547	10.3867	0.011171	0.058417
1569608_x_at	Hs.679496	LOC643187	Hypothetical LOC643187		16.4537	0.001417	0.017315	15.4622	0.00158	0.021498
1569616_at	Hs.518490	LOC647309	Uncharacterized protein ENSP00000371466	Mm.326909	2.78409	0.004315	0.030586	2.27285	0.011301	0.058734
1569620_s_at	Hs.656903	LOC100128079	Hypothetical protein LOC100128079		-13.5439	0.002234	0.021597	-6.51678	0.009856	0.054624
1569644_at	Hs.607349				4.42192	0.000604	0.011438	3.22672	0.001952	0.023733
1569688_at	Hs.642706	FMO5	Flavin containing monooxygenase 5	Mm.385180	-2.13172	0.006197	0.037268	-2.03777	0.0081	0.048704
1569714_at	Hs.636158	ZFYVE20		Mm.290734	-2.48198	0.003647	0.027877	-2.65208	0.002628	0.027186
1569785_at	Hs.621218				2.32175	0.003963	0.029244	1.23951	0.276304	0.32487
1569831_at	Hs.621209				2.21221	0.006964	0.040016	1.18533	0.408335	0.394782
1569846_at	Hs.434578				-2.03503	0.008375	0.044161	-1.81201	0.01745	0.075081
1569886_a_at	Hs.721382	GLB1L3			2.54669	0.00764	0.042047	3.47414	0.002061	0.024203
1569936_a_at	Hs.524828	ZNF664	Zinc finger protein 664	Mm.138617	2.77421	0.00335	0.026713	2.38889	0.006846	0.044525
1570039_at	Hs.56145	TMSB15B	Thymosin beta 15a		2.45984	0.004013	0.0295	1.99687	0.012623	0.062551
1570084_at	Hs.571656				2.14911	0.005432	0.034736	2.10991	0.006053	0.041533
1570124_at	Hs.520638		Trinucleotide repeat containing 18		5.33247	0.003671	0.027988	3.74521	0.010438	0.056314
1570248_at	Hs.684439				-4.18913	0.000257	0.008373	-3.51035	0.000506	0.013067
1570339_x_at	Hs.707654				-2.5292	0.002483	0.02289	-2.93044	0.001221	0.019126
1570415_at	Hs.590937	DDX52	DEAD (Asp-Glu-Ala-Asp) box polypeptide 52	Mm.280544	-3.96874	0.000432	0.010155	-3.57215	0.000646	0.01445
1570423_at	Hs.23783		Hypothetical protein LOC339400		-2.4956	0.003709	0.028158	-2.34512	0.005108	0.038502
1570425_s_at	Hs.716697	LATS1	LATS, large tumor suppressor, homolog 1 (Drosophila)	Mm.34083	-2.83649	0.00186	0.019612	-2.60644	0.00278	0.02797
1570515_a_at	Hs.696158	FILIP1	Filamin A interacting protein 1	Mm.23049	3.25453	0.003471	0.027138	2.39868	0.012835	0.063143
1570571_at	Hs.653125	CCDC91	Coiled-coil domain containing 91	Mm.209774	-4.78692	0.001265	0.016476	-5.86065	0.000692	0.014828
1570622_at	Hs.621382				3.64829	0.008015	0.043138	2.74469	0.02198	0.085009
1773_at	Hs.382865	FNTB	Phospholipase D1, phosphatidylcholine-specific	Mm.151174	-11.1262	0.002395	0.02247	-12.7628	0.001839	0.023039
200612_s_at	Hs.514819	AP2B1	Adaptor-related protein complex 2, beta 1 subunit	Mm.39053	2.64091	0.001776	0.019231	2.56933	0.002039	0.024047
200621_at	Hs.108080	CSRP1	Cysteine and glycine-rich protein 1	Mm.196484	-2.8072	0.001054	0.015081	-2.30664	0.002911	0.02865
200632_s_at	Hs.613170	NDRG1		Mm.30837	-5.16523	0.000221	0.007774	-4.40354	0.000375	0.011442
200637_s_at	Hs.272062	PTPRF	Protein tyrosine phosphatase, receptor type, F	Mm.29855	-2.72014	0.006222	0.037335	-2.96291	0.004308	0.035331
200665_s_at	Hs.111779	SPARC	Secreted protein, acidic, cysteine-rich (osteonectin)	Mm.291442	-9.5252	0.000804	0.01328	-8.6079	0.00101	0.017503
200675_at	Hs.54457	CD81	CD81 molecule	Mm.806	-2.64458	0.00738	0.041372	-2.50876	0.009376	0.052997
200677_at	Hs.474010	PTTG1IP	Pituitary tumor-transforming 1 interacting protein	Mm.28853	-3.14999	0.006852	0.039667	-2.74348	0.011831	0.060383
200685_at	Hs.479693	SFRS11	Splicing factor, arginine/serine-rich 11	Mm.223946	5.69034	0.00074	0.012631	4.74836	0.001276	0.019423
200688_at	Hs.514435	SF3B3	Splicing factor 3b, subunit 3, 130kDa	Mm.236123	2.93248	0.001118	0.015583	2.73576	0.001549	0.02127
200697_at	Hs.370365	HK1	Hexokinase 1	Mm.196605	2.66444	0.010297	0.049398	2.72736	0.009323	0.052807
200701_at	Hs.433222	NPC2	Niemann-Pick disease, type C2	Mm.282556	-5.62516	0.008039	0.043189	-4.88264	0.01154	0.059417
200702_s_at	Hs.510328	DDX24	DEAD (Asp-Glu-Ala-Asp) box polypeptide 24	Mm.3935	4.10954	0.000687	0.012216	5.15044	0.000323	0.010943
200706_s_at	Hs.459940	LITAF	Lipopolysaccharide-induced TNF factor	Mm.294753	-14.6121	0.005793	0.035942	-11.5762	0.008611	0.050464
200707_at	Hs.610830	PRKCSH	Protein kinase C substrate 80K-H	Mm.214593	-4.00575	0.002224	0.021579	-3.17037	0.005222	0.038946
200712_s_at	Hs.472437	MAPRE1	Microtubule-associated protein, RP/EB family, member 1	Mm.143877	-4.39428	0.009941	0.048448	-3.97393	0.013306	0.064404
200734_s_at	Hs.119177	ARF3	ADP-ribosylation factor 3	Mm.221298	2.88708	0.001557	0.018036	2.5224	0.00298	0.02898
200769_s_at	Hs.516157	MAT2A	Methionine adenosyltransferase II, alpha	Mm.29815	-16.6369	0.005995	0.036609	-17.2748	0.005651	0.040294
200772_x_at	Hs.459927	PTMA	Prothymosin, alpha		-2.64554	0.003134	0.025813	-1.88572	0.019612	0.080077
200796_s_at	Hs.632486	MCL1	Hypothetical protein LOC100131311	Mm.1639	-4.10177	0.003739	0.028303	-5.23831	0.001761	0.022549
200836_s_at	Hs.517949	MAP4	Microtubule-associated protein 4	Mm.217318	-8.58417	6.8e-05	0.005643	-8.76015	6.5e-05	0.006779
200842_s_at	Hs.497788	EPRS	Glutamyl-prolyl-tRNA synthetase	Mm.154511	2.80427	0.003863	0.028867	3.25911	0.002042	0.024047
200873_s_at	Hs.125113	CCT8	Chaperonin containing TCP1, subunit 8 (theta)	Mm.328673	3.45022	0.008563	0.044685	3.86376	0.005847	0.040916
200923_at	Hs.514535	LGALS3BP	Lectin, galactoside-binding, soluble, 3 binding protein	Mm.3152	-11.1453	0.001395	0.017224	-10.28	0.001646	0.021902
200995_at	Hs.740445	IPO7		Mm.476899	3.99982	0.000663	0.012046	3.59459	0.000989	0.017347
201008_s_at	Hs.533977	TXNIP		Mm.410189	-23.4761	0.002517	0.023005	-17.8917	0.003827	0.033208
201019_s_at	Hs.522590	EIF1AX	Eukaryotic translation initiation factor 1A, X-linked	Mm.294623	2.18981	0.010418	0.049697	2.11817	0.012472	0.062183
201032_at	Hs.472651	BLCAP		Mm.477737	2.26521	0.004739	0.032174	1.91953	0.01259	0.062474
201050_at	Hs.257008	PLD3	Phospholipase D family, member 3	Mm.6483	2.05886	0.006085	0.036928	1.74458	0.01807	0.076554
201056_at	Hs.213389	GOLGB1	Golgin B1, golgi integral membrane protein	Mm.244815	4.30472	0.000507	0.010875	3.53475	0.001048	0.017845
201063_at	Hs.97887	RCN1	Reticulocalbin 1, EF-hand calcium binding domain	Mm.4876	2.72711	0.003389	0.026887	2.15975	0.010893	0.057621
201075_s_at	Hs.476179	SMARCC1	SWI/SNF related, matrix associated, actin dependent regulator of chromatin, subfamily c, member 1	Mm.85410	-4.05151	0.001318	0.016768	-3.45568	0.002357	0.025886
201079_at	Hs.464210	SYNGR2	Synaptogyrin 2	Mm.390346	-7.25908	0.000844	0.013584	-6.75199	0.001015	0.017543
201080_at	Hs.260603	PIP4K2B	Phosphatidylinositol-5-phosphate 4-kinase, type II, beta	Mm.39700	2.73289	0.006096	0.036969	2.18684	0.017409	0.074947
201083_s_at	Hs.486542	BCLAF1	BCL2-associated transcription factor 1	Mm.294783	3.66358	0.007592	0.041875	4.7097	0.003435	0.031428
201104_x_at	Hs.656782	NBPF12			-4.75685	0.003649	0.027886	-4.47555	0.00438	0.035653
201125_s_at	Hs.536663	ITGB5	Integrin, beta 5	Mm.6424	-2.18593	0.00588	0.036207	-2.66152	0.002087	0.024367
201131_s_at	Hs.461086	CDH1	Cadherin 1, type 1, E-cadherin (epithelial)	Mm.35605	-3.4953	0.005049	0.033327	-4.51296	0.002133	0.02467
201143_s_at	Hs.151777	EIF2S1	Eukaryotic translation initiation factor 2, subunit 1 alpha, 35kDa	Mm.196220	3.23387	0.001702	0.018807	4.1484	0.000659	0.014631
201149_s_at	Hs.644633	TIMP3	TIMP metallopeptidase inhibitor 3	Mm.4871	-5.4813	0.00972	0.047702	-5.44021	0.009904	0.054752
201153_s_at	Hs.201858	MBNL1		Mm.255723	2.83871	0.002524	0.02304	2.63173	0.003588	0.032009
201158_at	Hs.532790	NMT1	N-myristoyltransferase 1	Mm.10265	3.08082	0.000713	0.012435	2.74574	0.001219	0.019126
201166_s_at	Hs.281707	PUM1	Pumilio homolog 1 (Drosophila)	Mm.440206	2.19393	0.006766	0.03936	1.78969	0.023063	0.087348
201235_s_at	Hs.519162	BTG2	BTG family, member 2	Mm.392646	-4.14772	0.000429	0.010123	-3.60572	0.000724	0.015116
201259_s_at	Hs.80919	SYPL1	Synaptophysin-like 1	Mm.246304	-21.4218	0.008845	0.04548	-22.7226	0.008151	0.048824
201262_s_at	Hs.821	BGN	Biglycan	Mm.2608	-3.50393	0.000814	0.013359	-4.14097	0.000433	0.012218
201270_x_at	Hs.488171	NUDCD3	NudC domain containing 3	Mm.25321	2.6584	0.002507	0.022986	2.43756	0.003864	0.033418
201283_s_at	Hs.535711	TRAK1	Trafficking protein, kinesin binding 1	Mm.305318	-2.58765	0.001964	0.020155	-3.13937	0.000794	0.015693
201295_s_at	Hs.446017	WSB1	WD repeat and SOCS box-containing 1	Mm.307022	-19.7875	0.002954	0.024994	-17.1591	0.003707	0.03264
201306_s_at	Hs.730654	ANP32B		Mm.263913	-5.10795	0.00013	0.006476	-4.18718	0.000256	0.009944
201313_at	Hs.511915	ENO2	Enolase 2 (gamma, neuronal)	Mm.3913	2.65532	0.005617	0.035398	3.03585	0.003127	0.029754
201328_at	Hs.644231	ETS2	V-ets erythroblastosis virus E26 oncogene homolog 2 (avian)	Mm.290207	3.23887	0.000992	0.014611	4.10473	0.000393	0.011697
201335_s_at	Hs.24598	ARHGEF12	Rho guanine nucleotide exchange factor (GEF) 12	Mm.275266	5.19037	0.000781	0.013066	5.08151	0.000834	0.016065
201337_s_at	Hs.66708	VAMP3	Vesicle-associated membrane protein 3 (cellubrevin)	Mm.273930	-19.1817	0.008279	0.043946	-14.2646	0.012896	0.063292
201340_s_at	Hs.104925	ENC1	Ectodermal-neural cortex (with BTB-like domain)	Mm.241073	22.3317	0.001343	0.016921	38.319	0.000606	0.014047
201346_at	Hs.371642	ADIPOR2	Adiponectin receptor 2	Mm.291826	-3.85744	0.000266	0.008532	-3.4459	0.000417	0.011985
201358_s_at	Hs.339278	COPB1	Coatomer protein complex, subunit beta 1	Mm.277024	2.13338	0.004434	0.031006	1.98147	0.007003	0.044963
201368_at	Hs.503093	ZFP36L2	Zinc finger protein 36, C3H type-like 2	Mm.259321	-4.02265	0.003148	0.025873	-4.45021	0.002264	0.025406
201383_s_at	Hs.277721	LOC100133166	Similar to neighbor of BRCA1 gene 1		-5.13286	0.004592	0.031608	-5.61187	0.003602	0.032066
201394_s_at	Hs.439480	RBM5	RNA binding motif protein 6		-5.26193	0.006189	0.037242	-5.00653	0.007073	0.045168
201397_at	Hs.487296	PHGDH	Phosphoglycerate dehydrogenase	Mm.16898	-4.89611	0.003317	0.026588	-5.35135	0.002571	0.02689
201412_at	Hs.525232	LRP10	Low density lipoprotein receptor-related protein 10	Mm.472719	-2.6168	0.004999	0.033096	-2.52195	0.005953	0.041239
201419_at	Hs.106674	BAP1	BRCA1 associated protein-1 (ubiquitin carboxy-terminal hydrolase)	Mm.3779	3.37297	0.005237	0.034026	3.30876	0.005624	0.040221
201430_s_at	Hs.519659	DPYSL3	Dihydropyrimidinase-like 3	Mm.8180	-2.11517	0.007878	0.042749	-2.94629	0.001454	0.020658
201461_s_at	Hs.643566	MAPKAPK2	Mitogen-activated protein kinase-activated protein kinase 2	Mm.221235	-2.79662	0.00443	0.030997	-2.62909	0.00585	0.040926
201463_s_at	Hs.438678	TALDO1	Transaldolase 1	Mm.29182	-4.01248	0.008834	0.045463	-3.76787	0.010744	0.057215
201498_at	Hs.740408	USP7		Mm.295330	3.23795	0.000891	0.013943	3.23812	0.00089	0.01649
201506_at	Hs.369397	TGFBI	Transforming growth factor, beta-induced, 68kDa	Mm.14455	-4.4322	0.008795	0.045374	-3.7367	0.014579	0.06787
201514_s_at	Hs.587054	G3BP1	GTPase activating protein (SH3 domain) binding protein 1	Mm.380129	-3.39216	0.006144	0.03708	-2.68855	0.014984	0.06888
201525_at	Hs.522555	APOD	Apolipoprotein D	Mm.2082	-4.42278	0.004181	0.030133	-3.66353	0.007639	0.047018
201531_at	Hs.534052	ZFP36	Zinc finger protein 36, C3H type, homolog (mouse)	Mm.389856	-9.18251	0.004914	0.03285	-7.06206	0.008551	0.050242
201561_s_at	Hs.29665	CLSTN1	Calsyntenin 1	Mm.38993	2.70823	0.001093	0.015385	2.2739	0.002768	0.027901
201602_s_at	Hs.49582	PPP1R12A	Protein phosphatase 1, regulatory (inhibitor) subunit 12A	Mm.476797	6.11328	0.000914	0.014157	8.95813	0.000347	0.011208
201631_s_at	Hs.76095	IER3		Mm.25613	-2.61478	0.004099	0.029815	-2.41277	0.006071	0.041559
201645_at	Hs.143250	TNC	Tenascin C	Mm.454219	-12.3859	0.00244	0.022685	-14.0459	0.001934	0.023653
201660_at	Hs.655772	ACSL3	Acyl-CoA synthetase long-chain family member 3		4.50441	0.002067	0.020677	4.14505	0.002706	0.027536
201677_at	Hs.458320	C3orf37	Chromosome 3 open reading frame 37	Mm.246241	2.13451	0.012455	0.054553	2.56488	0.004886	0.037582
201704_at	Hs.500375	ENTPD6	Ectonucleoside triphosphate diphosphohydrolase 6 (putative function)	Mm.275524	3.58696	0.000352	0.009356	3.15444	0.000604	0.014021
201716_at	Hs.188634	SNX1	Sorting nexin 1	Mm.271891	-4.63419	0.001942	0.020044	-4.51068	0.002115	0.024549
201718_s_at	Hs.486470	EPB41L2	Erythrocyte membrane protein band 4.1-like 2	Mm.306026	-7.35891	0.002167	0.021229	-6.7962	0.002627	0.027186
201720_s_at	Hs.371021	LAPTM5	Lysosomal multispanning membrane protein 5	Mm.271868	-15.2796	0.009677	0.047634	-9.27003	0.021838	0.084682
201728_s_at	Hs.151761	KIAA0100	KIAA0100	Mm.237103	2.51589	0.006373	0.037834	3.14433	0.002365	0.025929
201730_s_at	Hs.279640	TPR	Translocated promoter region (to activated MET oncogene)	Mm.174256	2.71012	0.010815	0.050695	3.35699	0.004635	0.036659
201739_at	Hs.510078	SGK1	Serum/glucocorticoid regulated kinase 1	Mm.28405	-4.62285	0.000465	0.010468	-4.04623	0.000737	0.01528
201764_at	Hs.596726	TMEM106C	Transmembrane protein 106C	Mm.196630	2.95298	0.003943	0.029153	2.42403	0.009582	0.053716
201774_s_at	Hs.5719	NCAPD2	Non-SMC condensin I complex, subunit D2	Mm.257590	-2.63547	0.007624	0.041985	-2.51349	0.009452	0.053222
201775_s_at	Hs.731498	KIAA0494		Mm.283565	-5.97405	0.003547	0.027477	-6.13298	0.003316	0.03069
201792_at	Hs.439463	AEBP1	AE binding protein 1	Mm.4665	-5.60738	0.004325	0.030629	-4.05907	0.010714	0.057114
201815_s_at	Hs.475629	TBC1D5	TBC1 domain family, member 5	Mm.120650	-4.72985	0.005288	0.034169	-4.11787	0.007972	0.048305
201818_at	Hs.368853	LPCAT1	Lysophosphatidylcholine acyltransferase 1	Mm.284649	2.50444	0.001927	0.019951	2.20549	0.003878	0.033475
201857_at	Hs.435231	ZFR	Zinc finger RNA binding protein	Mm.273496	2.59718	0.002079	0.02075	2.23301	0.004636	0.036659
201869_s_at	Hs.495656	TBL1X	Transducin (beta)-like 1X-linked	Mm.258476	-2.69176	0.008305	0.043989	-2.79538	0.007062	0.045123
201895_at	Hs.446641	ARAF	V-raf murine sarcoma 3611 viral oncogene homolog	Mm.220946	-2.852	0.007931	0.042861	-3.06235	0.00595	0.041231
201896_s_at	Hs.405925	PSRC1	Proline/serine-rich coiled-coil 1	Mm.389499	-2.0944	0.004679	0.031932	-2.35204	0.002382	0.026004
201902_s_at	Hs.388927	YY1	YY1 transcription factor	Mm.3868	-3.17002	0.009492	0.047141	-2.7562	0.016139	0.071788
201908_at	Hs.388116	DVL3	Dishevelled, dsh homolog 3 (Drosophila)	Mm.247259	-2.87958	0.007002	0.040133	-2.53323	0.012118	0.061205
201929_s_at	Hs.407580	PKP4	Plakophilin 4	Mm.260938	-7.76691	0.000145	0.006675	-6.61292	0.000222	0.009545
201934_at	Hs.194110	WDR82	WD repeat domain 82	Mm.265125	2.27335	0.003372	0.026816	1.8427	0.012318	0.061747
201936_s_at	Hs.467084	EIF4G3	Eukaryotic translation initiation factor 4 gamma, 3	Mm.268903	5.80359	0.000108	0.00627	4.42929	0.000258	0.009951
201939_at	Hs.398157	PLK2	Polo-like kinase 2 (Drosophila)	Mm.380	6.60568	0.006033	0.036746	7.06288	0.005166	0.038737
201954_at	Hs.489284	ARPC1B	Actin related protein 2/3 complex, subunit 1B, 41kDa	Mm.30010	-2.1349	0.004453	0.031066	-1.88568	0.009752	0.054264
201958_s_at	Hs.444403	PPP1R12B	Protein phosphatase 1, regulatory (inhibitor) subunit 12B	Mm.188709	-2.71055	0.010209	0.049123	-1.98073	0.042801	0.121688
201959_s_at	Hs.591221	MYCBP2	MYC binding protein 2	Mm.6478	7.89449	0.000227	0.007834	7.05265	0.000304	0.010665
201975_at	Hs.524809	CLIP1	CAP-GLY domain containing linker protein 1	Mm.241109	5.56896	0.00034	0.009315	5.37971	0.000378	0.01146
202018_s_at	Hs.529517	LTF	Lactotransferrin	Mm.282359	-17.3497	0.000127	0.006476	-17.2896	0.000128	0.007977
202019_s_at	Hs.13351	LANCL1	LanC lantibiotic synthetase component C-like 1 (bacterial)	Mm.20522	-9.64904	0.010486	0.049877	-9.24463	0.011354	0.058868
202023_at	Hs.516664	EFNA1	Ephrin-A1	Mm.15675	-3.38129	0.001836	0.019482	-3.37388	0.001851	0.023107
202032_s_at	Hs.116459	MAN2A2	Mannosidase, alpha, class 2A, member 2		-5.05411	0.004047	0.029623	-4.48503	0.005717	0.040527
202034_x_at	Hs.196102	RB1CC1	RB1-inducible coiled-coil 1	Mm.293811	10.4	0.0001	0.006141	8.46566	0.000162	0.008571
202036_s_at	Hs.213424	SFRP1		Mm.281691	-11.1172	0.007978	0.042998	-8.62019	0.012758	0.062962
202043_s_at	Hs.288487	SMS		Mm.18652	3.92248	0.005249	0.034069	3.76301	0.006022	0.041415
202048_s_at	Hs.592201	CBX6	Chromobox homolog 6		3.23056	0.00274	0.024051	2.75291	0.005369	0.039409
202057_at	Hs.161008	KPNA1	Karyopherin alpha 1 (importin alpha 5)	Mm.6952	2.99864	0.001333	0.016856	3.0489	0.001239	0.019173
202081_at	Hs.501629	IER2	Immediate early response 2	Mm.399	-2.29966	0.003813	0.02865	-2.05841	0.007227	0.045777
202085_at	Hs.50382	TJP2	Tight junction protein 2 (zona occludens 2)	Mm.104744	-7.0716	0.008638	0.044887	-6.6138	0.010014	0.05506
202096_s_at	Hs.202	TSPO	Translocator protein (18kDa)	Mm.1508	-2.80904	0.003454	0.027104	-2.32374	0.008539	0.050197
202111_at	Hs.647069	SLC4A2	Solute carrier family 4, anion exchanger, member 2 (erythrocyte membrane protein band 3-like 1)	Mm.4580	-11.6947	2.1e-05	0.004284	-14.4952	1.4e-05	0.005439
202122_s_at	Hs.140452	PLIN3	Mannose-6-phosphate receptor binding protein 1	Mm.311696	-7.03273	0.000741	0.012631	-5.8116	0.001233	0.019159
202132_at	Hs.477921	WWTR1		Mm.405029	-2.23566	0.006324	0.037649	-2.40169	0.004315	0.035343
202145_at	Hs.521903	LY6E	Lymphocyte antigen 6 complex, locus E	Mm.788	2.54515	0.002678	0.023757	2.0458	0.008867	0.051333
202156_s_at	Hs.309288	CUGBP2	CUG triplet repeat, RNA binding protein 2	Mm.398543	4.06311	0.003925	0.02908	4.06224	0.003928	0.033687
202171_at	Hs.463569	VEZF1	Vascular endothelial zinc finger 1	Mm.46628	-3.40909	0.002039	0.020548	-3.45817	0.001929	0.023644
202185_at	Hs.153357	PLOD3	Procollagen-lysine, 2-oxoglutarate 5-dioxygenase 3	Mm.251003	-3.53321	0.000646	0.011912	-3.75322	0.00051	0.013109
202200_s_at	Hs.443861	SRPK1	SFRS protein kinase 1	Mm.15252	2.80716	0.009984	0.048546	2.73533	0.011106	0.058221
202230_s_at	Hs.740364	CHERP		Mm.30136	2.14389	0.006259	0.037479	2.09811	0.007099	0.045287
202231_at	Hs.502244	EIF3M	Eukaryotic translation initiation factor 3, subunit M	Mm.379278	3.0563	0.000944	0.014314	2.88738	0.001221	0.019126
202253_s_at	Hs.211463	DNM2	Dynamin 2	Mm.433257	-4.53478	0.000221	0.007774	-4.04786	0.000331	0.01103
202254_at	Hs.654657	SIPA1L1	Signal-induced proliferation-associated 1 like 1	Mm.261333	3.7567	0.000283	0.008706	3.25556	0.000508	0.013067
202260_s_at	Hs.288229	STXBP1	Syntaxin binding protein 1	Mm.278865	3.15187	0.011433	0.052177	3.51039	0.007819	0.047676
202274_at	Hs.516105	ACTG2	Actin, gamma 2, smooth muscle, enteric	Mm.213025	-2.79813	0.001933	0.019991	-2.92517	0.001577	0.021471
202279_at	Hs.109052	C14orf2	Chromosome 14 open reading frame 2		4.39418	0.002858	0.024578	4.19893	0.003306	0.030657
202289_s_at	Hs.501252	TACC2	Transforming, acidic coiled-coil containing protein 2	Mm.86322	2.93073	0.00151	0.017852	2.82271	0.001793	0.022735
202295_s_at	Hs.148641	CTSH	Cathepsin H	Mm.2277	-3.49437	0.004768	0.03227	-3.53237	0.004586	0.036474
202306_at	Hs.14839	POLR2G	Polymerase (RNA) II (DNA directed) polypeptide G	Mm.22117	-2.44207	0.010333	0.049476	-2.02134	0.026437	0.093741
202308_at	Hs.592123	SREBF1	Sterol regulatory element binding transcription factor 1	Mm.278701	-5.89348	0.001028	0.014894	-3.89251	0.003676	0.03249
202319_at	Hs.485784	SENP6	SUMO1/sentrin specific peptidase 6	Mm.28232	3.27258	0.001873	0.019678	2.0053	0.019343	0.07951
202334_s_at	Hs.612096	UBE2B		Mm.397314	5.15799	0.000175	0.00715	3.96359	0.000433	0.012218
202336_s_at	Hs.369430	PAM	Peptidylglycine alpha-amidating monooxygenase	Mm.5121	3.12167	0.001252	0.016381	2.98299	0.001528	0.021152
202390_s_at	Hs.518450	HTT	Huntingtin	Mm.209071	3.55265	0.005792	0.035942	3.12256	0.009236	0.052517
202391_at	Hs.201641	BASP1	Brain abundant, membrane attached signal protein 1	Mm.29586	5.03126	0.00015	0.006754	5.10797	0.000143	0.008374
202395_at	Hs.431279	NSF	N-ethylmaleimide-sensitive factor	Mm.260117	4.27008	0.000892	0.013943	4.57139	0.000709	0.014985
202396_at	Hs.740460	TCERG1		Mm.270511	2.8111	0.005108	0.033529	3.27029	0.002726	0.027652
202414_at	Hs.258429	ERCC5	Excision repair cross-complementing rodent repair deficiency, complementation group 5	Mm.2213	2.23715	0.004246	0.030331	2.48678	0.002392	0.026017
202421_at	Hs.171057	IGSF3	Immunoglobulin superfamily, member 3	Mm.257997	4.28672	0.000372	0.009527	3.96092	0.000494	0.012922
202425_x_at	Hs.435512	PPP3CA	Protein phosphatase 3 (formerly 2B), catalytic subunit, alpha isoform	Mm.331389	10.4134	7e-05	0.005655	9.10811	9.6e-05	0.007452
202442_at	Hs.740519	AP3S1		Mm.312536	2.06646	0.007458	0.041579	1.8369	0.015604	0.070465
202451_at	Hs.577202	GTF2H1	General transcription factor IIH, polypeptide 1, 62kDa	Mm.22700	2.84795	0.000958	0.014385	2.10787	0.004798	0.037334
202454_s_at	Hs.118681	ERBB3	V-erb-b2 erythroblastic leukemia viral oncogene homolog 3 (avian)	Mm.373043	-12.9278	0.000126	0.006476	-8.8179	0.000293	0.010505
202468_s_at	Hs.58488	CTNNAL1	Catenin (cadherin-associated protein), alpha-like 1	Mm.218891	3.69092	0.00129	0.016586	3.62037	0.001387	0.020143
202499_s_at	Hs.419240	SLC2A3	Solute carrier family 2 (facilitated glucose transporter), member 3	Mm.395108	4.01715	0.001947	0.020078	4.49826	0.001334	0.019702
202517_at	Hs.135270	CRMP1	Collapsin response mediator protein 1	Mm.290995	3.68784	0.000664	0.012057	3.5139	0.000802	0.015784
202522_at	Hs.705323	PITPNB		Mm.200516	2.10371	0.006551	0.038601	2.09565	0.006702	0.043957
202525_at	Hs.75799	PRSS8	Protease, serine, 8	Mm.5875	-4.91665	0.000286	0.008729	-5.00304	0.000271	0.010117
202533_s_at	Hs.83765	DHFR		Mm.23695	-2.66008	0.006262	0.037483	-2.45027	0.009158	0.052352
202551_s_at	Hs.699247	CRIM1	Cysteine rich transmembrane BMP regulator 1 (chordin-like)	Mm.311912	2.04114	0.03236	0.091775	2.89393	0.006598	0.043544
202557_at	Hs.352341	HSPA13	Heat shock protein 70kDa family, member 13	Mm.26704	5.49514	0.000408	0.009946	4.6387	0.000694	0.014842
202572_s_at	Hs.249600	DLGAP4	Discs, large (Drosophila) homolog-associated protein 4	Mm.22094	4.18451	0.001914	0.019875	3.01795	0.006326	0.042667
202599_s_at	Hs.155017	NRIP1	Nuclear receptor interacting protein 1	Mm.74711	5.44434	0.001141	0.015667	4.72827	0.001742	0.022445
202605_at	Hs.255230	GUSB	Glucuronidase, beta	Mm.3317	-2.42305	0.002776	0.024236	-2.31589	0.003543	0.031901
202610_s_at	Hs.407604	MED14	Mediator complex subunit 14	Mm.17616	-3.00941	0.003248	0.02628	-3.52477	0.001721	0.022334
202620_s_at	Hs.477866	PLOD2	Procollagen-lysine, 2-oxoglutarate 5-dioxygenase 2	Mm.79983	3.35053	0.00119	0.015987	3.14467	0.001548	0.02127
202627_s_at	Hs.414795	SERPINE1	Serpin peptidase inhibitor, clade E (nexin, plasminogen activator inhibitor type 1), member 1	Mm.250422	-2.49233	0.007579	0.041844	-2.03152	0.021335	0.083545
202653_s_at	Hs.529272	41340	Membrane-associated ring finger (C3HC4) 7	Mm.260635	3.05661	0.008372	0.044161	2.86154	0.010832	0.057463
202660_at	Hs.512235	ITPR2	Inositol 1,4,5-triphosphate receptor, type 2	Mm.7800	3.29976	0.003549	0.027477	3.23933	0.003813	0.033129
202667_s_at	Hs.631995	SLC39A7	Solute carrier family 39 (zinc transporter), member 7	Mm.18556	-4.67186	0.010377	0.049599	-3.28846	0.028603	0.097687
202668_at	Hs.149239	EFNB2	Ephrin-B2	Mm.209813	3.34572	0.001106	0.015475	2.77045	0.002512	0.02661
202677_at	Hs.664080	RASA1	RAS p21 protein activator (GTPase activating protein) 1	Mm.259653	4.39134	0.000618	0.011618	3.51707	0.001385	0.020117
202700_s_at	Hs.119387	TMEM63A	Transmembrane protein 63A	Mm.185518	-19.217	0.000276	0.008637	-23.9464	0.00019	0.009093
202708_s_at	Hs.2178	HIST2H2BE	Histone cluster 2, H2be		-4.14325	0.001618	0.018375	-3.76875	0.002252	0.025359
202712_s_at	Hs.425633	CKMT1B	Creatine kinase, mitochondrial 1B		9.66459	2.4e-05	0.004348	9.29939	2.6e-05	0.005439
202723_s_at	Hs.370666	FOXO1	Forkhead box O1	Mm.29891	-2.98686	0.002033	0.020512	-3.05139	0.001853	0.023107
202732_at	Hs.472831	PKIG	Protein kinase (cAMP-dependent, catalytic) inhibitor gamma	Mm.10091	2.76587	0.002155	0.021171	2.75946	0.002179	0.024827
202743_at	Hs.655387	PIK3R3	Phosphoinositide-3-kinase, regulatory subunit 3 (gamma)	Mm.253819	4.26894	0.003335	0.026646	4.91348	0.002159	0.024754
202754_at	Hs.412462	R3HDM1	R3H domain containing 1	Mm.221041	4.39593	0.00065	0.011915	4.15676	0.000789	0.015661
202762_at	Hs.681743	ROCK2		Mm.276024	11.1194	1.9e-05	0.004284	11.0361	1.9e-05	0.005439
202764_at	Hs.501735	STIM1	Stromal interaction molecule 1	Mm.645	2.4885	0.004867	0.032695	1.80442	0.028861	0.098093
202765_s_at	Hs.591133	FBN1	Fibrillin 1	Mm.271644	-4.11391	0.008114	0.043431	-3.13156	0.019507	0.079918
202771_at	Hs.377001	FAM38A			-2.49672	0.002147	0.021117	-2.19921	0.004305	0.035317
202773_s_at	Hs.308171	SFRS8	Splicing factor, arginine/serine-rich 8 (suppressor-of-white-apricot homolog, Drosophila)	Mm.288714	-3.58654	0.008897	0.045617	-2.20586	0.053584	0.137328
202776_at	Hs.85769	DNTTIP2	Deoxynucleotidyltransferase, terminal, interacting protein 2	Mm.398647	3.28562	0.011883	0.053177	4.08137	0.005792	0.040744
202793_at	Hs.655248	LPCAT3	Lysophosphatidylcholine acyltransferase 3	Mm.273915	-3.16068	0.001681	0.01873	-3.01993	0.002041	0.024047
202794_at	Hs.32309	INPP1	Inositol polyphosphate-1-phosphatase	Mm.917	-3.71522	0.002973	0.025053	-3.0349	0.006359	0.042802
202797_at	Hs.156509	SACM1L	SAC1 suppressor of actin mutations 1-like (yeast)	Mm.273671	3.39259	0.001428	0.017407	2.71395	0.003715	0.032648
202805_s_at	Hs.130316	ABCC1	Drebrin 1	Mm.196634	-2.89303	0.007561	0.041803	-2.68461	0.010324	0.055993
202806_at	Hs.474705	DBN1	Target of myb1 (chicken)	Mm.19016	3.42112	0.001686	0.018758	3.1419	0.002376	0.025987
202812_at	Hs.498115	GAA	TAR (HIV-1) RNA binding protein 1	Mm.4793	-2.45862	0.010511	0.049901	-2.21047	0.017524	0.075234
202827_s_at	Hs.2399	MMP14	Matrix metallopeptidase 14 (membrane-inserted)	Mm.280175	-2.73216	0.001174	0.015853	-3.61717	0.00034	0.011136
202832_at	Hs.525557	GCC2	Serpin peptidase inhibitor, clade A (alpha-1 antiproteinase, antitrypsin), member 1	Mm.25531	4.73957	0.003865	0.028867	4.50259	0.004503	0.036121
202837_at	Hs.370858	TRAFD1	Fucosidase, alpha-L- 1, tissue	Mm.20488	-2.3112	0.002691	0.023833	-2.2562	0.003085	0.029513
202844_s_at	Hs.528993	RALBP1		Mm.17009	2.77749	0.00146	0.01759	3.30358	0.000672	0.014701
202851_at	Hs.254642	AAGAB	Alpha- and gamma-adaptin-binding protein p34	Mm.34338	3.26399	0.005992	0.036609	3.96784	0.002988	0.029003
202879_s_at	Hs.191215	CYTH1	Cytohesin 1	Mm.86413	-5.47496	0.000158	0.006883	-5.51904	0.000154	0.00849
202884_s_at	Hs.584790	PPP2R1B	Protein phosphatase 2 (formerly 2A), regulatory subunit A, beta isoform	Mm.7726	-4.63242	0.000741	0.012631	-3.23804	0.002703	0.027536
202886_s_at	Hs.740405	PPP2R1B		Mm.7726	-3.04033	0.002589	0.023426	-3.57211	0.001352	0.019816
202905_x_at	Hs.492208	NBN	Nibrin	Mm.20866	3.56327	0.001584	0.018198	3.58138	0.001554	0.02128
202910_s_at	Hs.466039	CD97			-5.10375	0.00658	0.038712	-5.13307	0.006479	0.043211
202912_at	Hs.441047	ADM	Adrenomedullin	Mm.1408	-6.42165	0.002796	0.024351	-3.12562	0.022639	0.086504
202913_at	Hs.516954	ARHGEF11	Rho guanine nucleotide exchange factor (GEF) 11	Mm.287267	3.16353	0.000863	0.013705	2.97299	0.001136	0.018629
202920_at	Hs.620557	ANK2	Ankyrin 2, neuronal		2.5016	0.004706	0.032051	2.57618	0.004078	0.034331
202952_s_at	Hs.594537	ADAM12	ADAM metallopeptidase domain 12	Mm.439714	-2.98736	0.002487	0.02289	-2.74324	0.003631	0.032228
202960_s_at	Hs.485527	MUT	Methylmalonyl Coenzyme A mutase	Mm.259884	2.49272	0.003222	0.026173	2.13195	0.007497	0.046523
202962_at	Hs.444767	KIF13B	Kinesin family member 13B	Mm.23611	-5.54835	0.000105	0.006201	-5.45775	0.000111	0.007677
202973_x_at	Hs.97270	FAM13A	Family with sequence similarity 13, member A		6.20831	0.000227	0.007834	6.12366	0.000236	0.009699
202986_at	Hs.459070	ARNT2	Aryl-hydrocarbon receptor nuclear translocator 2	Mm.38594	2.14853	0.009016	0.045866	1.99802	0.013657	0.065254
202995_s_at	Hs.24601	FBLN1	Fibulin 1	Mm.297992	-4.35828	0.004653	0.03185	-5.36236	0.00253	0.026695
203000_at	Hs.521651	STMN2	Stathmin-like 2	Mm.29580	7.85589	0.001993	0.020301	9.78167	0.001221	0.019126
203002_at	Hs.426312	AMOTL2	Angiomotin like 2	Mm.21145	-2.26492	0.004086	0.029781	-2.52591	0.002279	0.025499
203019_x_at	Hs.22587	SSX2IP	Synovial sarcoma, X breakpoint 2 interacting protein	Mm.200783	18.4542	7e-06	0.004127	16.8405	8e-06	0.005439
203020_at	Hs.585378	RABGAP1L	RAB GTPase activating protein 1-like	Mm.25833	3.26962	0.004965	0.033022	3.15585	0.005687	0.04042
203036_s_at	Hs.336994	MTSS1	Metastasis suppressor 1	Mm.215481	-3.994	0.001194	0.015998	-3.9134	0.001284	0.019453
203055_s_at	Hs.631550	ARHGEF1	Rho guanine nucleotide exchange factor (GEF) 1	Mm.3181	-2.95544	0.002069	0.020688	-2.63138	0.003524	0.031814
203066_at	Hs.731394	CHST15		Mm.213582	2.4869	0.003437	0.027029	2.18962	0.006773	0.04424
203069_at	Hs.516153	SV2A	Synaptic vesicle glycoprotein 2A	Mm.477748	4.43555	0.000308	0.008978	4.14639	0.00039	0.011672
203071_at	Hs.82222	SEMA3B	Sema domain, immunoglobulin domain (Ig), short basic domain, secreted, (semaphorin) 3B	Mm.4083	-13.2634	0.004548	0.031444	-10.7761	0.006608	0.04358
203072_at	Hs.654506	MYO1E	Myosin IE	Mm.249311	-5.79012	0.004223	0.030243	-4.69479	0.007439	0.04635
203083_at	Hs.371147	THBS2	Thrombospondin 2	Mm.26688	-7.40746	0.001977	0.020243	-7.05948	0.00222	0.025114
203085_s_at	Hs.645227	TGFB1	Transforming growth factor, beta 1	Mm.248380	-2.98614	0.001722	0.018905	-3.20112	0.001277	0.019423
203095_at	Hs.149894	MTIF2	Mitochondrial translational initiation factor 2	Mm.285429	2.66078	0.002774	0.024236	2.58229	0.003208	0.030126
203103_s_at	Hs.502705	PRPF19	PRP19/PSO4 pre-mRNA processing factor 19 homolog (S. cerevisiae)	Mm.358657	2.41128	0.015914	0.062158	3.10248	0.005483	0.039869
203104_at	Hs.586219	CSF1R	Colony stimulating factor 1 receptor	Mm.22574	-3.66005	0.000505	0.010875	-3.98632	0.000365	0.011373
203110_at	Hs.491322	PTK2B	PTK2B protein tyrosine kinase 2 beta	Mm.21613	6.74001	0.000231	0.007919	5.9113	0.000333	0.011052
203113_s_at	Hs.601547	EEF1D		Mm.258927	-2.60845	0.005544	0.035111	-2.17895	0.013466	0.064818
203146_s_at	Hs.167017	GABBR1	Gamma-aminobutyric acid (GABA) B receptor, 1	Mm.32191	2.00776	0.007277	0.041024	1.77483	0.01637	0.072343
203151_at	Hs.194301	MAP1A	Microtubule-associated protein 1A	Mm.36501	2.72693	0.002622	0.023554	2.43636	0.004548	0.036353
203159_at	Hs.601314	GLS		Mm.440465	5.38129	0.000349	0.009335	6.14381	0.000236	0.009699
203162_s_at	Hs.275675	KATNB1	Katanin p80 (WD repeat containing) subunit B 1	Mm.28382	2.75801	0.00357	0.027604	3.03163	0.002353	0.025883
203167_at	Hs.633514	TIMP2	TIMP metallopeptidase inhibitor 2	Mm.206505	-6.49021	0.004617	0.031723	-5.465	0.007088	0.045232
203175_at	Hs.501728	RHOG	Ras homolog gene family, member G (rho G)	Mm.259795	-5.95316	0.00029	0.00876	-6.18337	0.000261	0.009987
203185_at	Hs.631504	RASSF2	Ras association (RalGDS/AF-6) domain family member 2	Mm.204737	-8.58081	0.000222	0.007774	-7.13343	0.000353	0.011279
203187_at	Hs.159195	DOCK1	Dedicator of cytokinesis 1	Mm.436572	-2.90516	0.002354	0.02225	-3.00823	0.002019	0.024021
203203_s_at	Hs.645517	KRR1	KRR1, small subunit (SSU) processome component, homolog (yeast)	Mm.34606	3.86733	0.02021	0.070738	5.34458	0.008435	0.049896
203224_at	Hs.37558	RFK	Riboflavin kinase	Mm.7013	5.19365	0.000912	0.014155	4.61361	0.001317	0.019626
203228_at	Hs.466831	PAFAH1B3	Platelet-activating factor acetylhydrolase, isoform Ib, subunit 3 (29kDa)	Mm.597	2.03602	0.008743	0.045204	1.73991	0.02386	0.088831
203229_s_at	Hs.73986	CLK2	CDC-like kinase 2		-2.05971	0.007568	0.041817	-1.66642	0.030152	0.10041
203236_s_at	Hs.81337	LGALS9	Lectin, galactoside-binding, soluble, 9		-2.47793	0.005985	0.036592	-2.94591	0.002696	0.027528
203254_s_at	Hs.471014	TLN1	Talin 1	Mm.208601	-2.6537	0.001407	0.017267	-3.82571	0.000284	0.010377
203255_at	Hs.352677	FBXO11	F-box protein 11	Mm.386857	4.84367	0.006011	0.036673	3.48322	0.016126	0.071766
203269_at	Hs.372000	NSMAF	Neutral sphingomyelinase (N-SMase) activation associated factor	Mm.3059	2.17402	0.005459	0.03485	1.91605	0.011723	0.060057
203271_s_at	Hs.410455	UNC119	Unc-119 homolog (C. elegans)	Mm.284811	2.93297	0.001535	0.01795	2.65063	0.002464	0.026375
203275_at	Hs.654566	IRF2	Interferon regulatory factor 2	Mm.1149	-2.13711	0.008429	0.044331	-2.38273	0.004671	0.036793
203277_at	Hs.484782	DFFA	DNA fragmentation factor, 45kDa, alpha polypeptide	Mm.41433	-3.30546	0.005144	0.033656	-3.45581	0.004362	0.035596
203281_s_at	Hs.16695	UBA7	Ubiquitin-like modifier activating enzyme 7	Mm.277125	-2.11472	0.007795	0.042536	-2.30887	0.004774	0.037234
203288_at	Hs.330073	KIAA0355	KIAA0355	Mm.476734	-4.57723	0.000515	0.010875	-4.2245	0.000677	0.014759
203291_at	Hs.490224	CNOT4	CCR4-NOT transcription complex, subunit 4	Mm.214525	2.44589	0.002867	0.024601	1.93877	0.010904	0.057646
203299_s_at	Hs.653504	AP1S2		Mm.426783	3.69598	0.002119	0.020989	3.95677	0.00166	0.021975
203303_at	Hs.446392	DYNLT3	Dynein, light chain, Tctex-type 3	Mm.29150	4.48975	0.006238	0.037404	5.12538	0.00427	0.035164
203304_at	Hs.533336	BAMBI	BMP and activin membrane-bound inhibitor homolog (Xenopus laevis)	Mm.284863	-6.78067	0.007778	0.042478	-6.22483	0.00946	0.053228
203313_s_at	Hs.373550	TGIF1	TGFB-induced factor homeobox 1	Mm.101034	-2.97829	0.00218	0.021315	-3.1793	0.001649	0.021917
203331_s_at	Hs.262886	INPP5D	Inositol polyphosphate-5-phosphatase, 145kDa	Mm.15105	-4.06528	0.009318	0.046665	-4.94034	0.00528	0.039194
203339_at	Hs.470608	SLC25A12	Solute carrier family 25 (mitochondrial carrier, Aralar), member 12	Mm.30928	3.78542	0.01344	0.056908	6.0761	0.003573	0.031994
203341_at	Hs.135406	CEBPZ	CCAAT/enhancer binding protein (C/EBP), zeta	Mm.24169	3.29637	0.005267	0.034141	3.8559	0.002993	0.029036
203354_s_at	Hs.434255	PSD3	Pleckstrin and Sec7 domain containing 3	Mm.32525	4.8937	0.003129	0.025803	8.32169	0.000775	0.015534
203363_s_at	Hs.127403	KIAA0652	KIAA0652	Mm.28492	-2.13935	0.006604	0.038786	-2.22815	0.005241	0.03903
203375_s_at	Hs.432424	TPP2	Tripeptidyl peptidase II	Mm.401675	2.21882	0.007853	0.042683	1.80995	0.025735	0.092435
203379_at	Hs.149957	RPS6KA1	Ribosomal protein S6 kinase, 90kDa, polypeptide 1	Mm.301827	-2.73259	0.003925	0.02908	-3.09566	0.002273	0.02546
203386_at	Hs.210891	TBC1D4	TBC1 domain family, member 4	Mm.320639	3.01192	0.000852	0.01363	2.66666	0.001516	0.021111
203389_at	Hs.21611	KIF3C	Kinesin family member 3C	Mm.7688	4.99565	0.000291	0.00876	4.68037	0.00036	0.011336
203394_s_at	Hs.250666	HES1	Hairy and enhancer of split 1, (Drosophila)	Mm.390859	-3.41444	0.005878	0.036207	-4.07822	0.00318	0.030018
203402_at	Hs.440497	KCNAB2	Potassium voltage-gated channel, shaker-related subfamily, beta member 2	Mm.388924	10.4687	2.6e-05	0.004378	10.306	2.7e-05	0.005473
203403_s_at	Hs.136885	RNF6	Ring finger protein (C3H2C3 type) 6	Mm.26696	5.79361	0.002966	0.025042	5.83185	0.002914	0.028667
203407_at	Hs.192233	PPL	Periplakin	Mm.266875	5.17808	0.001364	0.017044	4.10002	0.002837	0.028277
203413_at	Hs.505326	NELL2	NEL-like 2 (chicken)	Mm.3959	4.83129	0.003405	0.026947	5.14993	0.00283	0.028262
203440_at	Hs.464829	CDH2	Cadherin 2, type 1, N-cadherin (neuronal)	Mm.257437	3.3554	0.002516	0.023005	2.50781	0.008701	0.050736
203453_at	Hs.591047	SCNN1A	Sodium channel, nonvoltage-gated 1 alpha	Mm.144114	-6.65441	0.000123	0.006472	-7.34971	9.4e-05	0.007366
203473_at	Hs.7884	SLCO2B1	Solute carrier organic anion transporter family, member 2B1	Mm.11249	-4.80806	0.001991	0.020301	-4.70821	0.002123	0.024606
203477_at	Hs.409034	COL15A1	Collagen, type XV, alpha 1	Mm.233547	-3.55915	0.008439	0.044365	-4.89847	0.003086	0.029514
203491_s_at	Hs.101014	CEP57	Centrosomal protein 57kDa	Mm.157212	3.75546	0.0007	0.012344	4.35179	0.00041	0.011857
203498_at	Hs.440168	RCAN2	Regulator of calcineurin 2	Mm.251242	3.34754	0.002667	0.023721	4.03046	0.001343	0.019746
203507_at	Hs.647419	CD68	CD68 molecule	Mm.15819	-2.1524	0.006936	0.039924	-1.95208	0.012369	0.061897
203510_at	Hs.132966	MET	Met proto-oncogene (hepatocyte growth factor receptor)	Mm.86844	18.0462	0.000183	0.007247	8.06943	0.000964	0.017057
203518_at	Hs.532411	LYST	Lysosomal trafficking regulator	Mm.342337	3.50576	0.0104	0.049657	3.17668	0.014561	0.067813
203533_s_at	Hs.740523	CUL5		Mm.476905	3.53141	0.000774	0.013009	2.92306	0.00172	0.022332
203546_at	Hs.158497	IPO13	Importin 13	Mm.287810	-2.52954	0.008916	0.045659	-2.74323	0.006198	0.042109
203554_x_at	Hs.350966	PTTG1	Pituitary tumor-transforming 1	Mm.6856	1.94078	0.026906	0.082528	2.86033	0.003967	0.03382
203556_at	Hs.377090	ZHX2		Mm.36557	-2.23828	0.006014	0.036681	-2.45802	0.003659	0.032396
203558_at	Hs.520136	CUL7	Cullin 7	Mm.329078	2.14408	0.008922	0.045668	1.88177	0.019168	0.079105
203563_at	Hs.529369	AFAP1	Actin filament associated protein 1		2.62823	0.003618	0.027826	2.22405	0.008424	0.049855
203576_at	Hs.512670	BCAT2	Branched chain aminotransferase 2, mitochondrial	Mm.24210	-2.05146	0.006137	0.037074	-2.2371	0.003671	0.032484
203586_s_at	Hs.183153	ARL4D	ADP-ribosylation factor-like 4D	Mm.266840	2.98892	0.012428	0.054494	3.75791	0.005503	0.039926
203597_s_at	Hs.411300	WBP4	WW domain binding protein 4 (formin binding protein 21)	Mm.476813	2.79661	0.003825	0.028677	2.87702	0.003374	0.031089
203607_at	Hs.369755	INPP5F	Inositol polyphosphate-5-phosphatase F	Mm.464029	4.53123	0.003217	0.026171	4.68667	0.002902	0.028634
203610_s_at	Hs.584851	TRIM38	Tripartite motif-containing 38	Mm.314151	-2.51769	0.004651	0.031846	-2.38324	0.006118	0.04177
203617_x_at	Hs.181128	ELK1	ELK1, member of ETS oncogene family	Mm.405823	10.5236	0.003881	0.028902	6.58164	0.010325	0.055993
203618_at	Hs.567424	FAIM2	Fas apoptotic inhibitory molecule 2	Mm.39760	2.51945	0.004847	0.032607	2.38247	0.006401	0.042889
203631_s_at	Hs.148685	GPRC5B	G protein-coupled receptor, family C, group 5, member B	Mm.103439	-23.2799	0.008816	0.045428	-22.2873	0.009355	0.052924
203639_s_at	Hs.533683	FGFR2	Fibroblast growth factor receptor 2	Mm.16340	-15.6909	0.008508	0.04453	-17.1495	0.007418	0.046319
203652_at	Hs.502872	MAP3K11	Mitogen-activated protein kinase kinase kinase 11	Mm.185026	-2.37528	0.009252	0.046547	-2.21523	0.013131	0.063924
203665_at	Hs.517581	HMOX1	Heme oxygenase (decycling) 1	Mm.276389	-2.70787	0.002956	0.025	-2.5442	0.003986	0.033937
203671_at	Hs.444319	TPMT	Thiopurine S-methyltransferase	Mm.10169	3.069	0.001051	0.015077	2.67223	0.001996	0.023928
203676_at	Hs.334534	GNS	Glucosamine (N-acetyl)-6-sulfatase	Mm.207683	-4.87009	0.002387	0.022435	-4.10648	0.004058	0.034244
203680_at	Hs.433068	PRKAR2B	Protein kinase, cAMP-dependent, regulatory, type II, beta	Mm.476869	6.69681	0.000843	0.013584	6.89509	0.000782	0.015589
203692_s_at	Hs.269408	E2F3	E2F transcription factor 3	Mm.268356	3.21745	0.001565	0.018095	3.03268	0.00201	0.023961
203693_s_at	Hs.703174	E2F3	E2F transcription factor 3	Mm.268356	5.15361	0.000261	0.00845	4.26623	0.000489	0.012894
203700_s_at	Hs.202354	DIO2	Deiodinase, iodothyronine, type II	Mm.21389	10.9918	0.007301	0.041114	4.46972	0.044922	0.12508
203702_s_at	Hs.471405	TTLL4	Tubulin tyrosine ligase-like family, member 4	Mm.260714	-5.60609	0.000649	0.011915	-6.4268	0.000441	0.012295
203710_at	Hs.567295	ITPR1	Inositol 1,4,5-triphosphate receptor, type 1	Mm.227912	17.8779	1.3e-05	0.004127	16.44	1.5e-05	0.005439
203713_s_at	Hs.514477	LLGL2	Lethal giant larvae homolog 2 (Drosophila)	Mm.290450	-2.77425	0.001266	0.016476	-3.13415	0.000723	0.015105
203745_at	Hs.211571	HCCS	Holocytochrome c synthase (cytochrome c heme-lyase)	Mm.284033	3.11907	0.003463	0.027127	3.20207	0.003115	0.029681
203756_at	Hs.533719	ARHGEF17	Rho guanine nucleotide exchange factor (GEF) 17	Mm.29954	2.51812	0.002399	0.022487	2.34811	0.003467	0.031514
203759_at	Hs.591947	ST3GAL4	ST3 beta-galactoside alpha-2,3-sialyltransferase 4	Mm.275973	-3.13103	0.000674	0.012143	-2.82967	0.001071	0.018002
203769_s_at	Hs.522578	STS	Steroid sulfatase (microsomal), isozyme S		4.9869	0.000241	0.0081	4.81243	0.000271	0.010117
203791_at	Hs.181042	DMXL1	Dmx-like 1	Mm.257790	3.89428	0.002589	0.023426	3.08416	0.006123	0.04179
203796_s_at	Hs.530970	BCL7A	B-cell CLL/lymphoma 7A	Mm.151960	2.71645	0.003297	0.026505	3.41522	0.001231	0.019152
203821_at	Hs.799	HBEGF	Heparin-binding EGF-like growth factor	Mm.289681	-6.00048	0.003092	0.025655	-5.7675	0.00343	0.031391
203823_at	Hs.494875	RGS3	Regulator of G-protein signaling 3	Mm.286753	-2.65384	0.00164	0.01846	-2.9408	0.001005	0.017476
203824_at	Hs.170563	TSPAN8	Tetraspanin 8	Mm.22270	-10.3486	0.000196	0.007437	-11.8396	0.000147	0.008374
203826_s_at	Hs.372295	PITPNM1	Phosphatidylinositol transfer protein, membrane-associated 1	Mm.1860	2.34619	0.009365	0.04677	2.64184	0.005305	0.039267
203834_s_at	Hs.593382	TGOLN2	Trans-golgi network protein 2		-3.5711	0.001363	0.017044	-4.32922	0.000678	0.014771
203835_at	Hs.151641	LRRC32	Leucine rich repeat containing 32	Mm.323057	-2.56974	0.003343	0.026668	-1.72513	0.032334	0.104451
203837_at	Hs.186486	MAP3K5	Mitogen-activated protein kinase kinase kinase 5	Mm.6595	2.83519	0.001129	0.015626	2.30445	0.003266	0.030415
203840_at	Hs.130746	BLZF1	Basic leucine zipper nuclear factor 1	Mm.33285	4.59521	0.001514	0.017858	3.2988	0.004783	0.037252
203842_s_at	Hs.515860	MAPRE3	Microtubule-associated protein, RP/EB family, member 3	Mm.332295	2.81276	0.000958	0.014385	2.51701	0.001671	0.02205
203853_s_at	Hs.429434	GAB2	GRB2-associated binding protein 2	Mm.42033	-4.89223	0.00013	0.006476	-4.15947	0.000228	0.009663
203856_at	Hs.422662	VRK1	Vaccinia related kinase 1	Mm.2981	3.65288	0.003865	0.028867	3.61463	0.004012	0.034062
203865_s_at	Hs.474018	ADARB1	Adenosine deaminase, RNA-specific, B1 (RED1 homolog rat)	Mm.276815	3.37669	0.003211	0.026148	3.44879	0.002964	0.02891
203875_at	Hs.152292	SMARCA1	SWI/SNF related, matrix associated, actin dependent regulator of chromatin, subfamily a, member 1	Mm.229151	3.14322	0.003099	0.025697	2.93561	0.004116	0.034531
203882_at	Hs.1706	IRF9	Interferon regulatory factor 9	Mm.2032	-3.7624	0.004953	0.033002	-4.01996	0.00397	0.033824
203883_s_at	Hs.173656	RAB11FIP2	RAB11 family interacting protein 2 (class I)	Mm.24167	3.17338	0.012209	0.053948	3.91796	0.005959	0.041241
203896_s_at	Hs.472101	PLCB4	Phospholipase C, beta 4	Mm.38009	4.24512	0.011544	0.052415	5.38627	0.006003	0.04136
203906_at	Hs.475506	IQSEC1	IQ motif and Sec7 domain 1	Mm.196943	2.32404	0.002471	0.022828	2.25575	0.002927	0.02872
203909_at	Hs.62185	SLC9A6	Solute carrier family 9 (sodium/hydrogen exchanger), member 6	Mm.17815	2.70202	0.005291	0.034169	2.68294	0.005463	0.039754
203910_at	Hs.483238	ARHGAP29	Rho GTPase activating protein 29	Mm.229287	2.84151	0.003274	0.026415	2.56074	0.005283	0.039198
203911_at	Hs.148178	RAP1GAP	RAP1 GTPase activating protein	Mm.180763	3.50585	0.001586	0.018207	2.88939	0.003505	0.031743
203924_at	Hs.446309	GSTA1	Glutathione S-transferase alpha 1		-3.51297	0.000381	0.00967	-3.51545	0.00038	0.01151
203953_s_at	Hs.647023	CLDN3	Claudin 3	Mm.158662	-3.70462	0.000322	0.009116	-3.53034	0.000391	0.011689
203955_at	Hs.533260	KIAA0649	KIAA0649	Mm.330095	2.52551	0.01007	0.048782	1.99142	0.031942	0.103734
203967_at	Hs.405958	CDC6	Cell division cycle 6 homolog (S. cerevisiae)	Mm.20912	4.03024	0.00826	0.043906	2.39995	0.048451	0.130203
203979_at	Hs.516700	CYP27A1	Cytochrome P450, family 27, subfamily A, polypeptide 1	Mm.85083	-4.38906	0.00185	0.019564	-4.04883	0.002418	0.026153
203980_at	Hs.391561	FABP4	Fatty acid binding protein 4, adipocyte	Mm.582	-2.5599	0.003497	0.027272	-2.36562	0.005212	0.03891
203989_x_at	Hs.482562	F2R	Coagulation factor II (thrombin) receptor	Mm.24816	-2.55862	0.007973	0.042998	-1.89211	0.036294	0.111383
203999_at	Hs.310545	SYT1	Synaptotagmin I	Mm.289702	11.2969	0.000264	0.008512	11.7253	0.000244	0.009842
204000_at	Hs.155090	GNB5	Guanine nucleotide binding protein (G protein), beta 5	Mm.17604	6.37363	7e-05	0.005655	5.73991	9.5e-05	0.007431
204002_s_at	Hs.487561	ICA1	Islet cell autoantigen 1, 69kDa	Mm.275683	3.29509	0.005592	0.035304	3.29963	0.005563	0.040063
204038_s_at	Hs.126667	LPAR1	Lysophosphatidic acid receptor 1	Mm.4772	-10.3659	0.000152	0.006794	-9.97222	0.000166	0.008639
204051_s_at	Hs.658169	SFRP4	Secreted frizzled-related protein 4	Mm.42095	-5.00213	0.003821	0.028666	-4.30728	0.005934	0.041193
204057_at	Hs.137427	IRF8	Interferon regulatory factor 8	Mm.334861	-4.15234	0.008913	0.045655	-3.72598	0.012416	0.062041
204073_s_at	Hs.473109	C11orf9	Chromosome 11 open reading frame 9	Mm.329716	-10.1249	4e-05	0.004952	-8.4592	6.2e-05	0.006636
204078_at	Hs.446459	SC65	Synaptonemal complex protein SC65	Mm.4940	2.83598	0.002471	0.022828	2.45421	0.004924	0.037763
204081_at	Hs.524116	NRGN	Neurogranin (protein kinase C substrate, RC3)	Mm.335065	16.8622	5e-06	0.004127	15.9474	6e-06	0.005439
204094_s_at	Hs.644065				2.28278	0.006772	0.03936	2.33304	0.006038	0.041491
204099_at	Hs.647067	SMARCD3	SWI/SNF related, matrix associated, actin dependent regulator of chromatin, subfamily d, member 3	Mm.436539	3.19391	0.005864	0.036155	2.45762	0.017159	0.074368
204103_at	Hs.75703	CCL4	Chemokine (C-C motif) ligand 4	Mm.244263	-11.4691	0.002342	0.022214	-12.0876	0.002117	0.024557
204105_s_at	Hs.21422	NRCAM	Neuronal cell adhesion molecule	Mm.208439	4.65753	0.004262	0.030385	4.56407	0.004526	0.036236
204106_at	Hs.708096	TESK1	Testis-specific kinase 1	Mm.477756	2.39621	0.011682	0.052723	2.59274	0.008112	0.048708
204134_at	Hs.503163	PDE2A	Phosphodiesterase 2A, cGMP-stimulated	Mm.247564	8.61497	0.000363	0.009478	5.59551	0.001118	0.018466
204135_at	Hs.104672	FILIP1L	Filamin A interacting protein 1-like		4.23543	0.000289	0.008751	3.72188	0.000468	0.012658
204156_at	Hs.167451	KIAA0999	KIAA0999 protein	Mm.219459	-5.46794	0.005954	0.036488	-5.82725	0.005053	0.038332
204165_at	Hs.75850	WASF1	WAS protein family, member 1	Mm.41353	2.61396	0.006251	0.037438	2.43994	0.008637	0.050555
204169_at	Hs.654401	IMPDH1	IMP (inosine monophosphate) dehydrogenase 1	Mm.260707	2.63928	0.007135	0.040572	2.09337	0.021788	0.084545
204192_at	Hs.166556	CD37	CD37 molecule	Mm.3689	-6.63705	0.001624	0.018396	-6.77792	0.001539	0.021241
204200_s_at	Hs.1976	PDGFB	Platelet-derived growth factor beta polypeptide (simian sarcoma viral (v-sis) oncogene homolog)	Mm.144089	2.03129	0.005907	0.036314	1.74093	0.016584	0.072882
204201_s_at	Hs.436142	PTPN13	Protein tyrosine phosphatase, non-receptor type 13 (APO-1/CD95 (Fas)-associated phosphatase)	Mm.3414	2.32585	0.007732	0.042349	1.6985	0.0462	0.126937
204206_at	Hs.632239	MNT	MAX binding protein	Mm.3759	2.86963	0.004695	0.032013	3.15681	0.003156	0.029862
204226_at	Hs.561815	STAU2	Staufen, RNA binding protein, homolog 2 (Drosophila)	Mm.216257	3.56283	0.007423	0.041507	3.79948	0.005978	0.041292
204229_at	Hs.375616	SLC17A7	Solute carrier family 17 (sodium-dependent inorganic phosphate cotransporter), member 7		15.2384	2.7e-05	0.004482	12.418	4.1e-05	0.006303
204231_s_at	Hs.720143	FAAH			-3.31735	0.001433	0.017421	-3.67942	0.000953	0.01697
204233_s_at	Hs.77221	CHKA	Choline kinase alpha	Mm.225505	-5.31995	0.006213	0.037307	-4.57189	0.009376	0.052997
204247_s_at	Hs.647078	CDK5	Cyclin-dependent kinase 5	Mm.298798	2.8165	0.003464	0.027127	2.62949	0.004741	0.037131
204309_at	Hs.303980	CYP11A1	Cytochrome P450, family 11, subfamily A, polypeptide 1	Mm.302865	-4.35627	0.001489	0.017688	-3.9748	0.00203	0.024043
204321_at	Hs.388613	NEO1	Neogenin homolog 1 (chicken)	Mm.42249	-4.41508	0.000247	0.008203	-4.88217	0.000176	0.008838
204337_at	Hs.386726	RGS4	Regulator of G-protein signaling 4	Mm.41642	17.9604	0.000125	0.006476	23.0818	8.1e-05	0.007309
204343_at	Hs.26630	ABCA3	ATP-binding cassette, sub-family A (ABC1), member 3	Mm.477776	2.10295	0.007219	0.040831	1.92302	0.012423	0.062047
204351_at	Hs.2962	S100P	S100 calcium binding protein P		-2.5201	0.004965	0.033022	-1.32652	0.221326	0.290253
204352_at	Hs.523930	TRAF5	TNF receptor-associated factor 5	Mm.380491	2.27711	0.005409	0.034682	1.45857	0.09283	0.184456
204357_s_at	Hs.647035	LIMK1	LIM domain kinase 1	Mm.15409	7.37165	0.000199	0.007478	7.56538	0.000186	0.009034
204359_at	Hs.533710	FLRT2	Fibronectin leucine rich transmembrane protein 2	Mm.341948	5.87357	0.003547	0.027477	5.03144	0.005375	0.039418
204360_s_at	Hs.50727	NAGLU	N-acetylglucosaminidase, alpha-	Mm.95452	-3.24169	0.005532	0.035088	-2.93705	0.008123	0.048747
204364_s_at	Hs.368884	REEP1	Receptor accessory protein 1	Mm.146332	4.15489	0.00415	0.030052	4.36239	0.003557	0.031977
204375_at	Hs.535378	CLSTN3	Calsyntenin 3	Mm.193701	3.71111	0.006174	0.037195	3.41344	0.008228	0.049133
204378_at	Hs.731932	BCAS1		Mm.240850	-3.54892	0.004035	0.029561	-2.22322	0.027302	0.09531
204392_at	Hs.434875	CAMK1	Calcium/calmodulin-dependent protein kinase I	Mm.277373	3.91538	0.000647	0.011915	3.53315	0.000956	0.01697
204399_s_at	Hs.24178	EML2	Echinoderm microtubule associated protein like 2	Mm.154121	-7.75267	0.005291	0.034169	-4.75834	0.016722	0.073301
204414_at	Hs.474667	LARGE	Like-glycosyltransferase	Mm.324371	2.981	0.00583	0.03605	2.35235	0.016324	0.072256
204428_s_at	Hs.387239	LCAT	Lecithin-cholesterol acyltransferase	Mm.1593	-2.89604	0.0096	0.047392	-3.98402	0.002978	0.028974
204429_s_at	Hs.530003	SLC2A5	Solute carrier family 2 (facilitated glucose/fructose transporter), member 5	Mm.260220	-6.23756	0.001724	0.018914	-5.05183	0.00308	0.029475
204435_at	Hs.507537	NUPL1		Mm.258051	6.32212	0.00013	0.006476	6.61723	0.000114	0.007677
204437_s_at	Hs.73769	FOLR1	Folate receptor 1 (adult)	Mm.2135	-27.5745	2.5e-05	0.004348	-27.8116	2.4e-05	0.005439
204447_at	Hs.90232	ProSAPiP1	ProSAPiP1 protein	Mm.440130	7.80782	0.000407	0.009945	6.19111	0.000746	0.015331
204465_s_at	Hs.500916	INA	Internexin neuronal intermediate filament protein, alpha	Mm.276251	5.86881	0.001962	0.020148	7.04317	0.001219	0.019126
204472_at	Hs.654463	GEM	GTP binding protein overexpressed in skeletal muscle	Mm.247486	-2.83916	0.002663	0.023712	-1.89458	0.021831	0.084661
204484_at	Hs.497487	PIK3C2B	Phosphoinositide-3-kinase, class 2, beta polypeptide	Mm.426771	-5.64784	0.00115	0.015704	-5.6368	0.001157	0.018737
204497_at	Hs.391860	ADCY9	Adenylate cyclase 9	Mm.439750	3.90144	0.000996	0.014656	3.27635	0.001945	0.023707
204505_s_at	Hs.106124	EPB49	Erythrocyte membrane protein band 4.9 (dematin)	Mm.210863	8.66717	3.7e-05	0.004834	6.78121	7.1e-05	0.007032
204510_at	Hs.533573	CDC7	Cell division cycle 7 homolog (S. cerevisiae)	Mm.20842	6.24741	5.5e-05	0.005305	5.11095	0.000101	0.007607
204515_at	Hs.364941	HSD3B1	Hydroxy-delta-5-steroid dehydrogenase, 3 beta- and steroid delta-isomerase 1	Mm.14435	-2.44174	0.004476	0.031177	-2.39474	0.004944	0.03785
204519_s_at	Hs.632215	PLLP	Plasma membrane proteolipid (plasmolipin)	Mm.279977	-9.28911	0.004988	0.03308	-7.19394	0.008519	0.050154
204524_at	Hs.459691	PDPK1	3-phosphoinositide dependent protein kinase-1	Mm.10504	4.32059	0.000918	0.014157	4.53606	0.00078	0.015577
204530_s_at	Hs.491805	TOX	Thymocyte selection-associated high mobility group box	Mm.475139	6.59659	0.002591	0.023426	6.33501	0.002869	0.028454
204540_at	Hs.433839	EEF1A2	Eukaryotic translation elongation factor 1 alpha 2	Mm.2645	6.14751	5.3e-05	0.005295	5.96855	5.8e-05	0.00654
204542_at	Hs.592105	ST6GALNAC2	ST6 (alpha-N-acetyl-neuraminyl-2,3-beta-galactosyl-1,3)-N-acetylgalactosaminide alpha-2,6-sialyltransferase 2	Mm.3947	-4.58843	0.000313	0.009044	-4.41118	0.000358	0.011317
204546_at	Hs.301658	KIAA0513	KIAA0513	Mm.101958	5.49589	0.000212	0.007704	5.24651	0.000245	0.009858
204548_at	Hs.521535	STAR	Steroidogenic acute regulatory protein	Mm.293314	-15.4301	0.010209	0.049123	-7.5086	0.033376	0.106372
204557_s_at	Hs.656580	DZIP1	DAZ interacting protein 1	Mm.87456	6.19118	0.000171	0.007099	6.08193	0.00018	0.008929
204561_x_at	Hs.731599	APOC4			-2.95554	0.002008	0.020391	-2.53622	0.004094	0.034397
204570_at	Hs.421621	COX7A1	Cytochrome c oxidase subunit VIIa polypeptide 1 (muscle)	Mm.423030	3.60528	0.00037	0.009525	3.94323	0.000262	0.009987
204584_at	Hs.522818	L1CAM	L1 cell adhesion molecule	Mm.260568	8.63789	0.000621	0.011646	8.42706	0.000658	0.014618
204586_at	Hs.194684	BSN	Bassoon (presynaptic cytomatrix protein)	Mm.20425	16.1065	3.2e-05	0.004676	13.256	4.7e-05	0.006389
204588_s_at	Hs.513147	SLC7A7	Solute carrier family 7 (cationic amino acid transporter, y+ system), member 7	Mm.142455	-2.4133	0.005048	0.033327	-2.29987	0.006481	0.043211
204589_at	Hs.740457	NUAK1		Mm.25874	2.94945	0.000719	0.012504	3.0299	0.000636	0.014325
204590_x_at	Hs.592009	VPS33A	Vacuolar protein sorting 33 homolog A (S. cerevisiae)	Mm.41372	2.238	0.004762	0.032252	2.26911	0.004409	0.035762
204591_at	Hs.607023	CHL1		Mm.251288	9.87249	0.000328	0.009193	7.78524	0.000573	0.01379
204592_at	Hs.463928	DLG4	Discs, large homolog 4 (Drosophila)	Mm.27256	4.94429	0.004442	0.031028	3.86993	0.009236	0.052517
204597_x_at	Hs.25590	STC1	Stanniocalcin 1	Mm.20911	-2.97696	0.003657	0.027925	-1.52012	0.117812	0.209183
204604_at	Hs.258576	PFTK1	Claudin 12	Mm.389061	9.60087	1.5e-05	0.004127	8.15381	2.3e-05	0.005439
204618_s_at	Hs.654350	GABPB1	GA binding protein transcription factor, beta subunit 1	Mm.293266	2.01884	0.007154	0.040634	1.61454	0.032718	0.105118
204664_at	Hs.284255	ALPP	Alkaline phosphatase, placental (Regan isozyme)		-2.20744	0.007616	0.041963	-2.18225	0.008112	0.048708
204665_at	Hs.709277	RP5-1000E10.4	Suppressor of IKK epsilon	Mm.208619	5.02033	0.005839	0.036084	4.57188	0.007589	0.046835
204668_at	Hs.589884	RNF24	Ring finger protein 24	Mm.477523	4.95427	0.002404	0.022517	4.54442	0.003119	0.029688
204672_s_at	Hs.702213	ANKRD6	Ankyrin repeat domain 6	Mm.214766	4.30136	0.000713	0.012435	2.54511	0.005935	0.041193
204675_at	Hs.552	SRD5A1	Steroid-5-alpha-reductase, alpha polypeptide 1 (3-oxo-5 alpha-steroid delta 4-dehydrogenase alpha 1)	Mm.451912	4.152	0.003383	0.026876	4.03531	0.003714	0.032648
204680_s_at	Hs.174768	RAPGEF5	Rap guanine nucleotide exchange factor (GEF) 5	Mm.227642	-6.30408	0.007942	0.042898	-3.32244	0.041499	0.119702
204684_at	Hs.514556	NPTX1	Neuronal pentraxin I	Mm.5142	22.2365	1.1e-05	0.004127	17.5596	1.7e-05	0.005439
204693_at	Hs.225356	CDC42EP1	CDC42 effector protein (Rho GTPase binding) 1	Mm.307488	-9.17798	0.001131	0.015636	-7.93987	0.001574	0.021469
204697_s_at	Hs.150793	CHGA	Chromogranin A (parathyroid secretory protein 1)	Mm.4137	6.31662	0.00014	0.006552	8.43182	6.5e-05	0.006779
204711_at	Hs.28070	KIAA0753	KIAA0753	Mm.289697	2.83915	0.001555	0.018028	2.57973	0.002467	0.026375
204712_at	Hs.284122	WIF1	WNT inhibitory factor 1	Mm.32831	11.4926	0.000408	0.009946	8.72395	0.000747	0.015331
204714_s_at	Hs.30054	F5	Coagulation factor V (proaccelerin, labile factor)	Mm.12900	-10.6536	0.000429	0.010123	-10.0086	0.000492	0.012916
204718_at	Hs.380089	EPHB6	EPH receptor B6	Mm.271976	13.6519	3.8e-05	0.004834	14.2864	3.5e-05	0.005813
204723_at	Hs.4865	SCN3B	Sodium channel, voltage-gated, type III, beta	Mm.290083	9.55024	0.003485	0.027217	6.43392	0.008231	0.049139
204724_s_at	Hs.716639	COL9A3	Collagen, type IX, alpha 3	Mm.141312	-6.7116	0.005279	0.034154	-6.07199	0.006708	0.043973
204729_s_at	Hs.647024	STX1A	Syntaxin 1A (brain)	Mm.6225	16.2179	6.3e-05	0.005519	10.5108	0.000153	0.00848
204730_at	Hs.654808	RIMS3	Regulating synaptic membrane exocytosis 3	Mm.192502	6.11777	0.000293	0.008774	6.02662	0.000305	0.010666
204733_at	Hs.79361	KLK6	Kallikrein-related peptidase 6	Mm.3944	-27.1615	0.008862	0.045509	-28.2139	0.008439	0.049899
204735_at	Hs.89901	PDE4A	Phosphodiesterase 4A, cAMP-specific (phosphodiesterase E2 dunce homolog, Drosophila)	Mm.191749	2.81507	0.009261	0.046554	3.31844	0.004853	0.037543
204742_s_at	Hs.646051	PDS5B		Mm.32959	7.6316	0.000354	0.009377	6.44632	0.000551	0.013574
204743_at	Hs.169330	TAGLN3	Transgelin 3	Mm.24183	3.11817	0.003778	0.028505	3.1297	0.003722	0.032658
204754_at	Hs.196952	HLF	Hepatic leukemia factor	Mm.158903	5.01836	0.011933	0.053287	5.77182	0.008408	0.049789
204757_s_at	Hs.26899	C2CD2L	C2CD2-like	Mm.478029	2.2799	0.006023	0.036716	2.00905	0.012277	0.061645
204763_s_at	Hs.644524	GNAO1	Guanine nucleotide binding protein (G protein), alpha activating activity polypeptide O	Mm.251445	3.51074	0.000873	0.013807	3.00811	0.001663	0.021975
204764_at	Hs.325531	FNTB	Churchill domain containing 1	Mm.151174	-10.1235	0.002319	0.022092	-11.2038	0.00189	0.023393
204773_at	Hs.591088	IL11RA	Interleukin 11 receptor, alpha	Mm.193451	-4.98587	0.002643	0.023628	-4.39501	0.003865	0.033422
204777_s_at	Hs.80395	MAL	Mal, T-cell differentiation protein	Mm.39040	-6.92191	0.003808	0.028638	-4.50597	0.011431	0.059077
204803_s_at	Hs.1027	RRAD	Ras-related associated with diabetes	Mm.29467	-6.95316	4.2e-05	0.005056	-4.90652	0.000121	0.007871
204811_s_at	Hs.476273	CACNA2D2	Calcium channel, voltage-dependent, alpha 2/delta subunit 2	Mm.273084	2.25482	0.003118	0.025775	2.23751	0.00326	0.030414
204819_at	Hs.709201	FGD1	FYVE, RhoGEF and PH domain containing 1	Mm.8142	2.81225	0.001555	0.018028	2.32475	0.00406	0.034251
204826_at	Hs.1973	CCNF	Cyclin F	Mm.77695	3.33323	0.00215	0.021142	2.83996	0.004185	0.034812
204840_s_at	Hs.567367	EEA1	Early endosome antigen 1	Mm.476895	4.32647	0.000397	0.009841	5.20356	0.000215	0.009544
204851_s_at	Hs.34780	DCX	Doublecortin	Mm.12871	4.53759	0.000514	0.010875	5.89947	0.000226	0.009628
204863_s_at	Hs.462308	IL6ST		Mm.4364	1.90186	0.041451	0.105158	3.2236	0.003683	0.032521
204869_at	Hs.315186	PCSK2	Proprotein convertase subtilisin/kexin type 2	Mm.294493	8.73484	0.001228	0.016211	7.1696	0.001951	0.023726
204871_at	Hs.532216	MTERF	Mitochondrial transcription termination factor	Mm.129815	3.83026	0.001163	0.01581	2.4503	0.007623	0.04693
204884_s_at	Hs.152983	HUS1	HUS1 checkpoint homolog (S. pombe)	Mm.42201	-2.79266	0.007029	0.040213	-2.33924	0.015527	0.070244
204889_s_at	Hs.594708	NEURL	SH3 and PX domains 2A	Mm.313651	3.69284	0.001405	0.01726	2.85888	0.003944	0.033741
204893_s_at	Hs.532345	ZFYVE9	Zinc finger, FYVE domain containing 9	Mm.196776	2.41351	0.004623	0.031734	2.49054	0.003942	0.033737
204918_s_at	Hs.591085	MLLT3	Myeloid/lymphoid or mixed-lineage leukemia (trithorax homolog, Drosophila); translocated to, 3	Mm.288898	5.12585	0.000307	0.008978	3.82363	0.000837	0.016084
204925_at	Hs.187667	CTNS	Cystinosis, nephropathic	Mm.259852	-3.50511	0.001679	0.01873	-4.10022	0.000943	0.016896
204927_at	Hs.72925	RASSF7	Ras association (RalGDS/AF-6) domain family (N-terminal) member 7	Mm.21202	2.21213	0.006122	0.03707	2.07598	0.008797	0.051108
204934_s_at	Hs.182385	HPN	Hepsin	Mm.19182	-3.69627	0.007142	0.0406	-5.04968	0.002705	0.027536
204945_at	Hs.89655	PTPRN	Protein tyrosine phosphatase, receptor type, N	Mm.2902	27.6348	3.4e-05	0.004737	24.3019	4.2e-05	0.006303
204953_at	Hs.368046	SNAP91	Synaptosomal-associated protein, 91kDa homolog (mouse)	Mm.281651	5.81974	0.000791	0.013157	5.6425	0.000864	0.016249
204955_at	Hs.15154	SRPX	Sushi-repeat-containing protein, X-linked	Mm.1927	-6.64609	0.000518	0.010875	-6.84856	0.000478	0.012759
204966_at	Hs.524138	BAI2	Brain-specific angiogenesis inhibitor 2	Mm.262241	3.67722	0.001169	0.015824	2.63008	0.004772	0.037234
204973_at	Hs.333303	GJB1	Gap junction protein, beta 1, 32kDa	Mm.21198	-23.4991	0.0017	0.018807	-18.6294	0.00245	0.026314
204974_at	Hs.27744	RAB3A	RAB3A, member RAS oncogene family	Mm.5083	10.1566	1.5e-05	0.004127	10.3378	1.5e-05	0.005439
204977_at	Hs.591931	DDX10	DEAD (Asp-Glu-Ala-Asp) box polypeptide 10	Mm.133560	3.3939	0.001495	0.017737	3.23706	0.001809	0.022812
204995_at	Hs.500015	CDK5R1	Cyclin-dependent kinase 5, regulatory subunit 1 (p35)	Mm.142275	9.72735	5.2e-05	0.005295	7.69621	9.3e-05	0.007366
204997_at	Hs.524418	GPD1	Glycerol-3-phosphate dehydrogenase 1 (soluble)	Mm.252391	-13.4193	0.000537	0.010977	-23.0424	0.000203	0.009371
205004_at	Hs.437084	NKRF	NFKB repressing factor	Mm.21649	3.54264	0.006515	0.038451	4.04224	0.004177	0.034779
205009_at	Hs.162807	TFF1	Trefoil factor 1	Mm.2854	-3.62714	0.002634	0.023601	-3.83407	0.002158	0.024754
205010_at	Hs.654677	GNL3L	Guanine nucleotide binding protein-like 3 (nucleolar)-like	Mm.45987	-6.88372	0.00606	0.036838	-4.25352	0.019956	0.080716
205016_at	Hs.170009	TGFA	Transforming growth factor, alpha	Mm.137222	-5.83432	0.010384	0.049615	-5.3057	0.013058	0.063728
205019_s_at	Hs.348500	VIPR1	Vasoactive intestinal peptide receptor 1	Mm.282007	3.32194	0.001655	0.018577	3.27869	0.001745	0.022445
205020_s_at	Hs.245540	ARL4A	ADP-ribosylation factor-like 4A	Mm.12723	4.34132	0.000363	0.009478	4.28339	0.000381	0.01153
205026_at	Hs.731529	STAT5B		Mm.34064	-2.91006	0.006284	0.03754	-2.37905	0.015165	0.069351
205050_s_at	Hs.558180	MAPK8IP2	Mitogen-activated protein kinase 8 interacting protein 2	Mm.173337	4.06281	0.001372	0.017097	3.4875	0.002388	0.026008
205056_s_at	Hs.631654	GPR162	G protein-coupled receptor 162	Mm.2514	6.98303	8.1e-05	0.005805	5.98216	0.000125	0.007957
205080_at	Hs.654490	RARB	Retinoic acid receptor, beta	Mm.259318	7.76672	5.5e-05	0.005305	5.7131	0.00013	0.00804
205083_at	Hs.406238	AOX1	Aldehyde oxidase 1	Mm.26787	-2.60821	0.005723	0.035695	-3.21212	0.002316	0.025707
205090_s_at	Hs.21334	NAGPA	N-acetylglucosamine-1-phosphodiester alpha-N-acetylglucosaminidase	Mm.215641	3.95269	0.004382	0.030839	3.80214	0.004988	0.038018
205092_x_at	Hs.605143	ZBTB1		Mm.77065	7.69346	0.001283	0.016569	7.24416	0.001485	0.020874
205104_at	Hs.323833	SNPH	Syntaphilin	Mm.39312	10.4761	0.00075	0.012728	8.49319	0.001193	0.018955
205109_s_at	Hs.469935	ARHGEF4	Rho guanine nucleotide exchange factor (GEF) 4	Mm.41604	2.0226	0.007384	0.041377	1.97451	0.008578	0.050321
205110_s_at	Hs.6540	FGF13	Fibroblast growth factor 13	Mm.7995	5.24171	0.012423	0.054494	6.18503	0.008326	0.049493
205114_s_at	Hs.514107	CCL3	Chemokine (C-C motif) ligand 3		-15.1804	0.00035	0.009335	-11.0384	0.00066	0.014643
205132_at	Hs.118127	ACTC1	Actin, alpha, cardiac muscle 1	Mm.686	-2.50685	0.005269	0.034141	-1.33382	0.216643	0.286834
205138_s_at	Hs.657370	UST	Uronyl-2-sulfotransferase	Mm.41163	-2.37915	0.007557	0.041795	-2.02117	0.017882	0.076104
205141_at	Hs.283749	ANG	Angiogenin, ribonuclease, RNase A family, 5		-2.93466	0.001433	0.017421	-3.06195	0.001186	0.018924
205154_at	Hs.26312	LRRN2	Leucine rich repeat neuronal 2	Mm.39640	2.9057	0.010016	0.048658	2.17426	0.034241	0.107906
205155_s_at	Hs.26915	SPTBN2	Spectrin, beta, non-erythrocytic 2	Mm.329668	10.4403	0.000143	0.006658	8.22885	0.000249	0.009888
205163_at	Hs.50889	MYLPF	Myosin light chain, phosphorylatable, fast skeletal muscle	Mm.14526	-2.78861	0.002037	0.020538	-2.63109	0.002687	0.027478
205164_at	Hs.54609	GCAT	Glycine C-acetyltransferase (2-amino-3-ketobutyrate coenzyme A ligase)	Mm.237085	2.51354	0.004256	0.030366	2.54035	0.004039	0.034163
205165_at	Hs.631926	CELSR3	Cadherin, EGF LAG seven-pass G-type receptor 3 (flamingo homolog, Drosophila)	Mm.39945	7.78261	0.004689	0.031979	5.85548	0.009033	0.051954
205168_at	Hs.593833	DDR2	Discoidin domain receptor tyrosine kinase 2	Mm.229249	-2.93388	0.001832	0.019468	-2.80043	0.002263	0.025403
205175_s_at	Hs.567297	KHK	Ketohexokinase (fructokinase)	Mm.22451	2.26971	0.004066	0.029692	1.49596	0.063496	0.150396
205178_s_at	Hs.188553	RBBP6	Retinoblastoma binding protein 6		8.13523	0.002036	0.020533	8.7283	0.001737	0.022432
205186_at	Hs.406050	DNALI1	Dynein, axonemal, light intermediate chain 1	Mm.50304	-2.02746	0.009033	0.045898	-2.90606	0.001362	0.019886
205190_at	Hs.203637	PLS1	Plastin 1 (I isoform)	Mm.11869	2.48848	0.005577	0.035242	2.06495	0.014748	0.068276
205204_at	Hs.386470	NMB	Neuromedin B	Mm.22246	-5.57904	0.002313	0.022061	-5.4328	0.00249	0.026517
205215_at	Hs.591490	RNF2	Ring finger protein 2	Mm.441344	6.04783	0.000194	0.007407	4.16033	0.00064	0.014375
205232_s_at	Hs.477083	PAFAH2	Platelet-activating factor acetylhydrolase 2, 40kDa	Mm.22116	-3.69949	0.000326	0.009193	-4.32288	0.000182	0.008947
205236_x_at	Hs.2420	SOD3	Superoxide dismutase 3, extracellular	Mm.2407	-2.7957	0.002678	0.023757	-2.18016	0.009277	0.052638
205242_at	Hs.100431	CXCL13	Chemokine (C-X-C motif) ligand 13	Mm.10116	2.1476	0.009072	0.046019	1.20297	0.381866	0.381927
205244_s_at	Hs.655498	SLC13A3	Solute carrier family 13 (sodium-dependent dicarboxylate transporter), member 3	Mm.250738	-7.31284	0.005743	0.035738	-9.41669	0.003335	0.030836
205245_at	Hs.112933	PARD6A	Par-6 partitioning defective 6 homolog alpha (C. elegans)	Mm.472753	2.91485	0.003956	0.029215	2.68355	0.005689	0.040422
205253_at	Hs.557097	PBX1	Pre-B-cell leukemia homeobox 1	Mm.43358	-2.62073	0.002081	0.020752	-2.24042	0.004752	0.037162
205261_at	Hs.1867	PGC	Progastricsin (pepsinogen C)	Mm.22957	-22.3262	6.7e-05	0.005626	-19.5239	8.5e-05	0.007309
205262_at	Hs.647099	KCNH2	Potassium voltage-gated channel, subfamily H (eag-related), member 2	Mm.6539	2.98523	0.001032	0.014941	2.78974	0.001413	0.02033
205265_s_at	Hs.21639	SPEG	SPEG complex locus	Mm.275397	2.53275	0.002821	0.024456	2.36809	0.003994	0.033971
205268_s_at	Hs.188528	ADD2	Adducin 2 (beta)	Mm.104155	3.33235	0.007836	0.042649	2.62806	0.019305	0.079455
205275_at	Hs.276925	GTPBP1	GTP binding protein 1	Mm.19080	-2.46908	0.009299	0.04662	-2.62491	0.007013	0.044966
205277_at	Hs.371823	PRDM2	PR domain containing 2, with ZNF domain	Mm.332020	5.99253	6.1e-05	0.005513	5.40588	8.4e-05	0.007309
205293_x_at	Hs.128316	BAIAP2	BAI1-associated protein 2	Mm.197534	19.1063	0.000272	0.008581	14.8711	0.000429	0.012179
205308_at	Hs.271876	FAM164A	Family with sequence similarity 164, member A	Mm.332366	3.56547	0.011786	0.052939	4.03978	0.007932	0.048134
205318_at	Hs.151219	KIF5A	Kinesin family member 5A	Mm.30355	8.18054	0.000442	0.010226	6.88518	0.000682	0.01481
205325_at	Hs.334688	PHYHIP	Phytanoyl-CoA 2-hydroxylase interacting protein	Mm.192598	18.6571	1.2e-05	0.004127	18.2219	1.2e-05	0.005439
205326_at	Hs.25691	RAMP3	Receptor (G protein-coupled) activity modifying protein 3	Mm.39884	-3.16805	0.001328	0.016814	-3.20645	0.001262	0.019318
205331_s_at	Hs.416090	REEP2	Receptor accessory protein 2	Mm.293588	3.80384	0.00158	0.018193	4.01898	0.001298	0.019524
205372_at	Hs.14968	PLAG1	Pleiomorphic adenoma gene 1	Mm.331467	2.35697	0.007977	0.042998	1.93206	0.023206	0.087591
205378_s_at	Hs.154495	ACHE	Acetylcholinesterase (Yt blood group)	Mm.255464	2.75983	0.00289	0.024698	2.69951	0.003203	0.030108
205388_at	Hs.182421	TNNC2	Troponin C type 2 (fast)	Mm.1716	1.93856	0.015963	0.062258	2.35553	0.005352	0.039395
205390_s_at	Hs.654438	ANK1	Ankyrin 1, erythrocytic	Mm.334444	9.10123	0.003053	0.025489	11.4978	0.001897	0.023442
205402_x_at	Hs.449281	PRSS2	Carboxypeptidase, vitellogenic-like		4.07163	0.000309	0.008978	3.76521	0.000414	0.01192
205413_at	Hs.289795	MPPED2	Metallophosphoesterase domain containing 2		3.71752	0.004679	0.031932	2.76245	0.014066	0.06647
205414_s_at	Hs.499758	RICH2	Rho-type GTPase-activating protein RICH2	Mm.134338	5.0156	0.000404	0.009911	5.3167	0.000337	0.011116
205424_at	Hs.94790	TBKBP1	TBK1 binding protein 1	Mm.27882	2.56783	0.009309	0.046639	2.21789	0.018522	0.07757
205425_at	Hs.329266	HIP1	Huntingtin interacting protein 1	Mm.280805	-6.95226	0.000981	0.014546	-6.56038	0.00114	0.018655
205428_s_at	Hs.106857	CALB2	Calbindin 2	Mm.2755	3.6092	0.001809	0.019379	2.8092	0.004981	0.037983
205439_at	Hs.654462	GSTT2	Glutathione S-transferase theta 2		-2.09978	0.004535	0.031391	-1.60129	0.02931	0.098907
205440_s_at	Hs.519057	NPY1R	Neuropeptide Y receptor Y1	Mm.5112	11.986	0.000171	0.007099	6.85978	0.000633	0.014297
205445_at	Hs.1905	PRL	Prolactin	Mm.1270	-3.34334	0.001069	0.01517	-3.36265	0.001044	0.017806
205449_at	Hs.23642	SAC3D1	SAC3 domain containing 1	Mm.303924	2.23077	0.008804	0.045412	2.10341	0.012115	0.061205
205454_at	Hs.632391	HPCA	Hippocalcin	Mm.443017	11.5777	0.000251	0.008274	7.55434	0.000668	0.014661
205470_s_at	Hs.57771	KLK11	Kallikrein-related peptidase 11	Mm.154276	-2.48306	0.005173	0.033775	-1.98488	0.01708	0.074144
205471_s_at	Hs.129452	DACH1	Dachshund homolog 1 (Drosophila)	Mm.320593	4.83315	0.001331	0.016848	3.48121	0.004026	0.034133
205486_at	Hs.591499	TESK2	Testis-specific kinase 2	Mm.425201	-5.3875	0.00107	0.01517	-5.64201	0.000936	0.016863
205489_at	Hs.924	CRYM	Crystallin, mu	Mm.9114	14.6308	0.000441	0.010211	14.8373	0.00043	0.012186
205497_at	Hs.119014	ZNF175	Zinc finger protein 175	Mm.159188	2.34908	0.004717	0.032081	1.89462	0.016214	0.071983
205498_at	Hs.125180	GHR	Growth hormone receptor	Mm.3986	3.38729	0.00968	0.047634	1.84405	0.104435	0.196417
205502_at	Hs.438016	CYP17A1	Cytochrome P450, family 17, subfamily A, polypeptide 1	Mm.1262	-56.5179	1e-06	0.004127	-41.0108	2e-06	0.005439
205508_at	Hs.436646	SCN1B	Sodium channel, voltage-gated, type I, beta	Mm.1418	3.07584	0.004357	0.030745	4.34727	0.001222	0.019126
205529_s_at	Hs.368431	RUNX1T1	Runt-related transcription factor 1; translocated to, 1 (cyclin D-related)	Mm.4909	14.1219	0.000957	0.014385	8.50399	0.002677	0.027435
205531_s_at	Hs.212606	GLS2	Glutaminase 2 (liver, mitochondrial)	Mm.30102	6.53232	0.003204	0.026139	8.86467	0.001566	0.021394
205539_at	Hs.584854	AVIL	Advillin	Mm.10739	-4.40352	0.00133	0.016831	-5.70542	0.000597	0.013948
205567_at	Hs.104576	CHST1	Carbohydrate (keratan sulfate Gal-6) sulfotransferase 1	Mm.38021	3.63725	0.000741	0.012631	3.35761	0.001018	0.017544
205579_at	Hs.1570	HRH1	Histamine receptor H1	Mm.333327	6.361	0.001513	0.017858	4.85532	0.003205	0.030114
205586_x_at	Hs.587325	VGF		Mm.389697	4.26426	0.000188	0.007323	4.15256	0.000207	0.009475
205590_at	Hs.591127	RASGRP1	RAS guanyl releasing protein 1 (calcium and DAG-regulated)	Mm.42150	10.9385	2.1e-05	0.004284	10.27	2.5e-05	0.005439
205591_at	Hs.522484	OLFM1	Olfactomedin 1	Mm.43278	8.15399	4.5e-05	0.005096	7.85599	4.9e-05	0.006389
205594_at	Hs.739293	ZNF652		Mm.389038	-7.15886	0.000477	0.01063	-5.95422	0.000783	0.015589
205635_at	Hs.8004	KALRN	Kalirin, RhoGEF kinase	Mm.401884	21.7823	7e-06	0.004127	17.2576	1.1e-05	0.005439
205637_s_at	Hs.599441	SH3GL3		Mm.736	-3.54474	0.005238	0.034026	-3.02505	0.009394	0.053054
205639_at	Hs.488007	AOAH	Acyloxyacyl hydrolase (neutrophil)	Mm.314046	-2.51108	0.010546	0.049965	-2.0779	0.02616	0.093199
205647_at	Hs.410355	RAD52	Similar to hCG2041987	Mm.149	-2.76836	0.007739	0.042366	-3.16893	0.004453	0.035967
205651_x_at	Hs.470646	RAPGEF4	Rap guanine nucleotide exchange factor (GEF) 4	Mm.196153	9.34377	0.000714	0.012438	7.27753	0.001285	0.019453
205659_at	Hs.196054	HDAC9	Histone deacetylase 9	Mm.310551	3.49422	0.001221	0.016148	2.82362	0.002988	0.029003
205670_at	Hs.17958	GAL3ST1	Galactose-3-O-sulfotransferase 1	Mm.103414	-10.7202	0.002615	0.02353	-11.2263	0.002388	0.026008
205671_s_at	Hs.1802	HLA-DOB	Major histocompatibility complex, class II, DO beta	Mm.327358	-2.82243	0.001516	0.017858	-1.45846	0.083083	0.173754
205678_at	Hs.199593	AP3B2	Adaptor-related protein complex 3, beta 2 subunit	Mm.322894	5.94017	9.6e-05	0.006052	5.03944	0.00016	0.008571
205689_at	Hs.370605	PCNXL2	Pecanex-like 2 (Drosophila)	Mm.145535	5.21679	0.003153	0.025898	4.48963	0.004879	0.037582
205691_at	Hs.435277	SYNGR3	Synaptogyrin 3	Mm.26032	5.95929	0.000223	0.007783	5.38288	0.000303	0.010664
205704_s_at	Hs.25786	ATP6V0A2		Mm.1158	-3.13666	0.003259	0.026333	-2.72282	0.005937	0.041193
205707_at	Hs.48353	IL17RA	Hypothetical protein LOC150166	Mm.4481	-3.82611	0.003102	0.025712	-3.72743	0.003398	0.031252
205709_s_at	Hs.654899	CDS1	CDP-diacylglycerol synthase (phosphatidate cytidylyltransferase) 1	Mm.46764	5.83248	0.000533	0.010977	4.91386	0.000891	0.01649
205710_at	Hs.657729	LRP2	Low density lipoprotein-related protein 2	Mm.23847	-7.13186	0.002063	0.020646	-6.7199	0.002388	0.026008
205721_at	Hs.441202	GFRA2	GDNF family receptor alpha 2	Mm.32619	9.27667	3.9e-05	0.004895	8.62077	4.7e-05	0.006389
205726_at	Hs.226483	DIAPH2	Diaphanous homolog 2 (Drosophila)	Mm.10763	3.60559	0.001386	0.017165	2.8352	0.00371	0.032645
205728_at	Hs.23796		Odz, odd Oz/ten-m homolog 1(Drosophila)		9.81003	9.4e-05	0.006007	8.13849	0.000148	0.008374
205740_s_at	Hs.5086	RBM42	RNA binding motif protein 42	Mm.401747	-2.14695	0.007947	0.042918	-2.04874	0.0104	0.056186
205744_at	Hs.355281	DOC2A	Double C2-like domains, alpha	Mm.477994	8.61892	0.000383	0.009681	9.52666	0.000303	0.010664
205751_at	Hs.731904	SH3GL2		Mm.143603	8.21704	0.000356	0.009382	9.18663	0.000273	0.010145
205771_s_at	Hs.486483	AKAP7	A kinase (PRKA) anchor protein 7	Mm.477585	3.62984	0.001172	0.015838	2.60848	0.004754	0.037168
205774_at	Hs.1321	F12	Coagulation factor XII (Hageman factor)	Mm.42224	5.93543	0.000111	0.006301	7.198	6.4e-05	0.006779
205795_at	Hs.368307	NRXN3	Neurexin 3		4.31378	0.001907	0.019832	4.29129	0.00194	0.023695
205801_s_at	Hs.143674	RASGRP3	RAS guanyl releasing protein 3 (calcium and DAG-regulated)	Mm.329203	-5.17693	0.00827	0.043934	-6.62029	0.004466	0.035989
205823_at	Hs.527061	RGS12	Regulator of G-protein signaling 12	Mm.196208	2.51821	0.003325	0.026622	2.37836	0.004458	0.035989
205826_at	Hs.443683	MYOM2	Myomesin (M-protein) 2, 165kDa	Mm.272115	4.80084	0.000586	0.011291	3.56395	0.001662	0.021975
205827_at	Hs.458426	CCK	Cholecystokinin	Mm.2619	6.57032	0.011407	0.052122	8.05382	0.007373	0.046194
205839_s_at	Hs.112499	BZRAP1	Benzodiazapine receptor (peripheral) associated protein 1		5.15341	0.00015	0.006754	3.78791	0.000441	0.012295
205852_at	Hs.158460	CDK5R2	Cyclin-dependent kinase 5, regulatory subunit 2 (p39)	Mm.434459	9.24787	0.000331	0.009235	6.63816	0.00075	0.015356
205854_at	Hs.655333	TULP3	Tubby like protein 3	Mm.291783	-2.54491	0.001544	0.017991	-2.48346	0.001755	0.022524
205874_at	Hs.2722	ITPKA	Inositol 1,4,5-trisphosphate 3-kinase A	Mm.65337	56.6514	6e-06	0.004127	43.3234	9e-06	0.005439
205883_at	Hs.591945	ZBTB16	Zinc finger and BTB domain containing 16	Mm.457803	2.02018	0.015529	0.061375	2.65416	0.003776	0.032946
205889_s_at	Hs.740461	JAKMIP2		Mm.134602	5.5845	9.9e-05	0.006134	5.68874	9.4e-05	0.007366
205893_at	Hs.478289	NLGN1	Neuroligin 1	Mm.316080	8.12996	4e-05	0.004925	6.03858	9e-05	0.007309
205906_at	Hs.651204	FOXJ1	Forkhead box J1	Mm.378938	-3.27847	0.007502	0.041655	-5.31685	0.001552	0.021271
205913_at	Hs.103253	PLIN1	Perilipin	Mm.254917	-4.18379	0.008952	0.045732	-7.26286	0.00204	0.024047
205914_s_at	Hs.558334	GRIN1	Glutamate receptor, ionotropic, N-methyl D-aspartate 1	Mm.278672	16.1027	0.000123	0.006472	12.2515	0.000212	0.009504
205918_at	Hs.1176	SLC4A3	Solute carrier family 4, anion exchanger, member 3	Mm.5053	5.26962	0.003801	0.028604	3.31454	0.01556	0.070345
205920_at	Hs.529488	SLC6A6	Solute carrier family 6 (neurotransmitter transporter, taurine), member 6	Mm.395650	-3.0857	0.000778	0.013039	-2.71281	0.001416	0.020363
205928_at	Hs.720755	ZNF443			2.41653	0.008174	0.043658	2.1002	0.01672	0.073301
205931_s_at	Hs.437075	CREB5	CAMP responsive element binding protein 5		-5.35925	0.001001	0.014695	-3.49826	0.004054	0.034217
205944_s_at	Hs.368266	CLTCL1	Clathrin, heavy chain-like 1		-2.25256	0.006001	0.036637	-1.744	0.027891	0.096293
205948_at	Hs.526879	PTPRT	Protein tyrosine phosphatase, receptor type, T	Mm.235807	8.32993	0.000738	0.012631	8.53994	0.000696	0.014875
205952_at	Hs.645288	KCNK3	Potassium channel, subfamily K, member 3	Mm.439936	2.86011	0.004292	0.030498	2.80993	0.004636	0.036659
205953_at	Hs.729143	LRIG2		Mm.34855	-3.62854	0.0063	0.037571	-3.02323	0.012091	0.061164
205957_at	Hs.632833	PLXNB3	Plexin B3	Mm.275600	-11.0039	8e-05	0.005781	-9.5574	0.000111	0.007677
205960_at	Hs.8364	PDK4	Pyruvate dehydrogenase kinase, isozyme 4	Mm.235547	-5.9855	0.003958	0.029215	-5.74754	0.004395	0.035685
205970_at	Hs.73133	MT3	Metallothionein 3	Mm.2064	2.48598	0.003881	0.028902	2.30084	0.005796	0.040744
205975_s_at	Hs.83465	HOXD1	Homeobox D1	Mm.4932	-17.6101	7.8e-05	0.005734	-16.3775	8.9e-05	0.007309
205986_at	Hs.514575	AATK	Apoptosis-associated tyrosine kinase	Mm.6826	-2.9486	0.001364	0.017044	-2.53384	0.002811	0.028137
205988_at	Hs.398093	CD84	CD84 molecule	Mm.259115	-3.11131	0.002043	0.020569	-3.47603	0.001302	0.01955
206014_at	Hs.259831	ACTL6B	Actin-like 6B	Mm.31646	14.9298	1.8e-05	0.004284	14.6261	1.8e-05	0.005439
206017_at	Hs.26441	KIAA0319	KIAA0319	Mm.261514	4.79159	0.006034	0.036746	3.87541	0.011273	0.058672
206018_at	Hs.632336	FOXG1		Mm.4704	3.02422	0.000917	0.014157	2.90526	0.001101	0.018329
206024_at	Hs.2899	HPD	4-hydroxyphenylpyruvate dioxygenase	Mm.439709	-10.0803	1.4e-05	0.004127	-7.77424	2.7e-05	0.005473
206030_at	Hs.171142	ASPA	Aspartoacylase (Canavan disease)	Mm.293574	-15.2392	0.005648	0.035502	-13.2517	0.007124	0.045405
206059_at	Hs.654471	ZNF91	Zinc finger protein 91		5.45815	0.000808	0.013317	6.39231	0.000516	0.01319
206084_at	Hs.506076	PTPRR	Protein tyrosine phosphatase, receptor type, R	Mm.336316	18.9546	1.3e-05	0.004127	11.5617	3.5e-05	0.005813
206087_x_at	Hs.233325	HFE	Hemochromatosis	Mm.2681	-4.44379	0.002459	0.022777	-2.74244	0.013816	0.065698
206088_at	Hs.551962	LRRC37A3	Leucine rich repeat containing 37, member A3		-11.4983	0.000892	0.013943	-8.11928	0.001891	0.023403
206109_at	Hs.69747	FUT1	Fucosyltransferase 1 (galactoside 2-alpha-L-fucosyltransferase, H blood group)	Mm.56933	2.91068	0.002345	0.022234	2.84817	0.002584	0.026951
206115_at	Hs.534313	EGR3	Early growth response 3	Mm.103737	3.75497	0.019358	0.069074	5.06526	0.008412	0.049794
206123_at	Hs.513983	LLGL1	Lethal giant larvae homolog 1 (Drosophila)	Mm.285453	-10.4115	0.000858	0.013681	-10.2524	0.000886	0.016453
206132_at	Hs.593171	MCC	Mutated in colorectal cancers		-2.24291	0.007713	0.042324	-1.91787	0.01872	0.077953
206137_at	Hs.655271	RIMS2	Regulating synaptic membrane exocytosis 2		11.68	3.5e-05	0.004767	13.4761	2.6e-05	0.005439
206140_at	Hs.696425	LHX2	LIM homeobox 2	Mm.142856	4.81142	0.000675	0.012143	4.03873	0.001214	0.019105
206152_at	Hs.302435	AGAP2	ArfGAP with GTPase domain, ankyrin repeat and PH domain 2	Mm.336761	11.2434	0.004157	0.030061	7.60285	0.009056	0.052001
206162_x_at	Hs.631566	SYT5	Synaptotagmin V	Mm.358663	8.9619	7.6e-05	0.005734	6.54096	0.000173	0.008755
206170_at	Hs.2551	ADRB2		Mm.5598	-3.60311	0.000946	0.014323	-3.59464	0.000955	0.01697
206171_at	Hs.281342	ADORA3	Adenosine A3 receptor	Mm.235024	-5.13397	0.00889	0.045591	-4.42664	0.013215	0.064142
206184_at	Hs.5613	CRKL		Mm.21048	-2.38671	0.008725	0.045134	-1.89738	0.029313	0.098907
206188_at	Hs.694018	ZNF623	Zinc finger protein 623	Mm.273264	2.89867	0.00285	0.024555	2.4228	0.00659	0.043525
206189_at	Hs.388565	UNC5C		Mm.24430	-5.6536	0.007347	0.041283	-6.39321	0.005431	0.03965
206191_at	Hs.441145	ENTPD3	Ectonucleoside triphosphate diphosphohydrolase 3	Mm.76648	6.42469	0.001863	0.019621	7.10098	0.001446	0.020629
206196_s_at	Hs.500197	RUNDC3A	RUN domain containing 3A	Mm.2560	11.9712	0.000179	0.007202	9.00537	0.000336	0.011116
206204_at	Hs.411881	GRB14	Growth factor receptor-bound protein 14	Mm.214554	4.29042	0.00019	0.007327	3.41867	0.000456	0.012489
206213_at	Hs.91985	WNT10B	Wingless-type MMTV integration site family, member 10B	Mm.4709	5.4598	0.000868	0.013749	4.07217	0.002188	0.0249
206219_s_at	Hs.116237	VAV1	Vav 1 guanine nucleotide exchange factor	Mm.248172	-2.26859	0.003212	0.026149	-2.40564	0.002321	0.025749
206229_x_at	Hs.155644	PAX2	Paired box 2	Mm.445309	-2.172	0.007181	0.040718	-2.70664	0.002298	0.025598
206231_at	Hs.158173	KCNN1	Potassium intermediate/small conductance calcium-activated channel, subfamily N, member 1	Mm.32074	11.1139	0.000487	0.010791	10.2708	0.000577	0.013807
206258_at	Hs.465025	ST8SIA5	ST8 alpha-N-acetyl-neuraminide alpha-2,8-sialyltransferase 5	Mm.426064	2.21659	0.01867	0.067746	2.90787	0.005457	0.039736
206263_at	Hs.386502	FMO4	Flavin containing monooxygenase 4	Mm.155164	-2.70267	0.010178	0.049044	-2.43167	0.016116	0.071747
206267_s_at	Hs.631845	MATK	Megakaryocyte-associated tyrosine kinase	Mm.2918	5.50419	7.2e-05	0.00569	4.98831	9.9e-05	0.007574
206278_at	Hs.77542	PTAFR		Mm.89389	-3.90914	0.001083	0.015282	-4.49161	0.000668	0.014661
206280_at	Hs.317632	CDH18	Cadherin 18, type 2		22.3592	4e-06	0.004127	22.3105	4e-06	0.005439
206290_s_at	Hs.655739	RGS7	Regulator of G-protein signaling 7	Mm.7956	11.139	0.000509	0.010875	11.6057	0.000467	0.012658
206291_at	Hs.80962	NTS	Neurotensin	Mm.64201	-4.4236	0.000286	0.008729	-3.14744	0.001065	0.017965
206293_at	Hs.515835	SULT2A1	Sulfotransferase family, cytosolic, 2A, dehydroepiandrosterone (DHEA)-preferring, member 1	Mm.260026	-6.59136	0.000395	0.009823	-7.61237	0.000271	0.010117
206294_at	Hs.654399	HSD3B2	Hydroxy-delta-5-steroid dehydrogenase, 3 beta- and steroid delta-isomerase 2	Mm.140811	-20.0135	5e-06	0.004127	-23.9286	4e-06	0.005439
206298_at	Hs.655672	ARHGAP22	Rho GTPase activating protein 22	Mm.318350	-3.54917	0.001797	0.019337	-4.39663	0.000836	0.016075
206306_at	Hs.709373	RYR3	Ryanodine receptor 3	Mm.315125	2.44581	0.00461	0.0317	1.81365	0.024938	0.091008
206324_s_at	Hs.237886	DAPK2	Death-associated protein kinase 2	Mm.335252	-10.4782	0.000355	0.00938	-8.57876	0.000558	0.013643
206329_at	Hs.150956	EXTL1	Exostoses (multiple)-like 1	Mm.30978	8.10843	0.000154	0.006854	6.22273	0.000311	0.010771
206334_at	Hs.523130	LIPF	Lipase, gastric	Mm.329816	-75.1945	6e-06	0.004127	-76.447	6e-06	0.005439
206349_at	Hs.533670	LGI1	Leucine-rich, glioma inactivated 1	Mm.298251	4.68651	0.004284	0.030457	4.58863	0.00456	0.036395
206363_at	Hs.134859	MAF	V-maf musculoaponeurotic fibrosarcoma oncogene homolog (avian)	Mm.439772	-3.59343	0.010303	0.049398	-3.43291	0.011987	0.060892
206373_at	Hs.647962	ZIC1	Zic family member 1 (odd-paired homolog, Drosophila)	Mm.335350	-7.57092	0.002082	0.020755	-11.0566	0.000902	0.016553
206382_s_at	Hs.502182	BDNF	Brain-derived neurotrophic factor	Mm.1442	8.73904	0.002166	0.021229	17.6189	0.000545	0.013467
206384_at	Hs.7235	CACNG3	Calcium channel, voltage-dependent, gamma subunit 3	Mm.445912	26.3399	8e-06	0.004127	21.4676	1.1e-05	0.005439
206395_at	Hs.683449	DGKG	Diacylglycerol kinase, gamma 90kDa	Mm.194986	3.15468	0.008261	0.043906	3.22432	0.007617	0.046918
206405_x_at	Hs.448851	USP6	Ubiquitin specific peptidase 6 (Tre-2 oncogene)		2.17549	0.007447	0.041573	1.70744	0.032702	0.105097
206431_x_at	Hs.155829	TBC1D9B	TBC1 domain family, member 9B (with GRAM domain)	Mm.290975	-2.28482	0.009319	0.046665	-2.01944	0.018041	0.076511
206435_at	Hs.159481	B4GALNT1	Solute carrier family 26, member 10	Mm.386762	6.50568	0.000945	0.014322	4.03156	0.003879	0.033475
206436_at	Hs.159538	MPPED1		Mm.36395	5.59473	0.000309	0.008978	5.13183	0.000402	0.01175
206456_at	Hs.24969	GABRA5		Mm.273114	5.36882	0.007102	0.040459	4.03956	0.015431	0.070056
206477_s_at	Hs.375439	NOVA2	Neuro-oncological ventral antigen 2	Mm.262724	3.66217	0.008194	0.043703	2.65226	0.025783	0.092514
206480_at	Hs.706741	LTC4S	Leukotriene C4 synthase	Mm.245151	-3.17249	0.001033	0.014941	-4.10337	0.000375	0.011442
206481_s_at	Hs.714330	LDB2	LIM domain binding 2	Mm.25785	12.7694	8e-06	0.004127	11.3223	1e-05	0.005439
206492_at	Hs.655995	FHIT		Mm.441926	-4.98217	0.005289	0.034169	-4.482	0.007148	0.045497
206508_at	Hs.715224	CD70	CD70 molecule	Mm.42228	-2.39126	0.004562	0.031483	-2.15162	0.008075	0.048645
206515_at	Hs.106242	CYP4F3	Cytochrome P450, family 4, subfamily F, polypeptide 3	Mm.160020	-10.1532	0.000231	0.007919	-9.79545	0.00025	0.009888
206529_x_at	Hs.571246	SLC26A4	Solute carrier family 26, member 4	Mm.100187	8.94084	0.000213	0.007704	5.26693	0.000871	0.016343
206531_at	Hs.631576	DPF1	D4, zinc and double PHD fingers family 1	Mm.101885	7.0732	0.001237	0.016254	6.18972	0.001744	0.022445
206538_at	Hs.527021	MRAS	Muscle RAS oncogene homolog	Mm.2045	4.18675	0.011516	0.052352	4.81516	0.00776	0.047476
206540_at	Hs.181173	GLB1L	Galactosidase, beta 1-like		-3.12663	0.00154	0.017967	-3.2356	0.001333	0.019702
206546_at	Hs.202676	SYCP2	Synaptonemal complex protein 2	Mm.70781	1.77635	0.015375	0.061041	2.03648	0.006258	0.042368
206547_s_at	Hs.211589	PPEF1	Protein phosphatase, EF-hand calcium binding domain 1	Mm.296779	2.51893	0.003364	0.026796	1.74969	0.027432	0.095596
206571_s_at	Hs.431550	MAP4K4		Mm.19073	-5.56354	0.002486	0.02289	-5.55661	0.002495	0.026526
206572_x_at	Hs.37138	ZNF85	Zinc finger protein 85		2.26253	0.010207	0.049123	2.49002	0.006329	0.04268
206577_at	Hs.53973	VIP	Vasoactive intestinal peptide	Mm.98916	8.25431	0.007786	0.042502	4.72593	0.026672	0.09418
206578_at	Hs.54473	NKX2-5	NK2 transcription factor related, locus 5 (Drosophila)	Mm.41974	6.27346	0.003058	0.025509	6.14379	0.003225	0.030225
206597_at	Hs.652297	NRL	Neural retina leucine zipper	Mm.20422	-6.06612	0.00019	0.007327	-6.34084	0.000168	0.008677
206661_at	Hs.369998	DBF4B	DBF4 homolog B (S. cerevisiae)		-8.38573	0.001307	0.016694	-8.562	0.001246	0.01921
206690_at	Hs.368417	ACCN1	Amiloride-sensitive cation channel 1, neuronal		7.40045	4e-05	0.004947	6.84963	5e-05	0.006389
206698_at	Hs.78919	XK	X-linked Kx blood group (McLeod syndrome)	Mm.56468	5.92234	0.002328	0.022147	5.42832	0.002949	0.028835
206700_s_at	Hs.80358	KDM5D	Lysine (K)-specific demethylase 5D	Mm.262676	-47.8588	0.007482	0.04163	-7.2377	0.084135	0.17479
206711_at	Hs.106688	CXorf1	Chromosome X open reading frame 1		3.79348	0.003104	0.025717	2.56651	0.014129	0.0666
206721_at	Hs.567557	C1orf114	Chromosome 1 open reading frame 114	Mm.167258	5.08894	0.001296	0.016611	4.16601	0.002438	0.026247
206724_at	Hs.405046	CBX4		Mm.268070	-3.17231	0.01001	0.048635	-3.03308	0.011811	0.060297
206726_at	Hs.128433	HPGDS	Prostaglandin D2 synthase, hematopoietic	Mm.442454	-2.32637	0.005087	0.033436	-2.46071	0.003797	0.033052
206732_at	Hs.101745	SLITRK3	SLIT and NTRK-like family, member 3	Mm.331076	4.23499	0.000703	0.012365	3.71571	0.001127	0.018512
206734_at	Hs.608737	JRKL		Mm.459434	3.90424	0.001998	0.020334	2.23674	0.019829	0.08049
206754_s_at	Hs.529117	CYP2B6	Cytochrome P450, family 2, subfamily B, polypeptide 7 pseudogene 1	Mm.218749	2.34411	0.005232	0.03401	2.36382	0.005008	0.038141
206772_at	Hs.570296	PTH2R	Parathyroid hormone 2 receptor	Mm.294225	7.58908	0.002379	0.022377	8.41542	0.001876	0.023294
206773_at	Hs.159590	LY6H	Lymphocyte antigen 6 complex, locus H	Mm.22154	6.8594	0.000251	0.008274	4.85822	0.000687	0.01481
206780_at	Hs.231829	GAD2	Glutamate decarboxylase 2 (pancreatic islets and brain, 65kDa)	Mm.4784	7.23191	0.000521	0.010895	8.57929	0.000341	0.011136
206788_s_at	Hs.460988	CBFB	Core-binding factor, beta subunit	Mm.2018	-13.8349	0.000369	0.009522	-8.69223	0.000985	0.017306
206815_at	Hs.256747	SPAG8	Sperm associated antigen 8	Mm.331569	-3.30571	0.000887	0.013928	-1.79147	0.021913	0.084841
206822_s_at	Hs.709356	L3MBTL	L(3)mbt-like (Drosophila)	Mm.187086	-3.10831	0.000792	0.013166	-2.72981	0.001442	0.020591
206825_at	Hs.2820	OXTR	Oxytocin receptor	Mm.333310	2.75564	0.014326	0.058905	5.11047	0.001711	0.022273
206850_at	Hs.73088	RASL10A	RAS-like, family 10, member A	Mm.374836	6.77825	0.000132	0.006533	4.66668	0.000408	0.01183
206857_s_at	Hs.709461	FKBP1B	FK506 binding protein 1B, 12.6 kDa	Mm.20453	7.74314	3.2e-05	0.004676	7.59061	3.4e-05	0.005813
206874_s_at	Hs.591922		STE20-like kinase (yeast)		4.02521	0.000222	0.007774	3.57817	0.00035	0.011269
206878_at	Hs.113227	DAO	D-amino-acid oxidase	Mm.20115	-11.0642	2e-05	0.004284	-8.2174	4.1e-05	0.006303
206888_s_at	Hs.647388	ARHGDIG	Rho GDP dissociation inhibitor (GDI) gamma	Mm.1383	3.69124	0.000288	0.008751	3.69866	0.000286	0.01038
206893_at	Hs.135787	SALL1	Sal-like 1 (Drosophila)	Mm.214361	-7.11667	0.002424	0.022614	-8.51877	0.001593	0.021584
206906_at	Hs.465862	ICAM5	Intercellular adhesion molecule 5, telencephalin	Mm.4629	11.8594	1e-05	0.004127	8.56853	2.1e-05	0.005439
206908_s_at	Hs.31595	CLDN11	Claudin 11	Mm.4425	-10.1651	8.4e-05	0.005891	-6.72566	0.000234	0.009699
206915_at	Hs.516922	NKX2-2	NK2 homeobox 2	Mm.330639	-8.50071	4e-05	0.004947	-8.24692	4.3e-05	0.006303
206932_at	Hs.47357	CH25H	Cholesterol 25-hydroxylase	Mm.30824	-9.79192	0.008513	0.04453	-6.07568	0.022013	0.085068
206935_at	Hs.19492	PCDH8	Protocadherin 8	Mm.390715	11.3079	0.00145	0.017529	14.3179	0.000919	0.016723
206949_s_at	Hs.226499	RUSC1	RUN and SH3 domain containing 1		2.2914	0.007099	0.040457	2.4244	0.005307	0.039267
206953_s_at	Hs.649282	LPHN2		Mm.9776	9.05794	0.000278	0.008656	7.92756	0.000383	0.011569
206970_at	Hs.519220	CNTN2	Contactin 2 (axonal)	Mm.477739	-15.1258	0.003466	0.027127	-11.403	0.005704	0.040484
206976_s_at	Hs.706314	HSPH1		Mm.270681	7.2479	0.000234	0.007977	6.00557	0.000392	0.011689
206985_at	Hs.477	HSD17B3	Hydroxysteroid (17-beta) dehydrogenase 3	Mm.5109	-2.68184	0.001462	0.017594	-2.43049	0.002421	0.026155
207002_s_at	Hs.444975	PLAGL1			3.06652	0.009265	0.046554	2.432	0.023469	0.088132
207006_s_at	Hs.82482	CCDC106	Coiled-coil domain containing 106	Mm.86607	3.39739	0.000609	0.011498	3.41617	0.000595	0.013948
207010_at	Hs.27283	GABRB1	Gamma-aminobutyric acid (GABA) A receptor, beta 1	Mm.38567	6.33907	0.000457	0.010394	5.02311	0.0009	0.016553
207025_at	Hs.734865	GJC2		Mm.40016	-9.54496	0.000127	0.006476	-11.2851	8.7e-05	0.007309
207035_at	Hs.467981	SLC30A3	Solute carrier family 30 (zinc transporter), member 3	Mm.1396	5.49141	0.000352	0.009356	3.96693	0.001025	0.017603
207041_at	Hs.655645	MASP2	Mannan-binding lectin serine peptidase 2	Mm.378962	-2.14833	0.006365	0.037798	-1.90407	0.0132	0.064113
207043_s_at	Hs.442590	SLC6A9	Solute carrier family 6 (neurotransmitter transporter, glycine), member 9	Mm.244549	-7.22747	0.000567	0.011166	-8.98062	0.000333	0.011052
207085_x_at	Hs.520937	CSF2RA	Colony stimulating factor 2 receptor, alpha, low-affinity (granulocyte-macrophage)	Mm.287228	-6.24025	0.000738	0.012631	-4.68092	0.001711	0.022273
207090_x_at	Hs.716719	ZFP30	Zinc finger protein 30 homolog (mouse)	Mm.292690	2.70049	0.004941	0.032966	2.3128	0.010339	0.056011
207091_at	Hs.729169	P2RX7		Mm.42026	-5.4301	0.000167	0.007018	-5.22647	0.000189	0.009093
207103_at	Hs.654739	KCND2	Potassium voltage-gated channel, Shal-related subfamily, member 2	Mm.425316	7.45835	0.00624	0.037412	8.94078	0.004236	0.035005
207112_s_at	Hs.597973	GAB1		Mm.277409	-5.96646	0.002593	0.023426	-7.45513	0.001477	0.020793
207130_at	Hs.620751	ZMYND8		Mm.227598	-4.46692	0.000935	0.014268	-4.99903	0.000651	0.014532
207144_s_at	Hs.40403	CITED1	Cbp/p300-interacting transactivator, with Glu/Asp-rich carboxy-terminal domain, 1	Mm.2390	3.53561	0.015069	0.060504	4.56229	0.006968	0.04489
207149_at	Hs.113684	CDH12	Cadherin 12, type 2 (N-cadherin 2)	Mm.300909	15.757	0.000959	0.014386	11.6468	0.001693	0.022164
207169_x_at	Hs.631988	DDR1	Discoidin domain receptor tyrosine kinase 1	Mm.5021	-4.94453	0.002009	0.020391	-4.88639	0.002081	0.024333
207188_at	Hs.706766	CDK3	Cyclin-dependent kinase 3		-2.63369	0.003023	0.025325	-2.32875	0.005621	0.040216
207189_s_at	Hs.277624	ZZEF1	Zinc finger, ZZ-type with EF-hand domain 1	Mm.272030	-2.40224	0.006769	0.03936	-2.3932	0.006898	0.044687
207197_at	Hs.111227	ZIC3	Zic family member 3 (odd-paired homolog, Drosophila)	Mm.255890	-2.23648	0.008884	0.045583	-2.68533	0.003575	0.031994
207219_at	Hs.133034	ZNF643	Zinc finger protein 643		2.7558	0.001456	0.017578	2.21656	0.004546	0.036353
207221_at	Hs.137574	F2RL3	Coagulation factor II (thrombin) receptor-like 3	Mm.12948	-4.9347	0.000802	0.013275	-4.74094	0.00091	0.016643
207260_at	Hs.234759	FEV	FEV (ETS oncogene family)	Mm.150496	-2.08335	0.00897	0.045777	-2.26408	0.005617	0.04021
207270_x_at	Hs.2605	CD300C	CD300c molecule	Mm.2699	-3.05452	0.001578	0.018185	-2.55898	0.003573	0.031994
207299_s_at	Hs.32945	GRM1	Glutamate receptor, metabotropic 1	Mm.477053	7.81632	0.000161	0.006926	5.41915	0.000443	0.01233
207312_at	Hs.730821	PHKG1		Mm.3159	-3.97328	0.002629	0.023586	-3.33383	0.004921	0.037758
207316_at	Hs.57697	HAS1	Hyaluronan synthase 1	Mm.255701	3.74939	0.000492	0.010831	3.33856	0.000782	0.015589
207324_s_at	Hs.567260	DSC1	Desmocollin 1	Mm.33740	2.57291	0.005072	0.03339	2.37874	0.007439	0.04635
207330_at	Hs.707491	PZP			-2.27012	0.002883	0.024666	-2.4182	0.002029	0.024043
207336_at	Hs.657542	SOX5	SRY (sex determining region Y)-box 5	Mm.1752	2.62296	0.002969	0.025042	3.29289	0.001072	0.018002
207366_at	Hs.117780	KCNS1	Potassium voltage-gated channel, delayed-rectifier, subfamily S, member 1	Mm.6217	17.699	1.2e-05	0.004127	16.0957	1.4e-05	0.005439
207379_at	Hs.482730	EDIL3	EGF-like repeats and discoidin I-like domains 3	Mm.125580	-30.9963	0.005432	0.034736	-17.3629	0.012029	0.061008
207383_s_at	Hs.137572	RHBDL1	Rhomboid, veinlet-like 1 (Drosophila)	Mm.40907	4.86801	0.000643	0.011878	3.90508	0.001352	0.019816
207404_s_at	Hs.1611	HTR1E	5-hydroxytryptamine (serotonin) receptor 1E		5.18338	0.000133	0.006533	4.21142	0.000269	0.010089
207414_s_at	Hs.498494	PCSK6	Proprotein convertase subtilisin/kexin type 6	Mm.294007	-37.515	0.001813	0.019379	-25.2805	0.003129	0.029754
207419_s_at	Hs.517601	RAC2	Ras-related C3 botulinum toxin substrate 2 (rho family, small GTP binding protein Rac2)	Mm.1972	-2.11317	0.00996	0.048492	-1.60484	0.054643	0.138891
207440_at	Hs.21899	SLC35A2	Solute carrier family 35 (UDP-galactose transporter), member A2	Mm.214976	-3.08209	0.005683	0.035553	-2.17896	0.025677	0.092368
207443_at	Hs.157688	NR2E1	Nuclear receptor subfamily 2, group E, member 1	Mm.287100	3.72076	0.004593	0.031608	3.1524	0.008329	0.049493
207463_x_at	Hs.726742	PRSS3		Mm.276926	8.7921	4.1e-05	0.004974	8.53216	4.4e-05	0.006303
207464_at	Hs.485365	AHCYL1		Mm.220328	-3.06067	0.000867	0.013747	-2.63154	0.001765	0.022564
207468_s_at	Hs.279565	SFRP5	Secreted frizzled-related protein 5	Mm.470071	-2.68838	0.007443	0.041563	-4.86486	0.000818	0.015907
207480_s_at	Hs.510989	MEIS2	Meis homeobox 2	Mm.247566	2.84429	0.001355	0.016982	2.46303	0.002755	0.027822
207484_s_at	Hs.709218	EHMT2	Euchromatic histone-lysine N-methyltransferase 2	Mm.35345	-2.05986	0.010486	0.049877	-1.8391	0.020801	0.082546
207540_s_at	Hs.371720	SYK	Spleen tyrosine kinase	Mm.375031	-3.35852	0.004008	0.029484	-2.77056	0.008628	0.05053
207542_s_at	Hs.76152	AQP1	Aquaporin 1 (Colton blood group)	Mm.18625	-59.8793	0.000441	0.010211	-26.4228	0.001345	0.019751
207546_at	Hs.434202	ATP4B	ATPase, H+/K+ exchanging, beta polypeptide	Mm.154039	-2.76967	0.002365	0.022314	-2.38799	0.004896	0.037624
207548_at	Hs.660131	GRM7	Glutamate receptor, metabotropic 7	Mm.240881	7.39551	0.000302	0.008892	4.76937	0.001053	0.017898
207556_s_at	Hs.502461	DGKZ	Diacylglycerol kinase, zeta 104kDa	Mm.314923	6.30167	0.001564	0.01809	4.57376	0.003861	0.033414
207557_s_at	Hs.109514	RYR2	Ryanodine receptor 2 (cardiac)	Mm.239871	17.6393	0.001277	0.016562	15.9326	0.001523	0.021131
207577_at	Hs.483773	HTR4	5-hydroxytryptamine (serotonin) receptor 4	Mm.20440	8.16444	0.002857	0.024577	6.10679	0.005642	0.040273
207582_at	Hs.654711	PIN1L	Peptidylprolyl cis/trans isomerase, NIMA-interacting 1-like (pseudogene)		2.31973	0.002509	0.02299	2.52295	0.001592	0.021583
207586_at	Hs.164537	SHH	Sonic hedgehog homolog (Drosophila)	Mm.57202	-3.11139	0.002658	0.023698	-3.22414	0.002298	0.025598
207593_at	Hs.126378	ABCG4	ATP-binding cassette, sub-family G (WHITE), member 4	Mm.101876	3.9673	0.000689	0.012238	4.08566	0.00062	0.01423
207604_s_at	Hs.250072	SLC4A7	Solute carrier family 4, sodium bicarbonate cotransporter, member 7	Mm.258893	13.5438	0.000695	0.012323	13.226	0.000728	0.015161
207661_s_at	Hs.731654	SH3PXD2A		Mm.392005	-3.60502	0.005255	0.034092	-3.49818	0.005842	0.040916
207691_x_at	Hs.740368	ENTPD1		Mm.2824	-3.94381	0.007121	0.040516	-4.04434	0.006576	0.043499
207693_at	Hs.120725	CACNB4	Calcium channel, voltage-dependent, beta 4 subunit	Mm.330223	8.8498	0.007211	0.040814	11.5496	0.004316	0.035343
207696_at	Hs.49117	FUT9	Fucosyltransferase 9 (alpha (1,3) fucosyltransferase)	Mm.39101	7.02764	0.009641	0.047515	3.65766	0.045225	0.125667
207711_at	Hs.460807	C20orf117	Chromosome 20 open reading frame 117	Mm.79466	-5.73599	0.000611	0.011528	-5.65876	0.000635	0.014322
207714_s_at	Hs.596449	SERPINH1	Serpin peptidase inhibitor, clade H (heat shock protein 47), member 1, (collagen binding protein 1)	Mm.22708	-2.63726	0.00482	0.032516	-2.41572	0.007338	0.046116
207722_s_at	Hs.465543	BTBD2	BTB (POZ) domain containing 2	Mm.60720	2.99161	0.006204	0.037279	2.23738	0.022067	0.085193
207729_at	Hs.272212	CDH9	Cadherin 9, type 2 (T1-cadherin)	Mm.439758	8.11608	0.000367	0.009522	5.19119	0.001227	0.019143
207735_at	Hs.633703	RNF125	Ring finger protein 125		-14.6279	0.000641	0.011855	-13.501	0.000746	0.015331
207738_s_at	Hs.603732	NCKAP1	NCK-associated protein 1	Mm.25203	4.20217	0.004357	0.030745	4.13554	0.004584	0.036474
207768_at	Hs.3052	EGR4	Early growth response 4	Mm.44137	7.83397	0.008913	0.045655	16.2701	0.002255	0.025359
207789_s_at	Hs.490684	DPP6	Dipeptidyl-peptidase 6	Mm.42078	2.10861	0.004428	0.030997	1.83613	0.010841	0.057483
207798_s_at	Hs.460499	ATXN2L	Ataxin 2-like	Mm.231450	-2.16853	0.006432	0.038074	-1.67035	0.033199	0.105976
207838_x_at	Hs.505806	PBXIP1	Pre-B-cell leukemia homeobox interacting protein 1	Mm.65906	-3.0753	0.004207	0.030204	-3.70138	0.002062	0.024203
207853_s_at	Hs.90297	SNCB	Synuclein, beta	Mm.200843	8.40893	0.000631	0.011748	8.39876	0.000633	0.014297
207871_s_at	Hs.368131	ST7	Suppression of tumorigenicity 7	Mm.12051	3.2387	0.002871	0.024604	3.00026	0.003921	0.033663
207876_s_at	Hs.58414	FLNC	Filamin C, gamma (actin binding protein 280)	Mm.39046	-5.86712	0.003842	0.028763	-6.12602	0.003438	0.031433
207877_s_at	Hs.497867	NVL	Nuclear VCP-like	Mm.263464	-2.24622	0.003511	0.027333	-2.72849	0.001258	0.019294
207896_s_at	Hs.714499	DLEC1	Deleted in lung and esophageal cancer 1	Mm.110648	-2.77633	0.004712	0.03206	-3.36226	0.002119	0.024582
207900_at	Hs.546294	CCL17	Chemokine (C-C motif) ligand 17	Mm.41988	-5.36108	0.001599	0.018286	-4.53234	0.002645	0.0273
207936_x_at	Hs.558455	RFPL3	Ret finger protein-like 3		4.68646	0.004881	0.03273	3.96349	0.008096	0.048704
207992_s_at	Hs.501890	AMPD3	Adenosine monophosphate deaminase (isoform E)	Mm.3238	-5.22937	0.001793	0.019332	-5.2481	0.001775	0.022647
208003_s_at	Hs.371987	NFAT5	Nuclear factor of activated T-cells 5, tonicity-responsive	Mm.390057	3.04725	0.00512	0.033576	4.01484	0.001828	0.022962
208017_s_at	Hs.387262	MCF2	MCF.2 cell line derived transforming sequence	Mm.93796	6.82224	0.001783	0.019286	6.46838	0.002041	0.024047
208051_s_at	Hs.482038	PAIP1	Poly(A) binding protein interacting protein 1	Mm.132584	9.29151	3.1e-05	0.004574	6.47708	7.8e-05	0.007244
208056_s_at	Hs.513811	CBFA2T3	Core-binding factor, runt domain, alpha subunit 2; translocated to, 3	Mm.194339	3.96843	0.001322	0.016784	2.81108	0.005116	0.038531
208094_s_at	Hs.24998	CCDC130	Coiled-coil domain containing 130	Mm.30095	-2.03411	0.007817	0.042591	-1.82371	0.015655	0.070528
208095_s_at	Hs.237825	SRP72	Signal recognition particle 72kDa	Mm.296976	3.32568	0.002722	0.02397	3.41138	0.002466	0.026375
208102_s_at	Hs.154658	PSD	Pleckstrin and Sec7 domain containing	Mm.268532	16.7803	0.000249	0.008226	13.3834	0.000384	0.011588
208104_s_at	Hs.469798	TSC22D4		Mm.286399	-3.56951	0.002642	0.023628	-3.22332	0.003896	0.033568
208117_s_at	Hs.522675	LAS1L	LAS1-like (S. cerevisiae)	Mm.274318	-2.56099	0.002932	0.024855	-2.35607	0.004497	0.0361
208121_s_at	Hs.160871	PTPRO	Protein tyrosine phosphatase, receptor type, O	Mm.186361	4.44054	0.001195	0.016	3.92102	0.001825	0.022925
208123_at	Hs.661102	KCNB2	Potassium voltage-gated channel, Shab-related subfamily, member 2	Mm.156081	6.62796	0.000853	0.01363	3.78157	0.004578	0.03647
208130_s_at	Hs.520757	TBXAS1	Thromboxane A synthase 1 (platelet)	Mm.4054	-3.79406	0.000842	0.013584	-3.31918	0.001418	0.02038
208140_s_at	Hs.579264	LRRC48	Leucine rich repeat containing 48	Mm.133570	-3.15516	0.000892	0.013943	-3.51883	0.000566	0.013766
208141_s_at	Hs.515064	DOHH	Deoxyhypusine hydroxylase/monooxygenase	Mm.294975	-2.65735	0.001293	0.016594	-2.01804	0.006069	0.041556
208186_s_at	Hs.656980	LIPE	Lipase, hormone-sensitive	Mm.333679	-10.4681	0.00031	0.008991	-8.22362	0.000539	0.013369
208240_s_at	Hs.483635	FGF1	Fibroblast growth factor 1 (acidic)	Mm.241282	-11.3867	0.000875	0.01381	-12.5936	0.000714	0.015071
208253_at	Hs.447899	SIGLEC8	Sialic acid binding Ig-like lectin 8		-3.07069	0.001519	0.017868	-2.66154	0.002911	0.02865
208275_x_at	Hs.458406	UTF1	Undifferentiated embryonic cell transcription factor 1	Mm.10205	2.50767	0.002602	0.023483	2.30424	0.004074	0.034308
208300_at	Hs.179770	PTPRH	Protein tyrosine phosphatase, receptor type, H	Mm.188925	-3.23148	0.003758	0.028409	-3.03945	0.004799	0.037334
208315_x_at	Hs.510528	TRAF3	TNF receptor-associated factor 3	Mm.27431	2.21034	0.003939	0.029133	1.52561	0.048194	0.129845
208320_at	Hs.458482	CABP1	Calcium binding protein 1		45.5024	7e-06	0.004127	46.0476	7e-06	0.005439
208327_at	Hs.567252	CYP2A13	Cytochrome P450, family 2, subfamily A, polypeptide 13	Mm.154643	-2.27996	0.009733	0.047749	-1.97198	0.021229	0.083347
208345_s_at	Hs.1837	POU3F1	POU class 3 homeobox 1	Mm.388885	3.5427	0.000498	0.010847	3.67831	0.000429	0.012179
208358_s_at	Hs.732504	UGT8		Mm.306021	-21.5439	0.006609	0.038786	-21.6817	0.006549	0.043426
208359_s_at	Hs.32505	KCNJ4	Potassium inwardly-rectifying channel, subfamily J, member 4	Mm.140760	16.1584	1.6e-05	0.004221	17.304	1.4e-05	0.005439
208389_s_at	Hs.502338	SLC1A2	Solute carrier family 1 (glial high affinity glutamate transporter), member 2	Mm.439713	5.4573	0.000307	0.008978	6.73242	0.000167	0.008639
208403_x_at	Hs.285354	MAX	MYC associated factor X	Mm.268548	-5.83102	0.001516	0.017858	-3.77526	0.005678	0.040388
208430_s_at	Hs.643454	DTNA	Dystrobrevin, alpha	Mm.94371	-4.34551	0.007516	0.041703	-4.01408	0.009536	0.0535
208451_s_at	Hs.534847	C4A	Complement component 4A (Rodgers blood group)	Mm.439678	-7.44248	6.6e-05	0.005624	-8.52232	4.6e-05	0.006389
208454_s_at	Hs.156178	PGCP	Plasma glutamate carboxypeptidase	Mm.158251	-4.92044	0.009094	0.046098	-5.30598	0.007454	0.0464
208469_s_at	Hs.731888	PPT2		Mm.373627	-2.41351	0.003527	0.027394	-2.38455	0.003759	0.032866
208477_at	Hs.552896	KCNC1	Potassium voltage-gated channel, Shaw-related subfamily, member 1	Mm.249386	12.7596	1.5e-05	0.004127	18.4904	7e-06	0.005439
208498_s_at	Hs.654437	AMY2A	Amylase, alpha 2A (pancreatic)	Mm.439727	2.53667	0.008197	0.043713	2.00272	0.02648	0.093824
208500_x_at	Hs.546573	FOXD3	Forkhead box D3	Mm.4758	-4.50968	0.000595	0.011372	-4.22982	0.00074	0.015293
208503_s_at	Hs.21145	GATAD1	GATA zinc finger domain containing 1	Mm.469929	-5.48249	0.008239	0.043829	-3.79691	0.022089	0.085254
208526_at	Hs.553595	OR2F1	Olfactory receptor, family 2, subfamily F, member 1	Mm.377328	2.01035	0.008385	0.044187	1.80115	0.016983	0.073917
208532_x_at	Hs.445245	KRTAP5-8	Keratin associated protein 5-8		-2.80918	0.003908	0.029019	-1.53693	0.099438	0.191448
208583_x_at	Hs.406691	HIST1H2AJ	Histone cluster 1, H2aj		-4.62172	0.007815	0.042588	-2.73042	0.040129	0.117625
208597_at	Hs.524920	CNTF	Zinc finger protein 91 homolog (mouse)		-2.35781	0.007841	0.042662	-1.81053	0.033457	0.106526
208613_s_at	Hs.476448	FLNB	Filamin B, beta (actin binding protein 278)	Mm.475646	-3.88078	0.009158	0.04627	-6.3183	0.002289	0.025535
208626_s_at	Hs.514199	VAT1	Vesicle amine transport protein 1 homolog (T. californica)	Mm.29210	-2.25703	0.009537	0.047215	-2.22089	0.010377	0.056139
208627_s_at	Hs.473583	YBX1	Y box binding protein 1	Mm.258204	-5.70373	0.003247	0.026274	-4.47876	0.006389	0.042874
208636_at	Hs.509765	ACTN1	Actinin, alpha 1	Mm.253564	4.90898	0.002839	0.024531	3.64218	0.00727	0.045911
208650_s_at	Hs.644105	CD24			-12.5875	0.00199	0.020301	-9.43499	0.003514	0.031779
208663_s_at	Hs.567832	TTC3		Mm.213408	5.2493	0.001085	0.01529	6.50444	0.000591	0.013927
208707_at	Hs.433702	EIF5	Eukaryotic translation initiation factor 5	Mm.271222	2.33275	0.014964	0.060276	2.82458	0.006341	0.042718
208710_s_at	Hs.512815	AP3D1	Adaptor-related protein complex 3, delta 1 subunit	Mm.209294	3.74888	0.000923	0.014183	3.93215	0.000773	0.015513
208762_at	Hs.81424	SUMO1	SMT3 suppressor of mif two 3 homolog 1 (S. cerevisiae)		3.57657	0.006357	0.037781	2.97368	0.012385	0.061951
208789_at	Hs.437191	PTRF	Polymerase I and transcript release factor	Mm.21864	-6.18942	0.000337	0.009305	-7.07433	0.000234	0.009699
208806_at	Hs.25601	CHD3	Chromodomain helicase DNA binding protein 3	Mm.178246	7.15912	0.000424	0.010066	6.29568	0.000597	0.013948
208823_s_at	Hs.496068	PCTK1	PCTAIRE protein kinase 1	Mm.102574	3.02738	0.001039	0.014962	2.86319	0.001339	0.019731
208845_at	Hs.699301	VDAC3	Voltage-dependent anion channel 3	Mm.227704	2.79618	0.001231	0.016225	2.51394	0.002088	0.024367
208851_s_at	Hs.731439	THY1		Mm.3951	13.5932	0.000126	0.006476	9.82014	0.000253	0.009941
208859_s_at	Hs.533526	ATRX	Alpha thalassemia/mental retardation syndrome X-linked (RAD54 homolog, S. cerevisiae)	Mm.475674	10.617	9.5e-05	0.006007	13.0624	6.1e-05	0.00654
208873_s_at	Hs.429608	REEP5	Receptor accessory protein 5	Mm.280075	4.65637	0.001216	0.016125	4.51304	0.001344	0.019747
208876_s_at	Hs.518530	PAK2	P21 protein (Cdc42/Rac)-activated kinase 2	Mm.234204	-3.24972	0.001298	0.016624	-2.5675	0.003746	0.032791
208879_x_at	Hs.31334	PRPF6	PRP6 pre-mRNA processing factor 6 homolog (S. cerevisiae)	Mm.292001	-3.04298	0.010449	0.049752	-2.68924	0.016876	0.073648
208882_s_at	Hs.492445	UBR5		Mm.275426	3.15587	0.00305	0.025476	2.59823	0.007049	0.045098
208892_s_at	Hs.298654	DUSP6	Dual specificity phosphatase 6	Mm.1791	2.6611	0.013031	0.055962	3.76341	0.003466	0.031514
208900_s_at	Hs.472737	TOP1	Topoisomerase (DNA) I	Mm.217233	3.15953	0.005694	0.035588	3.60149	0.003492	0.031643
208906_at	Hs.533709	BSCL2		Mm.345134	2.67581	0.001558	0.018038	2.76654	0.001325	0.019663
208922_s_at	Hs.523739	NXF1	Nuclear RNA export factor 1	Mm.7271	-2.00565	0.0091	0.046109	-2.56375	0.002327	0.025755
208942_s_at	Hs.592561	SEC62		Mm.26017	2.53104	0.005441	0.034776	2.7173	0.003898	0.033574
208958_at	Hs.154023	ERP44	Endoplasmic reticulum protein 44	Mm.317701	5.79742	0.000165	0.007	4.60565	0.000341	0.011136
208967_s_at	Hs.470907	AK2	Adenylate kinase 2	Mm.29460	-4.74417	0.008341	0.044055	-3.87597	0.01487	0.068579
208995_s_at	Hs.727580	PPIG		Mm.11815	5.15694	0.001693	0.018761	8.69161	0.000428	0.012172
208998_at	Hs.80658	UCP2	Uncoupling protein 2 (mitochondrial, proton carrier)	Mm.171378	-3.33917	0.003786	0.028541	-4.19377	0.001673	0.02205
209000_s_at	Hs.522057	SEPT8	Septin 8	Mm.274399	-13.2067	6.1e-05	0.005513	-11.0565	8.9e-05	0.007309
209023_s_at	Hs.496710	STAG2	Stromal antigen 2	Mm.290422	3.535	0.002802	0.024379	3.2506	0.003855	0.033379
209031_at	Hs.370510	CADM1	Cell adhesion molecule 1	Mm.234832	2.34533	0.00489	0.032754	1.72845	0.029871	0.099871
209041_s_at	Hs.701398	UBE2G2	Ubiquitin-conjugating enzyme E2G 2 (UBC7 homolog, yeast)	Mm.458125	-6.33554	0.004911	0.032842	-3.1019	0.035273	0.109721
209051_s_at	Hs.106185	RALGDS	Ral guanine nucleotide dissociation stimulator	Mm.5236	-2.83054	0.004298	0.030521	-2.41036	0.009006	0.051872
209062_x_at	Hs.592142	NCOA3	Nuclear receptor coactivator 3	Mm.476883	-2.2015	0.006556	0.038616	-1.75512	0.025921	0.092784
209065_at	Hs.131255	UQCRB	Ubiquinol-cytochrome c reductase binding protein	Mm.379136	3.19333	0.002593	0.023426	3.42003	0.001974	0.023834
209081_s_at	Hs.740453	COL18A1		Mm.4352	-5.97764	0.000343	0.009315	-5.50726	0.000436	0.012229
209113_s_at	Hs.406534	HMG20B	High-mobility group 20B	Mm.38474	-2.60581	0.001904	0.019825	-2.64821	0.001757	0.022524
209166_s_at	Hs.356769	MAN2B1	Mannosidase, alpha, class 2B, member 1	Mm.4219	-2.37589	0.002594	0.02343	-2.48088	0.002058	0.024185
209172_s_at	Hs.497741	CENPF	Centromere protein F, 350/400ka (mitosin)	Mm.129746	2.75591	0.007969	0.042987	2.01624	0.033961	0.107414
209173_at	Hs.530009	AGR2	Anterior gradient homolog 2 (Xenopus laevis)	Mm.7244	-4.42692	0.000206	0.007638	-5.28253	0.000114	0.007677
209179_s_at	Hs.467279	MBOAT7	Membrane bound O-acyltransferase domain containing 7	Mm.477485	3.49861	0.006223	0.037335	2.77032	0.014865	0.068566
209200_at	Hs.649965	MEF2C		Mm.24001	10.5655	0.002354	0.02225	10.1701	0.002543	0.02675
209211_at	Hs.508234	KLF5	Kruppel-like factor 5 (intestinal)	Mm.30262	4.7038	0.000537	0.010977	4.14741	0.000822	0.015947
209231_s_at	Hs.435941	DCTN5	Dynactin 5 (p25)		-2.61145	0.003635	0.027863	-3.18026	0.001501	0.021002
209237_s_at	Hs.516866	SLC23A2	Solute carrier family 23 (nucleobase transporters), member 2	Mm.103581	-3.42063	0.001124	0.015603	-3.50721	0.001018	0.017544
209239_at	Hs.618430	NFKB1		Mm.256765	-2.41346	0.009659	0.047574	-2.51604	0.00793	0.048134
209242_at	Hs.731875	PEG3		Mm.389800	4.36215	0.0002	0.007488	4.15986	0.000238	0.009745
209254_at	Hs.520710	KLHDC10	Kelch domain containing 10	Mm.277308	1.94081	0.013155	0.056181	2.69256	0.002211	0.025077
209262_s_at	Hs.466148	NR2F6	Nuclear receptor subfamily 2, group F, member 6	Mm.28989	3.11835	0.002921	0.024842	2.94553	0.003708	0.03264
209264_s_at	Hs.654836	TSPAN4	Tetraspanin 4	Mm.259477	-2.25203	0.00318	0.026024	-2.095	0.004874	0.037582
209283_at	Hs.53454	CRYAB	Topoisomerase (DNA) II binding protein 1	Mm.178	-4.80597	0.001412	0.017301	-3.7115	0.003323	0.030751
209309_at	Hs.546239	AZGP1	Alpha-2-glycoprotein 1, zinc-binding	Mm.30061	-4.77817	0.000903	0.014058	-2.51867	0.010323	0.055993
209323_at	Hs.503315	PRKRIR	Protein-kinase, interferon-inducible double stranded RNA dependent inhibitor, repressor of (P58 repressor)	Mm.4428	2.42678	0.002347	0.022236	2.03336	0.006499	0.043287
209325_s_at	Hs.413297	RGS16	Regulator of G-protein signaling 16	Mm.181709	-9.95187	2.4e-05	0.004348	-8.80824	3.2e-05	0.005813
209333_at	Hs.47061	ULK1	Unc-51-like kinase 1 (C. elegans)	Mm.271898	3.37191	0.003414	0.02697	3.60655	0.002655	0.027323
209336_at	Hs.449076	PWP2	PWP2 periodic tryptophan protein homolog (yeast)	Mm.103522	-4.29042	0.00423	0.030265	-4.47058	0.003724	0.032658
209342_s_at	Hs.597664	IKBKB	Inhibitor of kappa light polypeptide gene enhancer in B-cells, kinase beta	Mm.277886	-2.34563	0.003934	0.02911	-2.59632	0.002327	0.025755
209343_at	Hs.740535	EFHD1		Mm.247951	-5.26726	0.000129	0.006476	-4.80682	0.000173	0.008755
209361_s_at	Hs.20930	PCBP4	Poly(rC) binding protein 4	Mm.286394	-2.7732	0.003439	0.027031	-2.88955	0.002861	0.028411
209375_at	Hs.739296	XPC		Mm.2806	-2.70658	0.009228	0.046496	-2.39432	0.015851	0.071091
209376_x_at	Hs.210367	SFRS2IP		Mm.324474	2.19238	0.005204	0.033884	3.39874	0.000621	0.014233
209380_s_at	Hs.728765	ABCC5		Mm.20845	2.24438	0.00721	0.040814	2.34655	0.005695	0.040444
209430_at	Hs.500526	BTAF1	BTAF1 RNA polymerase II, B-TFIID transcription factor-associated, 170kDa (Mot1 homolog, S. cerevisiae)	Mm.295062	2.71313	0.003443	0.027037	2.57881	0.004374	0.035635
209433_s_at	Hs.331420	PPAT	Phosphoribosyl pyrophosphate amidotransferase	Mm.202337	2.37027	0.018013	0.066554	3.28106	0.004653	0.036715
209443_at	Hs.159628	SERPINA5	Serpin peptidase inhibitor, clade A (alpha-1 antiproteinase, antitrypsin), member 5	Mm.73172	-4.60028	0.004157	0.030061	-2.72616	0.024031	0.089139
209453_at	Hs.736890	SLC9A1		Mm.4312	2.44326	0.002416	0.022573	2.32685	0.003145	0.02986
209456_s_at	Hs.484138	FBXW11	F-box and WD repeat domain containing 11	Mm.28017	-7.46412	0.002884	0.024666	-5.44724	0.006263	0.042387
209459_s_at	Hs.336768	ABAT	4-aminobutyrate aminotransferase	Mm.259315	3.57688	0.002593	0.023426	3.23487	0.0038	0.033059
209462_at	Hs.74565	APLP1	Amyloid beta (A4) precursor-like protein 1	Mm.2381	-2.6288	0.002057	0.020642	-2.78026	0.001569	0.021412
209475_at	Hs.434951	USP15	Ubiquitin specific peptidase 15	Mm.244209	7.47068	7.5e-05	0.005721	5.90433	0.000145	0.008374
209489_at	Hs.595333	CUGBP1		Mm.29495	2.45668	0.003332	0.026637	2.44905	0.003386	0.031183
209493_at	Hs.481819	PDZD2	PDZ domain containing 2	Mm.423205	3.77592	0.001121	0.015594	3.74843	0.001152	0.018717
209496_at	Hs.647064	RARRES2	Retinoic acid receptor responder (tazarotene induced) 2	Mm.28231	-4.72776	0.002434	0.022655	-4.75547	0.002391	0.026013
209501_at	Hs.513430	CDR2	Cerebellar degeneration-related protein 2, 62kDa	Mm.1640	3.55088	0.003866	0.028867	4.52392	0.001696	0.022192
209504_s_at	Hs.445489	PLEKHB1	Pleckstrin homology domain containing, family B (evectins) member 1	Mm.477791	-4.03922	0.000336	0.009291	-3.942	0.000368	0.01139
209524_at	Hs.513954	HDGFRP3	Hepatoma-derived growth factor, related protein 3	Mm.392934	3.30867	0.001869	0.019662	3.07141	0.002537	0.026709
209529_at	Hs.465506	PPAP2C	Phosphatidic acid phosphatase type 2C	Mm.28873	-11.1979	0.004116	0.029896	-11.1735	0.004133	0.034611
209540_at	Hs.160562	IGF1	Insulin-like growth factor 1 (somatomedin C)	Mm.268521	3.76066	0.000654	0.011946	2.94431	0.001789	0.02271
209556_at	Hs.121870	NCDN	Neurochondrin	Mm.456184	8.86703	4.2e-05	0.005056	7.70057	6e-05	0.00654
209560_s_at	Hs.533717	DLK1	Delta-like 1 homolog (Drosophila)	Mm.157069	-34.0678	8e-06	0.004127	-30.1705	9e-06	0.005439
209574_s_at	Hs.731853	C18orf1		Mm.440183	-12.1121	0.006452	0.038153	-7.93692	0.014143	0.066637
209581_at	Hs.502775	PLA2G16	Phospholipase A2, group XVI	Mm.274810	-6.72185	0.003855	0.028824	-4.8607	0.008815	0.051163
209598_at	Hs.591838	PNMA2	Paraneoplastic antigen MA2	Mm.44358	3.69589	0.006002	0.036637	3.70464	0.005954	0.041239
209605_at	Hs.474783	TST	Thiosulfate sulfurtransferase (rhodanese)	Mm.15312	-3.63188	0.002712	0.023916	-4.33551	0.001466	0.020707
209635_at	Hs.489365	AP1S1		Mm.833	3.4678	0.000749	0.012718	2.99163	0.0014	0.020206
209660_at	Hs.427202	TTR	Transthyretin	Mm.2108	-148.483	0.001445	0.017506	-478.456	0.000508	0.013067
209691_s_at	Hs.279832	DOK4	Docking protein 4	Mm.203949	4.52298	0.000508	0.010875	3.04892	0.002257	0.025359
209726_at	Hs.428446	CA11	Carbonic anhydrase XI	Mm.27736	4.24327	0.000723	0.012525	3.76511	0.00111	0.018433
209728_at	Hs.716081	HLA-DRB4	Major histocompatibility complex, class II, DR beta 4		-19.2718	8e-06	0.004127	-21.3378	6e-06	0.005439
209734_at	Hs.182014	NCKAP1L	NCK-associated protein 1-like	Mm.30805	-2.4135	0.00871	0.04507	-2.29504	0.011163	0.058414
209747_at	Hs.592317	TGFB3	Transforming growth factor, beta 3	Mm.3992	-4.72765	0.000133	0.006533	-3.72112	0.000317	0.010864
209761_s_at	Hs.145150	SP110	SP110 nuclear body protein	Mm.426689	-2.88814	0.008816	0.045428	-2.85832	0.009193	0.052453
209767_s_at	Hs.283743	SEPT5	Septin 5	Mm.20365	25.0137	0.000138	0.006552	19.5078	0.00021	0.009498
209783_at	Hs.414480	DBP	D site of albumin promoter (albumin D-box) binding protein	Mm.378235	2.11871	0.008319	0.043989	1.69514	0.03324	0.10604
209785_s_at	Hs.631562	PLA2G4C	Phospholipase A2, group IVC (cytosolic, calcium-independent)	Mm.476966	-2.59945	0.003373	0.026816	-3.30891	0.001149	0.018707
209791_at	Hs.33455	PADI2	Peptidyl arginine deiminase, type II	Mm.2296	-7.0778	0.000976	0.014528	-5.97729	0.00152	0.021121
209793_at	Hs.519693	GRIA1	Glutamate receptor, ionotropic, AMPA 1	Mm.4920	5.0034	0.000555	0.01113	3.46057	0.002002	0.023928
209794_at	Hs.654743	SRGAP3	SLIT-ROBO Rho GTPase activating protein 3	Mm.236401	3.3705	0.001196	0.016005	2.98362	0.001997	0.023928
209824_s_at	Hs.65734	ARNTL	Aryl hydrocarbon receptor nuclear translocator-like	Mm.440371	3.51835	0.000382	0.009671	3.80911	0.000279	0.010275
209829_at	Hs.559459	FAM65B	Family with sequence similarity 65, member B	Mm.217319	6.07284	0.001395	0.017224	3.76139	0.005897	0.041067
209834_at	Hs.158304	CHST3	Carbohydrate (chondroitin 6) sulfotransferase 3	Mm.12866	-4.27518	0.000496	0.010842	-3.92623	0.000673	0.014701
209841_s_at	Hs.3781	LRRN3	Leucine rich repeat neuronal 3	Mm.39913	23.5145	5e-06	0.004127	18.9717	7e-06	0.005439
209843_s_at	Hs.376984	SOX10	SRY (sex determining region Y)-box 10	Mm.276739	-10.2427	4.8e-05	0.005144	-9.28936	6.1e-05	0.00654
209866_s_at	Hs.570770	LPHN3		Mm.273631	3.88788	0.003317	0.026588	4.12491	0.002718	0.027621
209871_s_at	Hs.604355	APBA2		Mm.4657	2.03104	0.007167	0.040658	1.96383	0.008841	0.051271
209877_at	Hs.349470	SNCG	Synuclein, gamma (breast cancer-specific protein 1)	Mm.282800	3.50289	0.000836	0.013526	3.19171	0.001224	0.019126
209878_s_at	Hs.502875	RELA	V-rel reticuloendotheliosis viral oncogene homolog A (avian)	Mm.249966	-5.04223	0.000135	0.006533	-3.72828	0.000395	0.011714
209879_at	Hs.591014	SELPLG	Selectin P ligand	Mm.332590	-3.82387	0.001289	0.016577	-5.90988	0.000313	0.010806
209883_at	Hs.387995	GLT25D2	Glycosyltransferase 25 domain containing 2	Mm.23782	-4.13375	0.002559	0.023271	-3.85712	0.003234	0.03027
209898_x_at	Hs.432562	ITSN2	Intersectin 2	Mm.341204	5.41175	0.000134	0.006533	4.45826	0.000254	0.009941
209928_s_at	Hs.442619	MSC	Musculin (activated B-cell factor-1)	Mm.5820	2.01575	0.009482	0.047123	1.17541	0.407398	0.394325
209945_s_at	Hs.445733	GSK3B	Glycogen synthase kinase 3 beta	Mm.394930	2.23298	0.013568	0.057186	3.40879	0.002067	0.024226
209947_at	Hs.490551	UBAP2L	Ubiquitin associated protein 2-like	Mm.25610	2.83487	0.004307	0.03056	1.99285	0.024101	0.089233
209954_x_at	Hs.404263	SS18	Synovial sarcoma translocation, chromosome 18	Mm.31761	-7.02226	0.000165	0.007	-7.91401	0.000121	0.007871
209956_s_at	Hs.351887	CAMK2B	Calcium/calmodulin-dependent protein kinase II beta	Mm.439733	7.29877	0.000775	0.013009	5.57372	0.00159	0.021579
209957_s_at	Hs.75640	NPPA	Natriuretic peptide precursor A	Mm.19961	2.85157	0.001295	0.016604	2.62548	0.001928	0.023644
209960_at	Hs.396530	HGF	Hepatocyte growth factor (hepapoietin A; scatter factor)	Mm.267078	6.42208	0.003134	0.025813	4.04707	0.011074	0.058152
209982_s_at	Hs.372938	NRXN2	Neurexin 2	Mm.329616	5.27632	0.002015	0.020414	5.13691	0.002177	0.024818
209989_at	Hs.124047	ZNF268	Zinc finger protein 829	Mm.107441	3.12637	0.009601	0.047392	2.54532	0.021392	0.083685
210002_at	Hs.514746	GATA6	GATA binding protein 6	Mm.329287	-3.28911	0.002823	0.024465	-2.13289	0.019777	0.080438
210016_at	Hs.593093	MYT1L		Mm.253067	15.7817	0.000186	0.007281	14.6677	0.000214	0.009541
210018_x_at	Hs.601217	MALT1	Mucosa associated lymphoid tissue lymphoma translocation gene 1	Mm.132613	-2.24666	0.006517	0.03846	-2.28389	0.005964	0.041242
210033_s_at	Hs.655170	SPAG6	Sperm associated antigen 6	Mm.31701	-5.42581	7.1e-05	0.005678	-6.42294	4.3e-05	0.006303
210040_at	Hs.21413	SLC12A5	Solute carrier family 12 (potassium-chloride transporter), member 5	Mm.252987	7.62024	0.000108	0.00627	7.81857	0.000101	0.007607
210050_at	Hs.524219	TPI1	Triosephosphate isomerase 1	Mm.4222	2.49131	0.004581	0.031585	2.49401	0.004557	0.03639
210053_at	Hs.96103	TAF5	TAF5 RNA polymerase II, TATA box binding protein (TBP)-associated factor, 100kDa	Mm.301522	2.49114	0.003583	0.027668	1.99719	0.012067	0.061085
210056_at	Hs.124940	RND1	Rho family GTPase 1	Mm.274010	6.31268	0.000131	0.006505	4.98686	0.000268	0.010074
210059_s_at	Hs.178695	MAPK13	Mitogen-activated protein kinase 13	Mm.27970	3.65873	0.000596	0.011384	2.94516	0.001478	0.020799
210074_at	Hs.610096	CTSL2		Mm.930	-4.48518	0.007596	0.041887	-3.85978	0.01187	0.060493
210077_s_at	Hs.632326	SFRS5	Splicing factor, arginine/serine-rich 5	Mm.43331	-4.83742	0.005989	0.036609	-4.81868	0.006055	0.041533
210078_s_at	Hs.654519	KCNAB1	Potassium voltage-gated channel, shaker-related subfamily, beta member 1	Mm.316402	4.23137	0.006181	0.037227	4.18265	0.006404	0.042893
210100_s_at	Hs.421202	ABCA2	ATP-binding cassette, sub-family A (ABC1), member 2	Mm.2210	-9.17409	0.000739	0.012631	-8.43663	0.000896	0.016517
210106_at	Hs.732037	RDH5		Mm.439856	-2.33445	0.003272	0.026409	-1.74831	0.019512	0.079919
210108_at	Hs.476358	CACNA1D	Calcium channel, voltage-dependent, L type, alpha 1D subunit	Mm.9772	3.41165	0.000492	0.010831	2.4404	0.002362	0.025907
210113_s_at	Hs.652273	NLRP1	NLR family, pyrin domain containing 1	Mm.340738	-3.12668	0.001292	0.016586	-3.73948	0.000626	0.014247
210116_at	Hs.349094	SH2D1A	SH2 domain protein 1A	Mm.441197	2.24169	0.005455	0.034841	1.88797	0.015063	0.069065
210121_at	Hs.518834	B3GALT2	UDP-Gal:betaGlcNAc beta 1,3-galactosyltransferase, polypeptide 2	Mm.285580	13.3314	4.6e-05	0.0051	8.54907	0.000126	0.007977
210123_s_at	Hs.511772	CHRFAM7A	Cholinergic receptor, nicotinic, alpha 7		3.82854	0.005752	0.035765	2.00668	0.067983	0.156165
210124_x_at	Hs.25887	SEMA4F	Sema domain, immunoglobulin domain (Ig), transmembrane domain (TM) and short cytoplasmic domain, (semaphorin) 4F	Mm.270543	2.68937	0.001199	0.016012	2.23911	0.003195	0.030087
210130_s_at	Hs.31130	TM7SF2	Transmembrane 7 superfamily member 2	Mm.227361	-4.64156	0.004281	0.030452	-4.77868	0.003929	0.033687
210132_at	Hs.516656	EFNA3	Ephrin-A3	Mm.331159	9.51145	3.1e-05	0.004574	7.82557	5e-05	0.006399
210135_s_at	Hs.55967	SHOX2	Short stature homeobox 2	Mm.39093	-6.60128	0.000347	0.009335	-6.50112	0.000362	0.011354
210152_at	Hs.67846	LILRB4	Leukocyte immunoglobulin-like receptor, subfamily B (with TM and ITIM domains), member 4		-3.22826	0.001125	0.015603	-3.12837	0.001285	0.019453
210158_at	Hs.567265	ERCC4	Excision repair cross-complementing rodent repair deficiency, complementation group 4	Mm.287837	-2.96403	0.00088	0.013854	-2.12863	0.004958	0.037889
210169_at	Hs.512856	SEC14L5	SEC14-like 5 (S. cerevisiae)	Mm.102072	-2.81304	0.0016	0.018286	-2.70669	0.001922	0.023613
210182_at	Hs.412311	CORT	Cortistatin	Mm.6204	1.999	0.008389	0.044196	2.25859	0.004084	0.034348
210184_at	Hs.248472	ITGAX	Integrin, alpha X (complement component 3 receptor 4 subunit)	Mm.22378	-4.10648	0.008121	0.043444	-4.92541	0.00476	0.0372
210185_at	Hs.635	CACNB1	Calcium channel, voltage-dependent, beta 1 subunit	Mm.41252	7.2496	0.001027	0.01489	6.06408	0.00163	0.021811
210192_at	Hs.435052	ATP8A1	ATPase, aminophospholipid transporter (APLT), class I, type 8A, member 1	Mm.153230	-2.69008	0.003462	0.027127	-2.18044	0.009956	0.054869
210202_s_at	Hs.193163	BIN1	Bridging integrator 1	Mm.4383	-4.98984	0.002227	0.02158	-3.83146	0.00511	0.038511
210215_at	Hs.544932	TFR2	Transferrin receptor 2	Mm.21757	7.03364	6.6e-05	0.005624	7.46546	5.6e-05	0.006518
210227_at	Hs.113287	DLGAP2	Discs, large (Drosophila) homolog-associated protein 2	Mm.404697	22.5369	1.8e-05	0.004284	16.7228	3.2e-05	0.005722
210228_at	Hs.1349	CSF2	Colony stimulating factor 2 (granulocyte-macrophage)	Mm.4922	-2.06643	0.006271	0.037492	-1.80413	0.015019	0.068979
210235_s_at	Hs.530749	PPFIA1	Protein tyrosine phosphatase, receptor type, f polypeptide (PTPRF), interacting protein (liprin), alpha 1	Mm.272809	-3.14925	0.002342	0.022214	-2.72605	0.004375	0.035635
210246_s_at	Hs.54470	ABCC8	ATP-binding cassette, sub-family C (CFTR/MRP), member 8	Mm.259076	3.10407	0.002797	0.02436	2.78789	0.004432	0.035866
210247_at	Hs.445503	SYN2	Synapsin II	Mm.441431	13.0431	1.4e-05	0.004127	10.2403	2.3e-05	0.005439
210252_s_at	Hs.82548	MADD	MAP-kinase activating death domain	Mm.36410	2.94259	0.001125	0.015603	3.08273	0.000913	0.01667
210256_s_at	Hs.600845	PIP5K1A		Mm.296409	-3.56271	0.01033	0.049475	-3.06659	0.017222	0.074529
210263_at	Hs.23735	KCNF1	Potassium voltage-gated channel, subfamily F, member 1	Mm.40173	3.58218	0.000542	0.011006	3.83002	0.000418	0.011992
210269_s_at	Hs.522572	SFRS17A	Splicing factor, arginine/serine-rich 17A		-3.33409	0.005065	0.03338	-2.86733	0.009098	0.052168
210271_at	Hs.322431	NEUROD2	Neurogenic differentiation 2	Mm.4814	18.859	3.8e-05	0.004834	14.134	6.6e-05	0.006833
210292_s_at	Hs.661308	PCDH11Y	Protocadherin 11 Y-linked	Mm.422941	8.582	0.001101	0.015442	7.25093	0.00164	0.021863
210304_at	Hs.654544		Phosphodiesterase 6B, cGMP-specific, rod, beta		-5.11597	0.000345	0.009315	-4.06291	0.000747	0.015331
210310_s_at	Hs.37055	FGF5	Fibroblast growth factor 5	Mm.5055	-3.24932	0.007888	0.042749	-2.10846	0.045598	0.126191
210325_at	Hs.1309	CD1A	CD1a molecule		-2.81937	0.001595	0.018252	-3.13612	0.000988	0.017347
210327_s_at	Hs.144567	AGXT	Alanine-glyoxylate aminotransferase	Mm.7457	-2.17896	0.009138	0.046239	-1.67513	0.043959	0.12367
210345_s_at	Hs.567259	DNAH9	Dynein, axonemal, heavy chain 9	Mm.459279	-3.39239	0.00181	0.019379	-3.39857	0.001797	0.022744
210380_s_at	Hs.591169	CACNA1G	Calcium channel, voltage-dependent, T type, alpha 1G subunit	Mm.29585	3.39816	0.009364	0.04677	2.65418	0.02315	0.087504
210381_s_at	Hs.203	CCKBR	Cholecystokinin B receptor	Mm.44513	9.13911	3.5e-05	0.004767	6.85505	7.4e-05	0.007107
210383_at	Hs.22654	SCN1A	Sodium channel, voltage-gated, type I, alpha subunit	Mm.439704	11.1676	0.002609	0.023517	12.8581	0.001993	0.023928
210411_s_at	Hs.654430	GRIN2B	Glutamate receptor, ionotropic, N-methyl D-aspartate 2B	Mm.436649	-2.77427	0.004147	0.03004	-2.79611	0.004005	0.034032
210416_s_at	Hs.291363	CHEK2	CHK2 checkpoint homolog (S. pombe)	Mm.279308	-2.38342	0.009122	0.046187	-1.44762	0.149921	0.237504
210426_x_at	Hs.625932	RORA		Mm.427266	2.6197	0.011579	0.052524	4.20188	0.001926	0.023641
210432_s_at	Hs.435274	SCN3A	Sodium channel, voltage-gated, type III, alpha subunit	Mm.330256	22.443	0.000126	0.006476	12.8855	0.00035	0.011269
210448_s_at	Hs.731607	P2RX5		Mm.156893	4.65991	0.000397	0.009841	3.27885	0.001452	0.020658
210454_s_at	Hs.658533	KCNJ6	Potassium inwardly-rectifying channel, subfamily J, member 6	Mm.328720	4.35526	0.000544	0.011018	4.24679	0.000594	0.013948
210538_s_at	Hs.127799	BIRC3	Baculoviral IAP repeat-containing 3	Mm.2026	3.15296	0.001164	0.01581	2.42165	0.004029	0.034143
210555_s_at	Hs.436585	NFATC3		Mm.383185	-4.0575	0.010385	0.049615	-4.66579	0.00691	0.044728
210594_x_at	Hs.493919	MPZL1	Myelin protein zero-like 1	Mm.46438	-2.58672	0.008934	0.045703	-2.81982	0.006126	0.0418
210610_at	Hs.512682	CEACAM1	Carcinoembryonic antigen-related cell adhesion molecule 1 (biliary glycoprotein)		-2.13705	0.009369	0.04678	-1.92238	0.017316	0.074771
210613_s_at	Hs.216226	SYNGR1	Synaptogyrin 1	Mm.230301	-3.21195	0.000903	0.014058	-4.16331	0.000327	0.010976
210620_s_at	Hs.75782	GTF3C2	General transcription factor IIIC, polypeptide 2, beta 110kDa	Mm.271923	-2.82735	0.002765	0.024211	-2.33361	0.006983	0.044938
210647_x_at	Hs.170479	PLA2G6	Phospholipase A2, group VI (cytosolic, calcium-independent)	Mm.155620	-2.18831	0.009636	0.047504	-2.12952	0.011179	0.058417
210651_s_at	Hs.523329	EPHB2	EPH receptor B2	Mm.250981	-2.74674	0.00414	0.030005	-2.71056	0.004397	0.035692
210657_s_at	Hs.287518	SEPT4	Septin 4	Mm.2214	-8.51932	0.001765	0.019149	-6.4841	0.003362	0.031009
210670_at	Hs.558368	PPY	Pancreatic polypeptide	Mm.1269	-2.69788	0.001312	0.016724	-2.04772	0.006011	0.041391
210672_s_at	Hs.19699	C16orf35	Chromosome 16 open reading frame 35	Mm.477533	2.24817	0.008984	0.04582	1.71629	0.042427	0.1211
210701_at	Hs.461361	CFDP1	Craniofacial development protein 1	Mm.279437	-3.43796	0.004413	0.030938	-3.96036	0.002673	0.027416
210720_s_at	Hs.516986	NECAB3	N-terminal EF-hand calcium binding protein 3	Mm.143748	2.21223	0.003442	0.027037	2.06583	0.005191	0.03883
210721_s_at	Hs.32539	PAK7	P21 protein (Cdc42/Rac)-activated kinase 7	Mm.131572	23.2994	2.7e-05	0.004497	18.6027	4.1e-05	0.006303
210786_s_at	Hs.504281	FLI1	Friend leukemia virus integration 1	Mm.258908	-2.18041	0.005325	0.034296	-2.40905	0.003072	0.029421
210789_x_at	Hs.11	CEACAM3	Carcinoembryonic antigen-related cell adhesion molecule 3		2.26682	0.003628	0.027857	2.18615	0.004463	0.035989
210790_s_at	Hs.499960	SAR1A	SAR1 homolog A (S. cerevisiae)	Mm.391794	-3.21101	0.009815	0.048035	-2.39861	0.030308	0.100676
210843_s_at	Hs.593942	MFAP3L	Microfibrillar-associated protein 3-like	Mm.23242	-3.08312	0.004108	0.029868	-1.91005	0.038508	0.114857
210858_x_at	Hs.367437	ATM	Ataxia telangiectasia mutated	Mm.5088	-6.39664	0.001622	0.018388	-7.17302	0.001212	0.019088
210859_x_at	Hs.534667	CLN3	Hypothetical LOC388237	Mm.268930	-4.10793	0.003695	0.028113	-4.05622	0.003851	0.033365
210869_s_at	Hs.599039	MCAM	Melanoma cell adhesion molecule	Mm.275003	-5.71478	0.006489	0.03833	-4.09274	0.01584	0.071058
210876_at	Hs.546235	ANXA2P1	Annexin A2 pseudogene 1		-2.91907	0.00996	0.048492	-2.51828	0.018198	0.076847
210879_s_at	Hs.24557	RAB11FIP5	RAB11 family interacting protein 5 (class I)	Mm.220334	2.45739	0.004484	0.031205	2.85446	0.002189	0.0249
210880_s_at	Hs.24587	EFS	Embryonal Fyn-associated substrate	Mm.236438	-11.3798	0.003848	0.02879	-11.2294	0.003946	0.033741
210958_s_at	Hs.595458	MAST4	Microtubule associated serine/threonine kinase family member 4	Mm.202606	4.39761	0.004331	0.030645	3.89695	0.006341	0.042718
210962_s_at	Hs.651221	AKAP9	A kinase (PRKA) anchor protein (yotiao) 9	Mm.46044	3.42253	0.001244	0.016309	2.70761	0.003408	0.03126
210964_s_at	Hs.567381	GYG2	Glycogenin 2		-4.55321	0.008012	0.043134	-4.0475	0.011282	0.058689
210973_s_at	Hs.264887	FGFR1	Fibroblast growth factor receptor 1	Mm.265716	-3.4507	0.005128	0.033603	-3.45637	0.005098	0.038487
210983_s_at	Hs.438720	MCM7	Minichromosome maintenance complex component 7	Mm.378965	-5.58101	0.000114	0.00633	-4.40569	0.000247	0.009888
210986_s_at	Hs.635569	TPM1			2.94574	0.003241	0.026229	2.59522	0.005715	0.040527
211006_s_at	Hs.84244	KCNB1	Potassium voltage-gated channel, Shab-related subfamily, member 1	Mm.387390	9.72444	0.000186	0.007281	11.2622	0.000134	0.008133
211016_x_at	Hs.90093	HSPA4	Heat shock 70kDa protein 4	Mm.239865	-3.66753	0.000311	0.009011	-2.8971	0.000858	0.016239
211019_s_at	Hs.596543	LSS	Lanosterol synthase (2,3-oxidosqualene-lanosterol cyclase)	Mm.55075	-5.49998	0.002776	0.024236	-6.09299	0.002107	0.024502
211043_s_at	Hs.484241	CLTB	Clathrin, light chain (Lcb)	Mm.290026	2.67258	0.009043	0.045927	2.37759	0.015263	0.06963
211071_s_at	Hs.75823	MLLT11	Myeloid/lymphoid or mixed-lineage leukemia (trithorax homolog, Drosophila); translocated to, 11	Mm.477742	3.93606	0.007804	0.042577	4.3474	0.00574	0.040611
211081_s_at	Hs.130491	MAP4K5	Mitogen-activated protein kinase kinase kinase kinase 5	Mm.291936	-5.54617	0.006082	0.036921	-4.69673	0.009464	0.053236
211100_x_at	Hs.655593	LILRA2	Leukocyte immunoglobulin-like receptor, subfamily A (with TM domain), member 2		-2.74368	0.006866	0.039695	-2.68894	0.007497	0.046523
211107_s_at	Hs.98338	AURKC	Aurora kinase C		-2.12872	0.007822	0.042603	-1.28645	0.227898	0.294507
211113_s_at	Hs.124649	ABCG1	ATP-binding cassette, sub-family G (WHITE), member 1	Mm.15691	-3.22186	0.002493	0.022907	-3.8275	0.001288	0.019463
211155_s_at	Hs.1166	THPO	Thrombopoietin	Mm.3943	2.21192	0.006438	0.038103	1.51522	0.071395	0.16021
211167_s_at	Hs.1270	GCK	Glucokinase (hexokinase 4)	Mm.220358	2.05255	0.007722	0.042333	2.1156	0.006451	0.043097
211178_s_at	Hs.129758	PSTPIP1	Proline-serine-threonine phosphatase interacting protein 1	Mm.2534	-2.9745	0.001474	0.017624	-2.9215	0.001598	0.021601
211184_s_at	Hs.502072	USH1C	Usher syndrome 1C (autosomal recessive, severe)	Mm.119709	-22.8965	0.000163	0.006973	-14.3892	0.000375	0.011442
211234_x_at	Hs.208124	ESR1	Estrogen receptor 1	Mm.9213	-2.49403	0.009232	0.04651	-2.69484	0.006495	0.043268
211248_s_at	Hs.166186	CHRD	Chordin	Mm.20457	3.36837	0.001235	0.016248	3.05895	0.001844	0.023076
211257_x_at	Hs.434401	ZNF638	Zinc finger protein 638	Mm.132392	2.69732	0.010501	0.049887	2.30486	0.020979	0.082868
211276_at	Hs.401835	TCEAL2	Transcription elongation factor A (SII)-like 2		2.9406	0.002262	0.02175	3.09365	0.001816	0.022864
211277_x_at	Hs.434980	APP	Amyloid beta (A4) precursor protein	Mm.277585	-17.2448	0.001694	0.018764	-10.8533	0.003909	0.033616
211284_s_at	Hs.514220	GRN	Granulin	Mm.1568	-3.34376	0.01006	0.048771	-2.99573	0.014899	0.068673
211300_s_at	Hs.437460	TP53	WD repeat containing, antisense to TP53	Mm.222	-2.80755	0.008019	0.043145	-1.868	0.053383	0.137107
211310_at	Hs.194669	EZH1	Enhancer of zeste homolog 1 (Drosophila)	Mm.5027	-3.4152	0.005918	0.036341	-2.2203	0.033379	0.106372
211339_s_at	Hs.558348	ITK	IL2-inducible T-cell kinase	Mm.339927	-5.28368	0.002974	0.025056	-4.16231	0.006015	0.041408
211391_s_at	Hs.731398	PATZ1		Mm.275563	-5.51732	0.00422	0.030229	-4.68508	0.006621	0.043613
211413_s_at	Hs.522969	PADI4	Peptidyl arginine deiminase, type IV	Mm.250358	3.88845	0.009246	0.046547	3.48179	0.013165	0.064017
211427_s_at	Hs.467338	KCNJ13	Potassium inwardly-rectifying channel, subfamily J, member 13	Mm.443539	-4.12692	0.000413	0.010007	-4.6823	0.000267	0.01006
211458_s_at	Hs.592014	GABARAPL1	GABA(A) receptors associated protein like 3 (pseudogene)	Mm.14638	2.59391	0.012074	0.053593	3.11999	0.005646	0.040278
211468_s_at	Hs.632229	RECQL5	RecQ protein-like 5	Mm.379351	-3.37872	0.00098	0.014546	-4.31404	0.00039	0.011672
211474_s_at	Hs.519523	SERPINB6	Serpin peptidase inhibitor, clade B (ovalbumin), member 6	Mm.252210	-2.74947	0.002019	0.020424	-2.24829	0.005634	0.040259
211479_s_at	Hs.149037	HTR2C	5-hydroxytryptamine (serotonin) receptor 2C	Mm.439670	-4.96862	0.001594	0.018252	-5.94004	0.00095	0.016947
211499_s_at	Hs.57732	MAPK11	Mitogen-activated protein kinase 11	Mm.91969	12.2311	0.001875	0.019678	11.3871	0.002154	0.024753
211513_s_at	Hs.67896	OGFR	Opioid growth factor receptor	Mm.250418	1.37518	0.151479	0.212129	2.1664	0.00808	0.048655
211520_s_at	Hs.737709	GRIA1		Mm.4920	2.63961	0.003999	0.029419	1.4776	0.110009	0.202154
211538_s_at	Hs.703900	HSPA2		Mm.296181	-9.02195	0.003746	0.028337	-7.43242	0.005686	0.04042
211540_s_at	Hs.408528	RB1	Retinoblastoma 1	Mm.273862	-2.44984	0.008509	0.04453	-1.73456	0.053122	0.136756
211620_x_at	Hs.149261	SH3D19	Runt-related transcription factor 1	Mm.2454	-2.22035	0.00863	0.044861	-1.93337	0.018811	0.078129
211679_x_at	Hs.198612	GABBR2	Gamma-aminobutyric acid (GABA) B receptor, 2	Mm.101909	8.70153	4.1e-05	0.004974	8.06884	4.9e-05	0.006389
211692_s_at	Hs.467020	BBC3	BCL2 binding component 3		2.21339	0.008337	0.04405	2.15491	0.009649	0.053913
211701_s_at	Hs.633653	TRO	Trophinin	Mm.3597	2.28499	0.011224	0.051647	2.57554	0.006284	0.042481
211708_s_at	Hs.558396	SCD	Stearoyl-CoA desaturase (delta-9-desaturase)	Mm.267377	-54.3587	0.001813	0.019379	-47.2174	0.002153	0.024753
211724_x_at	Hs.520215	MIOS	Missing oocyte, meiosis regulator, homolog (Drosophila)	Mm.257151	2.43356	0.002717	0.023953	2.4884	0.002418	0.026153
211728_s_at	Hs.129910	HYAL3	Hyaluronoglucosaminidase 3	Mm.447916	3.12949	0.002922	0.024846	2.89229	0.004069	0.034279
211756_at	Hs.591159	PTHLH	Parathyroid hormone-like hormone	Mm.28440	2.82453	0.002815	0.024441	2.35168	0.006795	0.044312
211767_at	Hs.656996	GINS4	GINS complex subunit 4 (Sld5 homolog)	Mm.27945	-3.07398	0.00392	0.029074	-2.50687	0.009497	0.053343
211810_s_at	Hs.513439	GALC	Galactosylceramidase	Mm.5120	-8.60259	0.004407	0.030915	-7.11546	0.006656	0.043746
211814_s_at	Hs.521693	CCNE2	Integrator complex subunit 8	Mm.35867	-4.98881	0.001131	0.015636	-5.70272	0.000761	0.015405
211819_s_at	Hs.740371	SORBS1		Mm.210815	-3.82107	0.000376	0.00959	-4.15592	0.000275	0.010185
211823_s_at	Hs.446336	PXN	Paxillin	Mm.18714	-2.4108	0.004466	0.031137	-2.33017	0.005334	0.039323
211899_s_at	Hs.8375	TRAF4	TNF receptor-associated factor 4	Mm.390418	-2.93128	0.001622	0.018388	-3.08254	0.001298	0.019524
211919_s_at	Hs.593413	CXCR4	Chemokine (C-X-C motif) receptor 4	Mm.1401	-7.22598	0.0035	0.027281	-7.91517	0.002838	0.028277
211926_s_at	Hs.474751	MYH9	Myosin, heavy chain 9, non-muscle	Mm.29677	-2.69816	0.003157	0.025916	-2.8681	0.002385	0.026008
211952_at	Hs.712598	IPO5	Importin 5	Mm.221452	4.75385	0.001327	0.016814	4.06887	0.002204	0.025026
211958_at	Hs.607212	IGFBP5	Insulin-like growth factor binding protein 5	Mm.405761	-9.88903	0.000411	0.009988	-12.2182	0.000261	0.009987
211965_at	Hs.85155	ZFP36L1	Zinc finger protein 36, C3H type-like 1	Mm.235132	-7.41286	0.001336	0.016871	-4.86145	0.004093	0.034397
212003_at	Hs.252967	C1orf144	Chromosome 1 open reading frame 144	Mm.332006	-2.30815	0.004211	0.030206	-3.12473	0.000964	0.017057
212016_s_at	Hs.172550	PTBP1	Polypyrimidine tract binding protein 1	Mm.265610	-3.97282	0.001788	0.0193	-4.49572	0.001178	0.018861
212025_s_at	Hs.513984	FLII	Flightless I homolog (Drosophila)	Mm.339755	-3.49403	0.005819	0.036026	-3.39463	0.006452	0.043097
212027_at	Hs.531106	RBM25	RNA binding motif protein 25	Mm.46005	5.69063	0.006029	0.036727	5.97045	0.005341	0.039339
212057_at	Hs.461647	KIAA0182	KIAA0182	Mm.334856	2.54781	0.010148	0.048959	2.92867	0.005559	0.040063
212102_s_at	Hs.470588	KPNA6	Karyopherin alpha 6 (importin alpha 7)	Mm.202358	-3.56459	0.004315	0.030586	-2.63226	0.013973	0.06618
212115_at	Hs.513261	HN1L	Hematological and neurological expressed 1-like	Mm.371601	-8.35703	0.000453	0.010364	-8.62873	0.000419	0.01201
212140_at	Hs.331431	PDS5A	PDS5, regulator of cohesion maintenance, homolog A (S. cerevisiae)	Mm.278974	2.87787	0.003071	0.02557	2.23013	0.010456	0.056356
212144_at	Hs.517622	UNC84B	Unc-84 homolog B (C. elegans)	Mm.202715	-3.72666	0.002545	0.0232	-3.34882	0.003777	0.032946
212146_at	Hs.646775	PLEKHM2	Pleckstrin homology domain containing, family M (with RUN domain) member 2	Mm.33220	3.18633	0.003087	0.025655	3.22541	0.00294	0.028795
212149_at	Hs.204564	EFR3A	EFR3 homolog A (S. cerevisiae)	Mm.260647	6.21492	0.000522	0.010909	5.56224	0.000716	0.015086
212160_at	Hs.85951	XPOT	Exportin, tRNA (nuclear export receptor for tRNAs)	Mm.25042	2.36939	0.009397	0.046866	2.33932	0.010008	0.055055
212161_at	Hs.19121	AP2A2	Adaptor-related protein complex 2, alpha 2 subunit	Mm.253090	4.05141	0.002285	0.021921	3.35317	0.004487	0.036063
212181_s_at	Hs.506325	NUDT4P1	Nudix (nucleoside diphosphate linked moiety X)-type motif 4		4.99753	0.000106	0.006224	4.07365	0.000216	0.009544
212225_at	Hs.150580	EIF1	Eukaryotic translation initiation factor 1	Mm.13886	-3.84844	0.000957	0.014385	-4.39386	0.000599	0.013964
212236_x_at	Hs.514174	KRT17	Junction plakoglobin	Mm.14046	7.76202	0.00018	0.007202	6.73426	0.000261	0.009987
212242_at	Hs.75318	TUBA4A	Tubulin, alpha 4a	Mm.1155	8.40184	0.002195	0.021405	9.97154	0.001513	0.021111
212249_at	Hs.132225	PIK3R1	Phosphoinositide-3-kinase, regulatory subunit 1 (alpha)	Mm.259333	3.28325	0.022745	0.075465	5.24137	0.005786	0.040729
212252_at	Hs.297343	CAMKK2	Calcium/calmodulin-dependent protein kinase kinase 2, beta	Mm.289237	5.2679	0.000221	0.007774	4.80664	0.000296	0.010555
212267_at	Hs.599231	WAPAL		Mm.27957	2.50665	0.002394	0.02247	2.05413	0.007276	0.045922
212297_at	Hs.529609	ATP13A3	ATPase type 13A3	Mm.8924	4.64144	0.0002	0.007488	3.25492	0.000765	0.015429
212316_at	Hs.475525	NUP210	Nucleoporin 210kDa	Mm.28162	-3.27528	0.001021	0.014847	-4.16943	0.000402	0.01175
212317_at	Hs.193613	TNPO3	Transportin 3	Mm.276381	3.18526	0.008174	0.043658	2.32899	0.028645	0.097704
212319_at	Hs.513861	SGSM2	Small G protein signaling modulator 2	Mm.245894	3.81568	0.004431	0.030998	3.39127	0.006687	0.043884
212322_at	Hs.499984	SGPL1	Sphingosine-1-phosphate lyase 1	Mm.412319	-2.00725	0.010053	0.048767	-2.57167	0.002575	0.026905
212338_at	Hs.602063	MYO1D		Mm.151948	-13.036	0.005737	0.035719	-11.9524	0.006677	0.043831
212345_s_at	Hs.740512	CREB3L2		Mm.169929	-3.5572	0.003639	0.027863	-3.28542	0.004886	0.037582
212360_at	Hs.82927	AMPD2	Adenosine monophosphate deaminase 2 (isoform L)	Mm.274335	2.44024	0.005277	0.034154	2.49298	0.004744	0.037141
212362_at	Hs.506759	ATP2A2	ATPase, Ca++ transporting, cardiac muscle, slow twitch 2	Mm.227583	-2.77316	0.001035	0.014941	-3.16015	0.000567	0.01378
212367_at	Hs.362733	FEM1B	Fem-1 homolog b (C. elegans)	Mm.24069	2.51978	0.010848	0.050735	2.74872	0.007395	0.046286
212368_at	Hs.485892	ZNF292	Zinc finger protein 292	Mm.38193	5.55816	0.000959	0.014386	6.14304	0.000723	0.015105
212384_at	Hs.254042	BAT1	HLA-B associated transcript 1	Mm.439827	-2.15856	0.010539	0.049963	-1.75823	0.034836	0.108928
212400_at	Hs.535972	FAM102A		Mm.4065	-4.09326	0.0018	0.019337	-4.57587	0.001244	0.019209
212435_at	Hs.26837	TRIM33	Tripartite motif-containing 33	Mm.195036	3.41514	0.000783	0.013066	2.68792	0.002257	0.025359
212439_at	Hs.386168	IP6K1	Inositol hexakisphosphate kinase 1	Mm.276155	2.23389	0.010218	0.049143	1.96722	0.020434	0.081833
212446_s_at	Hs.604034	LASS6		Mm.222222	9.48568	5.8e-05	0.00541	7.091	0.000122	0.007905
212473_s_at	Hs.501928	MICAL2	Microtubule associated monoxygenase, calponin and LIM domain containing 2	Mm.52312	10.1567	8.4e-05	0.005891	9.90849	8.9e-05	0.007309
212474_at	Hs.128056	AVL9	AVL9 homolog (S. cerevisiase)	Mm.105343	2.71391	0.008467	0.044415	2.59691	0.010255	0.05581
212483_at	Hs.481927	NIPBL	Nipped-B homolog (Drosophila)	Mm.240329	3.49778	0.001827	0.019448	2.84709	0.00424	0.035006
212484_at	Hs.731854	FAM89B		Mm.391142	2.53697	0.00257	0.023342	2.42571	0.003238	0.030284
212494_at	Hs.6147	TENC1	Tensin like C1 domain containing phosphatase (tensin 2)	Mm.29389	-2.93207	0.004885	0.032746	-2.9924	0.004488	0.036063
212497_at	Hs.594338	MAPK1IP1L	Mitogen-activated protein kinase 1 interacting protein 1-like	Mm.212297	-2.45833	0.008814	0.045428	-2.25894	0.013309	0.064405
212505_s_at	Hs.654939	KIAA0892	KIAA0892	Mm.269061	-3.49068	0.000405	0.009912	-2.88489	0.000932	0.016838
212512_s_at	Hs.323213	CARM1	Yip1 domain family, member 2	Mm.178115	3.14777	0.010168	0.049018	2.4593	0.026493	0.093824
212518_at	Hs.282177	PIP5K1C	Phosphatidylinositol-4-phosphate 5-kinase, type I, gamma	Mm.29836	7.08215	0.005878	0.036207	5.0686	0.013073	0.063775
212521_s_at	Hs.9333	PDE8A	Phosphodiesterase 8A	Mm.458069	-11.3711	0.001915	0.019875	-9.73583	0.002621	0.027137
212536_at	Hs.478429	ATP11B	ATPase, class VI, type 11B	Mm.239416	2.79771	0.004165	0.030076	2.26448	0.011371	0.058909
212539_at	Hs.191164	CHD1L	Chromodomain helicase DNA binding protein 1-like	Mm.41447	-2.99955	0.001151	0.015704	-2.98598	0.001175	0.018842
212552_at	Hs.580427	HPCAL1	Hippocalcin-like 1	Mm.477743	3.60691	0.000405	0.009912	3.31793	0.00057	0.013785
212554_at	Hs.132902	CAP2	CAP, adenylate cyclase-associated protein, 2 (yeast)	Mm.44529	8.20023	0.003535	0.02742	8.09843	0.003633	0.03224
212559_at	Hs.520851	PRKAR1B	Protein kinase, cAMP-dependent, regulatory, type I, beta	Mm.306163	11.7362	0.000179	0.007202	10.6653	0.00022	0.009545
212561_at	Hs.501857	DENND5A	DENN/MADD domain containing 5A	Mm.21904	-3.28886	0.0006	0.011411	-3.49574	0.000466	0.012658
212565_at	Hs.184523	STK38L	Serine/threonine kinase 38 like	Mm.322121	6.68834	5.5e-05	0.005305	6.10039	7.2e-05	0.007044
212585_at	Hs.430849	OSBPL8	Oxysterol binding protein-like 8	Mm.220204	4.76102	0.001199	0.016012	4.33357	0.001624	0.021755
212603_at	Hs.596607	MRPS31		Mm.289402	2.39461	0.003665	0.027948	2.558	0.00261	0.027097
212609_s_at	Hs.498292	AKT3	V-akt murine thymoma viral oncogene homolog 3 (protein kinase B, gamma)	Mm.235194	4.86411	0.00214	0.021093	4.85562	0.002151	0.024747
212611_at	Hs.523696	DTX4	Deltex homolog 4 (Drosophila)	Mm.247695	-2.10084	0.004585	0.031592	-2.23698	0.003158	0.029862
212624_s_at	Hs.380138	CHN1			6.27176	0.000638	0.011828	7.13381	0.000452	0.012421
212629_s_at	Hs.440833	PKN2	Protein kinase N2	Mm.244236	2.64027	0.012442	0.054528	3.26165	0.005338	0.039335
212637_s_at	Hs.655189	WWP1	WW domain containing E3 ubiquitin protein ligase 1	Mm.78312	3.92446	0.003678	0.028021	3.08749	0.008671	0.050657
212642_s_at	Hs.510172	HIVEP2	Human immunodeficiency virus type I enhancer binding protein 2	Mm.42157	4.94444	0.001193	0.015998	5.54128	0.000849	0.016153
212646_at	Hs.98910	RFTN1	Raftlin, lipid raft linker 1	Mm.41854	3.24943	0.00056	0.01113	2.90024	0.000931	0.016829
212650_at	Hs.271667	EHBP1	EH domain binding protein 1	Mm.281732	4.4616	0.001877	0.019687	5.21855	0.001156	0.018737
212662_at	Hs.171844	PVR	Poliovirus receptor		3.43079	0.002023	0.020456	2.44063	0.008788	0.05108
212670_at	Hs.647061	ELN	Elastin	Mm.275320	-3.51732	0.000627	0.011702	-4.96541	0.000181	0.008938
212688_at	Hs.239818	PIK3CB	Phosphoinositide-3-kinase, catalytic, beta polypeptide	Mm.213128	3.95895	0.000371	0.009525	3.33702	0.000727	0.01515
212699_at	Hs.374180	SCAMP5	Secretory carrier membrane protein 5	Mm.102278	3.92699	0.00074	0.012631	3.54916	0.001084	0.018152
212701_at	Hs.569438	TLN2	Talin 2	Mm.33645	2.38938	0.009696	0.04767	1.9532	0.027437	0.095596
212713_at	Hs.296049	MFAP4	Microfibrillar-associated protein 4	Mm.272278	-2.14756	0.008943	0.045724	-2.79271	0.002356	0.025886
212719_at	Hs.465337	PHLPP1	PH domain and leucine rich repeat protein phosphatase	Mm.24115	-2.87183	0.001624	0.018396	-2.98774	0.001358	0.019853
212727_at	Hs.721586	DLG3		Mm.4615	6.80789	0.000113	0.00633	7.42929	9e-05	0.007309
212736_at	Hs.401798	C16orf45	Chromosome 16 open reading frame 45	Mm.216217	2.92679	0.004657	0.03186	3.29955	0.002861	0.028411
212748_at	Hs.654688	MKL1	Megakaryoblastic leukemia (translocation) 1	Mm.439814	3.8613	0.008828	0.045448	3.15846	0.017107	0.074231
212764_at	Hs.124503	ZEB1	Zinc finger E-box binding homeobox 1	Mm.3929	3.95071	0.000709	0.012414	2.80995	0.002834	0.02827
212765_at	Hs.23585	CAMSAP1L1	Calmodulin regulated spectrin-associated protein 1-like 1	Mm.144143	5.85222	7.5e-05	0.005721	5.44967	9.3e-05	0.007366
212774_at	Hs.69997	ZNF238	Zinc finger protein 238	Mm.330700	3.40479	0.001155	0.015748	2.6334	0.003554	0.03197
212778_at	Hs.525626	PACS2	Phosphofurin acidic cluster sorting protein 2	Mm.35754	-3.10421	0.002349	0.02225	-3.24178	0.001964	0.023786
212791_at	Hs.112023	C1orf216	Chromosome 1 open reading frame 216	Mm.296838	4.16598	0.0002	0.007488	4.36548	0.000169	0.008701
212793_at	Hs.357128	DAAM2	Dishevelled associated activator of morphogenesis 2	Mm.211275	-9.19449	5e-05	0.005206	-10.8096	3.4e-05	0.005813
212797_at	Hs.485195	SORT1	Sortilin 1	Mm.157119	-12.7989	0.004557	0.031481	-10.9222	0.006075	0.041574
212803_at	Hs.159223	NAB2	NGFI-A binding protein 2 (EGR1 binding protein 2)	Mm.336898	3.02621	0.001728	0.018927	2.95565	0.001916	0.023597
212812_at	Hs.288232				-3.0999	0.00233	0.022147	-3.3668	0.001662	0.021975
212823_s_at	Hs.509637	PLEKHG3	Pleckstrin homology domain containing, family G (with RhoGef domain) member 3	Mm.291854	-8.95112	2.4e-05	0.004348	-9.72006	2e-05	0.005439
212841_s_at	Hs.655714	PPFIBP2	PTPRF interacting protein, binding protein 2 (liprin beta 2)	Mm.2817	-3.65053	0.001169	0.015824	-3.64547	0.001175	0.018842
212842_x_at	Hs.449164	RGPD8	RANBP2-like and GRIP domain containing 3		3.29131	0.000554	0.011126	2.96411	0.000879	0.016408
212848_s_at	Hs.434253	C9orf3	Chromosome 9 open reading frame 3	Mm.188105	-3.43525	0.002222	0.021579	-3.53085	0.002001	0.023928
212858_at	Hs.351474	PAQR4	Progestin and adipoQ receptor family member IV	Mm.477803	-3.31647	0.002225	0.021579	-3.55239	0.001703	0.022251
212879_x_at	Hs.105779	PIAS4	Protein inhibitor of activated STAT, 4	Mm.34428	-2.12606	0.009142	0.046248	-2.09507	0.009936	0.054821
212880_at	Hs.465213	WDR7	WD repeat domain 7	Mm.478071	2.81906	0.004947	0.032972	2.64786	0.006528	0.04335
212895_s_at	Hs.159306	ABR	Active BCR-related gene	Mm.258939	2.47959	0.002043	0.020569	2.05753	0.005906	0.041106
212900_at	Hs.595540	SEC24A	SEC24 family, member A (S. cerevisiae)	Mm.33878	3.12125	0.001828	0.019451	2.31496	0.0074	0.0463
212906_at	Hs.732509	GRAMD1B		Mm.138434	5.20373	0.000136	0.006533	4.68806	0.000191	0.009114
212915_at	Hs.731541	PDZRN3		Mm.321654	3.36191	0.009476	0.0471	3.02363	0.013849	0.065817
212917_x_at	Hs.235069	RECQL	RecQ protein-like (DNA helicase Q1-like)	Mm.477767	2.4477	0.004924	0.032893	2.45201	0.004881	0.037582
212922_s_at	Hs.66170	SMYD2	SET and MYND domain containing 2	Mm.156895	4.11125	0.003186	0.026058	4.52955	0.002333	0.025773
212943_at	Hs.271014	KIAA0528	KIAA0528	Mm.130260	6.47459	6.1e-05	0.005513	5.34887	0.000108	0.007669
212948_at	Hs.632242	CAMTA2	Calmodulin binding transcription activator 2	Mm.473726	3.18826	0.000603	0.011438	2.94241	0.000864	0.016249
212959_s_at	Hs.46850	GNPTAB	N-acetylglucosamine-1-phosphate transferase, alpha and beta subunits	Mm.335190	8.00968	0.000291	0.00876	5.60546	0.000759	0.015404
212976_at	Hs.482017	LRRC8B	Leucine rich repeat containing 8 family, member B	Mm.439828	7.73592	0.000699	0.012344	7.69336	0.000709	0.014985
212981_s_at	Hs.406492	FAM115A			11.126	0.000288	0.008751	10.5379	0.000324	0.010943
212984_at	Hs.592510	ATF2	Activating transcription factor 2	Mm.209903	4.65877	0.000233	0.00797	4.18862	0.000338	0.011116
212990_at	Hs.473632	SYNJ1	Synaptojanin 1	Mm.187079	5.76852	0.000214	0.007713	5.43548	0.000255	0.009941
212994_at	Hs.149991	THOC2		Mm.259498	3.74437	0.002394	0.02247	4.7331	0.001086	0.018158
213000_at	Hs.421150	MORC3	MORC family CW-type zinc finger 3	Mm.287329	2.86788	0.005984	0.036591	2.4691	0.01155	0.059422
213003_s_at	Hs.381058	CEBPD	KIAA0146	Mm.347407	2.62287	0.003886	0.028911	2.55414	0.004414	0.035779
213004_at	Hs.653262	ANGPTL2	Angiopoietin-like 2	Mm.208919	-11.6427	0.002899	0.024734	-8.9507	0.004879	0.037582
213009_s_at	Hs.579079	TRIM37	Tripartite motif-containing 37	Mm.17436	4.07629	0.000776	0.013012	4.67363	0.000486	0.012857
213019_at	Hs.732683	RANBP6		Mm.125503	6.77024	0.000101	0.006153	6.51156	0.000113	0.007677
213036_x_at	Hs.513870	ATP2A3	ATPase, Ca++ transporting, ubiquitous	Mm.6306	-2.39067	0.010372	0.049582	-2.4973	0.00843	0.049875
213040_s_at	Hs.91622	NPTXR	Neuronal pentraxin receptor	Mm.38438	7.74264	0.00035	0.009335	5.29948	0.000984	0.017298
213045_at	Hs.466184	MAST3	Microtubule associated serine/threonine kinase 3	Mm.250731	2.18698	0.009978	0.048536	1.72939	0.03913	0.115921
213049_at	Hs.113150	GARNL1	GTPase activating Rap/RanGAP domain-like 1	Mm.292180	2.99041	0.002195	0.021405	2.43963	0.005665	0.04035
213062_at	Hs.592045	NTAN1	N-terminal asparagine amidase	Mm.380410	2.83436	0.002691	0.023833	2.31321	0.007198	0.045704
213063_at	Hs.686171	ZC3H14		Mm.25549	2.47711	0.009522	0.047203	2.02133	0.026095	0.093126
213067_at	Hs.16355	MYH10	Myosin, heavy chain 10, non-muscle	Mm.218233	4.99946	0.000977	0.014529	6.87063	0.000394	0.011706
213069_at	Hs.477420	HEG1	HEG homolog 1 (zebrafish)	Mm.245741	-4.689	0.010502	0.049887	-6.32489	0.004859	0.03757
213074_at	Hs.511817	PHIP	Pleckstrin homology domain interacting protein	Mm.221688	5.71054	0.000543	0.011018	4.58485	0.001064	0.017965
213091_at	Hs.371096	CRTC1	CREB regulated transcription coactivator 1	Mm.227767	5.02721	0.000436	0.010171	4.7257	0.000532	0.013326
213097_s_at	Hs.558476	DNAJC2	DnaJ (Hsp40) homolog, subfamily C, member 2	Mm.266312	6.37764	6.4e-05	0.005593	6.28382	6.7e-05	0.006833
213099_at	Hs.497448	ANGEL1	Angel homolog 1 (Drosophila)	Mm.63979	-2.43745	0.003127	0.025801	-2.2654	0.004636	0.036659
213100_at	Hs.522997	UNC5B	Unc-5 homolog B (C. elegans)	Mm.290433	-4.63298	0.00259	0.023426	-5.39011	0.001653	0.021947
213108_at	Hs.731441	CAMK2A		Mm.131530	17.5153	0.003686	0.028062	8.86713	0.012087	0.061159
213111_at	Hs.732047	PIKFYVE		Mm.38370	2.09876	0.010216	0.04914	1.81654	0.024181	0.089341
213116_at	Hs.409989	NEK3	NIMA (never in mitosis gene a)-related kinase 3	Mm.41413	-9.09728	0.007495	0.041655	-8.66566	0.008251	0.049189
213118_at	Hs.620701	UHRF1BP1L	UHRF1 binding protein 1-like	Mm.268922	3.91271	0.007053	0.040288	4.21091	0.005596	0.040186
213128_s_at	Hs.598862	UBE3A	Ubiquitin protein ligase E3A	Mm.9002	5.16183	0.00154	0.017967	4.3138	0.002678	0.027435
213138_at	Hs.920	ARID5A	AT rich interactive domain 5A (MRF1-like)	Mm.34316	2.45844	0.009275	0.046565	2.89242	0.004468	0.035989
213168_at	Hs.531587	SP3	Sp3 transcription factor	Mm.124328	2.70209	0.002574	0.023367	2.27698	0.006109	0.041739
213171_s_at	Hs.715494	MMP24	Matrix metallopeptidase 24 (membrane-inserted)	Mm.389325	5.50985	0.000155	0.006859	5.32572	0.000172	0.008755
213172_at	Hs.79170	TTC9	Tetratricopeptide repeat domain 9	Mm.130002	12.1373	2e-05	0.004284	10.8926	2.5e-05	0.005439
213178_s_at	Hs.207763	MAPK8IP3	Mitogen-activated protein kinase 8 interacting protein 3	Mm.43081	2.26602	0.005919	0.036341	2.30184	0.00544	0.039687
213182_x_at	Hs.106070	CDKN1C	Cyclin-dependent kinase inhibitor 1C (p57, Kip2)	Mm.168789	-21.4524	0.003092	0.025655	-16.9448	0.004469	0.035989
213186_at	Hs.409210	DZIP3	DAZ interacting protein 3, zinc finger	Mm.275138	4.58397	0.000964	0.014426	3.70213	0.002014	0.02397
213187_x_at	Hs.433670	FTL	Ferritin, light polypeptide	Mm.30357	-2.36867	0.006615	0.038801	-2.24336	0.00877	0.051016
213198_at	Hs.438918	ACVR1B	Activin A receptor, type IB	Mm.308467	3.38757	0.00083	0.013493	3.10366	0.0012	0.018997
213200_at	Hs.632804	SYP	Synaptophysin	Mm.223674	4.81674	0.000689	0.012238	4.45717	0.000887	0.016453
213201_s_at	Hs.631558	TNNT1	Troponin T type 1 (skeletal, slow)	Mm.358643	7.81333	0.000124	0.006476	6.51816	0.0002	0.009312
213212_x_at	Hs.498345	FLJ40113	Golgi autoantigen, golgin subfamily a-like pseudogene		2.81663	0.001583	0.018198	2.51152	0.002771	0.027918
213219_at	Hs.481545	ADCY2	Adenylate cyclase 2 (brain)	Mm.390617	10.696	0.000182	0.007247	9.20202	0.000256	0.009944
213222_at	Hs.431173	PLCB1	Phospholipase C, beta 1 (phosphoinositide-specific)	Mm.330607	22.1976	1.5e-05	0.004127	21.3945	1.6e-05	0.005439
213230_at	Hs.78358	CDR2L	Cerebellar degeneration-related protein 2-like	Mm.102872	-4.37889	0.000274	0.008601	-3.6551	0.000533	0.013326
213234_at	Hs.132660	KIAA1467	KIAA1467	Mm.34182	4.14654	0.005316	0.034266	4.15194	0.005295	0.039253
213237_at	Hs.585209	C16orf88	Chromosome 16 open reading frame 88	Mm.389948	-4.5126	0.001037	0.014941	-3.68003	0.002102	0.024474
213241_at	Hs.584845	PLXNC1	Plexin C1	Mm.256712	3.8545	0.000979	0.014545	3.14543	0.002166	0.024759
213242_x_at	Hs.533721	KIAA0284	KIAA0284	Mm.23689	4.80671	0.001727	0.018927	4.3784	0.002315	0.025707
213244_at	Hs.144980	SCAMP4	Secretory carrier membrane protein 4	Mm.273170	-2.19927	0.00686	0.03968	-2.1781	0.00724	0.045842
213249_at	Hs.433057	FBXL7	F-box and leucine-rich repeat protein 7	Mm.253378	-2.19393	0.006718	0.039212	-2.72396	0.002205	0.025026
213256_at	Hs.132441	41336	Membrane-associated ring finger (C3HC4) 3	Mm.312623	-2.67863	0.00591	0.036322	-2.77591	0.005042	0.038279
213261_at	Hs.170999	LBA1	Lupus brain antigen 1	Mm.270754	2.37179	0.002947	0.024956	1.80661	0.015349	0.069887
213262_at	Hs.159492	SACS	Spastic ataxia of Charlevoix-Saguenay (sacsin)	Mm.440703	6.12434	0.001728	0.018927	5.86245	0.001943	0.023707
213265_at	Hs.661883	PGA3	Pepsinogen 4, group I (pepsinogen A)		-12.4761	8e-06	0.004127	-14.7526	6e-06	0.005439
213269_at	Hs.528423	ZNF248	Hypothetical LOC387654	Mm.212572	4.61907	0.000917	0.014157	3.63601	0.0021	0.024474
213273_at	Hs.213087	ODZ4	Odz, odd Oz/ten-m homolog 4 (Drosophila)	Mm.254610	4.24402	0.002337	0.022195	2.85096	0.009932	0.054821
213278_at	Hs.591395	MTMR9	Myotubularin related protein 9	Mm.441613	2.18533	0.009883	0.048264	1.83345	0.027007	0.094808
213280_at	Hs.499659	GARNL4	GTPase activating Rap/RanGAP domain-like 4	Mm.425690	10.3458	8.5e-05	0.0059	8.46137	0.000137	0.008253
213303_x_at	Hs.591384	ZBTB7A	Zinc finger and BTB domain containing 7A	Mm.20920	5.82586	0.003573	0.027611	5.56934	0.004024	0.034128
213307_at	Hs.268726	SHANK2	SH3 and multiple ankyrin repeat domains 2	Mm.323725	9.35924	0.000131	0.006505	7.88962	0.000198	0.009285
213309_at	Hs.202010	PLCL2	Phospholipase C-like 2	Mm.217362	5.78156	0.001096	0.01541	4.74335	0.001962	0.023776
213310_at	Hs.449415	EIF2C2	Eukaryotic translation initiation factor 2C, 2	Mm.393681	-3.25715	0.000965	0.014427	-3.079	0.001227	0.019143
213311_s_at	Hs.415342	TCF25	Transcription factor 25 (basic helix-loop-helix)	Mm.178818	1.42014	0.105729	0.174802	2.21389	0.005669	0.04036
213316_at	Hs.533953	KIAA1462	KIAA1462	Mm.33179	6.02904	0.000103	0.006189	5.07195	0.000176	0.008838
213325_at	Hs.293917	PVRL3	Poliovirus receptor-related 3	Mm.328072	3.82598	0.00071	0.012418	2.9309	0.002102	0.024474
213327_s_at	Hs.42400	USP12	Ubiquitin specific peptidase 12	Mm.167971	2.16406	0.006867	0.039695	1.88058	0.015904	0.071217
213338_at	Hs.740403	TMEM158		Mm.8569	3.14976	0.004403	0.030907	2.40271	0.014031	0.066387
213340_s_at	Hs.49658	KIAA0495	KIAA0495		-2.95963	0.004992	0.03308	-2.75987	0.00671	0.043974
213341_at	Hs.47367	FEM1C	Fem-1 homolog c (C. elegans)	Mm.38249	2.49624	0.006398	0.037932	2.00931	0.019649	0.080099
213359_at	Hs.480073	HNRNPD	Heterogeneous nuclear ribonucleoprotein D (AU-rich element RNA binding protein 1, 37kDa)	Mm.150231	-2.96513	0.002726	0.023982	-2.3169	0.008677	0.050672
213368_x_at	Hs.413748	PPFIA3	Protein tyrosine phosphatase, receptor type, f polypeptide (PTPRF), interacting protein (liprin), alpha 3		12.9082	0.000338	0.009305	11.9359	0.000396	0.011733
213372_at	Hs.657312	PAQR3	Progestin and adipoQ receptor family member III	Mm.332505	3.47779	0.004858	0.032646	3.12285	0.007249	0.04586
213373_s_at	Hs.599762	CASP8	Caspase 8, apoptosis-related cysteine peptidase	Mm.336851	-2.02313	0.005808	0.036001	-2.9137	0.000803	0.015785
213386_at	Hs.655738	C9orf125	Chromosome 9 open reading frame 125	Mm.24564	3.56794	0.00091	0.014131	3.28549	0.001267	0.019367
213407_at	Hs.709458	PHLPP2	PH domain and leucine rich repeat protein phosphatase-like	Mm.23494	2.75901	0.00232	0.022098	2.19512	0.00742	0.046319
213411_at	Hs.256398				4.55601	0.001456	0.017578	4.98099	0.001101	0.018329
213413_at	Hs.44385	STON1	General transcription factor IIA, 1-like		-3.49565	0.00063	0.011736	-3.41591	0.000691	0.014816
213421_x_at	Hs.654513	PRSS3	Protease, serine, 3	Mm.276926	8.42697	4.8e-05	0.005144	8.55245	4.7e-05	0.006389
213424_at	Hs.6224	KIAA0895	KIAA0895	Mm.280669	5.3403	0.00018	0.007202	3.84568	0.000554	0.013606
213425_at	Hs.643085	WNT5A		Mm.287544	2.94885	0.008871	0.045531	2.41691	0.020256	0.081404
213434_at	Hs.437585	STX2	Syntaxin 2	Mm.260716	-2.11	0.005959	0.0365	-1.95913	0.009382	0.053022
213435_at	Hs.516617	SATB2	SATB homeobox 2	Mm.145599	6.05462	0.001305	0.016678	5.97394	0.001354	0.019819
213436_at	Hs.75110	CNR1	Cannabinoid receptor 1 (brain)	Mm.7992	13.5991	0.000268	0.008551	11.0386	0.000412	0.011904
213469_at	Hs.229988	PGAP1	Post-GPI attachment to proteins 1	Mm.253601	4.76215	0.000516	0.010875	2.51557	0.006368	0.042827
213480_at	Hs.6651	VAMP4	Vesicle-associated membrane protein 4	Mm.10699	4.14552	0.001824	0.019429	3.91226	0.002225	0.025153
213484_at	Hs.66187				10.7804	2.9e-05	0.004497	8.44691	5.2e-05	0.006399
213486_at	Hs.715567	COPG2IT1	COPG2 imprinted transcript 1 (non-protein coding)		16.8817	9e-06	0.004127	14.8214	1.2e-05	0.005439
213496_at	Hs.13245	LPPR4	Plasticity related gene 1	Mm.140138	18.5182	5.1e-05	0.005257	11.8329	0.000124	0.00794
213497_at	Hs.23361	ABTB2	Ankyrin repeat and BTB (POZ) domain containing 2	Mm.35850	-3.33825	0.003327	0.026623	-3.42682	0.003011	0.029134
213499_at	Hs.436847	CLCN2	Chloride channel 2	Mm.177761	-2.12127	0.004542	0.031415	-2.30009	0.002835	0.02827
213505_s_at	Hs.515271	SFRS14	Splicing factor, arginine/serine-rich 14	Mm.284505	2.44248	0.004445	0.031036	2.12422	0.009384	0.053025
213518_at	Hs.478199	PRKCI	Protein kinase C, iota	Mm.291554	3.10929	0.002268	0.021785	2.45004	0.006673	0.043811
213523_at	Hs.244723	CCNE1	Cyclin E1	Mm.16110	3.07533	0.002461	0.022781	2.83949	0.003472	0.031539
213526_s_at	Hs.529100	LIN37	Lin-37 homolog (C. elegans)	Mm.379242	2.43889	0.004159	0.030061	2.67251	0.002644	0.027298
213531_s_at	Hs.306327	RAB3GAP1	RAB3 GTPase activating protein subunit 1 (catalytic)	Mm.476343	3.20381	0.001847	0.01955	3.17423	0.001919	0.023604
213547_at	Hs.343664	CAND2	Cullin-associated and neddylation-dissociated 2 (putative)	Mm.277683	2.39866	0.002425	0.022618	2.19724	0.003967	0.03382
213548_s_at	Hs.518265	CDV3	CDV3 homolog (mouse)	Mm.473703	-4.38703	0.006993	0.040114	-3.80496	0.010778	0.057344
213558_at	Hs.12376	PCLO	Piccolo (presynaptic cytomatrix protein)	Mm.146275	18.8559	6.3e-05	0.005519	15.6003	8.9e-05	0.007309
213575_at	Hs.445652	TRA2A	Transformer 2 alpha homolog (Drosophila)	Mm.196598	-3.16644	0.009685	0.047648	-1.90427	0.077739	0.167756
213601_at	Hs.632082	SLIT1	Slit homolog 1 (Drosophila)	Mm.40322	10.37	0.000434	0.010163	6.63549	0.001252	0.019258
213610_s_at	Hs.655150	KLHL23	Kelch-like 23 (Drosophila)	Mm.138073	5.1173	0.000636	0.011812	3.0969	0.003761	0.032867
213616_at	Hs.436636	C18orf10	Formin homology 2 domain containing 3	Mm.263189	3.95458	0.000372	0.009527	3.17539	0.000895	0.016517
213622_at	Hs.418012	COL9A2	Collagen, type IX, alpha 2	Mm.269384	-7.06492	0.0001	0.00614	-6.77398	0.000112	0.007677
213626_at	Hs.659311	CBR4	Carbonyl reductase 4	Mm.29059	2.8708	0.003281	0.026453	2.40881	0.007437	0.04635
213630_at	Hs.96633	NACAD	NAC alpha domain containing	Mm.337771	-4.03357	0.001451	0.017529	-3.61235	0.002157	0.024754
213638_at	Hs.436996	PHACTR1	Phosphatase and actin regulator 1	Mm.160124	5.49869	0.008398	0.044215	5.98025	0.006818	0.044415
213643_s_at	Hs.449942	INPP5B	Inositol polyphosphate-5-phosphatase, 75kDa	Mm.296202	-3.61465	0.009701	0.04767	-2.88398	0.021133	0.08319
213645_at	Hs.731510	ENOSF1			-24.2132	0.002755	0.024156	-15.4218	0.005544	0.04003
213651_at	Hs.517549	INPP5J	Inositol polyphosphate-5-phosphatase J		2.14082	0.008942	0.045724	2.65733	0.002919	0.028668
213653_at	Hs.168799	METTL3	Methyltransferase like 3	Mm.271759	-3.18154	0.002326	0.022143	-2.62519	0.005376	0.039419
213666_at	Hs.496666	SEPT6	Septin 6	Mm.260036	3.92136	0.005274	0.034152	3.8747	0.005486	0.039873
213669_at	Hs.96485	FCHO1	FCH domain only 1	Mm.22025	-2.41352	0.002639	0.023621	-2.44132	0.002483	0.026474
213676_at	Hs.632851	TMEM151B	Transmembrane protein 151B	Mm.329064	9.18057	5.4e-05	0.005295	7.5048	9e-05	0.007309
213686_at	Hs.459790		Vacuolar protein sorting 13 homolog A (S. cerevisiae)		13.1447	0.00074	0.012631	8.50937	0.001835	0.023007
213701_at	Hs.591009	C12orf29	Chromosome 12 open reading frame 29	Mm.268474	4.84433	0.007643	0.042049	6.06282	0.004231	0.035005
213705_at	Hs.77719		Gamma-glutamyl carboxylase		3.63412	0.00734	0.041252	2.90355	0.016264	0.072125
213714_at	Hs.59093	CACNB2		Mm.313930	9.73615	0.000505	0.010875	11.8434	0.000331	0.01103
213718_at	Hs.728823	RBM4		Mm.426069	-2.32382	0.008038	0.043189	-1.79338	0.03403	0.107458
213729_at	Hs.643580	PRPF40A	PRP40 pre-mRNA processing factor 40 homolog A (S. cerevisiae)	Mm.257474	2.97147	0.002771	0.024236	4.17455	0.00074	0.015293
213733_at	Hs.465818	MYO1F	Myosin IF	Mm.42019	-2.03931	0.00796	0.042975	-2.0244	0.008323	0.049492
213734_at	Hs.731908	WSB2		Mm.28489	4.80948	0.002084	0.020773	5.10541	0.001743	0.022445
213736_at	Hs.1342	COX5B	Cytochrome c oxidase subunit Vb		2.90341	0.001103	0.015455	2.80154	0.001304	0.01958
213744_at	Hs.501127	ATRNL1	Attractin-like 1	Mm.245340	28.586	5.3e-05	0.005295	27.1815	5.7e-05	0.00654
213763_at	Hs.731417	HIPK2		Mm.23790	-11.5486	0.000422	0.010066	-9.02087	0.000723	0.015105
213773_x_at	Hs.647060	NSUN5	NOL1/NOP2/Sun domain family, member 5	Mm.281189	-2.34625	0.008412	0.04427	-1.47776	0.120967	0.211992
213784_at	Hs.415172	RABL4	RAB, member of RAS oncogene family-like 4	Mm.30191	-3.07357	0.000645	0.011901	-2.5858	0.001476	0.020793
213785_at	Hs.596014	IPO9	Importin 9	Mm.271642	2.74832	0.003202	0.026137	2.59022	0.004228	0.035005
213788_s_at	Hs.654869	NCRNA00094	Bromodomain containing 3		-2.26714	0.00918	0.046336	-2.6225	0.004467	0.035989
213793_s_at	Hs.591761	HOMER1	Homer homolog 1 (Drosophila)	Mm.37533	24.7158	1.5e-05	0.004127	20.4954	2.1e-05	0.005439
213824_at	Hs.176977	OLIG2	Oligodendrocyte lineage transcription factor 2	Mm.37289	-7.19413	0.001301	0.016637	-8.14193	0.000964	0.017057
213832_at	Hs.666367	KCND3	Potassium voltage-gated channel, Shal-related subfamily, member 3	Mm.44530	7.39598	7.1e-05	0.005678	7.85432	6.1e-05	0.00654
213834_at	Hs.536319	IQSEC3	IQ motif and Sec7 domain 3		6.51287	0.000115	0.00633	6.47348	0.000117	0.007782
213845_at	Hs.98262	GRIK2	Glutamate receptor, ionotropic, kainate 2	Mm.332838	14.2611	7e-06	0.004127	10.6389	1.2e-05	0.005439
213879_at	Hs.592555				3.21692	0.002522	0.02304	2.67849	0.005522	0.039995
213880_at	Hs.658889	LGR5	Leucine-rich repeat-containing G protein-coupled receptor 5	Mm.42103	-7.33003	0.004576	0.031567	-7.15774	0.004832	0.037492
213900_at	Hs.118003	FAM189A2	Chromosome 9 open reading frame 61	Mm.426078	-2.29419	0.002653	0.023693	-2.55151	0.001491	0.020919
213904_at	Hs.587484				7.03783	0.000122	0.006472	6.23291	0.000171	0.008749
213913_s_at	Hs.192492	TBC1D30	TBC1 domain family, member 30	Mm.233833	6.90972	0.00016	0.006921	5.363	0.000332	0.011052
213920_at	Hs.124953	CUX2	Cut-like homeobox 2	Mm.332661	11.3405	2.3e-05	0.004348	8.64853	4.3e-05	0.006303
213922_at	Hs.646511	TTBK2		Mm.275698	4.55619	0.000586	0.011291	7.19625	0.000151	0.008427
213924_at	Hs.136295	MPPE1	Guanine nucleotide binding protein (G protein), alpha activating activity polypeptide, olfactory type	Mm.235792	4.75844	0.000413	0.010007	4.44921	0.000517	0.013205
213927_at	Hs.593542	MAP3K9	Mitogen-activated protein kinase kinase kinase 9	Mm.436861	9.16428	3e-05	0.004497	8.60974	3.5e-05	0.005813
213930_at	Hs.264482		ATG12 autophagy related 12 homolog (S. cerevisiae)		3.60874	0.000515	0.010875	3.27299	0.000768	0.015451
213931_at	Hs.180919	ID2B	Inhibitor of DNA binding 2, dominant negative helix-loop-helix protein		-10.3591	5.7e-05	0.005375	-8.5677	9e-05	0.007323
213938_at	Hs.476389	ERC2	ELKS/RAB6-interacting/CAST family member 2	Mm.318004	18.5025	0.000104	0.006189	16.3334	0.000131	0.00804
213939_s_at	Hs.718875	RUFY3		Mm.270469	3.65752	0.000932	0.014251	3.44633	0.001175	0.018843
213943_at	Hs.66744	TWIST1	Twist homolog 1 (Drosophila)	Mm.3280	4.40777	0.000194	0.007407	3.20949	0.000667	0.014661
213955_at	Hs.91626	MYOZ3	Myozenin 3	Mm.379312	3.5722	0.000335	0.009288	2.44954	0.001932	0.02365
213965_s_at	Hs.522898	CHD5	Chromodomain helicase DNA binding protein 5	Mm.40192	22.7092	0.0004	0.009876	15.746	0.000752	0.015356
213967_at	Hs.121663	RALYL	RALY RNA binding protein-like	Mm.422625	15.2638	6e-06	0.004127	13.4643	8e-06	0.005439
213997_at	Hs.383564	FAM189A1	KIAA0574 protein	Mm.441986	8.63416	0.000123	0.006472	6.7428	0.000233	0.009699
213998_s_at	Hs.740372	DDX17		Mm.29644	-5.15274	0.008306	0.043989	-6.3483	0.004902	0.037652
214014_at	Hs.343380	CDC42EP2	CDC42 effector protein (Rho GTPase binding) 2	Mm.195932	-7.70033	0.002441	0.022685	-8.82146	0.001794	0.022737
214028_x_at	Hs.525061	TDRD3	Tudor domain containing 3	Mm.35168	2.72226	0.001756	0.019082	2.34413	0.003762	0.03287
214040_s_at	Hs.522373	GSN	Gelsolin (amyloidosis, Finnish type)	Mm.21109	-20.4225	0.000123	0.006472	-22.0983	0.000108	0.007669
214041_x_at	Hs.433701	RPL37A	Ribosomal protein L37a	Mm.21529	2.39671	0.010523	0.049917	2.78879	0.00526	0.039122
214053_at	Hs.390729	ERBB4	V-erb-a erythroblastic leukemia viral oncogene homolog 4 (avian)	Mm.442420	4.28293	0.000267	0.008551	3.7748	0.000426	0.012158
214060_at	Hs.490394	SSBP1	Single-stranded DNA binding protein 1	Mm.276356	-4.76757	0.001891	0.019782	-2.54639	0.018069	0.076554
214061_at	Hs.492716	WDR67	WD repeat domain 67	Mm.390835	2.79979	0.005668	0.035543	2.008	0.027742	0.096146
214066_x_at	Hs.78518	NPR2	Natriuretic peptide receptor B/guanylate cyclase B (atrionatriuretic peptide receptor B)	Mm.103477	2.17271	0.006272	0.037492	1.79208	0.020422	0.081826
214068_at	Hs.97805	BEAN	Brain expressed, associated with Nedd4	Mm.41849	4.18598	0.001433	0.017425	3.05985	0.004586	0.036474
214081_at	Hs.125036	PLXDC1	Plexin domain containing 1	Mm.39617	2.36232	0.004957	0.033003	2.08162	0.009926	0.05481
214093_s_at	Hs.567380	FUBP1	Far upstream element (FUSE) binding protein 1	Mm.278922	2.55264	0.002915	0.024812	2.50098	0.003231	0.030251
214098_at	Hs.21554	KIAA1107	KIAA1107		19.9574	0.000282	0.008701	21.8602	0.000242	0.009822
214099_s_at	Hs.584841	PDE4DIP	Phosphodiesterase 4D interacting protein	Mm.129840	3.56167	0.000344	0.009315	3.22011	0.000525	0.013285
214111_at	Hs.4817	OPCML	Opioid binding protein/cell adhesion molecule-like	Mm.379474	7.86084	4.4e-05	0.005096	7.01135	6e-05	0.00654
214120_at	Hs.167750	RFPL1S			6.65249	0.005544	0.035111	7.86282	0.003781	0.032964
214124_x_at	Hs.487175		FGFR1 oncogene partner		2.27194	0.006607	0.038786	2.30014	0.006187	0.042053
214128_at	Hs.241564	DAGLA	Diacylglycerol lipase, alpha	Mm.329718	3.2039	0.007712	0.042324	2.2169	0.034448	0.108246
214145_s_at	Hs.417303	SPTB	Spectrin, beta, erythrocytic	Mm.32881	7.20281	8.3e-05	0.005887	6.11652	0.000131	0.00804
214148_at	Hs.446098		Integrin alpha FG-GAP repeat containing 2		-3.00431	0.003285	0.026465	-2.97956	0.003402	0.03126
214152_at	Hs.285051	CCPG1	Cell cycle progression 1	Mm.268475	4.72198	0.000174	0.007137	4.00522	0.00031	0.010771
214156_at	Hs.594535	MYRIP	Myosin VIIA and Rab interacting protein	Mm.100936	6.53622	0.006111	0.037031	6.85293	0.005471	0.039802
214162_at	Hs.4267	LOC284244	Hypothetical protein LOC284244		4.29435	0.000585	0.011291	2.74948	0.003445	0.031456
214164_x_at	Hs.210995	CA12	Carbonic anhydrase XII	Mm.277921	-4.4389	0.001953	0.020126	-4.14849	0.002437	0.026247
214168_s_at	Hs.510833	TJP1		Mm.4342	-8.14826	0.001009	0.014738	-6.98951	0.001464	0.020705
214198_s_at	Hs.517357	DGCR2	DiGeorge syndrome critical region gene 2	Mm.254515	2.44384	0.005289	0.034169	2.0732	0.012669	0.062655
214209_s_at	Hs.511951	ABCB9	ATP-binding cassette, sub-family B (MDR/TAP), member 9	Mm.254839	2.93919	0.001891	0.019782	3.12297	0.001452	0.020658
214217_at	Hs.147361	GRM5	Glutamate receptor, metabotropic 5	Mm.235018	9.79763	0.000852	0.01363	8.70853	0.001108	0.018399
214229_at	Hs.375975	DNAH17	Dynein, axonemal, heavy chain 17	Mm.473893	-26.2883	0.002734	0.024027	-14.8416	0.006558	0.043461
214239_x_at	Hs.371617	PCGF2	Polycomb group ring finger 2	Mm.2418	2.27121	0.006905	0.039811	2.24618	0.007327	0.0461
214249_at	Hs.435711	TRIM2	Tripartite motif-containing 2	Mm.44876	-16.7678	2.5e-05	0.004348	-22.0088	1.5e-05	0.005439
214258_x_at	Hs.397010	KAT5	K(lysine) acetyltransferase 5	Mm.228930	-2.24642	0.007866	0.042728	-2.25235	0.007756	0.04746
214261_s_at	Hs.586161	ADH6	Alcohol dehydrogenase 6 (class V)		4.62098	0.000175	0.00715	3.75187	0.000372	0.011442
214293_at	Hs.128199	SEPT11	Septin 11	Mm.428571	19.804	1.8e-05	0.004284	15.5218	2.9e-05	0.005598
214306_at	Hs.594504	OPA1	Optic atrophy 1 (autosomal dominant)	Mm.274285	7.36559	0.000116	0.00633	5.61151	0.000249	0.009888
214314_s_at	Hs.158688	EIF5B	Eukaryotic translation initiation factor 5B	Mm.260943	6.07125	0.000345	0.009315	6.15791	0.000331	0.01103
214336_s_at	Hs.656374	COPA		Mm.30041	-4.93802	0.000533	0.010977	-7.35722	0.000169	0.008701
214356_s_at	Hs.368255	KIAA0368	KIAA0368	Mm.234801	3.83298	0.000338	0.009305	3.37218	0.000564	0.013728
214363_s_at	Hs.268939	MATR3	Matrin 3	Mm.215034	3.87009	0.000445	0.01025	3.51932	0.000644	0.014425
214364_at	Hs.159556	MTERFD2	MTERF domain containing 2	Mm.52809	-2.27745	0.007715	0.042324	-2.35321	0.006508	0.043305
214376_at	Hs.13438				8.12913	0.000308	0.008978	8.60703	0.000268	0.010074
214422_at	Hs.521640	RAD23B	RAD23 homolog B (S. cerevisiae)	Mm.196846	-4.26004	0.000816	0.013385	-1.70756	0.054526	0.138748
214429_at	Hs.643702	MTMR6	Myotubularin related protein 6	Mm.247007	3.07678	0.008956	0.045732	2.89223	0.011365	0.058887
214436_at	Hs.475872	FBXL2	F-box and leucine-rich repeat protein 2	Mm.386808	7.37845	7.6e-05	0.005734	6.3329	0.000116	0.007763
214462_at	Hs.44439	SOCS6	Suppressor of cytokine signaling 6	Mm.91920	-3.70085	0.008116	0.043431	-3.71878	0.007988	0.048352
214464_at	Hs.35433	CDC42BPA	CDC42 binding protein kinase alpha (DMPK-like)	Mm.259655	3.55594	0.006625	0.038833	4.63867	0.00279	0.028021
214469_at	Hs.248174	HIST1H2AE	Histone cluster 1, H2ab		-2.75448	0.004279	0.030451	-1.91717	0.026774	0.094397
214476_at	Hs.2979	TFF2	Trefoil factor 2	Mm.1825	-3.72586	0.001902	0.019813	-5.18146	0.000632	0.014297
214495_at	Hs.146766	CACNG2		Mm.400802	6.95471	0.000246	0.008179	7.81372	0.000182	0.008947
214543_x_at	Hs.510324	QKI	Quaking homolog, KH domain RNA binding (mouse)	Mm.384135	-11.9572	0.000655	0.01195	-8.70649	0.001291	0.019493
214544_s_at	Hs.728237	SNAP23		Mm.245715	-5.78507	0.008106	0.043409	-6.05605	0.007251	0.04586
214577_at	Hs.335079	MAP1B	Microtubule-associated protein 1B	Mm.4173	5.59595	0.001366	0.017057	5.70202	0.001295	0.019524
214597_at	Hs.514451	SSTR2	Somatostatin receptor 2	Mm.454968	7.66482	0.000102	0.006177	6.74559	0.000143	0.008374
214607_at	Hs.656789	PAK3	P21 protein (Cdc42/Rac)-activated kinase 3	Mm.40035	24.5275	2.4e-05	0.004348	21.0585	3.2e-05	0.005722
214610_at	Hs.184927	CYP11B1	Cytochrome P450, family 11, subfamily B, polypeptide 1	Mm.322606	-53.8403	7e-06	0.004127	-55.7709	7e-06	0.005439
214611_at	Hs.664641	GRIK1		Mm.5134	3.41499	0.002649	0.023671	2.93651	0.004848	0.037541
214619_at	Hs.417628	CRHR1	Corticotropin releasing hormone receptor 1	Mm.1892	2.09216	0.006896	0.0398	1.77951	0.019187	0.079137
214622_at	Hs.654479	CYP21A2	Cytochrome P450, family 21, subfamily A, polypeptide 2	Mm.440407	-9.65624	2.5e-05	0.004348	-5.72748	0.000102	0.007607
214628_at	Hs.30956	NHLH1	Nescient helix loop helix 1	Mm.2474	3.73816	0.000966	0.014428	3.02249	0.002269	0.025441
214655_at	Hs.46332	GPR6	G protein-coupled receptor 6	Mm.290693	9.03503	0.000176	0.007172	5.32142	0.000722	0.015105
214662_at	Hs.709228	WDR43	WD repeat domain 43	Mm.257762	2.99638	0.002135	0.021075	2.30108	0.007499	0.046529
214678_x_at	Hs.336681	ZFX	Zinc finger protein, X-linked	Mm.919	4.91692	0.002235	0.021597	3.20792	0.009159	0.052352
214717_at	Hs.56876	DKFZp434H1419	Hypothetical protein DKFZp434H1419		3.52322	0.007458	0.041579	3.55206	0.007252	0.04586
214723_x_at	Hs.541894	ANKRD36			4.39235	0.009525	0.047203	5.49717	0.005144	0.038661
214725_at	Hs.439040	C8orf84	Chromosome 8 open reading frame 84	Mm.131665	-2.02097	0.008051	0.043234	-2.56291	0.002142	0.024716
214735_at	Hs.146100	IPCEF1	Interaction protein for cytohesin exchange factors 1	Mm.331674	11.4904	0.000129	0.006476	10.2396	0.000167	0.008639
214738_s_at	Hs.7200	NEK9		Mm.29071	-2.45438	0.006305	0.037571	-2.63721	0.004468	0.035989
214748_at	Hs.507680	N4BP2L2	NEDD4 binding protein 2-like 2	Mm.246934	4.82186	0.000163	0.006973	4.98175	0.000146	0.008374
214751_at	Hs.467223	ZNF468	Zinc finger protein 468		2.81214	0.005813	0.036009	2.05586	0.025463	0.091985
214779_s_at	Hs.474914	SGSM3	Small G protein signaling modulator 3	Mm.274943	2.95488	0.002907	0.02476	2.70277	0.004321	0.035347
214783_s_at	Hs.530291	ANXA11	Annexin A11	Mm.294083	2.67829	0.003322	0.02661	2.72653	0.003056	0.029363
214788_x_at	Hs.591044	DDN	Dendrin	Mm.390810	22.9583	4.8e-05	0.005112	20.0281	6e-05	0.00654
214792_x_at	Hs.25348	VAMP2	Vesicle-associated membrane protein 2 (synaptobrevin 2)	Mm.28643	2.18375	0.004037	0.029561	2.00772	0.006723	0.044032
214797_s_at	Hs.445402	PCTK3	PCTAIRE protein kinase 3	Mm.28130	-8.65847	4.6e-05	0.005096	-8.49414	4.8e-05	0.006389
214803_at	Hs.124776				2.29153	0.008268	0.043931	1.91139	0.022465	0.086046
214805_at	Hs.129673	EIF4A1	Eukaryotic translation initiation factor 4A, isoform 1	Mm.371557	-5.63577	9.3e-05	0.006007	-4.34961	0.000217	0.009544
214808_at	Hs.620837				-2.38035	0.002232	0.021597	-1.94168	0.007559	0.046723
214811_at	Hs.657441	RIMBP2	RIMS binding protein 2	Mm.233996	14.0509	1.3e-05	0.004127	10.109	2.8e-05	0.005525
214817_at	Hs.164502	UNC13A	Unc-13 homolog A (C. elegans)	Mm.334606	9.69611	0.000476	0.01063	8.93967	0.000573	0.01379
214819_at	Hs.496138	IQSEC2	IQ motif and Sec7 domain 2	Mm.33027	7.84059	0.000469	0.010528	5.19147	0.001428	0.020473
214821_at	Hs.246506		Solute carrier family 25 (mitochondrial carrier; adenine nucleotide translocator), member 4		4.75253	0.01533	0.060988	6.63094	0.006803	0.044343
214822_at	Hs.495918	FAM5B	Family with sequence similarity 5, member B	Mm.329579	6.65608	6.5e-05	0.005624	5.52226	0.000112	0.007677
214823_at	Hs.8198	ZNF204	Zinc finger protein 204 pseudogene		11.1956	0.002874	0.024604	11.0019	0.002973	0.028951
214831_at	Hs.497520	MED28	ELK4, ETS-domain protein (SRF accessory protein 1)	Mm.283045	-2.69881	0.002464	0.022804	-1.97038	0.013294	0.064393
214841_at	Hs.731723	CNIH3		Mm.338083	4.72755	0.001269	0.016502	4.03651	0.002131	0.024659
214848_at	Hs.492407		Tyrosine 3-monooxygenase/tryptophan 5-monooxygenase activation protein, zeta polypeptide		4.35398	0.002218	0.021555	3.87197	0.003278	0.030496
214849_at	Hs.188757	KCTD20	Potassium channel tetramerisation domain containing 20	Mm.435	-2.00737	0.009281	0.046582	-2.24023	0.004891	0.037608
214858_at	Hs.655753	PP14571	Similar to hCG1777210		2.47334	0.003358	0.026769	1.9885	0.011314	0.058734
214859_at	Hs.483390	FSTL4	Follistatin-like 4	Mm.44518	2.90502	0.007372	0.041346	2.20267	0.024868	0.090872
214900_at	Hs.615360	ZKSCAN1	Zinc finger with KRAB and SCAN domains 1	Mm.213114	-7.47506	0.00108	0.015272	-6.53249	0.001516	0.021111
214913_at	Hs.590919	ADAMTS3	ADAM metallopeptidase with thrombospondin type 1 motif, 3	Mm.442129	8.54689	0.000515	0.010875	5.55698	0.001567	0.021406
214928_at	Hs.526594	OBSL1	Obscurin-like 1		-3.58569	0.002106	0.020912	-3.28267	0.002955	0.028874
214930_at	Hs.591208	SLITRK5	SLIT and NTRK-like family, member 5	Mm.235097	6.47096	0.00012	0.006435	5.28155	0.00022	0.009545
214933_at	Hs.501632	CACNA1A	Calcium channel, voltage-dependent, P/Q type, alpha 1A subunit	Mm.334658	9.0329	0.000529	0.010977	7.76777	0.000757	0.015401
214945_at	Hs.652193	FAM153C	Family with sequence similarity 153, member C		9.74381	5e-05	0.005179	7.25422	0.000104	0.007617
214952_at	Hs.503878	NCAM1	Neural cell adhesion molecule 1	Mm.4974	-13.3727	0.001711	0.018848	-11.9086	0.002131	0.024659
214954_at	Hs.196647	SUSD5	Sushi domain containing 5	Mm.376140	4.15543	0.005307	0.034226	4.39844	0.004449	0.035967
214956_at	Hs.468878	AAK1	AP2 associated kinase 1	Mm.221038	11.7215	0.000454	0.010372	13.4951	0.000342	0.011145
214958_s_at	Hs.632227	TMC6	Transmembrane channel-like 6	Mm.286963	-15.5666	9.5e-05	0.006014	-12.3704	0.000151	0.008427
214961_at	Hs.22287	KIAA0774	KIAA0774	Mm.244177	6.65062	0.000368	0.009522	5.35058	0.000684	0.01481
214965_at	Hs.374556	SPATA2L	Spermatogenesis associated 2-like	Mm.41459	5.34438	0.000622	0.011648	4.9679	0.000778	0.015556
214971_s_at	Hs.207459	ST6GAL1	ST6 beta-galactosamide alpha-2,6-sialyltranferase 1	Mm.149029	-6.40892	0.001556	0.018028	-6.37894	0.001575	0.021469
214978_s_at	Hs.153648	PPFIA4	Protein tyrosine phosphatase, receptor type, f polypeptide (PTPRF), interacting protein (liprin), alpha 4	Mm.295105	9.41848	0.000268	0.008551	7.69186	0.000436	0.012229
215003_at	Hs.106311	DGCR9	DiGeorge syndrome critical region gene 9		10.1153	0.000112	0.006301	6.44708	0.000345	0.011155
215005_at	Hs.140950	NECAB2	N-terminal EF-hand calcium binding protein 2	Mm.356184	5.02942	0.002181	0.02132	3.09843	0.010807	0.057391
215012_at	Hs.485628	ZNF451	Zinc finger protein 451	Mm.289103	-4.29773	0.003008	0.025238	-4.23615	0.00315	0.029862
215017_s_at	Hs.740402	FNBP1L		Mm.209491	2.84311	0.003226	0.02619	2.28183	0.009246	0.052533
215029_at	Hs.672785				-7.51604	0.000145	0.006675	-7.46249	0.000148	0.008374
215039_at	Hs.48823	LOC339524			4.33115	0.000785	0.013085	3.58657	0.001547	0.02127
[truncated: 2,688 more rows]
