# Supplementary material for: Transcriptomic Meta-Analysis of Multiple Sclerosis and Its Experimental Models
Source: PLoS One. 2014 Jan 27;9(1):e86643. doi: 10.1371/journal.pone.0086643 (PMC3903571; doi:10.1371/journal.pone.0086643)
Supplement: Table S3 — List of differentially expressed genes in multiple sclerosis based on the studies of Lindberg et al. (2004) and Tajouri et al. (2003). (XLSX) [file pone.0086643.s003.xlsx]

## Sheet: DEG Lindberg and Tajouri Human
ProbeSetID (Human)	UniGeneID (Human)	Gene Symbol (Human)	Gene Title (Human)	UniGeneID (Mus musculus)	Lindberg et al. 2004 chronic active lesions		Tajouri et al. 2003
							chronic active lesions		acute lesions
					Fold change	p-value	Fold change	p-value	Fold change	p-value
	Hs.1019	PTH1R	Parathyroid hormone 1 receptor	Mm.3542			2.7	<0.05
35081_at	Hs.111	FGF9	Fibroblast growth factor 9 (glia-activating factor)	Mm.8846	6.33	0.009
39829_at	Hs.111554	ARL4C	ADP-ribosylation factor-like 4C	Mm.27968	3.2	< 0.025
	Hs.118076	RPS4X	Ribosomal protein S4, X-linked	Mm.66			2.4	<0.05	25	<0.05
1585_at	Hs.118681	ERBB3	V-erb-b2 erythroblastic leukemia viral oncogene homolog 3 (avian)	Mm.373043	-2.61	< 0.025
35811_at	Hs.12333	RNF13	Ring finger protein 13	No homology found	-2.7	< 0.025
37780_at	Hs.12376	PCLO	Piccolo (presynaptic cytomatrix protein)	Mm.146275	2.76	< 0.025
34520_at	Hs.124161	HCN2	Hyperpolarization activated cyclic nucleotide-gated potassium channel 2	Mm.12956	2.54	< 0.025
	Hs.126221	TRAPPC10	Trafficking protein particle complex 10	Mm.27539					-16.7	<0.05
40387_at	Hs.126667	LPAR1	Lysophosphatidic acid receptor 1	Mm.4772	-3.03	< 0.025
33404_at	Hs.132902	CAP2	CAP, adenylate cyclase-associated protein, 2 (yeast)	Mm.44529	4.49	0.003
33809_at	Hs.134587	GNAI1	Guanine nucleotide binding protein (G protein), alpha inhibiting activity polypeptide 1	Mm.254629	-2.6	< 0.025
	Hs.13495	DPF2	D4, zinc and double PHD fingers family 2	Mm.2651					-17.5	<0.05
	Hs.1360	CYP2B6	Cytochrome P450, family 2, subfamily B, polypeptide 6	Mm.218749					-11.8	<0.05
	Hs.138860	ARHGAP1	Rho GTPase activating protein 1	Mm.22413					9.6	<0.05
41559_at	Hs.144725	GRAMD1B	GRAM domain containing 1B	Mm.138434	4.81	< 0.05
41827_f_at	Hs.148656	LOC91316	Glucuronidase, beta/ immunoglobulin lambda-like polypeptide 1 pseudogene	No homology found	11.81	0.003
40202_at	Hs.150557	KLF9	Kruppel-like factor 9	Mm.291595	-2.78	< 0.025
40808_at	Hs.150793	CHGA	Chromogranin A (parathyroid secretory protein 1)	Mm.4137	3.19	< 0.025
	Hs.150956	EXTL1	Exostoses (multiple)-like 1	Mm.30978			9	<0.05
	Hs.155591	FOXF1	Forkhead box F1	Mm.390071			2.3	<0.05	10.4	<0.05
32094_at	Hs.158304	CHST3	Carbohydrate (chondroitin 6) sulfotransferase 3	Mm.12866	-2.57	< 0.025
	Hs.162458	PIAS1	Protein inhibitor of activated STAT, 1	Mm.478010					-26.3	<0.05
40900_at	Hs.16355	MYH10	Myosin, heavy chain 10, non-muscle	Mm.218233	2.8	< 0.025
38484_at	Hs.167317	SNAP25	Synaptosomal-associated protein, 25kDa	Mm.45953	7.83	0.001
34809_at	Hs.167451	KIAA0999	KIAA0999 protein	Mm.219459	-2.54	< 0.025
32652_g_at	Hs.169330	TAGLN3	Transgelin 3	Mm.24183	3.76	0.009
39654_at	Hs.171142	ASPA	Aspartoacylase (Canavan disease)	Mm.293574	-2.97	< 0.025
	Hs.171939	APBA1	Amyloid beta (A4) precursor protein-binding, family A, member 1	Mm.22879					-7.1	<0.05
	Hs.173724	CKB	Creatine kinase, brain	Mm.16831			3.5	<0.05
	Hs.180909	PRDX1	Peroxiredoxin 1	Mm.30929			2.4	<0.05
	Hs.181244	HLA-A	Major histocompatibility complex, class I, A	Mm.88795					40.1	<0.05
33712_at	Hs.189810	SULT4A1	Sulfotransferase family 4A, member 1	Mm.248796	4.65	0.018
35978_at	Hs.190341	PRRG1	Proline rich Gla (G-carboxyglutamic acid) 1	Mm.211712	-2.51	< 0.025
41124_r_at	Hs.190977	ENPP2	Ectonucleotide pyrophosphatase/phosphodiesterase 2	Mm.250256	-2.65	< 0.025
	Hs.191334	UNG	Uracil-DNA glycosylase	Mm.1393			-71.4	<0.05
33353_at	Hs.192215	ADCY1	Adenylate cyclase 1 (brain)	Mm.259733	2.56	< 0.025
33728_at	Hs.194684	BSN	Bassoon (presynaptic cytomatrix protein)	Mm.20425	4.14	0.015
33764_at	Hs.198612	GABBR2	Gamma-aminobutyric acid (GABA) B receptor, 2	Mm.101909	10.17	0.006
35711_at	Hs.212606	GLS2	Glutaminase 2 (liver, mitochondrial)	Mm.30102	4.94	0.025
34208_at	Hs.21413	SLC12A5	Solute carrier family 12 (potassium-chloride transporter), member 5	Mm.252987	5.85	0.001
33345_at	Hs.21611	KIF3C	Kinesin family member 3C	Mm.7688	2.53	< 0.025
35949_at	Hs.22287	KIAA0774	KIAA0774	Mm.244177	4.46	0.018
	Hs.226755	YWHAH	Tyrosine 3-monooxygenase/tryptophan 5-monooxygenase activation protein, eta polypeptide	Mm.332314			5.3	<0.05
	Hs.22785	GABRE	Gamma-aminobutyric acid (GABA) A receptor, epsilon	Mm.391288			-24.3	<0.05
	Hs.23960	CCNB1	Cyclin B1	Mm.260114			-7.9	<0.05	-6.5	<0.05
37752_at	Hs.249718	EIF4E	Eukaryotic translation initiation factor 4E	Mm.3941	-2.51	< 0.025
	Hs.258429	ERCC5	Excision repair cross-complementing rodent repair deficiency, complementation group 5	Mm.2213			-23.2	<0.05	-55.1	<0.05
33630_s_at	Hs.26915	SPTBN2	Spectrin, beta, non-erythrocytic 2	Mm.329668	5.98	0.005
37580_at	Hs.270055	SH3GL3	SH3-domain GRB2-like 3	Mm.736	-2.79	< 0.025
37749_at	Hs.270978	MEST	Mesoderm specific transcript homolog (mouse)	Mm.335639	3.21	< 0.025
	Hs.271940	ELF4	E74-like factor 4 (ets domain transcription factor)	Mm.36808			17.5	<0.05
	Hs.274313	IGFBP6	Insulin-like growth factor binding protein 6	Mm.358609			-56.6	<0.05	-18.4	<0.05
	Hs.274402	HSPA1A	Heat shock 70kDa protein 1A	Mm.372314			19.6	<0.05
34412_s_at	Hs.283743	38596	Septin 5	Mm.20365	3.86	0.022
33942_s_at	Hs.288229	STXBP1	Syntaxin binding protein 1	Mm.278865	3.22	< 0.025
	Hs.289123	DCTN2	Dynactin 2 (p50)	Mm.167537			-125	<0.05	-28.5	<0.05
	Hs.289271	CYC1	Cytochrome c-1	Mm.29196			-9.1	<0.05	-9	<0.05
40075_at	Hs.310545	SYT1	Synaptotagmin I	Mm.289702	5.25	0.022
173_at	Hs.317632	CDH18	Cadherin 18, type 2	No homology found	3.56	0.006
	Hs.318547	PTPRJ	Protein tyrosine phosphatase, receptor type, J	Mm.330393			-12.8	<0.05	-15.4	<0.05
40500_at	Hs.322430	NDRG4	NDRG family member 4	Mm.29846	3.05	< 0.025
41107_at	Hs.323833	SNPH	Syntaphilin	Mm.39312	4.89	0.006
426_at	Hs.32405	PGR	Progesterone receptor	Mm.12798	2.51	< 0.025
642_s_at	Hs.3260	PSEN1	Presenilin 1	Mm.998	-3.07	< 0.025
39665_at	Hs.32973	GLRB	Glycine receptor, beta	Mm.275639	3.19	< 0.025
	Hs.335918	FDPS	Farnesyl diphosphate synthase (farnesyl pyrophosphate synthetase, dimethylallyltranstransferase, geranyltranstransferase)	Mm.39472					8.1	<0.05
34382_at	Hs.34780	DCX	Doublecortin	Mm.12871	2.87	< 0.025
	Hs.350927	SLC25A6	Solute carrier family 25 (mitochondrial carrier; adenine nucleotide translocator), member 6	Mm.371544			2.1	<0.05	14.1	<0.05
39288_at	Hs.365689	CADM3	Cell adhesion molecule 3	Mm.330524	2.76	<0.050
41675_at	Hs.368046	SNAP91	Synaptosomal-associated protein, 91kDa homolog (mouse)	Mm.281651	6.52	0.005
	Hs.368157	PYGB	Phosphorylase, glycogen; brain	Mm.222584			1.6	<0.05	18.2	<0.05
	Hs.369017	RAB2A	RAB2A, member RAS oncogene family	Mm.397471					5.3	<0.05
	Hs.370421	MYO7A	Myosin VIIA	Mm.1403					-250	<0.05
39650_s_at	Hs.370605	PCNXL2	Pecanex-like 2 (Drosophila)	Mm.145535	2.65	< 0.025
659_g_at	Hs.371147	THBS2	Thrombospondin 2	Mm.26688	-2.94	< 0.025
40182_s_at	Hs.371416	CARM1	Coactivator-associated arginine methyltransferase 1	Mm.178115	2.7	< 0.025
	Hs.372031	PMP22	Peripheral myelin protein 22	Mm.1237			2.9	<0.05
	Hs.374650	IFITM3	Interferon induced transmembrane protein 3 (1-8U)	Mm.141021					-58.1	<0.05
34972_s_at	Hs.375975	DNAH17	Dynein, axonemal, heavy chain 17	Mm.473893	-2.58	< 0.025
37169_at	Hs.378901	ZNF536	Zinc finger protein 536	Mm.378309	-3.41	< 0.025
39930_at	Hs.380089	EPHB6	EPH receptor B6	Mm.271976	4.89	< 0.050			63.9	<0.05
	Hs.380118	RBMX	RNA binding motif protein, X-linked	Mm.28275			-5.3	<0.05
	Hs.380271	OGG1	8-oxoguanine DNA glycosylase	Mm.43612					-19.2	<0.05
	Hs.381123	RPL21	Ribosomal protein L21	Mm.400022					6.9	<0.05
	Hs.3873	PPT1	Palmitoyl-protein thioesterase 1	Mm.277719			-71.4	<0.05	-48.9	<0.05
33800_at	Hs.391860	ADCY9	Adenylate cyclase 9	Mm.439750	3.29	< 0.025
41544_at	Hs.398157	PLK2	Polo-like kinase 2 (Drosophila)	Mm.380	2.85	< 0.025
37214_g_at	Hs.401929	DNASE1L1	Deoxyribonuclease I-like 1	Mm.20169	4.01	0.019
	Hs.406510	ATP5B	ATP synthase, H+ transporting, mitochondrial F1 complex, beta polypeptide	Mm.238973			2.6	<0.05	15.7	<0.05
34721_at	Hs.407190	FKBP5	FK506 binding protein 5	Mm.276405	-2.67	< 0.025
	Hs.408767	CRYAB	Crystallin, alpha B	Mm.178					19.3	<0.05
	Hs.409140	ATP5O	ATP synthase, H+ transporting, mitochondrial F1 complex, O subunit	Mm.297484			2.6	<0.05	4.9	<0.05
37839_at	Hs.410969	NTRK3	Neurotrophic tyrosine kinase, receptor, type 3	Mm.33496	2.85	< 0.050
	Hs.413482	C21orf33	Chromosome 21 open reading frame 33	Mm.268691			-9.4	<0.05	-19.3	<0.05
41435_at	Hs.413748	PPFIA3	Protein tyrosine phosphatase, receptor type, f polypeptide (PTPRF), interacting protein (liprin), alpha 3	No homology found	2.79	< 0.025
39619_at	Hs.416090	REEP2	Receptor accessory protein 2	Mm.293588	4.86	0.016
39526_at	Hs.416735	PAIP2B	Poly(A) binding protein interacting protein 2B	No homology found	-3.7	< 0.025
	Hs.417077	CYP51A1	Cytochrome P450, family 51, subfamily A, polypeptide 1	Mm.140158			-7.9	<0.05	-98.2	<0.05
31887_at	Hs.425633	CKMT1B	Creatine kinase, mitochondrial 1B	No homology found	3.65	0.005
34922_at	Hs.42771	CDH19	Cadherin 19, type 2	Mm.322070	-2.55	< 0.025
	Hs.431048	ABL1	C-abl oncogene 1, receptor tyrosine kinase	Mm.1318			2.3	<0.05	5.3	<0.05
38719_at	Hs.431279	NSF	N-ethylmaleimide-sensitive factor	Mm.260117	4.41	0.014
407_at	Hs.434375	PTPRB	Protein tyrosine phosphatase, receptor type, B	Mm.37213	2.72	< 0.025
32712_at	Hs.434418	MYT1L	Myelin transcription factor 1-like	Mm.253067	2.93	< 0.025
36532_at	Hs.434494	SYNJ2	Synaptojanin 2	Mm.236068	-2.52	< 0.025
40314_at	Hs.435277	SYNGR3	Synaptogyrin 3	Mm.26032	6.23	0.017
	Hs.435680	EPYC	Epiphycan	Mm.148886			-5.8	<0.05
	Hs.436061	IRF1	Interferon regulatory factor 1	Mm.105218			-17.2	<0.05	-46.3	<0.05
38516_at	Hs.436646	SCN1B	Sodium channel, voltage-gated, type I, beta	Mm.1418	3.52	0.008
670_s_at	Hs.437075	CREB5	CAMP responsive element binding protein 5	No homology found	-2.69	< 0.025
	Hs.440320	CUL5	Cullin 5	Mm.476905			-50.8	<0.05	-22.7	<0.05
31901_at	Hs.440497	KCNAB2	Potassium voltage-gated channel, shaker-related subfamily, beta member 2	Mm.388924	4.9	0.01
	Hs.441047	ADM	Adrenomedullin	Mm.1408					7.4	<0.05
39974_at	Hs.441145	ENTPD3	Ectonucleoside triphosphate diphosphohydrolase 3	Mm.76648	5.34	0.002
38870_at	Hs.441202	GFRA2	GDNF family receptor alpha 2	Mm.32619	7	< 0.050	-4.5	<0.05
	Hs.443625	COL3A1	Collagen, type III, alpha 1	Mm.249555			-14.7	<0.05	-36.1	<0.05
	Hs.443914	SOD1	Superoxide dismutase 1, soluble	Mm.276325			2	<0.05	14	<0.05
	Hs.445402	PCTK3	PCTAIRE protein kinase 3	Mm.28130					20.4	<0.05
	Hs.445403	IARS	Isoleucyl-tRNA synthetase	Mm.21118			-7.9	<0.05	-181	<0.05
33274_f_at	Hs.449585	IGL@	Immunoglobulin lambda locus	No homology found	17.76	0.007
31525_s_at	Hs.449630	HBA1	Hemoglobin, alpha 1	No homology found	-3.65	< 0.025
	Hs.463412	SGCA	Sarcoglycan, alpha (50kDa dystrophin-associated glycoprotein)	Mm.18709			-40	<0.05
	Hs.465413	CYB5A	Cytochrome b5 type A (microsomal)	Mm.31018			-8	<0.05	-111.1	<0.05
	Hs.465744	INSR	Insulin receptor	Mm.268003			-11.4	<0.05	-5.8	<0.05
36040_at	Hs.473847	SH3BGR	SH3 domain binding glutamic acid-rich protein	Mm.28638	4.92	0.017
34408_at	Hs.47517	RTN2	Reticulon 2	Mm.24142	2.86	< 0.025
33596_at	Hs.481133	SPOCK3	Sparc/osteonectin, cwcv and kazal-like domains proteoglycan (testican) 3	Mm.334552	-2.77	< 0.025
	Hs.484371	MAPK9	Mitogen-activated protein kinase 9	Mm.68933			-56.8	<0.05
	Hs.487027	EZR	Ezrin	Mm.277812			1.7	<0.05	3.5	<0.05
	Hs.487062	IGF2R	Insulin-like growth factor 2 receptor	Mm.26553			-31.9	<0.05	-66.7	<0.05
	Hs.487341	GNA12	Guanine nucleotide binding protein (G protein) alpha 12	Mm.370185			1.7	<0.05	8.5	<0.05
	Hs.494457	NINJ1	Ninjurin 1	Mm.18503					-9.7	<0.05
38402_at	Hs.496684	LAMP2	Lysosomal-associated membrane protein 2	Mm.486	-2.79	< 0.025
32090_at	Hs.497123	NMNAT2	Nicotinamide nucleotide adenylyltransferase 2	Mm.40548	6.75	0.002
32001_s_at	Hs.498494	PCSK6	Proprotein convertase subtilisin/kexin type 6	Mm.294007	-2.97	< 0.025
	Hs.498661	USP6NL	USP6 N-terminal like	Mm.40673					-1000	<0.05
36556_at	Hs.499758	RICH2	Rho-type GTPase-activating protein RICH2	Mm.134338	4.84	0.02
39780_at	Hs.500067	PPP3CB	Protein phosphatase 3 (formerly 2B), catalytic subunit, beta isoform	Mm.274432	3.43	< 0.025
39059_at	Hs.503134	DHCR7	7-dehydrocholesterol reductase	Mm.249342	-3.14	< 0.025
	Hs.503315	PRKRIR	Protein-kinase, interferon-inducible double stranded RNA dependent inhibitor, repressor of (P58 repressor)	Mm.4428					-10	<0.05
38243_at	Hs.503878	NCAM1	Neural cell adhesion molecule 1	Mm.4974	-2.81	< 0.025
	Hs.506759	ATP2A2	ATPase, Ca++ transporting, cardiac muscle, slow twitch 2	Mm.227583			2.4	<0.05
	Hs.506908	AADAC	Arylacetamide deacetylase (esterase)	Mm.24547			-22.5	<0.05	-9.3	<0.05
	Hs.511915	ENO2	Enolase 2 (gamma, neuronal)	Mm.3913			-1.7	<0.05	16.7	<0.05
	Hs.513490	ALDOA	Aldolase A, fructose-bisphosphate	Mm.275831			2	<0.05	8	<0.05
	Hs.513867	ITGAE	Integrin, alpha E (antigen CD103, human mucosal lymphocyte antigen 1; alpha polypeptide)	Mm.96			-1000	<0.05	-145.9	<0.05
	Hs.513984	FLII	Flightless I homolog (Drosophila)	Mm.339755			-107.9	<0.05	-6.3	<0.05
	Hs.514220	GRN	Granulin	Mm.1568			2.9	<0.05
	Hs.514934	CAPZA1	Capping protein (actin filament) muscle Z-line, alpha 1	Mm.19142			-333.3	<0.05	-28.6	<0.05
31814_i_at	Hs.515340	LRP3	Low density lipoprotein receptor-related protein 3	No homology found	2.88	< 0.025
	Hs.515371	CAPNS1	Calpain, small subunit 1	Mm.439782			2.7	<0.05	15.7	<0.05
40425_at	Hs.516664	EFNA1	Ephrin-A1	Mm.15675	-2.97	< 0.025
	Hs.518267	TF	Transferrin	Mm.37214			2.9	<0.05	32.7	<0.05
38008_at	Hs.518595	D4S234E	DNA segment on chromosome 4 (unique) 234 expressed sequence	Mm.7414	2.68	< 0.050
	Hs.520187	LEFTY2	Left-right determination factor 2	Mm.87078			-2.5	<0.05
38800_at	Hs.521651	STMN2	Stathmin-like 2	Mm.29580	7.88	0.02
32138_at	Hs.522413	DNM1	Dynamin 1	Mm.44736	9.13	0.009
32093_at	Hs.522898	CHD5	Chromodomain helicase DNA binding protein 5	Mm.40192	8.86	0.006
36155_at	Hs.523009	SPOCK2	Sparc/osteonectin, cwcv and kazal-like domains proteoglycan (testican) 2	Mm.153429	2.8	< 0.025
32105_f_at	Hs.523045	CAMK2G	Calcium/calmodulin-dependent protein kinase II gamma	Mm.235182	3.51	0.015
	Hs.523836	GSTP1	Glutathione S-transferase pi 1	No homology found			2.8	<0.05
	Hs.523875	INPPL1	Inositol polyphosphate phosphatase-like 1	Mm.476000			-61.2	<0.05
39026_r_at	Hs.525589	MEG3	Maternally expressed 3 (non-protein coding)	No homology found	3.92	0.003
35780_at	Hs.526594	OBSL1	Obscurin-like 1	No homology found	3.15	< 0.025
	Hs.528087	ITPKB	Inositol 1,4,5-trisphosphate 3-kinase B	Mm.132535			2.6	<0.05	19.8	<0.05
	Hs.529989	RNASET2	Ribonuclease T2	Mm.181237			-47.6	<0.05
	Hs.5308	UBA52	Ubiquitin A-52 residue ribosomal protein fusion product 1	Mm.297372			2.1	<0.05	17.8	<0.05
	Hs.531719	ADCYAP1	Adenylate cyclase activating polypeptide 1 (pituitary)	Mm.3407					-7.2	<0.05
	Hs.533273	UBA1	Ubiquitin-like modifier activating enzyme 1	Mm.1104			2.2	<0.05	48.7	<0.05
	Hs.533526	ATRX	Alpha thalassemia/mental retardation syndrome X-linked (RAD54 homolog, S. cerevisiae)	Mm.475674			-13.9	<0.05
36025_at	Hs.533719	ARHGEF17	Rho guanine nucleotide exchange factor (GEF) 17	Mm.29954	2.85	< 0.025
37067_at	Hs.535394	FAM155A	Family with sequence similarity 155, member A	Mm.268163	2.88	< 0.025
	Hs.536663	ITGB5	Integrin, beta 5	Mm.6424			5.1	<0.05
	Hs.540696	SLC6A8	Solute carrier family 6 (neurotransmitter transporter, creatine), member 8	Mm.274553					31.5	<0.05
	Hs.551713	MBP	Myelin basic protein	Mm.252063			3.4	<0.05	63.1	<0.05
	Hs.555970	SNRPN	Small nuclear ribonucleoprotein polypeptide N	Mm.274995			2	<0.05	52.4	<0.05
	Hs.567284	HIVEP1	Human immunodeficiency virus type I enhancer binding protein 1	Mm.4808			-16.9	<0.05	-52.2	<0.05
35310_at	Hs.57079	PIP4K2A	Phosphatidylinositol-5-phosphate 4-kinase, type II, alpha	Mm.313977	-2.89	< 0.025
32626_at	Hs.580300	GFPT1	Glutamine-fructose-6-phosphate transaminase 1	Mm.19893	-2.62	< 0.025
37595_at	Hs.587484			No homology found	3.14	< 0.025
	Hs.591084	FANCG	Fanconi anemia, complementation group G	Mm.23122			-20.2	<0.05	-500	<0.05
	Hs.591642	BARD1	BRCA1 associated RING domain 1	Mm.10764			-12.4	<0.05	-27.9	<0.05
1767_s_at	Hs.592317	TGFB3	Transforming growth factor, beta 3	Mm.3992	-4.05	< 0.025
	Hs.609336	CTSA	Cathepsin A	Mm.359633			1.9	<0.05	19	<0.05
	Hs.620557	ANK2	Ankyrin 2, neuronal	No homology found			-6.3	<0.05	-16.1	<0.05
41688_at	Hs.632215	PLLP	Plasma membrane proteolipid (plasmolipin)	Mm.279977	-2.56	< 0.025
	Hs.632294	ZSCAN21	Zinc finger and SCAN domain containing 21	Mm.2760					-47.6	<0.05
	Hs.632465	PI4KB	Phosphatidylinositol 4-kinase, catalytic, beta	Mm.217222			-15.9	<0.05
	Hs.632586	CXCL10	Chemokine (C-X-C motif) ligand 10	Mm.877			2.5	<0.05	16.1	<0.05
41704_at	Hs.632851	TMEM151B	Transmembrane protein 151B	Mm.329064	2.88	< 0.025
39100_at	Hs.643338	SPOCK1	Sparc/osteonectin, cwcv and kazal-like domains proteoglycan (testican) 1	Mm.379020	-2.89	< 0.025
37006_at	Hs.643431	IGJ	Immunoglobulin J polypeptide, linker protein for immunoglobulin alpha and mu polypeptides	Mm.1192	10.68	0.015
	Hs.647358	MT1L	Metallothionein 1L (gene/pseudogene)	No homology found					30.4	<0.05
	Hs.647450	PROCR	Protein C receptor, endothelial (EPCR)	Mm.3243			-23.3	<0.05	-25.6	<0.05
	Hs.651923	CNN2	Calponin 2	Mm.157770			-81.1	<0.05	-333.3	<0.05
32606_at	Hs.653664			No homology found	3.53	0.009
	Hs.654413	PSG3	Pregnancy specific beta-1-glycoprotein 3	No homology found					41.9	<0.05
	Hs.654542	BDKRB2	Bradykinin receptor B2	Mm.390475			3.1	<0.05
39331_at	Hs.654543	TUBB2A	Tubulin, beta 2A	Mm.469917	2.94	< 0.050
	Hs.654593	IL10RB	Interleukin 10 receptor, beta	Mm.4154			2.4	<0.05	5.5	<0.05
39698_at	Hs.654864	HOPX	HOP homeobox	Mm.181852	3.97	0.0001
	Hs.654933	CADPS	Ca++-dependent secretion activator	Mm.260881					-166.7	<0.05
	Hs.654951	DPM1	Dolichyl-phosphate mannosyltransferase polypeptide 1, catalytic subunit	Mm.422657			9.3	<0.05	-47.6	<0.05
	Hs.656137	ZP3	Zona pellucida glycoprotein 3 (sperm receptor)	Mm.1381					-4.6	<0.05
36750_at	Hs.657441	RIMBP2	RIMS binding protein 2	Mm.233996	3.06	< 0.025
38194_s_at	Hs.703932	IGKC	Immunoglobulin kappa constant	No homology found	52.23	0.015
985_s_at	Hs.709210	IL6R	Interleukin 6 receptor	Mm.2856	3.37	< 0.025
39646_at	Hs.709353	CACNB2	Calcium channel, voltage-dependent, beta 2 subunit	Mm.313930	3.75	0.0001
32521_at	Hs.713546	SFRP1	Secreted frizzled-related protein 1	Mm.281691	-4.23	< 0.025
36563_at	Hs.715567	COPG2IT1	COPG2 imprinted transcript 1 (non-protein coding)	No homology found	7.91	0.025
40378_at	Hs.715611	SH3GL2	SH3-domain GRB2-like 2	Mm.143603	4.45	0.001
39395_at	Hs.719101	THY1	Thy-1 cell surface antigen	Mm.3951	4.23	0.006
	Hs.7195	GABRG2	Gamma-aminobutyric acid (GABA) A receptor, gamma 2	Mm.5309			5	<0.05	11.2	<0.05
	Hs.75199	PPP2R5B	Protein phosphatase 2, regulatory subunit B\', beta isoform	Mm.118076			-11.3	<0.05
36591_at	Hs.75318	TUBA4A	Tubulin, alpha 4a	Mm.1155	5.17	0.024
	Hs.75431	ALPL	Alkaline phosphatase, liver/bone/kidney	Mm.288186					12.2	<0.05
	Hs.75835	PMM1	Phosphomannomutase 1	Mm.18939			1.7	<0.05	15.1	<0.05
	Hs.76686	GPX1	Glutathione peroxidase 1	Mm.1090			1.4	<0.05	20	<0.05
	Hs.78183	AKR1C3	Aldo-keto reductase family 1, member C3 (3-alpha hydroxysteroid dehydrogenase, type II)	Mm.41337			-4.3	<0.05
	Hs.78224	RNASE1	Ribonuclease, RNase A family, 1 (pancreatic)	Mm.235538			2.5	<0.05	20.7	<0.05
37566_at	Hs.7989	KIAA1045	KIAA1045	Mm.240965	2.87	< 0.025
	Hs.80395	MAL	Mal, T-cell differentiation protein	Mm.39040					20.8	<0.05
	Hs.80552	DPT	Dermatopontin	Mm.28935			-42	<0.05
	Hs.80756	BHMT	Betaine-homocysteine methyltransferase	Mm.329582			2.3	<0.05	17.6	<0.05
	Hs.84113	CDKN3	Cyclin-dependent kinase inhibitor 3	Mm.272394			-8.1	<0.05	-24.4	<0.05
	Hs.87752	MSN	Moesin	Mm.138876			2.9	<0.05
	Hs.8986	C1QB	Complement component 1, q subcomponent, B chain	Mm.2570			8	<0.05	18.1	<0.05
	Hs.91747	PFN2	Profilin 2	Mm.271744			4.1	<0.05
	Hs.952	SLC10A1	Solute carrier family 10 (sodium/bile acid cotransporter family), member 1	Mm.341781			2.7	<0.05	27.7	<0.05
	Hs.95990	PKLR	Pyruvate kinase, liver and RBC	Mm.383180					12	<0.05
39572_at	Hs.98262	GRIK2	Glutamate receptor, ionotropic, kainate 2	Mm.332838	2.54	< 0.025
