# Supplementary material for: Transcriptomic Meta-Analysis of Multiple Sclerosis and Its Experimental Models
Source: PLoS One. 2014 Jan 27;9(1):e86643. doi: 10.1371/journal.pone.0086643 (PMC3903571; doi:10.1371/journal.pone.0086643)
Supplement: Table S4 — List of differentially expressed genes in myelin oligodendrocyte glycoprotein-induced experimental autoimmune encephalomyelitis obtained by re-analysis of the raw data from the study of Mueller et al. (2008). (XLSX) [file pone.0086643.s004.xlsx]

## Sheet: Sheet1
ProbeSetID (Rattus norvegicus)	UniGeneID (Rattus norvegicus)	Gene Symbol (Rattus norvegicus)	GeneTitle (Rattus norvegicus)	UniGeneID (Mus musculus)	acute vs healthy			recovering vs healthy			relapsing vs healthy
					Fold change	p-value	q-value	Fold change	p-value	q-value	Fold change	p-value	q-value
rc_AI009426_at	Rn.10	Tgm2	transglutaminase 2, C polypeptide	Mm.330731	4.87974	0.000648	0.004545	-1.55101	0.00251053	0.005259	-1.08709	0.000648	0.004545
L26268_at	Rn.1000	Btg1	B-cell translocation gene 1, anti-proliferative	Mm.23811	2.83425	1.56e-05	0.000463	1.41009	0.00605182	0.009622	1.54399	1.56e-05	0.000463
L07114_at	Rn.10002	Apobec1	apolipoprotein B mRNA editing enzyme, catalytic polypeptide 1	Mm.3333	7.82941	2.95e-05	0.000677	4.82247	6.25e-07	5.8e-05	7.4454	2.95e-05	0.000677
L41685mRNA_at	Rn.100021	Supt5h	suppressor of Ty 5 homolog (S. cerevisiae)	Mm.285906	-1.317	0.133036	0.170432	-2.52117	0.000787	0.002411	1.06159	0.133036	0.170432
rc_AI060131_at	Rn.100042	Podxl2	podocalyxin-like 2	Mm.302613	-2.79466	0.000167	0.00191	-1.70455	0.00406287	0.007295	-1.63078	0.000167	0.00191
rc_AI229404_at	Rn.100044	RGD1561367	---		-2.01007	0.000567	0.004138	-1.00425	0.975544	0.371259	-1.24271	0.000567	0.004138
rc_AI104897_at	Rn.100064	Map2k3	mitogen activated protein kinase kinase 3	Mm.18494	2.5876	0.000625	0.004434	1.29609	0.0944654	0.069421	-1.23005	0.000625	0.004434
U39320_at	Rn.100120	Dnajc5	DnaJ (Hsp40) homolog, subfamily C, member 5	Mm.140761	-1.09489	0.46332	0.363118	-2.03717	0.000221	0.001084	-1.25936	0.46332	0.363118
S35751_f_at	Rn.10021	Akr1c14	aldo-keto reductase family 1, member C14	Mm.26838	-1.04962	0.739525	0.467262	-2.07181	0.00434177	0.007624	1.07874	0.739525	0.467262
U56815_at	Rn.100217	Stx6	syntaxin 6	Mm.66264	-1.21075	0.135605	0.172454	-2.08294	3.19e-05	0.000342	-1.37469	0.135605	0.172454
AA686228_at	Rn.100245	Rnf187	ring finger protein 187	Mm.476753	-1.89596	0.0161046	0.041083	-3.46842	4.2e-05	0.000399	-1.64399	0.0161046	0.041083
rc_AA943129_at	Rn.100251	Agpat3	1-acylglycerol-3-phosphate O-acyltransferase 3	Mm.141230	-2.58949	1.03e-05	0.00037	-1.5408	0.00153289	0.003775	-1.5798	1.03e-05	0.00037
U09870_at	Rn.10028	Mvp	major vault protein	Mm.228797	3.47818	1.46e-06	0.000118	2.13324	0.000155	0.000866	1.46261	1.46e-06	0.000118
rc_AA800318_at	Rn.100285	Serping1	serine (or cysteine) peptidase inhibitor, clade G, member 1	Mm.38888	3.76736	0.000449	0.003549	3.14141	8.99e-05	0.000621	1.84114	0.000449	0.003549
rc_AI169756_s_at	Rn.100336	Errfi1	ERBB receptor feedback inhibitor 1	Mm.318841	1.89281	0.00392839	0.01553	2.81613	1.44e-05	0.000219	1.53306	0.00392839	0.01553
rc_AI228669_at	Rn.10035	Slc6a1	solute carrier family 6 (neurotransmitter transporter, GABA), member 1	Mm.5260	-4.11593	0.000397	0.003305	1.38125	0.0268396	0.027799	-1.34378	0.000397	0.003305
rc_AI235254_at	Rn.100409	Neurl4	neuralized homolog 4 (Drosophila)	Mm.268347	-1.4227	0.0183777	0.045106	-2.36374	4.04e-05	0.00039	-1.58215	0.0183777	0.045106
U18942_at	Rn.10056	Adar	adenosine deaminase, RNA-specific	Mm.316628	-1.14552	0.424023	0.345691	-2.1244	0.000368	0.001491	-1.08872	0.424023	0.345691
rc_AI232691_at	Rn.10069	Lgals8	lectin, galactoside-binding, soluble, 8	Mm.476810	-1.20539	0.139983	0.17592	-2.22979	0.000132	0.000782	-1.3676	0.139983	0.17592
U16845_at	Rn.10075	Ntm	neurotrimin	Mm.283138	-3.62375	1.9e-05	0.00052	-1.201	0.15439	0.099613	-1.34438	1.9e-05	0.00052
M76426_at	Rn.10076	Dpp6	dipeptidylpeptidase 6	Mm.42078	-2.25083	0.00159623	0.008412	-3.19022	3.03e-05	0.000331	-1.6242	0.00159623	0.008412
rc_AI230228_at	Rn.100813	Psat1	phosphoserine aminotransferase 1	Mm.289936	-4.099	0.00230638	0.010734	-1.28196	0.307447	0.165611	-1.04388	0.00230638	0.010734
rc_AI100875_at	Rn.100853	Cmtm5	CKLF-like MARVEL transmembrane domain containing 5	Mm.41614	-3.05111	2.55e-05	0.000623	-1.72339	0.000339	0.001421	-1.36252	2.55e-05	0.000623
U09357_at	Rn.10088	Ptprz1	protein tyrosine phosphatase, receptor-type, Z polypeptide 1	Mm.41639	-1.91211	0.0516457	0.091249	2.11857	0.000308	0.001334	-1.02733	0.0516457	0.091249
D87839_g_at	Rn.10090	Abat	4-aminobutyrate aminotransferase	Mm.259315	-2.53298	0.000911	0.005685	-1.2495	0.20785	0.124415	-1.68556	0.000911	0.005685
X82396_at	Rn.100909	Ctsb	cathepsin B	Mm.236553	4.52986	5.25e-06	0.000248	1.50634	0.00526185	0.008721	1.87841	5.25e-06	0.000248
rc_AA963036_at	Rn.101004	Anapc5	anaphase-promoting complex subunit 5	Mm.332667	1.15444	0.646156	0.434468	-4.23129	4.18e-07	4.7e-05	-1.90267	0.646156	0.434468
rc_AI236021_at	Rn.101044	Xbp1	X-box binding protein 1	Mm.469937	2.57837	3.57e-05	0.000744	1.27251	0.0464688	0.041311	-1.32035	3.57e-05	0.000744
U22321_at	Rn.101054	Ranbp3	casein kinase 1, gamma 3	Mm.29608	-1.0064	0.973333	0.534308	-2.10216	0.000232	0.001119	-1.03661	0.973333	0.534308
rc_AI010480_at	Rn.1011	Mdh2	malate dehydrogenase 2, NAD (mitochondrial)	Mm.297096	-1.39705	0.0213918	0.050115	-2.1388	4.74e-06	0.000126	-1.70405	0.0213918	0.050115
rc_AA818016_at	Rn.101107	Kif20a	kinesin family member 20A	Mm.258846	3.58872	2.68e-05	0.000639	2.47894	0.000148	0.000838	1.83365	2.68e-05	0.000639
AA685903_at	Rn.101146	Hsp90b1	heat shock protein 90kDa beta (Grp94), member 1	Mm.87773	-1.01318	0.960894	0.531387	-5.59708	3.47e-05	0.000358	-1.60718	0.960894	0.531387
rc_AA799861_g_at	Rn.101159	Irf7	interferon regulatory factor 7	Mm.3233	2.41183	0.000133	0.001665	1.07197	0.445093	0.21657	1.13497	0.000133	0.001665
rc_AA851330_at	Rn.101181	Maea	macrophage erythroblast attacher	Mm.281642	-1.08516	0.77431	0.478532	-3.32796	8.64e-07	6.4e-05	-1.55514	0.77431	0.478532
rc_AI176856_at	Rn.10125	Cyp1b1	cytochrome P450, family 1, subfamily b, polypeptide 1	Mm.214016	4.47756	0.000383	0.003237	2.96687	0.00152727	0.003769	-1.27306	0.000383	0.003237
U33314_at	Rn.10128	Pak3	p21 protein (Cdc42/Rac)-activated kinase 3	Mm.40035	-2.16257	0.000426	0.003436	1.26118	0.101044	0.072839	-1.17646	0.000426	0.003436
M58369_at	Rn.10130	Pnlip	pancreatic lipase	Mm.20407	-1.57563	0.00646945	0.021926	5.62322	1.4e-06	7.5e-05	4.43549	0.00646945	0.021926
rc_AA893717_at	Rn.101301	Racgap1	Rac GTPase-activating protein 1	Mm.273804	2.16076	4.21e-05	0.000826	1.32872	0.0134308	0.016854	1.00736	4.21e-05	0.000826
D70817_at	Rn.10133	Cplx1	complexin 1	Mm.5195	-3.77154	4.37e-05	0.000842	-3.9287	1.19e-06	7.2e-05	-2.5696	4.37e-05	0.000842
rc_AI175087_at	Rn.10137	Ptafr	platelet-activating factor receptor	Mm.89389	10.7403	4.2e-07	6.1e-05	6.82566	5.54e-08	2.1e-05	3.08155	4.2e-07	6.1e-05
U22414_at	Rn.10139	Ccl3	chemokine (C-C motif) ligand 3	Mm.1282	10.5415	0.000126	0.001616	2.56353	0.000173	0.000931	2.18638	0.000126	0.001616
U66723_s_at	Rn.10140	Slc28a2	solute carrier family 28 (sodium-coupled nucleoside transporter), member 2	Mm.29510	5.83316	2.7e-05	0.000643	-1.46014	0.027998	0.028652	-1.00195	2.7e-05	0.000643
rc_AI072426_at	Rn.101460 /// Rn.200086	---	---		-1.78148	0.00841518	0.026188	-2.4355	2.76e-05	0.000316	-1.65892	0.00841518	0.026188
X52815cds_f_at	Rn.101464	Actg1 /// LOC100361457 /// LOC684969	actin, gamma 1	Mm.426706	1.74032	0.0268381	0.058815	-2.38858	0.000217	0.001076	1.13082	0.0268381	0.058815
rc_AA818658_at	Rn.10148	Hbegf	Heparin-binding EGF-like growth factor	Mm.289681	2.20662	0.00433399	0.016663	-1.22401	0.299664	0.162582	-2.27644	0.00433399	0.016663
U32577_at	Rn.10156	Hnrnpm	heterogeneous nuclear ribonucleoprotein M		1.13081	0.612564	0.422421	-2.39889	0.000445	0.001688	1.13217	0.612564	0.422421
U09957_at	Rn.10157	Slc14a2	solute carrier family 14 (urea transporter), member 2	Mm.44158	1.11831	0.458053	0.361075	2.24134	0.000671	0.002163	1.04987	0.458053	0.361075
rc_AI235899_at	Rn.101585	RGD1309621	Similar to hypothetical protein FLJ10652	Mm.333515	2.19755	0.000625	0.004434	1.25674	0.103007	0.073831	-1.09986	0.000625	0.004434
M75153_at	Rn.1016	Rab11a	RAB11a, member RAS oncogene family	Mm.1387	1.72253	0.028914	0.061816	2.10275	0.000693	0.002212	-1.07377	0.028914	0.061816
U28356_at	Rn.10160	Ptpn7	protein tyrosine phosphatase, non-receptor type 7	Mm.258388	2.24457	0.000154	0.001821	1.88876	0.00119036	0.003173	1.14568	0.000154	0.001821
rc_AI012109_at	Rn.101608	Lsp1	lymphocyte-specific protein 1	Mm.234003	12.7489	2.92e-08	1.9e-05	1.41983	0.00074	0.002322	1.60695	2.92e-08	1.9e-05
U38376_s_at	Rn.10162	Pla2g4a	phospholipase A2, group IVA (cytosolic, calcium-dependent)	Mm.4186	3.17929	0.000224	0.002262	1.31124	0.153113	0.099038	1.60952	0.000224	0.002262
U28938_at	Rn.10163	Ptpro	protein tyrosine phosphatase, receptor type, O	Mm.186361	2.25228	0.000356	0.003084	3.3357	1.14e-06	7e-05	2.03933	0.000356	0.003084
rc_AA899762_at	Rn.101639	Pepd	peptidase D	Mm.69751	1.73207	0.0605811	0.102006	-3.04928	1.37e-05	0.000214	1.34634	0.0605811	0.102006
H31700_at	Rn.101730	Rab3gap2	RAB3 GTPase activating protein subunit 2		-1.35106	0.143069	0.178077	-2.0859	0.00013	0.000774	-1.29537	0.143069	0.178077
rc_AI235507_at	Rn.101733	---	Homeobox C9	Mm.4765	-2.36356	0.00114853	0.006696	1.77638	4.95e-05	0.000441	-1.02699	0.00114853	0.006696
U31367_at	Rn.10174	Mal	mal, T-cell differentiation protein	Mm.39040	-2.25826	0.000788	0.00515	-1.81591	0.00015	0.000846	-2.10298	0.000788	0.00515
rc_AI010662_at	Rn.101776	RGD1310348	similar to Ser/Thr-rich protein T10 in DGCR region	Mm.265990	-2.20173	7.69e-05	0.001177	-1.94478	4.61e-05	0.00042	-1.66703	7.69e-05	0.001177
rc_AI170773_at	Rn.101803	Eif4g1	eukaryotic translation initiation factor 4 gamma, 1	Mm.260256	1.12023	0.498808	0.378653	-2.55251	1.12e-05	0.000194	-1.54585	0.498808	0.378653
rc_AI237618_at	Rn.101805	RGD1310686	similar to chromosome 16 open reading frame 5	Mm.157648	-2.43152	7.96e-06	0.000312	-1.2515	0.0239924	0.025635	-1.63648	7.96e-06	0.000312
rc_AI007614_at	Rn.101820	Map4k4	Mitogen-activated protein kinase kinase kinase kinase 4		-1.13614	0.740106	0.467504	2.45352	0.00349842	0.00659	-1.03206	0.740106	0.467504
rc_AI009669_at	Rn.101878	Ms4a11	membrane-spanning 4-domains, subfamily A, member 11	Mm.290390	9.52384	6.07e-06	0.000268	1.40379	0.00222801	0.004842	3.37291	6.07e-06	0.000268
H32169_at	Rn.101880	Cfl2	cofilin 2, muscle	Mm.276826	-1.69695	0.0457896	0.084307	-3.67927	9.74e-06	0.000181	-2.26842	0.0457896	0.084307
rc_AI070369_at	Rn.101918	Wdsub1	WD repeat, sterile alpha motif and U-box domain containing 1	Mm.288734	1.61193	0.349745	0.308471	3.44324	0.00148871	0.003701	5.84661	0.349745	0.308471
rc_AI179080_at	Rn.101929	Hnrnpc	Heterogeneous nuclear ribonucleoprotein C (C1/C2)	Mm.427321	1.75977	0.112023	0.152764	2.95418	0.000144	0.000825	-1.26037	0.112023	0.152764
rc_AI112636_at	Rn.101932	Upp1	uridine phosphorylase 1	Mm.4610	3.62325	2.73e-05	0.000647	1.16026	0.0716914	0.056742	1.22302	2.73e-05	0.000647
rc_AI010372_at	Rn.101943	Naaa	N-acylethanolamine acid amidase	Mm.28890	2.07686	0.00216747	0.01033	1.81531	0.00071	0.00225	2.94098	0.00216747	0.01033
rc_AI145322_at	Rn.101945	RGD1560394	RGD1560394	Mm.4923	-2.32106	0.00825401	0.025891	-1.00872	0.952445	0.365603	-1.12406	0.00825401	0.025891
rc_AI101462_at	Rn.101957	Clptm1l	CLPTM1-like	Mm.30099	1.34638	0.302105	0.282334	2.45029	0.00357266	0.00669	-1.50433	0.302105	0.282334
U27558_at	Rn.10196	Kcnj10	potassium inwardly-rectifying channel, subfamily J, member 10	Mm.254563	-2.4782	0.000683	0.004678	-3.60364	4.28e-05	0.000403	-1.8721	0.000683	0.004678
rc_AI105189_at	Rn.101965	Acn9	ACN9 homolog (S. cerevisiae)	Mm.476946	-1.95925	0.000952	0.005857	-2.237	1.21e-05	0.000202	-1.74143	0.000952	0.005857
rc_AI030932_at	Rn.101967	Plin2	adipose differentiation related protein	Mm.381	9.53482	1.31e-05	0.000426	1.16368	0.265352	0.148899	2.31571	1.31e-05	0.000426
rc_AI101465_at	Rn.102003	Sec24b	SEC24 family, member B (S. cerevisiae)	Mm.192303	1.25432	0.119703	0.159587	-2.13165	1.93e-05	0.000264	-1.48828	0.119703	0.159587
J05499_at	Rn.10202	Gls2	glutaminase 2 (liver, mitochondrial)	Mm.30102	-2.34774	3.28e-05	0.000718	-1.53011	0.000696	0.002217	-1.76863	3.28e-05	0.000718
rc_AI169176_at	Rn.102027	Shisa5	shisa homolog 5 (Xenopus laevis)	Mm.196533	2.75891	7.9e-06	0.000311	-1.046	0.632501	0.277819	1.03307	7.9e-06	0.000311
U68562mRNA#2_s_at	Rn.102058	Hspd1	heat shock protein 1 (chaperonin)	Mm.1777	1.13015	0.559512	0.402822	-2.54711	0.000335	0.001408	-1.31421	0.559512	0.402822
rc_AI236972_at	Rn.102059	Hsd17b11	hydroxysteroid (17-beta) dehydrogenase 11	Mm.46019	-1.03351	0.776827	0.479254	-2.97946	6.57e-06	0.000148	-2.05126	0.776827	0.479254
U24441_at	Rn.10209	Mmp9	matrix metallopeptidase 9	Mm.4406	2.45961	0.00132452	0.007375	1.03905	0.655961	0.284977	-1.12912	0.00132452	0.007375
rc_AI137259_at	Rn.10211	Lss	Lanosterol synthase (2,3-oxidosqualene-lanosterol cyclase)	Mm.55075	-2.03721	0.000861	0.005454	-2.95236	3.65e-06	0.000115	-2.42572	0.000861	0.005454
rc_AI171870_at	Rn.102111	Mrpl2	mitochondrial ribosomal protein L2	Mm.391007	1.06214	0.736902	0.466535	-2.31722	6.88e-05	0.000531	-1.27819	0.736902	0.466535
rc_AA945611_at	Rn.102157	RGD1563861 /// RGD1564963 /// Rpl10	ribosomal protein L10		1.9846	0.00188421	0.009395	2.21208	0.00036	0.001476	1.28304	0.00188421	0.009395
X92097_at	Rn.1022	Tmed2	transmembrane emp24 domain trafficking protein 2	Mm.425279	1.31227	0.404094	0.33551	-3.76168	1.03e-05	0.000186	-1.19496	0.404094	0.33551
rc_AA851281_at	Rn.102202	Rpl7l1	ribosomal protein L7-like 1	Mm.218533	1.07766	0.700017	0.454048	-2.03387	3.92e-05	0.000384	-1.2115	0.700017	0.454048
AF036761_g_at	Rn.1023	LOC681458 /// Scd /// Scd1 /// Scd4	similar to stearoyl-coenzyme A desaturase 3 /// stearoyl-CoA desaturase (delta-9-desaturase) /// stearoyl-Coenzyme A desaturase 1 /// stearoyl-coenzyme A desaturase 4	Mm.267377	-4.77335	0.0301568	0.063579	-9.64306	1.41e-06	7.5e-05	-2.9794	0.0301568	0.063579
rc_AA998575_at	Rn.102398	---	---		-4.96738	9.82e-07	9.7e-05	-2.55236	2.73e-05	0.000315	-1.66275	9.82e-07	9.7e-05
rc_AI170442_at	Rn.102412	Dstn /// Dstnl1	destrin	Mm.28919	1.19261	0.327759	0.297186	-3.03501	2.2e-06	9.3e-05	-1.69095	0.327759	0.297186
AF072411_g_at	Rn.102418	Cd36 /// LOC100365047 /// LOC685953 /// RGD1562323 /// RGD1565355	CD36 molecule (thrombospondin receptor)	Mm.18628	17.1011	4.42e-05	0.000846	-1.60198	0.00261965	0.005406	-1.24511	4.42e-05	0.000846
AA799322_at	Rn.102424	Pdhb	pyruvate dehydrogenase (lipoamide) beta	Mm.301527	-2.27083	0.00743086	0.02411	-5.73188	1.7e-05	0.000244	-2.40555	0.00743086	0.02411
X89383_at	Rn.10245	Snrk	SNF related kinase	Mm.257989	-1.26874	0.190827	0.213109	-2.12586	0.00195048	0.004447	-1.04349	0.190827	0.213109
rc_AI059916_f_at	Rn.10247	Stat3	signal transducer and activator of transcription 3	Mm.249934	2.11666	0.000711	0.004812	2.18115	3.21e-05	0.000343	2.12101	0.000711	0.004812
rc_AA818342_at	Rn.1026	---	---		2.2222	0.00476466	0.017768	-1.13993	0.480655	0.228675	-1.70055	0.00476466	0.017768
U35890_at	Rn.10266	Galnt1	UDP-N-acetyl-alpha-D-galactosamine:polypeptide N-acetylgalactosaminyltransferase 1 (GalNAc-T1)	Mm.30249	-1.10621	0.640112	0.432132	-2.22035	0.000233	0.001122	-1.15196	0.640112	0.432132
rc_AI137060_at	Rn.10278	Ptprj	protein tyrosine phosphatase, receptor type, J	Mm.330393	2.33344	7.95e-05	0.001198	1.22709	0.0201807	0.022582	1.29185	7.95e-05	0.001198
L24374_at	Rn.10282	Mmp7	matrix metallopeptidase 7	Mm.4825	3.31889	1.36e-05	0.000434	1.34922	0.160925	0.102673	1.86151	1.36e-05	0.000434
rc_AI233828_at	Rn.102840	Man2b1	mannosidase, alpha, class 2B, member 1	Mm.4219	2.45393	1.27e-05	0.000421	1.3004	0.0786848	0.06076	1.70749	1.27e-05	0.000421
U53706_at	Rn.10288	Mvd	mevalonate (diphospho) decarboxylase	Mm.28146	-1.36535	0.0144799	0.038188	-2.36042	1.29e-05	0.000206	-1.403	0.0144799	0.038188
rc_AI070390_at	Rn.102945	Myt1	myelin transcription factor 1	Mm.458718	-1.03944	0.955624	0.529875	4.09059	0.000109	0.000699	4.1661	0.955624	0.529875
V01216_at	Rn.10295	Orm1	orosomucoid 1	Mm.14173	2.2462	0.000132	0.001657	1.05242	0.566118	0.256856	1.2255	0.000132	0.001657
rc_AA874999_at	Rn.103030	Sec61b	Sec61 beta subunit	Mm.20188	2.33189	6.98e-05	0.001107	1.04038	0.750124	0.3124	1.12185	6.98e-05	0.001107
X03015_at	Rn.10306	Cd8a	CD8a molecule	Mm.1858	2.04825	0.000264	0.002528	-1.08809	0.381587	0.193638	1.75969	0.000264	0.002528
M00001_i_at	Rn.10308	Apoa1	apolipoprotein A-I		-2.2627	0.00089	0.005588	-1.22552	0.365279	0.187691	1.26707	0.00089	0.005588
rc_AI171603_at	Rn.103114	Ogn	osteoglycin	Mm.4258	-2.99404	0.00088	0.005548	-1.53225	0.0320176	0.031573	-1.67779	0.00088	0.005548
M15562_at	Rn.103146	RT1-Da	RT1 class II, locus Da	Mm.15680	29.7313	5.49e-08	2.2e-05	17.1915	3.12e-07	4.7e-05	12.5554	5.49e-08	2.2e-05
S74257_g_at	Rn.103148	LOC290595	hypothetical gene supported by AF152002	Mm.271619	1.32685	0.250484	0.252039	2.26589	9.43e-05	0.000643	1.42546	0.250484	0.252039
U37142_at	Rn.10315	Bcan	brevican	Mm.4598	-6.5038	1.28e-05	0.000423	-1.80483	0.0110732	0.014729	1.35126	1.28e-05	0.000423
rc_AI169159_at	Rn.103171	Atp6v1e1	ATPase, H+ transporting, lysosomal V1 subunit E1	Mm.29045	-1.37234	0.0242694	0.054699	-2.19462	8.48e-05	0.000602	-1.52258	0.0242694	0.054699
X54617mRNA_s_at	Rn.103179	RGD1309537	similar to Myosin regulatory light chain 2-A, smooth muscle isoform (Myosin RLC-A)	Mm.261329	3.25821	6.54e-05	0.001067	2.02321	0.00122222	0.003235	1.26971	6.54e-05	0.001067
rc_AI071861_at	Rn.10318	Bmp4	bone morphogenetic protein 4	Mm.6813	-2.17616	0.00163361	0.008536	2.12833	0.0027204	0.005553	1.01992	0.00163361	0.008536
rc_AA963324_at	Rn.103195	Tmem179b	transmembrane protein 179B	Mm.45155	2.61921	0.00101067	0.006138	-1.15087	0.148313	0.096749	1.31754	0.00101067	0.006138
rc_AI111951_at	Rn.103205	Nipsnap1	4-nitrophenylphosphatase domain and non-neuronal SNAP25-like protein homolog 1 (C. elegans)	Mm.293716	-1.38021	0.0474544	0.086292	-2.57242	0.00131322	0.003401	-1.19864	0.0474544	0.086292
X66974_at	Rn.10321	Calb2	calbindin 2	Mm.2755	-3.06787	5.86e-06	0.000262	-1.59693	0.00302295	0.005961	-1.81451	5.86e-06	0.000262
X53378cds_s_at	Rn.103229	LOC683961 /// LOC684988 /// Rps13	ribosomal protein S13	Mm.14798	2.15286	0.000481	0.003722	1.7742	0.000889	0.002608	1.4408	0.000481	0.003722
S78284_s_at	Rn.10323	Bcl2l1	Bcl2-like 1	Mm.238213	-1.05702	0.786594	0.482195	-2.19345	0.00112669	0.003059	1.10712	0.786594	0.482195
rc_AI105105_at	Rn.103357	Ehbp1l1	EH domain binding protein 1-like 1	Mm.210447	2.70316	3.98e-05	0.000802	-1.0494	0.510077	0.238742	1.19744	3.98e-05	0.000802
rc_AI102073_at	Rn.103382	Mal2	mal, T-cell differentiation protein 2	Mm.410994	-2.32851	0.000112	0.001488	-1.51017	0.000308	0.001334	-1.93128	0.000112	0.001488
rc_AI029183_s_at	Rn.10346	Gja1	gap junction protein, alpha 1	Mm.378921	-2.45832	0.0434939	0.081469	-5.2837	6.49e-05	0.000516	-1.31341	0.0434939	0.081469
X54531mRNA_at	Rn.10354	Dnm1	dynamin 1	Mm.44736	-2.41695	0.00141389	0.007698	-1.07442	0.370828	0.189786	-1.59998	0.00141389	0.007698
rc_AI177354_at	Rn.103651	---	---		2.01018	0.000709	0.004805	-1.12974	0.205778	0.123494	1.03828	0.000709	0.004805
X57514_at	Rn.10366	Gabrg1	gamma-aminobutyric acid (GABA) A receptor, gamma 1	Mm.255292	-2.13592	0.000584	0.004238	-1.58354	0.00329379	0.006322	-1.36799	0.000584	0.004238
M81142_s_at	Rn.10369	Gabrg3	gamma-aminobutyric acid (GABA) A receptor, gamma 3	Mm.434343	-1.09607	0.310207	0.286815	-2.25723	0.00678371	0.010379	-1.25819	0.310207	0.286815
rc_AI070584_at	Rn.10371	Mmp14	matrix metallopeptidase 14 (membrane-inserted)	Mm.280175	4.02401	3.26e-07	5.8e-05	1.59565	0.00141458	0.003573	1.25381	3.26e-07	5.8e-05
X52711_at	Rn.10373	Mx1	myxovirus (influenza virus) resistance 1		1.70726	0.011593	0.032749	2.01176	0.013028	0.016503	1.5541	0.011593	0.032749
rc_AI176185_at	Rn.103750	Fos	FBJ osteosarcoma oncogene	Mm.246513	2.88176	0.000713	0.004814	1.6264	0.0466487	0.041416	-1.16645	0.000713	0.004814
rc_AI009484_at	Rn.103770	Gsn	gelsolin	Mm.21109	-1.4487	0.00840089	0.026162	-2.20848	3.78e-05	0.000376	-1.36787	0.00840089	0.026162
rc_AA817722_at	Rn.103790	Ctnna1	catenin (cadherin associated protein), alpha 1	Mm.18962	1.20387	0.339687	0.303354	-2.95667	2.22e-05	0.000285	-1.37858	0.339687	0.303354
rc_AA925359_at	Rn.103854	Smndc1	Survival motor neuron domain containing 1	Mm.313687	1.07304	0.743113	0.46831	2.20706	0.00361604	0.006745	-1.1241	0.743113	0.46831
Z29649_at	Rn.10395	Prx	periaxin	Mm.10119	1.00541	0.984187	0.537004	-1.70346	0.0543199	0.046229	-3.4723	0.984187	0.537004
rc_AA893235_at	Rn.1040	G0s2	G0/G1switch 2	Mm.439721	2.4103	0.00274576	0.012158	-1.08069	0.297721	0.161793	-1.05914	0.00274576	0.012158
rc_AI179264_at	Rn.104043	Creb3	cAMP responsive element binding protein 3	Mm.12407	1.12581	0.611864	0.422152	-2.98981	2.02e-07	3.8e-05	-1.79783	0.611864	0.422152
X96790_at	Rn.10409	Grm7	glutamate receptor, metabotropic 7	Mm.240881	-1.07955	0.751089	0.471082	-2.67883	0.00353866	0.006637	1.07673	0.751089	0.471082
rc_AI229630_at	Rn.104193	---	---	Mm.28765	2.20975	0.016072	0.041014	2.36583	0.0007	0.002225	-1.43169	0.016072	0.041014
X04070_at	Rn.10444	Gjb1	gap junction protein, beta 1	Mm.21198	-1.81253	0.00193391	0.009542	-2.09443	0.000357	0.00147	-1.36931	0.00193391	0.009542
rc_AA866454_at	Rn.104487	Tmem214	transmembrane protein 214	Mm.205169	-1.05285	0.804975	0.487867	-2.94277	5.3e-07	5.2e-05	-1.45168	0.804975	0.487867
rc_AI013247_at	Rn.104497	Tagln2	transgelin 2	Mm.271711	3.24119	0.000201	0.002133	-1.2047	0.102524	0.073575	-1.12681	0.000201	0.002133
Z11558_at	Rn.10454	Gmfb	glia maturation factor, beta	Mm.87312	-1.05351	0.792872	0.484523	-2.30481	0.000764	0.002364	-1.2101	0.792872	0.484523
AA800560_at	Rn.104556	Adipor1	adiponectin receptor 1	Mm.259976	1.07447	0.628489	0.427895	-2.4237	5.21e-06	0.00013	-1.55539	0.628489	0.427895
rc_AI231127_at	Rn.1046	Tgfbi	transforming growth factor, beta induced		4.3132	0.000461	0.003616	-1.96254	0.0152347	0.018515	-3.73332	0.000461	0.003616
X78848cds_f_at	Rn.10460	Gsta3	glutathione S-transferase A3		-2.35387	0.000727	0.004888	-2.55841	0.000519	0.001844	-1.13329	0.000727	0.004888
rc_AI175515_at	Rn.104631	Ctsa	cathepsin A	Mm.359633	2.70914	3.34e-05	0.000722	-1.12965	0.174586	0.109336	1.09002	3.34e-05	0.000722
rc_AI137163_at	Rn.104665	Il16	interleukin 16	Mm.10137	2.06545	0.0185335	0.045395	1.3941	0.202743	0.122211	-1.34122	0.0185335	0.045395
rc_AA817672_s_at	Rn.1047	Slc27a1	solute carrier family 27 (fatty acid transporter), member 1	Mm.38165	-1.45372	0.0201161	0.047953	-2.58581	1.55e-06	7.8e-05	-1.57158	0.0201161	0.047953
rc_AI010262_at	Rn.10471	Il4ra	interleukin 4 receptor, alpha	Mm.233802	4.04952	3.67e-05	0.000758	1.56915	0.0018868	0.004351	1.51752	3.67e-05	0.000758
rc_AA819415_at	Rn.104756	Clic4	---		1.5231	0.191546	0.213544	-2.67861	3.65e-05	0.000368	-1.57555	0.191546	0.213544
X54096_at	Rn.10481	Lcat	lecithin cholesterol acyltransferase	Mm.1593	-2.30362	0.00207383	0.010028	1.25076	0.20598	0.123585	1.61888	0.00207383	0.010028
rc_AI228850_s_at	Rn.10484	Map2	microtubule-associated protein 2	Mm.256966	-2.07486	0.105757	0.147048	-6.00109	3.1e-05	0.000335	-1.61302	0.105757	0.147048
U46118_at	Rn.10489	Cyp3a9	cytochrome P450, family 3, subfamily a, polypeptide 9	Mm.289886	-2.41223	0.000446	0.003535	1.14309	0.331259	0.174726	-1.06367	0.000446	0.003535
rc_AI071867_at	Rn.104893	Ptdss2	phosphatidylserine synthase 2	Mm.293591	-1.32595	0.0116637	0.032877	-2.2722	3.32e-06	0.000109	-1.37125	0.0116637	0.032877
rc_AI170353_at	Rn.104930	S100a11	S100 calcium binding protein A11 (calizzarin)	Mm.461603	14.9769	5.69e-06	0.000258	1.45584	0.105301	0.075074	1.14981	5.69e-06	0.000258
S50461_s_at	Rn.10497	Gna12	guanine nucleotide binding protein, alpha 12	Mm.370185	-1.41823	0.151911	0.184912	-3.44	2.79e-05	0.000318	-1.04614	0.151911	0.184912
rc_AA858804_s_at	Rn.104990	Lta4h	leukotriene A4 hydrolase	Mm.271071	2.78613	2.3e-05	0.000585	1.10467	0.349135	0.181554	-1.47232	2.3e-05	0.000585
rc_AA957270_at	Rn.105040	Tnfrsf12a	tumor necrosis factor receptor superfamily, member 12a	Mm.28518	3.61777	0.00515542	0.01873	-1.1533	0.267597	0.149804	1.2886	0.00515542	0.01873
rc_AA926129_at	Rn.105052	Slfn2	schlafen 2	Mm.278689	5.52271	2.61e-06	0.000173	2.48266	2.69e-05	0.000312	2.37214	2.61e-06	0.000173
U55816_at	Rn.10513	Slc12a5	solute carrier family 12 (potassium-chloride transporter), member 5	Mm.252987	-2.43747	0.000378	0.00321	-1.21283	0.234544	0.13594	-1.54817	0.000378	0.00321
rc_AI170279_at	Rn.105204	Slc30a7	solute carrier family 30 (zinc transporter), member 7	Mm.37586	2.47863	9.97e-06	0.000364	1.56511	0.000275	0.001247	1.2187	9.97e-06	0.000364
rc_AA892496_at	Rn.10521	Chn2	---	Mm.321147	-2.67819	0.000428	0.003444	1.73836	0.00252827	0.005278	1.43348	0.000428	0.003444
rc_AA849092_at	Rn.105304	Atf1	activating transcription factor 1	Mm.432097	1.79093	0.0371427	0.073258	2.20895	0.00107158	0.002948	1.31749	0.0371427	0.073258
rc_AA998957_at	Rn.105437	Ppfia3	Protein tyrosine phosphatase, receptor type, f polypeptide (PTPRF), interacting protein (liprin), alpha 3		-2.19849	0.000459	0.00361	-1.80592	0.000419	0.00162	-1.3706	0.000459	0.00361
S42358_s_at	Rn.10545	Slc6a11	solute carrier family 6 (neurotransmitter transporter, GABA), member 11	Mm.44683	-1.31828	0.180688	0.206344	-2.08734	0.00805849	0.011743	1.18157	0.180688	0.206344
rc_AA817685_at	Rn.1055	Cyb5a	cytochrome b5 type A (microsomal)	Mm.31018	-3.1628	0.0460276	0.084536	2.69489	0.0598093	0.049679	-3.51474	0.0460276	0.084536
X13167cds_s_at	Rn.10550	Nfia	nuclear factor I/A	Mm.31274	-1.82449	0.0370848	0.073215	-3.26595	0.000524	0.001852	-1.02127	0.0370848	0.073215
U84410_s_at	Rn.10562	Casp3	caspase 3	Mm.34405	-1.06938	0.781808	0.480653	2.01704	0.0132295	0.016671	-1.22281	0.781808	0.480653
rc_AI230721_i_at	Rn.105641	Cntnap5a /// Myl6 /// Myl6b /// Myl6l /// RGD1559821	myosin, light chain 6, alkali, smooth muscle and non-muscle /// myosin, light chain 6B, alkali, smooth muscle and non-muscle /// myosin, light polypeptide 6, alkali, smooth muscle and non-muscle-like		2.28588	0.000354	0.003074	-2.66558	8.56e-06	0.00017	-1.15869	0.000354	0.003074
rc_AA996499_at	Rn.105647	C1qa	complement component 1, q subcomponent, A chain	Mm.439957	3.59896	0.00105648	0.006309	5.68593	2.85e-08	1.8e-05	8.87863	0.00105648	0.006309
rc_AA818877_at	Rn.105655	Fhod1	formin homology 2 domain containing 1	Mm.87724	2.2368	6.66e-05	0.00108	1.76928	0.000256	0.00119	1.29485	6.66e-05	0.00108
rc_AI176500_at	Rn.105658	Nid1	Nidogen 1	Mm.4691	-1.03604	0.8967	0.513243	-1.7779	0.000338	0.001418	-2.35263	0.8967	0.513243
rc_AI060017_at	Rn.1057	Lcp2	lymphocyte cytosolic protein 2	Mm.265350	8.79175	7.68e-07	8.8e-05	3.60171	1.73e-06	8.2e-05	4.00981	7.68e-07	8.8e-05
rc_AI639103_s_at	Rn.105775	---	---		5.00296	0.00092	0.005726	2.29289	0.00994163	0.013628	1.0582	0.00092	0.005726
rc_AA924607_at	Rn.105782	---	---		-2.24462	0.00189414	0.009415	1.24794	0.104162	0.074466	-1.253	0.00189414	0.009415
X14181cds_r_at	Rn.105821	Rpl18a	ribosomal protein L18A	Mm.379251	1.3947	0.216979	0.230509	-2.14851	0.000339	0.001421	1.46937	0.216979	0.230509
rc_AI177645_at	Rn.105838	Fermt3	fermitin family homolog 3 (Drosophila)	Mm.157591	6.06614	6.35e-07	7.9e-05	2.03123	2.85e-05	0.000321	2.09292	6.35e-07	7.9e-05
U17035_s_at	Rn.10584	Cxcl10	chemokine (C-X-C motif) ligand 10	Mm.877	8.61098	6.81e-05	0.001094	5.32515	0.000112	0.00071	1.82001	6.81e-05	0.001094
rc_AI044920_at	Rn.105840	Clasp1	cytoplasmic linker associated protein 1		-1.68104	0.0179603	0.044418	-2.07916	2.64e-05	0.000307	-1.39783	0.0179603	0.044418
AB012933_g_at	Rn.105862	Acsl5	acyl-CoA synthetase long-chain family member 5	Mm.292056	2.76626	0.00103449	0.006235	2.54268	0.00064	0.002094	1.32428	0.00103449	0.006235
S50879_at	Rn.105879	Ache	acetylcholinesterase		-2.91652	3.65e-05	0.000755	-3.12335	4.85e-06	0.000128	-2.11505	3.65e-05	0.000755
rc_AA946479_at	Rn.105890	Fam49b	family with sequence similarity 49, member B	Mm.246108	2.33562	1.64e-05	0.000472	2.04106	2.4e-05	0.000296	1.87254	1.64e-05	0.000472
rc_AA799571_at	Rn.105907	RGD1310313	transmembrane protein 59		-1.43784	0.032752	0.066969	-2.79424	2.07e-05	0.000274	-1.2722	0.032752	0.066969
rc_AI104173_at	Rn.105919	Slc11a1	solute carrier family 11 (proton-coupled divalent metal ion transporters), member 1	Mm.2913	4.73788	4.51e-06	0.00023	1.36784	0.00180234	0.004218	1.34222	4.51e-06	0.00023
D10666_at	Rn.105934	Vsnl1	visinin-like 1	Mm.27005	-2.86783	2.38e-06	0.000165	-2.75566	4.01e-07	4.7e-05	-2.34256	2.38e-06	0.000165
rc_AI232806_at	Rn.105961	Zfp422	Zinc finger protein 422	Mm.18810	1.22475	0.615577	0.423389	3.09741	0.00126851	0.003318	-1.56532	0.615577	0.423389
rc_AI236301_at	Rn.105976	Fkbp9	FK506 binding protein 9	Mm.20943	-1.08251	0.648832	0.435568	-3.0785	2.29e-06	9.4e-05	-1.94607	0.648832	0.435568
U51584_s_at	Rn.10600	Zeb1	zinc finger E-box binding homeobox 1	Mm.3929	-1.24663	0.28795	0.274224	-2.40958	9.75e-05	0.000656	-1.24873	0.28795	0.274224
rc_AI009800_at	Rn.106040	Mll5	---		1.50111	0.19546	0.216424	2.60736	0.00316689	0.006165	-1.00639	0.19546	0.216424
rc_AI137211_at	Rn.106061	Adam8	ADAM metallopeptidase domain 8	Mm.15969	3.3925	1.42e-05	0.000442	-1.05674	0.481662	0.229024	1.2553	1.42e-05	0.000442
rc_AI170613_at	Rn.106093	Hspe1	heat shock protein 1 (chaperonin 10)	Mm.215667	1.1385	0.5273	0.389904	2.60541	0.000124	0.000754	-1.00012	0.5273	0.389904
rc_AI231805_at	Rn.106101	MGC105649	hypothetical LOC302884	Mm.36783	78.3558	1.18e-06	0.000106	4.21704	0.000356	0.001468	2.0001	1.18e-06	0.000106
R47042_at	Rn.106103	Dcn	decorin	Mm.56769	-1.19684	0.388866	0.3285	-2.92018	7.87e-05	0.000574	-2.61786	0.388866	0.3285
rc_AI145718_at	Rn.106120	Tmcc2	---	Mm.273785	-3.4998	0.000352	0.003061	-1.2999	0.0160804	0.019245	-1.37739	0.000352	0.003061
rc_AA956550_g_at	Rn.106127	Bcl2l12	BCL2-like 12 (proline rich)	Mm.261006	2.10894	3.98e-05	0.000802	1.21513	0.0300784	0.030194	1.63816	3.98e-05	0.000802
rc_AI177503_at	Rn.106155	H3f3b /// LOC100360975 /// LOC100361558 /// LOC100365096 /// LOC686736	H3 histone, family 3B		1.76127	0.0290522	0.062009	-4.69897	0.000236	0.001131	1.01978	0.0290522	0.062009
rc_AA858573_s_at	Rn.106183	Spp2	secreted phosphoprotein 2	Mm.173058	-1.09	0.347753	0.307342	2.31111	0.00129993	0.003378	1.38129	0.347753	0.307342
rc_AI013902_at	Rn.106184	Anxa7	annexin A7	Mm.280231	2.21033	0.00136061	0.007523	-1.22395	0.135458	0.090372	-1.03005	0.00136061	0.007523
rc_AA851044_s_at	Rn.106209	Il17ra	interleukin 17 receptor A	Mm.4481	4.37748	4.43e-05	0.000846	-1.02936	0.705155	0.29972	1.72612	4.43e-05	0.000846
rc_AI073056_s_at	Rn.106230	Klc1	kinesin light chain 1	Mm.278357	-2.50521	0.00179013	0.009055	-5.55026	4.72e-08	2.1e-05	-2.21962	0.00179013	0.009055
D90048exon_g_at	Rn.10624	Atp1b2	ATPase, Na+/K+ transporting, beta 2 polypeptide	Mm.235204	-6.11606	7.23e-05	0.001135	-7.33852	2.5e-05	0.000302	-1.47085	7.23e-05	0.001135
rc_AA875146_s_at	Rn.106299	Ube2j2	ubiquitin-conjugating enzyme E2, J2 (UBC6 homolog, yeast)	Mm.371673	-1.00736	0.958817	0.530814	-2.0785	0.000791	0.002417	-1.03886	0.958817	0.530814
D87248_at	Rn.10644	Cntn6	contactin 6	Mm.321671	-2.68601	0.000104	0.001416	-1.44017	0.00902643	0.012734	-1.69827	0.000104	0.001416
U55192_at	Rn.10659	Inpp5d	inositol polyphosphate-5-phosphatase D	Mm.15105	2.975	1.38e-06	0.000117	1.54867	0.000226	0.001101	2.00141	1.38e-06	0.000117
rc_AI044631_at	Rn.106603	Cd3g	CD3 molecule, gamma polypeptide		2.44292	3.34e-05	0.000722	1.32616	0.00510178	0.008546	1.43001	3.34e-05	0.000722
D63665_at	Rn.10671	P2ry6	pyrimidinergic receptor P2Y, G-protein coupled, 6	Mm.235193	5.3548	2.24e-07	4.7e-05	2.16127	2.81e-05	0.000318	2.50093	2.24e-07	4.7e-05
rc_AA818602_at	Rn.106719	Rit2	Ras-like without CAAX 2	Mm.5163	-2.87784	8.61e-06	0.000325	-1.6164	0.000271	0.001233	-2.4155	8.61e-06	0.000325
rc_AI028831_at	Rn.106759	Map3k6	mitogen-activated protein kinase kinase kinase 6		2.94199	2.29e-05	0.000583	-1.00062	0.994454	0.375879	1.5143	2.29e-05	0.000583
AB003042_at	Rn.10680	C5ar1	complement component 5a receptor 1		3.83742	8.85e-07	9.3e-05	1.07574	0.510811	0.239018	1.30802	8.85e-07	9.3e-05
D45920_at	Rn.10684	Plcl1	phospholipase C-like 1		-2.78227	0.00924412	0.027952	1.69304	0.00199796	0.004524	-1.01	0.00924412	0.027952
rc_AA892986_at	Rn.106849	Il33	interleukin 33	Mm.182359	2.49722	0.000879	0.005544	1.14708	0.345143	0.179911	-1.4466	0.000879	0.005544
rc_AI070357_at	Rn.10691	Nrcam	neuronal cell adhesion molecule	Mm.208439	1.6182	0.44727	0.356496	3.24047	0.00303724	0.005981	7.31334	0.44727	0.356496
rc_AI229433_at	Rn.106929	Arglu1	Arginine and glutamate rich 1	Mm.251655	1.45737	0.286511	0.273305	2.19973	0.000848	0.002525	-1.29478	0.286511	0.273305
rc_AA964152_at	Rn.106933	Nusap1	nucleolar and spindle associated protein 1	Mm.290015	2.0192	0.010171	0.029819	1.65015	0.0330249	0.032272	-1.15115	0.010171	0.029819
rc_AI177796_at	Rn.106939	Iqgap1	IQ motif containing GTPase activating protein 1	Mm.207619	4.64386	3e-06	0.000179	1.6374	0.00569904	0.009229	-1.05236	3e-06	0.000179
D88666_at	Rn.10696	Pla1a	phospholipase A1 member A	Mm.279805	4.28639	0.0002	0.002133	1.52979	0.00271427	0.005543	1.65205	0.0002	0.002133
rc_AI012379_at	Rn.10707	Ptpn12	protein tyrosine phosphatase, non-receptor type 12	Mm.319117	2.16054	0.000503	0.003836	1.0992	0.435353	0.213059	1.05683	0.000503	0.003836
H31373_at	Rn.107101	Dennd5a	DENN/MADD domain containing 5A	Mm.21904	-2.85497	0.00302583	0.012985	-6.38205	1.75e-06	8.3e-05	-2.78085	0.00302583	0.012985
Y08355cds#2_at	Rn.107103	Sqstm1	sequestosome 1	Mm.40828	-1.50865	0.0253852	0.056552	-2.86059	7.24e-06	0.000156	-1.39785	0.0253852	0.056552
rc_AI070122_at	Rn.107123	Sbds	Shwachman-Bodian-Diamond syndrome homolog (human)	Mm.280484	-1.02085	0.844938	0.499575	-2.0999	9.62e-06	0.00018	-1.31408	0.844938	0.499575
rc_AA997614_s_at	Rn.107152	Cyp51	cytochrome P450, family 51	Mm.140158	-3.06358	0.00891146	0.027208	-15.301	2.4e-06	9.6e-05	-4.11656	0.00891146	0.027208
rc_AI137689_at	Rn.107171	Vps54	vacuolar protein sorting 54 homolog (S. cerevisiae)	Mm.170103	2.6218	2.56e-05	0.000623	1.04906	0.548304	0.251135	1.1439	2.56e-05	0.000623
rc_AI070356_at	Rn.107191	Epb41l4a	erythrocyte protein band 4.1-like 4a	Mm.3465	1.4182	0.469566	0.365982	2.36941	0.00518879	0.008639	4.63628	0.469566	0.365982
rc_AI070419_at	Rn.107212	Tlr1	toll-like receptor 1		5.72513	3.31e-07	5.8e-05	1.98688	0.000218	0.001077	1.96202	3.31e-07	5.8e-05
D10699_g_at	Rn.107213	Uchl1	ubiquitin carboxyl-terminal esterase L1 (ubiquitin thiolesterase)	Mm.29807	-3.20005	1.65e-06	0.000129	-3.73937	2.49e-06	9.7e-05	-2.13045	1.65e-06	0.000129
AF053312_s_at	Rn.10722	Ccl20	chemokine (C-C motif) ligand 20	Mm.116739	5.07013	3.42e-05	0.000728	-1.03802	0.742894	0.310386	-1.06282	3.42e-05	0.000728
U90261UTR#1_g_at	Rn.107226	Sh3kbp1	SH3-domain kinase binding protein 1	Mm.286495	1.03734	0.768572	0.476784	2.01471	0.000365	0.001485	-1.07182	0.768572	0.476784
U56241_at	Rn.10725	Mafb	v-maf musculoaponeurotic fibrosarcoma oncogene homolog B (avian)	Mm.330745	2.9601	9.24e-05	0.001311	2.47546	6.83e-05	0.00053	2.09242	9.24e-05	0.001311
rc_AI172451_at	Rn.107254	---	---		-2.37051	0.00887926	0.027136	-1.67941	0.143749	0.094516	1.53068	0.00887926	0.027136
U56242_at	Rn.10726	Maf	v-maf musculoaponeurotic fibrosarcoma oncogene homolog (avian)	Mm.439772	1.36193	0.231346	0.239985	2.10872	0.00387972	0.007062	1.05698	0.231346	0.239985
rc_AI227647_s_at	Rn.107266	Cx3cl1	chemokine (C-X3-C motif) ligand 1	Mm.103711	-1.95656	0.00712332	0.023476	-2.73503	0.000192	0.000996	-1.76106	0.00712332	0.023476
rc_AI112633_s_at	Rn.107278	Psma6	proteasome (prosome, macropain) subunit, alpha type 6	Mm.30210	1.80784	0.00452991	0.017125	-2.49342	7.58e-06	0.000159	-1.70082	0.00452991	0.017125
D49955_at	Rn.10728	Bst1	bone marrow stromal cell antigen 1	Mm.246332	6.29155	4.9e-05	0.000902	1.28425	0.193979	0.118183	1.36974	4.9e-05	0.000902
X56325mRNA_s_at	Rn.107334	Hba-a2 /// LOC360504	hemoglobin alpha, adult chain 2 /// hemoglobin alpha 2 chain	Mm.196110	2.37286	0.23527	0.242673	-3.82424	0.0540938	0.046083	-8.6592	0.23527	0.242673
S45663_at	Rn.107358	RGD1560015 /// Tecr	trans-2,3-enoyl-CoA reductase	Mm.352239	-2.50638	6.21e-05	0.001029	-2.72267	6.51e-06	0.000148	-1.71714	6.21e-05	0.001029
rc_AI639188_at	Rn.107359	Dhx9	DEAH (Asp-Glu-Ala-His) box polypeptide 9	Mm.20000	1.19177	0.46851	0.365499	2.07569	0.00232271	0.004983	1.01359	0.46851	0.365499
Y12009_at	Rn.10736	Ccr5	chemokine (C-C motif) receptor 5	Mm.14302	5.29322	1.55e-05	0.000463	1.31062	0.142469	0.093879	2.3933	1.55e-05	0.000463
rc_AA943537_g_at	Rn.107363	Zyx	zyxin	Mm.282303	2.20393	0.000706	0.004794	1.52999	0.00601408	0.009583	1.06306	0.000706	0.004794
D84477_at	Rn.107401	Rhoa	ras homolog gene family, member A	Mm.757	1.56716	0.0324891	0.066652	-3.19397	1.36e-05	0.000213	-1.12538	0.0324891	0.066652
rc_AI044588_at	Rn.107412	---	---		-1.19787	0.48249	0.371547	-1.70495	0.0353264	0.033809	-2.40567	0.48249	0.371547
rc_AI179939_at	Rn.107413	---	---		2.04247	0.000397	0.003305	1.15942	0.151599	0.098368	-1.01982	0.000397	0.003305
rc_AA899415_at	Rn.107459	Elf2	E74-like factor 2	Mm.131038	1.28908	0.0591992	0.100307	2.11425	0.000319	0.001363	1.41319	0.0591992	0.100307
L02121_at	Rn.10749	Cdk5	cyclin-dependent kinase 5	Mm.298798	-1.82453	0.00138744	0.007605	-2.52696	8.67e-05	0.000608	-1.26406	0.00138744	0.007605
rc_AA963073_at	Rn.107533	Ttk	Ttk protein kinase	Mm.1904	3.07485	2.75e-06	0.000175	2.07837	9.97e-06	0.000183	2.21063	2.75e-06	0.000175
rc_AA956005_at	Rn.107537	Pcbp3	poly(rC) binding protein 3	Mm.272803	-1.54794	0.0560083	0.096505	-2.59723	0.00047	0.001742	-1.92312	0.0560083	0.096505
Z22812_at	Rn.10758	Il1r2	interleukin 1 receptor, type II	Mm.1349	2.91077	0.00907124	0.027587	-1.00166	0.989922	0.374608	1.05768	0.00907124	0.027587
X57523_g_at	Rn.10763	Tap1	transporter 1, ATP-binding cassette, sub-family B (MDR/TAP)	Mm.207996	7.64563	1.4e-05	0.000439	2.31607	0.00544105	0.008929	2.20566	1.4e-05	0.000439
AB003991_g_at	Rn.107689	Snap25	synaptosomal-associated protein 25	Mm.45953	-3.14305	0.0005	0.003823	-4.3677	1.94e-05	0.000265	-2.20245	0.0005	0.003823
rc_AI136231_at	Rn.107690	Hnrnpa3	heterogeneous nuclear ribonucleoprotein A3	Mm.316306	-1.47982	0.0487234	0.087738	-2.61531	9.4e-06	0.000179	-1.74407	0.0487234	0.087738
rc_AI175528_at	Rn.107698	Ran	RAN, member RAS oncogene family	Mm.297440	2.17905	0.000483	0.003735	1.02388	0.746945	0.311514	-1.12272	0.000483	0.003735
rc_AI070344_at	Rn.107776	Mrpl13	mitochondrial ribosomal protein L13	Mm.236795	1.40278	0.628898	0.42805	4.69331	5.14e-06	0.00013	4.60649	0.628898	0.42805
rc_AI071926_at	Rn.107778	---	---		1.46876	0.0201132	0.047953	2.00019	0.000244	0.001153	2.75627	0.0201132	0.047953
rc_AI236783_at	Rn.1078	---	---		-1.27755	0.0533012	0.093284	-2.66054	0.000824	0.002479	-1.84399	0.0533012	0.093284
AF003835_at	Rn.10780	Idi1	isopentenyl-diphosphate delta isomerase 1	Mm.29847	-2.15601	0.000433	0.003471	-2.52657	3.74e-05	0.000373	-3.19566	0.000433	0.003471
M60322_g_at	Rn.107801	Akr1b1	aldo-keto reductase family 1, member B1 (aldose reductase)	Mm.451	-1.35697	0.102841	0.144361	-1.95567	0.00169811	0.004056	-2.7821	0.102841	0.144361
AF009329_at	Rn.10784	Bhlhe41	basic helix-loop-helix family, member e41	Mm.154529	1.27602	0.0694447	0.111644	2.07143	4.27e-05	0.000403	1.54868	0.0694447	0.111644
rc_AA944352_at	Rn.107863	Surf4	surfeit 4	Mm.300594	1.60932	0.134165	0.171294	-2.31997	3.7e-05	0.000372	-1.19953	0.134165	0.171294
AF054618_s_at	Rn.107869	Cttn	cortactin	Mm.205601	-1.0016	0.993562	0.539339	-2.37621	0.000133	0.000786	-1.16695	0.993562	0.539339
AF009603_at	Rn.10787	Sh3gl2	SH3-domain GRB2-like 2	Mm.143603	-2.57329	0.00127173	0.007171	-4.66713	2.2e-06	9.3e-05	-2.12229	0.00127173	0.007171
M54926_at	Rn.107896	Ldha	lactate dehydrogenase A /// lactate dehydrogenase A-like	Mm.29324	3.17484	0.000287	0.002661	1.14975	0.4335	0.212373	-1.38411	0.000287	0.002661
rc_AI102612_at	Rn.107901	Dazap2	DAZ associated protein 2		1.12629	0.494421	0.376545	-3.18413	1.11e-06	7e-05	-1.43961	0.494421	0.376545
rc_AI231159_at	Rn.107920	Tcf25	transcription factor 25 (basic helix-loop-helix)	Mm.178818	-1.34253	0.141462	0.176905	-4.11265	1.48e-06	7.7e-05	-2.17805	0.141462	0.176905
rc_AI012859_at	Rn.107928	---	Ribonuclease L (2',5'-oligoisoadenylate synthetase-dependent)	Mm.259254	2.51252	1.31e-05	0.000426	1.72321	0.000376	0.001507	1.88447	1.31e-05	0.000426
rc_AA799525_at	Rn.107963	Ndufa9	NADH dehydrogenase (ubiquinone) 1 alpha subcomplex, 9		-2.10187	0.00235088	0.01087	-1.46439	0.00344089	0.006518	-1.414	0.00235088	0.01087
rc_AA957777_at	Rn.107980	Nutf2 /// RGD1565456	nuclear transport factor 2	Mm.269188	1.54841	0.0862936	0.128826	2.16517	0.00231511	0.004972	-1.22966	0.0862936	0.128826
rc_AI236332_at	Rn.107986	Sat1	spermidine/spermine N1-acetyl transferase 1	Mm.2734	4.55932	8.17e-06	0.000315	1.77931	0.00051	0.001825	1.90457	8.17e-06	0.000315
rc_AI236643_at	Rn.108008	---	---		-2.66151	2.34e-05	0.000592	-1.59336	0.00583494	0.009385	-2.22738	2.34e-05	0.000592
U39609_s_at	Rn.108059 /// Rn.117925 /// Rn.118336 /// Rn.118451 /// Rn.125875 /// Rn.126981 /// Rn.134339 /// Rn.134347 /// Rn.145632 /// Rn.152179 /// Rn.160084 /// Rn.217090 /// Rn.226531 /// Rn.226604 /// Rn.226653 /// Rn.226826 /// Rn.226827 /// Rn.227292 /// Rn.227654 /// Rn.230456 /// Rn.92371 /// Rn.92527	Igkv28 /// LOC100361952 /// LOC500174 /// LOC500192 /// LOC500375 /// LOC682553 /// LOC690499	region containing similar to NGF-binding Ig light chain; similar to IG KAPPA CHAIN V-V REGION K2 PRECURSOR		1.49205	0.456508	0.360313	3.10033	0.00416843	0.007429	1.77273	0.456508	0.360313
M12822cds_f_at	Rn.108059 /// Rn.117925 /// Rn.118451 /// Rn.125875 /// Rn.126981 /// Rn.134347 /// Rn.145632 /// Rn.152179 /// Rn.160084 /// Rn.217090 /// Rn.226531 /// Rn.226604 /// Rn.226653 /// Rn.226826 /// Rn.226827 /// Rn.227292 /// Rn.230456 /// Rn.92371 /// Rn.92527	Igkv28 /// LOC100361952 /// LOC500174 /// LOC500192 /// LOC682553 /// LOC690499	region containing similar to NGF-binding Ig light chain; similar to IG KAPPA CHAIN V-V REGION K2 PRECURSOR		1.64556	0.30897	0.286024	2.74999	0.00976254	0.01347	1.4903	0.30897	0.286024
AF016296_at	Rn.10815	Nrp1	neuropilin 1	Mm.271745	2.08533	0.000572	0.004162	1.57915	0.00340722	0.006481	1.06652	0.000572	0.004162
rc_AA849718_g_at	Rn.108174	Ifitm2	interferon induced transmembrane protein 2	Mm.379266	3.6408	0.000135	0.001674	-1.04781	0.731851	0.30749	1.87809	0.000135	0.001674
rc_AA818677_at	Rn.108194	Nefh	neurofilament, heavy polypeptide	Mm.298283	-3.37256	8.13e-06	0.000314	-1.55226	0.00112014	0.003047	-1.80189	8.13e-06	0.000314
X02002_at	Rn.108198	Thy1	Thy-1 cell surface antigen	Mm.3951	-3.55876	2.74e-06	0.000175	-2.48002	2.62e-06	9.8e-05	-2.24105	2.74e-06	0.000175
rc_AI230716_at	Rn.108199	Tpm4	---	Mm.295124	3.19984	2.79e-06	0.000176	-1.02869	0.734262	0.308203	-1.2746	2.79e-06	0.000176
rc_AI231355_at	Rn.108232	LOC682020 /// LOC685273 /// Snrpc	small nuclear ribonucleoprotein polypeptide C	Mm.308514	1.6656	0.0631219	0.104787	-2.76031	1.07e-05	0.00019	-1.35052	0.0631219	0.104787
U87627_at	Rn.10826	Slc16a3	solute carrier family 16, member 3 (monocarboxylic acid transporter 4)	Mm.28632	2.44677	0.000305	0.002774	1.11812	0.20862	0.12471	1.06755	0.000305	0.002774
X07729exon#5_s_at	Rn.10828	Eno2	enolase 2, gamma, neuronal	Mm.3913	-2.37839	0.00343316	0.014159	-1.50343	0.0432007	0.039105	-1.61115	0.00343316	0.014159
rc_AA819905_at	Rn.108412	Chchd2	coiled-coil-helix-coiled-coil-helix domain containing 2	Mm.30133	1.05472	0.636969	0.430899	-2.10406	1.03e-05	0.000186	-1.63989	0.636969	0.430899
AF022083_s_at	Rn.10844	Gnb1 /// Gnb4	guanine nucleotide binding protein (G protein), beta polypeptide 1	Mm.139192	2.21813	0.000369	0.003164	2.08499	0.000134	0.000788	1.36488	0.000369	0.003164
AF026476_at	Rn.10845	Usf1	upstream transcription factor 1	Mm.8	-1.12616	0.439128	0.353081	-2.36041	7.58e-05	0.00056	-1.01573	0.439128	0.353081
AF030253_at	Rn.10846	Slc32a1	solute carrier family 32 (GABA vesicular transporter), member 1	Mm.413854	-2.83314	1.69e-05	0.00048	-1.6808	0.000385	0.001531	-2.05359	1.69e-05	0.00048
rc_AI176368_at	Rn.108470	Ostf1	osteoclast stimulating factor 1	Mm.172222	2.81893	1.57e-05	0.000463	1.06712	0.516756	0.240938	-1.01794	1.57e-05	0.000463
Y09507_at	Rn.10852	Hif1a	hypoxia-inducible factor 1, alpha subunit (basic helix-loop-helix transcription factor)	Mm.3879	2.02788	0.0571671	0.097828	-2.11434	5.64e-05	0.000479	-1.34142	0.0571671	0.097828
rc_AI177161_g_at	Rn.10867	Nfe2l2	nuclear factor, erythroid derived 2, like 2	Mm.1025	2.1828	0.0011102	0.006518	1.83809	0.0295927	0.029836	1.68409	0.0011102	0.006518
rc_AI236261_at	Rn.108832	Ciao1	cytosolic iron-sulfur protein assembly 1 homolog (S. cerevisiae)	Mm.45179	-1.10342	0.583251	0.41223	-2.3491	0.000165	0.0009	-1.23453	0.583251	0.41223
AF083330_at	Rn.10894	Kif3c	kinesin family member 3C	Mm.7688	-1.98693	0.0047028	0.017611	-2.6997	9.21e-06	0.000178	-1.61229	0.0047028	0.017611
D13871_s_at	Rn.10900	Slc2a5	solute carrier family 2 (facilitated glucose/fructose transporter), member 5	Mm.260220	1.13638	0.471935	0.367106	1.9096	0.000131	0.000777	2.09009	0.471935	0.367106
rc_AI070376_at	Rn.10903	Rgs9	---	Mm.38548	1.25373	0.757506	0.473275	4.2499	0.000348	0.001443	4.21589	0.757506	0.473275
D11445exon#1-4_s_at	Rn.10907	Cxcl1	chemokine (C-X-C motif) ligand 1 (melanoma growth stimulating activity, alpha)	Mm.21013	12.5463	2.45e-05	0.000612	1.93283	0.00359337	0.00672	1.07141	2.45e-05	0.000612
rc_AI071570_at	Rn.109148	Cfb	complement factor B	Mm.653	4.81872	1.82e-05	0.000506	-1.46955	0.00660207	0.010203	1.12411	1.82e-05	0.000506
L21192_at	Rn.10928	Gap43	growth associated protein 43	Mm.1222	1.01123	0.916933	0.518868	2.23081	0.000214	0.001066	1.00262	0.916933	0.518868
rc_AI105469_at	Rn.1093	Idh3B	isocitrate dehydrogenase 3 (NAD+) beta	Mm.29590	-1.64692	0.0232096	0.053031	-3.28207	2.51e-06	9.7e-05	-1.82028	0.0232096	0.053031
S74141_s_at	Rn.10945	Hck	hemopoietic cell kinase	Mm.715	6.48488	5.44e-08	2.2e-05	3.78261	4.04e-07	4.7e-05	2.67626	5.44e-08	2.2e-05
rc_AA943737_at	Rn.109455	S1pr1	sphingosine-1-phosphate receptor 1	Mm.982	-2.17612	0.000308	0.002792	1.18795	0.203123	0.122336	-1.38857	0.000308	0.002792
K01933_at	Rn.10950	Hp	haptoglobin	Mm.26730	2.08642	0.000629	0.004449	-1.54414	0.00720363	0.010825	-1.25121	0.000629	0.004449
rc_AI237399_at	Rn.10951	Stx3	syntaxin 3	Mm.272264	2.43204	0.00103382	0.006235	-1.06578	0.41308	0.205246	1.22506	0.00103382	0.006235
rc_AI044869_at	Rn.109549	Pla2g2d	phospholipase A2, group IID	Mm.71913	3.96213	6.36e-06	0.000277	1.75354	8.93e-05	0.000619	1.63222	6.36e-06	0.000277
J04063_at	Rn.10961	Camk2g	calcium/calmodulin-dependent protein kinase II gamma	Mm.235182	-3.50453	0.00370947	0.014968	-3.07703	0.000206	0.001042	-1.54659	0.00370947	0.014968
Z12152_at	Rn.10971	Nefm	neurofilament, medium polypeptide	Mm.390700	-2.35001	0.000801	0.005194	-1.06832	0.484842	0.230051	-1.63579	0.000801	0.005194
E04239cds_s_at	Rn.10985	Chka	choline kinase alpha	Mm.225505	-1.2227	0.209554	0.225613	-2.05369	8.12e-05	0.000586	-1.18196	0.209554	0.225613
U75932_at	Rn.10990	Prkar1a	protein kinase, cAMP dependent regulatory, type I, alpha		-1.28679	0.0753174	0.117891	-2.13641	8.34e-05	0.000596	-1.30515	0.0753174	0.117891
M84725_at	Rn.10998	Tagln3	transgelin 3	Mm.24183	-2.31621	0.00128042	0.007208	1.02075	0.842292	0.337567	-1.23767	0.00128042	0.007208
rc_AI013222_g_at	Rn.10999	Pdgfa	platelet-derived growth factor alpha polypeptide	Mm.2675	1.24418	0.391027	0.329566	2.05429	0.00649407	0.01008	-1.18567	0.391027	0.329566
rc_AI104369_at	Rn.11	Mrpl42	mitochondrial ribosomal protein L42	Mm.30008	-1.00579	0.971346	0.533855	-2.32508	5.32e-06	0.000132	-1.63752	0.971346	0.533855
D21869_s_at	Rn.11004	Pfkm	phosphofructokinase, muscle	Mm.272582	-2.4034	0.000813	0.005236	-3.85511	2.73e-05	0.000315	-1.51595	0.000813	0.005236
rc_AI146154_s_at	Rn.11015	Pi4ka	phosphatidylinositol 4-kinase, catalytic, alpha	Mm.5718	-1.5915	0.0976782	0.139825	-4.6205	9.67e-08	2.7e-05	-2.1858	0.0976782	0.139825
AFFX_Rat_Hexokinase_5_at	Rn.11017	Hk1	hexokinase 1		-1.65714	#N/A	0.176043	-6.84165	#N/A	6.4e-05	-2.31896	#N/A	0.176043
rc_AI227715_at	Rn.11020	Rbl2	retinoblastoma-like 2	Mm.235580	1.00504	0.986126	0.537589	2.32861	0.000755	0.00235	-1.33041	0.986126	0.537589
X66366_at	Rn.11032	Gphn	gephyrin	Mm.341742	-1.27871	0.177325	0.203825	-2.03165	0.00131742	0.003409	-1.23566	0.177325	0.203825
U54807_at	Rn.11037	Rab3c	RAB3C, member RAS oncogene family	Mm.151600	-2.09751	0.000242	0.002391	1.16575	0.161521	0.102952	-1.5252	0.000242	0.002391
U39875_at	Rn.11041	Chp /// RGD1564956 /// RGD1565588	calcium binding protein p22	Mm.214765	-1.41301	0.0906919	0.133134	-2.70542	4.98e-06	0.000128	-1.88319	0.0906919	0.133134
rc_AI176294_at	Rn.110465	Snrpd2 /// Snrpd2l	small nuclear ribonucleoprotein D2 polypeptide		1.3087	0.0754688	0.118067	-2.13339	1.06e-05	0.000188	-1.31216	0.0754688	0.118067
rc_AI172075_at	Rn.1105	Tmem109	transmembrane protein 109	Mm.251890	1.32926	0.177232	0.203752	-2.24943	8.78e-06	0.000173	-1.95338	0.177232	0.203752
J05087_at	Rn.11053	Atp2b3	ATPase, Ca++ transporting, plasma membrane 3	Mm.210095	-2.51323	0.00561877	0.019887	1.74632	0.00752226	0.011178	-1.74246	0.00561877	0.019887
rc_AI176951_s_at	Rn.110562	Tubb4b	tubulin, beta 2c	Mm.227260	1.98541	0.0376174	0.073867	3.14694	1.08e-05	0.000191	1.4921	0.0376174	0.073867
rc_AI044610_s_at	Rn.11064	Ddc	dopa decarboxylase (aromatic L-amino acid decarboxylase)	Mm.12906	-2.07276	0.000169	0.001923	-1.00837	0.911541	0.355007	-1.0569	0.000169	0.001923
X06655_at	Rn.11067	Syp	synaptophysin	Mm.223674	-2.41424	6.39e-05	0.001051	-1.50764	0.00455047	0.007867	-1.68325	6.39e-05	0.001051
X61654_at	Rn.11068	Cd63	Cd63 molecule	Mm.371552	3.41875	2.62e-06	0.000173	1.25414	0.0129337	0.016418	1.9694	2.62e-06	0.000173
rc_AI007722_at	Rn.110752	Arpc5l	Actin related protein 2/3 complex, subunit 5-like		1.02832	0.832099	0.49553	2.099	9.17e-05	0.000631	1.016	0.832099	0.49553
rc_AI104513_at	Rn.11077	Cox5a	Cytochrome c oxidase, subunit Va	Mm.273403	1.23593	0.562461	0.403992	3.81221	0.000886	0.002602	-1.59849	0.562461	0.403992
rc_AI180373_at	Rn.11081	Map3k1	mitogen activated protein kinase kinase kinase 1	Mm.15918	3.06033	3.13e-05	0.000695	1.4004	0.0304442	0.030432	1.44307	3.13e-05	0.000695
X54467_at	Rn.11085	Ctsd	cathepsin D	Mm.231395	2.54365	1.83e-05	0.000508	1.31749	0.00719135	0.010817	2.49801	1.83e-05	0.000508
H33045_s_at	Rn.11086	Prph	peripherin	Mm.2477	-2.55291	0.00872504	0.026814	-1.05635	0.835037	0.335704	-4.02486	0.00872504	0.026814
AF019974_at	Rn.11090	Chgb	chromogranin B	Mm.255241	-2.2137	0.00164644	0.008567	1.10301	0.501622	0.235728	-1.71714	0.00164644	0.008567
rc_AI228548_g_at	Rn.11091	S100a1	S100 calcium binding protein A1	Mm.24662	-2.39295	0.000664	0.004603	1.68334	0.00029	0.001294	1.20315	0.000664	0.004603
U02983_at	Rn.11093	Scg3	secretogranin III	Mm.2386	-3.27132	0.000454	0.003579	1.18915	0.11195	0.078559	-1.38698	0.000454	0.003579
S83025_s_at	Rn.110976	Ybx1 /// Ybx1-ps3	Y box binding protein 1	Mm.258204	1.94318	0.00113652	0.006642	2.58921	0.000173	0.000931	1.20371	0.00113652	0.006642
rc_AI237016_at	Rn.11098	H2afy	H2A histone family, member Y	Mm.283802	1.65546	0.00199929	0.009757	2.35639	4.57e-05	0.000419	1.45697	0.00199929	0.009757
U56839_at	Rn.11102	P2ry2	purinergic receptor P2Y, G-protein coupled, 2	Mm.3000	2.34224	0.00378792	0.01516	1.25662	0.160932	0.102673	-1.10133	0.00378792	0.01516
AF004017_at	Rn.11114	Slc4a4	solute carrier family 4 (anion exchanger), member 4	Mm.41044	-7.44589	4.08e-07	6.1e-05	-1.07357	0.594538	0.265533	-1.19348	4.08e-07	6.1e-05
U77777_s_at	Rn.11118	Il18	interleukin 18	Mm.1410	2.94661	2.65e-05	0.000635	2.69719	1.72e-05	0.000246	2.11643	2.65e-05	0.000635
M63122_at	Rn.11119	Tnfrsf1a	tumor necrosis factor receptor superfamily, member 1a	Mm.1258	2.07931	0.000139	0.00171	-1.28019	0.0308798	0.030781	1.38925	0.000139	0.00171
AB000778_s_at	Rn.11130	Pld1	phospholipase D1	Mm.212039	3.89045	1.05e-05	0.000376	1.64997	0.00649274	0.01008	2.02821	1.05e-05	0.000376
M25073_at	Rn.11132	Anpep	alanyl (membrane) aminopeptidase	Mm.4487	6.07023	2.18e-06	0.000156	1.77689	0.000115	0.00072	1.86545	2.18e-06	0.000156
U05014_at	Rn.11161	Eif4ebp1	eukaryotic translation initiation factor 4E binding protein 1	Mm.6700	2.87969	0.000406	0.003343	-1.62203	0.0068666	0.010463	1.65391	0.000406	0.003343
rc_AA894317_s_at	Rn.11166	Chn1	chimerin (chimaerin) 1	Mm.257073	-2.86172	4.32e-05	0.000837	-3.53467	2.23e-06	9.3e-05	-2.51797	4.32e-05	0.000837
X73411mRNA_s_at	Rn.11169	LOC688682 /// Snrpn	small nuclear ribonucleoprotein polypeptide N	Mm.274995	-2.91451	4.96e-05	0.000907	-4.35771	4.7e-07	5e-05	-2.12947	4.96e-05	0.000907
S61865_s_at	Rn.11176	Sdc1	syndecan 1	Mm.2580	8.7844	0.00106268	0.006326	-1.0466	0.783158	0.321346	1.34319	0.00106268	0.006326
AB004267_g_at	Rn.11178	Pnck	pregnancy upregulated non-ubiquitously expressed CaM kinase	Mm.89564	-2.09355	0.000312	0.002812	-1.94391	0.000299	0.001313	-1.6261	0.000312	0.002812
rc_AA945604_at	Rn.111929	---	---		1.1093	0.478608	0.3699	-2.13529	0.00110095	0.003005	-2.29455	0.478608	0.3699
M61875_s_at	Rn.1120	Cd44	Cd44 molecule	Mm.423621	5.08741	0.000385	0.003247	-1.20084	0.429401	0.210903	1.54124	0.000385	0.003247
rc_AA848831_at	Rn.11200	Lpar1	lysophosphatidic acid receptor 1	Mm.4772	-2.61202	0.000379	0.003211	1.25403	0.143473	0.094383	-1.0964	0.000379	0.003211
L27487_at	Rn.11202	Calcrl	calcitonin receptor-like	Mm.75467	-1.22828	0.307634	0.28538	-2.65296	0.000227	0.001102	-1.39773	0.307634	0.28538
X89963_at	Rn.11207	Thbs4	thrombospondin 4	Mm.20865	3.05215	0.00508602	0.018568	2.22871	0.0182834	0.021073	-1.16366	0.00508602	0.018568
D78588_at	Rn.11208	Dgkz	diacylglycerol kinase zeta	Mm.314923	-1.16537	0.193897	0.215224	-2.06211	1.1e-05	0.000193	-1.29141	0.193897	0.215224
E03428cds_s_at	Rn.1121	Pam	peptidylglycine alpha-amidating monooxygenase	Mm.5121	-1.5331	0.00124539	0.007059	-2.9691	1.94e-06	8.8e-05	-1.97318	0.00124539	0.007059
X06984cds_s_at	Rn.11211	Aldoc	aldolase C, fructose-bisphosphate	Mm.7729	-3.92515	2.29e-05	0.000583	-2.92534	0.000113	0.000713	-1.36548	2.29e-05	0.000583
X74806_at	Rn.11217	LOC100911507 /// Vegp2	von Ebners gland protein 2		-2.07566	0.000151	0.0018	-3.98668	9.24e-05	0.000635	-2.39663	0.000151	0.0018
U24652_at	Rn.11228	Sh2b3	SH2B adaptor protein 3		2.32476	1.31e-05	0.000426	1.94224	3.58e-05	0.000365	1.99813	1.31e-05	0.000426
rc_AA851887_s_at	Rn.11231	Dnm2	dynamin 2	Mm.433257	1.24567	0.279494	0.269624	-2.15535	0.0030246	0.005963	1.38843	0.279494	0.269624
rc_AI009235_at	Rn.11233	Gng8	guanine nucleotide binding protein (G protein), gamma 8	Mm.103770	-2.83459	0.000201	0.002133	-1.41871	0.00102418	0.002859	-1.32455	0.000201	0.002133
L09119_g_at	Rn.11236	Nrgn	neurogranin	Mm.335065	-2.18513	0.0142208	0.037755	1.84844	0.000151	0.00085	-1.36412	0.0142208	0.037755
L10669_at	Rn.11238	Pygm	phosphorylase, glycogen, muscle	Mm.27806	-3.74896	5.4e-05	0.000947	-2.49931	8.54e-05	0.000605	-1.76722	5.4e-05	0.000947
rc_AA943762_at	Rn.112392	LOC100359799 /// LOC100360856 /// LOC100361198 /// LOC100364244 /// LOC100364307 /// LOC100364575 /// LOC100365136 /// LOC100365768 /// LOC301193 /// LOC301748 /// LOC360998 /// LOC363181 /// LOC363306 /// LOC363320 /// LOC363433 /// LOC367381 /// LOC498374 /// LOC501089 /// LOC501091 /// LOC501222 /// LOC501223 /// LOC501224 /// LOC501250 /// LOC501256 /// LOC501396 /// LOC501399 /// LOC501400 /…	rCG43589-like /// similar to Discs large homolog 5 (Placenta and prostate DLG) (Discs large protein P-dlg) /// similar to RIKEN cDNA 1700001E04 /// similar to RIKEN cDNA 1700001E04 /// hypothetical protein LOC363306 /// similar to RIKEN cDNA 4930555G01 /// similar to Discs large homolog 5 (Placenta and prostate DLG) (Discs large protein P-dlg) /// similar to Discs large homolog 5 (Placenta and pr…		-3.08954	8.47e-06	0.00032	-1.40145	0.00571698	0.009243	-1.78075	8.47e-06	0.00032
U72660_at	Rn.11245	Ninj1	ninjurin 1	Mm.18503	4.02904	1.24e-05	0.000416	1.16317	0.267824	0.149908	2.35271	1.24e-05	0.000416
M55291_at	Rn.11246	Ntrk2	neurotrophic tyrosine kinase, receptor, type 2	Mm.130054	-2.38808	0.000304	0.002766	-1.8372	0.000918	0.002671	-1.63642	0.000304	0.002766
D31734_g_at	Rn.11248	Dlx5	distal-less homeobox 5	Mm.4873	1.55712	0.0154514	0.039858	7.03576	9.24e-06	0.000179	3.12035	0.0154514	0.039858
D31873_g_at	Rn.11250	Limk1	LIM domain kinase 1	Mm.15409	-2.20943	0.000131	0.001647	-1.42352	0.00908026	0.012793	-1.37017	0.000131	0.001647
M37584_at	Rn.112573	H2afz	H2A histone family, member Z	Mm.117541	2.18108	5.75e-05	0.000983	1.56022	0.00133845	0.003445	1.12708	5.75e-05	0.000983
rc_AA996997_f_at	Rn.112585	Cap1	CAP, adenylate cyclase-associated protein 1 (yeast)	Mm.8687	2.44489	0.00221148	0.010432	2.60987	0.000362	0.001477	1.25357	0.00221148	0.010432
rc_AI179441_at	Rn.112598	Tpmt	thiopurine S-methyltransferase	Mm.10169	2.01014	3.99e-05	0.000803	-1.18654	0.0475636	0.04198	-1.22637	3.99e-05	0.000803
M15882_at	Rn.112599	Clta	clathrin, light chain (Lca)	Mm.298875	-2.32943	5.99e-05	0.001013	-2.17443	0.000169	0.000913	-1.97196	5.99e-05	0.001013
rc_AA875131_at	Rn.112600	Src	V-src sarcoma (Schmidt-Ruppin A-2) viral oncogene homolog (avian)	Mm.22845	-1.69251	0.0116861	0.032905	-2.67918	4.93e-05	0.00044	-1.31168	0.0116861	0.032905
rc_AI013204_at	Rn.112601	Ctnnb1	Catenin (cadherin associated protein), beta 1	Mm.291928	1.29288	0.369598	0.318572	2.45187	0.00139983	0.003544	1.14027	0.369598	0.318572
rc_AI230443_at	Rn.11264	Sv2a	synaptic vesicle glycoprotein 2a	Mm.477748	-2.42452	6.16e-05	0.001026	1.58723	0.00373523	0.006885	-1.4158	6.16e-05	0.001026
M84488_at	Rn.11267	Vcam1	vascular cell adhesion molecule 1	Mm.76649	1.7284	0.0298939	0.063201	2.11725	9.49e-05	0.000646	1.39467	0.0298939	0.063201
X66845_at	Rn.11273	Dync1i1	dynein cytoplasmic 1 intermediate chain 1	Mm.20893	-2.55495	0.000629	0.004449	-1.09337	0.443023	0.215865	-1.99645	0.000629	0.004449
rc_AI008930_g_at	Rn.112761	Limd2	LIM domain containing 2	Mm.21687	2.85024	0.000271	0.002564	2.89364	8.21e-06	0.000166	3.53142	0.000271	0.002564
rc_AI232012_at	Rn.1128	Ndufa8	NADH dehydrogenase (ubiquinone) 1 alpha subcomplex, 8		-2.82524	0.000837	0.005347	-1.20788	0.148459	0.096833	-1.89676	0.000837	0.005347
H33836_s_at	Rn.11283	Ncam1	neural cell adhesion molecule 1	Mm.4974	-2.6309	0.0217197	0.050592	-3.99981	0.00116196	0.003125	-1.21952	0.0217197	0.050592
AF023621_at	Rn.11286	Sort1	sortilin 1	Mm.157119	-2.47252	0.00210112	0.010092	-2.83844	0.000154	0.000862	-1.16393	0.00210112	0.010092
L28801_at	Rn.11288	Gtf3c1	general transcription factor IIIC, polypeptide 1, alpha	Mm.294173	-1.631	0.0077717	0.024849	-2.49185	3.98e-05	0.000388	-1.37132	0.0077717	0.024849
rc_AA946503_at	Rn.11303	Lcn2	lipocalin 2	Mm.9537	27.3661	1.14e-08	1.4e-05	3.27165	8.05e-07	6.4e-05	2.34501	1.14e-08	1.4e-05
M31174_at	Rn.11307	Thra	thyroid hormone receptor alpha	Mm.265917	-2.30526	0.011562	0.032691	1.4107	0.0289518	0.029365	1.01389	0.011562	0.032691
X57018_at	Rn.11309	Fgr	Gardner-Rasheed feline sarcoma viral (v-fgr) oncogene homolog	Mm.271665	3.69688	3.18e-05	0.000704	1.35978	0.00253097	0.005278	1.2697	3.18e-05	0.000704
U57097_at	Rn.11313	Speg	SPEG complex locus	Mm.275397	-1.08196	0.629875	0.428327	3.84905	2.34e-05	0.000293	1.97103	0.629875	0.428327
rc_AI113289_s_at	Rn.11317	Ptpn1	protein tyrosine phosphatase, non-receptor type 1	Mm.277916	3.84329	0.00015	0.001793	1.15363	0.437123	0.213724	1.78007	0.00015	0.001793
X12367cds_s_at	Rn.11323	Gpx1	glutathione peroxidase 1	Mm.1090	3.22054	7.65e-06	0.000305	1.13671	0.321207	0.170976	2.25153	7.65e-06	0.000305
rc_AA924772_at	Rn.11325	Mt3	metallothionein 3	Mm.2064	-2.1611	0.00380141	0.015197	-1.07889	0.416377	0.206253	1.02734	0.00380141	0.015197
rc_AI030337_at	Rn.113295	Zkscan1	zinc finger with KRAB and SCAN domains 1	Mm.213114	1.10568	0.504009	0.380858	-2.4295	8.37e-05	0.000597	1.02706	0.504009	0.380858
rc_AI030175_s_at	Rn.11334	Sord	sorbitol dehydrogenase	Mm.371580	-1.33053	0.0300717	0.063454	-2.09862	0.000167	0.000907	-1.12296	0.0300717	0.063454
rc_AA891944_at	Rn.113342	LOC100362733	rCG32755-like		9.65014	1.14e-06	0.000104	5.81271	4.92e-06	0.000128	2.06788	1.14e-06	0.000104
M64385_at	Rn.113469	Olr1496	olfactory receptor 1496	Mm.377786	2.54715	3.03e-05	0.000685	1.29616	0.0256285	0.026889	1.32473	3.03e-05	0.000685
L03201_at	Rn.11347	Ctss	cathepsin S	Mm.3619	3.34544	7.81e-06	0.000309	3.31471	2.53e-07	4.2e-05	3.58642	7.81e-06	0.000309
X53565_at	Rn.11349	Tgoln1	trans-golgi network protein		-1.312	0.159971	0.190655	-2.20627	4.04e-05	0.00039	-1.37092	0.159971	0.190655
rc_AA997745_at	Rn.113514	Nlk	Nemo like kinase	Mm.9001	1.08431	0.804866	0.487867	2.90773	0.000705	0.002237	-1.26601	0.804866	0.487867
AJ001641_at	Rn.11354	Pou3f3	POU class 3 homeobox 3	Mm.477577	-2.31943	0.0063474	0.021608	1.61753	0.00445552	0.007749	-1.00576	0.0063474	0.021608
rc_AI178902_at	Rn.1136	Ypel5	yippee-like 5 (Drosophila)	Mm.277533	-1.55152	0.0609236	0.102365	-3.21735	4.88e-05	0.000437	-1.42221	0.0609236	0.102365
rc_AI103106_at	Rn.11362	Lmnb1	Lamin B1	Mm.4105	3.81184	2.38e-05	0.000598	1.31062	0.011596	0.015203	1.06803	2.38e-05	0.000598
M88709_at	Rn.11366	Opcml	opioid binding protein/cell adhesion molecule-like	Mm.379474	-2.51334	6.37e-06	0.000277	1.01711	0.840996	0.337251	-1.29874	6.37e-06	0.000277
R46973_at	Rn.11370	Ambn	ameloblastin	Mm.8437	-1.11082	0.226577	0.23679	2.11226	1.85e-05	0.000255	1.33869	0.226577	0.23679
S66184_s_at	Rn.11372	Lox	lysyl oxidase	Mm.172	3.79531	0.00042	0.003413	1.23056	0.351868	0.182557	1.09815	0.00042	0.003413
X52477_at	Rn.11378	C3	complement component 3	Mm.19131	3.07317	8.27e-05	0.001223	13.0494	1.05e-07	2.7e-05	10.1332	8.27e-05	0.001223
M17527_at	Rn.11391	Gnai1	guanine nucleotide binding protein (G protein), alpha inhibiting 1	Mm.254629	-2.67855	0.00272029	0.012073	-3.95753	2.19e-05	0.000282	-2.09494	0.00272029	0.012073
J04488_at	Rn.11400	Ptgds	prostaglandin D2 synthase (brain)	Mm.1008	-4.45876	0.000165	0.001896	-3.48762	1.57e-05	0.000231	-1.58107	0.000165	0.001896
rc_AI013730_at	Rn.114006	Limch1	LIM and calponin homology domains 1	Mm.374778	-1.32927	0.266607	0.261685	-3.6881	5.13e-07	5.2e-05	-1.58348	0.266607	0.261685
M83196_at	Rn.11402	Map1a	microtubule-associated protein 1A	Mm.36501	-3.09873	1.9e-05	0.00052	-1.7877	7.77e-05	0.000568	-2.02749	1.9e-05	0.00052
rc_AA817864_at	Rn.1141	---	---		2.36899	0.0356169	0.071174	1.26669	0.021164	0.023336	1.55521	0.0356169	0.071174
S65355_at	Rn.11412	Ednrb	endothelin receptor type B	Mm.229532	-1.82113	0.00144127	0.007815	3.00261	3.82e-05	0.000378	1.43201	0.00144127	0.007815
D29646_at	Rn.11414	Cd38	CD38 molecule	Mm.249873	3.68397	0.000545	0.004044	-1.11656	0.555744	0.253597	1.4881	0.000545	0.004044
rc_AA943617_at	Rn.114169	Aplp1	amyloid beta (A4) precursor-like protein 1	Mm.2381	-2.79726	1.21e-05	0.000412	-1.11831	0.395685	0.198923	-1.13719	1.21e-05	0.000412
rc_AA892390_s_at	Rn.11418	Slc11a2	solute carrier family 11 (proton-coupled divalent metal ion transporters), member 2	Mm.234608	1.16109	0.307953	0.285583	-2.09821	0.000371	0.0015	-1.15322	0.307953	0.285583
D30040_at	Rn.11422	Akt1	v-akt murine thymoma viral oncogene homolog 1	Mm.6645	1.01568	0.945393	0.527071	-2.71652	0.000152	0.000854	-1.04061	0.945393	0.527071
rc_AA956832_at	Rn.114492	Npl	N-acetylneuraminate pyruvate lyase	Mm.24887	3.42342	2.13e-05	0.000557	2.00558	3.63e-05	0.000367	2.47723	2.13e-05	0.000557
rc_AA963364_at	Rn.11453	Rsu1	Ras suppressor protein 1	Mm.905	2.09058	0.0871881	0.129659	2.42523	0.0153941	0.018656	-1.02133	0.0871881	0.129659
rc_AI233829_at	Rn.114642	Tmem14c	transmembrane protein 14C	Mm.30005	2.57789	0.000315	0.002834	-1.14875	0.358258	0.185081	-1.00676	0.000315	0.002834
rc_AI227751_at	Rn.11467	---	---		-2.21568	0.000174	0.001952	-1.67437	0.00116805	0.003135	-1.69547	0.000174	0.001952
L14462_g_at	Rn.11495	Aes	amino-terminal enhancer of split	Mm.180013	-2.49532	4.29e-05	0.000833	-1.43299	0.00567653	0.009209	-1.24984	4.29e-05	0.000833
rc_AA998151_at	Rn.11496	Rexo2	REX2, RNA exonuclease 2 homolog (S. cerevisiae)	Mm.21911	2.27066	0.000181	0.001996	2.10591	1.79e-05	0.00025	1.443	0.000181	0.001996
rc_AI236989_at	Rn.115052	Pak1ip1	PAK1 interacting protein 1	Mm.24789	2.99476	0.00119977	0.006893	1.58789	0.00409701	0.007332	-1.07674	0.00119977	0.006893
rc_AA817887_at	Rn.1152	Pfn1	profilin 1	Mm.2647	2.5827	7.35e-05	0.001147	1.22971	0.0417896	0.038214	1.44119	7.35e-05	0.001147
S82233_s_at	Rn.11523	Slc12a2	solute carrier family 12 (sodium/potassium/chloride transporters), member 2	Mm.399997	-1.91284	0.0087703	0.026907	-3.53583	4.58e-06	0.000125	-1.67392	0.0087703	0.026907
rc_AA944442_at	Rn.115282	Lims2	LIM and senescent cell antigen like domains 2	Mm.24551	-1.17726	0.464951	0.363737	-2.2741	0.00565428	0.009179	-2.57046	0.464951	0.363737
rc_AI102519_at	Rn.11534	Tyrobp	Tyro protein tyrosine kinase binding protein	Mm.46301	16.9677	7.46e-08	2.5e-05	5.49484	1.03e-07	2.7e-05	7.34648	7.46e-08	2.5e-05
H32747_at	Rn.115357	Rnf14	ring finger protein 14		-2.05786	7e-05	0.001108	-1.54191	0.00799983	0.01169	-1.76169	7e-05	0.001108
AF048828_at	Rn.115392	LOC688754 /// Vdac1	voltage-dependent anion channel 1		-1.48841	0.128465	0.166628	-2.54235	0.000432	0.001655	-1.12229	0.128465	0.166628
rc_AI009222_at	Rn.115473	---	---		-2.37276	3.32e-05	0.000722	-1.08788	0.423078	0.208539	-1.0638	3.32e-05	0.000722
rc_AA817892_at	Rn.1155	Gnb2	guanine nucleotide binding protein (G protein), beta polypeptide 2	Mm.30141	1.25963	0.217197	0.230638	-2.16427	0.000144	0.000825	1.03611	0.217197	0.230638
rc_AI176456_at	Rn.115549	Mt2A	metallothionein 2A	Mm.147226	13.38	8.33e-07	9e-05	4.42198	1.53e-05	0.000227	12.3268	8.33e-07	9e-05
rc_AI169377_at	Rn.11556	Cops2	COP9 constitutive photomorphogenic homolog subunit 2 (Arabidopsis)	Mm.3596	-1.23588	0.0310361	0.064828	-2.01869	6.98e-05	0.000536	-1.85474	0.0310361	0.064828
rc_AI103074_at	Rn.115713	LOC100359593 /// LOC100360558 /// LOC100360573 /// LOC100360642 /// LOC100363860 /// LOC100364427 /// LOC100364858 /// LOC689481 /// Rps12	ribosomal protein S12		2.05671	0.000158	0.001845	1.01463	0.888094	0.349486	1.67233	0.000158	0.001845
rc_AA943004_s_at	Rn.115752	Sfxn1	sideroflexin 1	Mm.134191	-1.21354	0.572687	0.407877	-2.8973	1.01e-05	0.000184	-1.97265	0.572687	0.407877
rc_AA899664_at	Rn.115879	---	---		2.15025	0.229377	0.238648	3.1966	0.00745994	0.011114	-1.73015	0.229377	0.238648
rc_AI177042_i_at	Rn.115882	LOC100362339 /// RGD1562153 /// Rps19	ribosomal protein S19	Mm.300281	2.08458	0.00081	0.005231	-1.74277	0.000981	0.002777	1.24206	0.00081	0.005231
rc_AI229843_at	Rn.116157	Tnfaip8	tumor necrosis factor, alpha-induced protein 8	Mm.27740	3.20991	1.27e-06	0.000112	1.14255	0.185633	0.114353	1.28126	1.27e-06	0.000112
rc_AI176289_at	Rn.116275	Sf3b4	splicing factor 3b, subunit 4	Mm.219671	-2.11192	0.00142182	0.00773	-3.20464	2.04e-05	0.000271	-1.5555	0.00142182	0.00773
rc_AI177140_at	Rn.11642	Npy1r	neuropeptide Y receptor Y1		-1.53335	0.00126038	0.007118	-1.80282	0.000205	0.001038	-2.0685	0.00126038	0.007118
rc_AA943829_g_at	Rn.11652	Rtn3	reticulon 3	Mm.246990	-1.72292	0.033701	0.068403	-3.16299	9.48e-07	6.6e-05	-1.90402	0.033701	0.068403
rc_AI227941_at	Rn.1166	Isoc1	isochorismatase domain containing 1	Mm.182574	-2.09545	8.16e-05	0.001216	-1.5654	0.000976	0.002773	-1.68916	8.16e-05	0.001216
rc_AA818661_at	Rn.116613	LOC294154	similar to chromosome 6 open reading frame 106 isoform a		-1.43585	0.180028	0.205837	-2.87421	2.21e-06	9.3e-05	-2.14199	0.180028	0.205837
L40362_f_at	Rn.116785	RT1-EC2	RT1 class Ib, locus EC2	Mm.426002	4.75263	2.9e-07	5.4e-05	2.25839	6.19e-06	0.000142	2.50424	2.9e-07	5.4e-05
M10094_g_at	Rn.116787	RT1-EC2	RT1 class Ib, locus EC2	Mm.426002	4.14705	3.39e-06	0.000191	2.47145	1.22e-06	7.3e-05	2.19133	3.39e-06	0.000191
rc_AI180113_at	Rn.11681	Nhlrc3	NHL repeat containing 3	Mm.85744	3.05952	4.11e-05	0.000816	1.9657	0.000397	0.001562	1.28282	4.11e-05	0.000816
rc_AA800228_at	Rn.1171	Csdc2	cold shock domain containing C2, RNA binding	Mm.22524	-2.7145	0.000132	0.001657	-1.63251	0.00610947	0.009689	-1.26296	0.000132	0.001657
rc_AA964146_s_at	Rn.11716	LOC498662	similar to RIKEN cDNA 2610019F03	Mm.5727	-2.30424	0.000385	0.003247	-2.75328	5.79e-06	0.000139	-1.59207	0.000385	0.003247
rc_AI101674_at	Rn.11731	---	---		-2.56788	0.000995	0.006058	-1.28832	0.0188065	0.021482	-1.33668	0.000995	0.006058
rc_AA859804_at	Rn.11732	Eif4e2	eukaryotic translation initiation factor 4E family member 2	Mm.227183	3.57452	2.94e-06	0.000179	1.51015	0.00125709	0.003295	1.40744	2.94e-06	0.000179
rc_AI171583_at	Rn.117434	Pltp	phospholipid transfer protein	Mm.6105	-1.09619	0.724249	0.462258	1.6608	0.000752	0.002345	2.52419	0.724249	0.462258
rc_AI175045_at	Rn.11766	Pdk4	---		1.14757	0.229032	0.238481	2.20523	0.000357	0.00147	1.60645	0.229032	0.238481
rc_AI071310_at	Rn.11790	Usp14	---	Mm.329277	1.28998	0.554919	0.401153	3.27244	0.00415577	0.007412	-1.79062	0.554919	0.401153
rc_AA955775_at	Rn.11795	Ap1s1	adaptor-related protein complex 1, sigma 1 subunit	Mm.833	1.00146	0.996236	0.539918	-4.11744	1.84e-05	0.000254	1.14762	0.996236	0.539918
rc_AI231572_at	Rn.1180	Isca1	iron-sulfur cluster assembly 1 homolog (S. cerevisiae)	Mm.7884	-1.2949	0.0352616	0.07066	-2.52918	6.15e-06	0.000142	-1.7811	0.0352616	0.07066
rc_AI103827_at	Rn.11800	Uba1	ubiquitin-like modifier activating enzyme 1	Mm.1104	1.02062	0.9428	0.526186	-3.57834	1.4e-07	3e-05	-1.86485	0.9428	0.526186
rc_AI030179_at	Rn.11803	Atp6v0e2	ATPase, H+ transporting V0 subunit e2	Mm.458098	-2.06208	2.47e-05	0.000614	-1.90102	5.41e-05	0.000465	-1.39918	2.47e-05	0.000614
rc_AI231607_at	Rn.118218	---	---		1.22194	0.662969	0.441257	2.02194	0.0326427	0.031986	-3.0855	0.662969	0.441257
rc_AA944201_at	Rn.11822	Rabl2a	RAB, member of RAS oncogene family-like 2B	Mm.23258	-2.13175	0.014046	0.037438	1.0107	0.925999	0.358833	-1.36958	0.014046	0.037438
rc_AI170692_at	Rn.118264	Gabarapl1	GABA(A) receptor-associated protein like 1	Mm.14638	-2.55116	0.000669	0.00462	-3.94698	1.37e-06	7.5e-05	-2.52356	0.000669	0.00462
rc_AI011806_at	Rn.11832	RGD1307752	similar to RIKEN cDNA 1110008F13	Mm.29264	2.00968	0.00293154	0.012718	1.40533	0.0499154	0.043454	-1.04727	0.00293154	0.012718
rc_AA964581_at	Rn.11849	Nacad	NAC alpha domain containing	Mm.337771	-2.19326	0.000517	0.003903	-1.7514	0.000301	0.001317	-1.48814	0.000517	0.003903
rc_AI102400_at	Rn.1185	---	---		3.52028	0.0640659	0.105812	3.95232	0.00166768	0.003998	-1.48792	0.0640659	0.105812
AA684857_s_at	Rn.11854	Hnrnpk /// LOC100359916 /// LOC100364212	heterogeneous nuclear ribonucleoprotein K	Mm.142872	1.18519	0.487581	0.373431	-3.48536	1.24e-05	0.000204	-1.58187	0.487581	0.373431
rc_AA894282_at	Rn.118788	Pnrc2	proline-rich nuclear receptor coactivator 2		2.1152	0.0282931	0.060936	2.30417	0.000432	0.001655	1.42953	0.0282931	0.060936
rc_AI103153_at	Rn.11888	---	---		-1.89126	0.000311	0.00281	-1.7445	0.000134	0.000788	-2.30436	0.000311	0.00281
rc_AI175348_at	Rn.11891	Reep1	receptor accessory protein 1	Mm.146332	-2.63959	0.0013674	0.007544	-1.06617	0.718603	0.303618	-3.27769	0.0013674	0.007544
rc_AA964754_at	Rn.11905	---	---		-2.11779	0.00343235	0.014159	1.29533	0.134509	0.0899	-1.72495	0.00343235	0.014159
rc_AI103556_at	Rn.119060	Cks1b	CDC28 protein kinase regulatory subunit 1B	Mm.3049	2.24693	0.000117	0.001532	1.22688	0.0666903	0.053806	-1.13184	0.000117	0.001532
rc_AA942964_at	Rn.119131	---	---		2.38032	0.261939	0.258764	8.83534	2.74e-06	9.9e-05	1.12648	0.261939	0.258764
rc_AA944481_at	Rn.119611	Angptl4	angiopoietin-like 4	Mm.196189	7.83168	8e-07	8.8e-05	1.71904	0.00147866	0.003684	2.26212	8e-07	8.8e-05
rc_AI176760_at	Rn.11978	Ankrd46	ankyrin repeat domain 46	Mm.396537	-2.23418	0.0402187	0.077257	-4.30466	2.35e-06	9.5e-05	-2.22285	0.0402187	0.077257
rc_AI010468_at	Rn.11988	Cd300a	---		23.0986	6.43e-10	4e-06	3.11289	5.67e-05	0.000479	7.57251	6.43e-10	4e-06
rc_AI103367_s_at	Rn.11991	Plekhf2	pleckstrin homology domain containing, family F (with FYVE domain) member 2		1.80126	0.0341134	0.069021	2.1967	5.62e-06	0.000137	1.433	0.0341134	0.069021
rc_AA800319_at	Rn.119914	Apol3 /// LOC681351	apolipoprotein L, 3 /// similar to apolipoprotein L, 3		2.22275	5.01e-05	0.000912	1.05291	0.615877	0.272456	1.11469	5.01e-05	0.000912
D00913_g_at	Rn.12	Icam1	intercellular adhesion molecule 1	Mm.435508	2.74536	1.44e-05	0.000444	1.22072	0.0839072	0.063763	1.39355	1.44e-05	0.000444
rc_AA965113_at	Rn.12007	RGD1562502	similar to RIKEN cDNA 2610029G23	Mm.273405	2.4741	0.00173647	0.008856	2.1616	0.00211299	0.004682	1.13603	0.00173647	0.008856
U13895_s_at	Rn.1202	Psmc2	proteasome (prosome, macropain) 26S subunit, ATPase 2	Mm.2462	-1.23602	0.377336	0.322507	-4.82648	8.17e-05	0.000588	-1.1797	0.377336	0.322507
rc_AI232103_at	Rn.12030	Col18a1	collagen, type XVIII, alpha 1	Mm.4352	2.22506	0.00351959	0.014406	-1.30409	0.0131092	0.016566	-1.23612	0.00351959	0.014406
rc_AA998202_at	Rn.12035	LOC100362548 /// LOC100365932	rCG52086-like		-1.42241	0.166917	0.196161	-2.50147	7.67e-05	0.000564	-1.16103	0.166917	0.196161
rc_AA924925_at	Rn.12038	Ppap2b	phosphatidic acid phosphatase type 2B	Mm.348326	-1.21423	0.182694	0.207707	-3.25044	1.24e-06	7.3e-05	-1.99239	0.182694	0.207707
rc_AI234018_at	Rn.120440	Parvg	parvin, gamma	Mm.251356	2.53833	0.000536	0.003998	-1.00068	0.99487	0.375954	-1.09218	0.000536	0.003998
Y00396mRNA_g_at	Rn.12072	Myc	myelocytomatosis oncogene	Mm.2444	2.72552	4.72e-05	0.000888	1.86976	0.000655	0.002127	1.22124	4.72e-05	0.000888
rc_AI008472_at	Rn.120770	Dalrd3	DALR anticodon binding domain containing 3	Mm.458081	1.31015	0.461406	0.362315	3.25769	0.00133399	0.003438	-1.10874	0.461406	0.362315
rc_AI030921_i_at	Rn.12081	Cmtm7	CKLF-like MARVEL transmembrane domain containing 7	Mm.35600	3.59682	6.43e-05	0.001054	2.98424	0.00044	0.001675	6.68584	6.43e-05	0.001054
rc_AA964364_at	Rn.12095	---	---		5.36982	1.44e-07	3.5e-05	2.81992	8.71e-07	6.4e-05	3.15089	1.44e-07	3.5e-05
rc_AI228202_at	Rn.12107	Usp46	ubiquitin specific peptidase 46		-2.02853	0.000143	0.001738	-1.29764	0.0643348	0.0524	-1.19901	0.000143	0.001738
rc_AI012552_at	Rn.12117	Trim5	tripartite motif-containing 5	Mm.425502	2.47343	9.21e-05	0.00131	1.85898	0.00048	0.001757	2.27751	9.21e-05	0.00131
rc_AI176592_at	Rn.121260	---	---		4.54734	4.69e-06	0.000232	2.08824	0.000478	0.001753	1.13648	4.69e-06	0.000232
rc_AA946063_at	Rn.12128	Ubl3	ubiquitin-like 3	Mm.21846	-1.7293	0.0531106	0.093052	-4.99666	2.01e-07	3.8e-05	-1.34407	0.0531106	0.093052
U47312_s_at	Rn.12130	LOC501546	hypothetical protein LOC501546		-1.28297	0.108019	0.149143	-2.64265	0.00022	0.001081	-1.3021	0.108019	0.149143
rc_AI231445_at	Rn.121327 /// Rn.3562	Csde1	---		1.71711	0.312887	0.2886	4.22412	0.0059765	0.009541	-2.32877	0.312887	0.2886
rc_AI071051_at	Rn.121382	---	---		-2.37332	0.000265	0.002534	-1.26798	0.024516	0.026035	-1.23202	0.000265	0.002534
U41453_at	Rn.122094	Akap12	A kinase (PRKA) anchor protein 12	Mm.27481	-1.27184	0.175444	0.20238	-3.86267	3.74e-06	0.000115	-2.27311	0.175444	0.20238
rc_AI011623_at	Rn.12235	---	---	Mm.153405	-3.25622	0.000109	0.001465	-1.37361	0.0496265	0.043252	-1.52339	0.000109	0.001465
rc_AA858815_at	Rn.122504	---	---		3.89187	0.00185965	0.009292	1.44428	0.00232552	0.004985	1.08677	0.00185965	0.009292
rc_AI013778_at	Rn.12277	Slc13a4	---		-1.36787	0.0672811	0.109349	-2.2162	0.000441	0.001678	-1.65613	0.0672811	0.109349
D85435_at	Rn.12281	Prkcdbp	protein kinase C, delta binding protein	Mm.3124	1.22939	0.365754	0.316618	-3.97543	1.98e-06	8.9e-05	-1.77201	0.365754	0.316618
rc_AI137553_at	Rn.12284	---	---		-2.15523	0.000177	0.001967	1.11932	0.256001	0.144903	-1.80148	0.000177	0.001967
rc_AA875639_at	Rn.12321	Zadh2	zinc binding alcohol dehydrogenase, domain containing 2	Mm.147052	-1.15876	0.196036	0.216864	-2.18261	0.000637	0.00209	-1.03323	0.196036	0.216864
rc_AI008888_at	Rn.1233	Cstb	cystatin B (stefin B)	Mm.6095	3.24998	2.72e-06	0.000175	1.4636	0.0981069	0.071311	2.18881	2.72e-06	0.000175
rc_AA996628_at	Rn.12346	Prcc	papillary renal cell carcinoma (translocation-associated)		-1.22077	0.15217	0.185079	-2.03185	0.000102	0.000672	-1.06808	0.15217	0.185079
rc_AI172054_at	Rn.12470	---	---		-1.97854	0.000709	0.004805	-2.19211	0.000114	0.000715	-2.65985	0.000709	0.004805
rc_AI177761_at	Rn.12478	Cd68	Cd68 molecule	Mm.15819	19.501	5.43e-08	2.2e-05	7.04977	5.18e-06	0.00013	6.51624	5.43e-08	2.2e-05
D01046_at	Rn.124832	Rab11b	RAB11B, member RAS oncogene family	Mm.387587	-1.72228	0.0325971	0.066806	-4.33672	8.09e-07	6.4e-05	-1.47974	0.0325971	0.066806
rc_AI227671_at	Rn.12516	Dkk3	dickkopf homolog 3 (Xenopus laevis)	Mm.55143	-1.87489	0.000712	0.004814	-2.16949	3.64e-05	0.000368	-1.59569	0.000712	0.004814
rc_AI176362_at	Rn.12529	---	---		-2.39541	0.000847	0.005392	-1.18474	0.191772	0.117175	-1.00972	0.000847	0.005392
rc_AA997660_at	Rn.12536	---	---		1.60084	0.0267693	0.058737	2.39389	3.84e-06	0.000116	1.31552	0.0267693	0.058737
rc_AI176589_at	Rn.1254	Rpl27	ribosomal protein L27	Mm.340658	2.03273	0.0268083	0.058804	2.48552	0.00330146	0.006332	-1.04239	0.0268083	0.058804
rc_AI172447_at	Rn.12550	Nfkbia	nuclear factor of kappa light polypeptide gene enhancer in B-cells inhibitor, alpha	Mm.170515	5.03433	2.25e-06	0.000159	3.68903	1.65e-06	8e-05	1.44212	2.25e-06	0.000159
rc_AA999172_at	Rn.12593	Gmps	guanine monphosphate synthetase	Mm.331051	2.16879	0.00101492	0.006161	1.23835	0.110141	0.077646	1.02355	0.00101492	0.006161
rc_AA858621_g_at	Rn.12600	Camk2n1	calcium/calmodulin-dependent protein kinase II inhibitor 1	Mm.41603	-2.27387	0.00196654	0.009657	-1.56083	0.0149701	0.018271	-1.09203	0.00196654	0.009657
rc_AI229680_at	Rn.1261	Ndufs3	NADH dehydrogenase (ubiquinone) Fe-S protein 3	Mm.30113	-1.36402	0.0475372	0.086387	-2.37852	5.81e-06	0.000139	-1.74212	0.0475372	0.086387
rc_AA997244_at	Rn.12662	Elavl2	ELAV (embryonic lethal, abnormal vision, Drosophila)-like 2 (Hu antigen B)	Mm.318042	-1.6248	0.0858548	0.12844	2.01613	0.0150358	0.018334	-2.05323	0.0858548	0.12844
U14398_at	Rn.126675	Syt4	synaptotagmin IV	Mm.477024	-1.3139	0.0550099	0.095303	-2.08713	5.68e-05	0.00048	-1.43937	0.0550099	0.095303
rc_AA997447_at	Rn.12704	Itga4	integrin, alpha 4	Mm.31903	2.19871	0.000284	0.002642	1.04966	0.506107	0.237354	1.0357	0.000284	0.002642
rc_AA858649_at	Rn.12707	Vps36	vacuolar protein sorting 36 homolog (S. cerevisiae)	Mm.41453	2.24148	5.79e-05	0.000988	1.46237	0.00096	0.002751	1.13384	5.79e-05	0.000988
X16043cds_at	Rn.1271	LOC100362453 /// Ppp2ca	protein phosphatase 2, catalytic subunit, alpha isoform	Mm.260288	-1.40917	0.0963424	0.138618	-2.95854	4.69e-05	0.000426	-1.39462	0.0963424	0.138618
rc_AI010612_at	Rn.12723	Tnc	Tenascin C		11.2105	5.07e-05	0.000917	1.2782	0.0957449	0.070141	1.02198	5.07e-05	0.000917
rc_AA894101_at	Rn.1273	LOC100910712 /// Ntan1	N-terminal asparagine amidase	Mm.380410	-1.17791	0.35001	0.308552	-2.71753	0.000175	0.000937	-1.171	0.35001	0.308552
Z35138cds_s_at	Rn.12732	Fgfr2	fibroblast growth factor receptor 2	Mm.16340	-2.37362	0.011553	0.032681	-4.20009	0.000476	0.00175	-1.13364	0.011553	0.032681
rc_AI012475_at	Rn.12743	Pqlc3	PQ loop repeat containing 3	Mm.379451	2.44265	0.00517665	0.018774	1.04479	0.851917	0.340069	-1.34163	0.00517665	0.018774
D12498_s_at	Rn.127461	Fgfr1	Fibroblast growth factor receptor 1		-1.55598	0.0547568	0.095003	-2.65508	3.23e-05	0.000344	-1.36968	0.0547568	0.095003
rc_AA859321_at	Rn.12759	Fbn1	fibrillin 1	Mm.271644	2.65566	0.00147833	0.007947	-1.31523	0.0999359	0.072271	-1.56756	0.00147833	0.007947
rc_AI171651_at	Rn.12767	Tmem123	transmembrane protein 123	Mm.283293	2.85481	9.51e-05	0.001335	2.20933	5.09e-05	0.000449	1.27107	9.51e-05	0.001335
rc_AI102382_at	Rn.127735	---	---		-2.38449	0.000231	0.002316	-1.93405	1.69e-05	0.000243	-1.86341	0.000231	0.002316
rc_AA850554_at	Rn.12777	Pigq	phosphatidylinositol glycan anchor biosynthesis, class Q	Mm.362054	-1.35636	0.254361	0.254156	-2.3537	2.04e-05	0.000271	-1.17901	0.254361	0.254156
X62145cds_at	Rn.127774	LOC100360117 /// RGD1561333 /// Rpl8	similar to 60S ribosomal protein L8 /// ribosomal protein L8	Mm.30066	1.58093	0.0146159	0.038433	-2.0149	5.38e-05	0.000463	1.09103	0.0146159	0.038433
rc_AI011981_g_at	Rn.127779	LOC100362709 /// LOC100364216 /// Psme2	proteasome (prosome, macropain) activator subunit 2	Mm.371573	5.14553	1.28e-07	3.4e-05	1.99561	0.000137	0.000796	1.35968	1.28e-07	3.4e-05
X97121_at	Rn.127792	Ntsr2	neurotensin receptor 2		-5.39869	5.28e-06	0.000248	-1.57708	0.00172951	0.004105	-1.14932	5.28e-06	0.000248
rc_AA800062_at	Rn.127798	Asah1	N-acylsphingosine amidohydrolase (acid ceramidase) 1	Mm.22547	1.475	0.131018	0.168772	2.75108	0.000255	0.001187	1.18926	0.131018	0.168772
rc_AA818112_at	Rn.1278	Ngrn	neugrin, neurite outgrowth associated	Mm.21175	-1.89955	0.000209	0.002191	-1.34965	0.0254556	0.02677	-2.09084	0.000209	0.002191
rc_AI009411_at	Rn.127805	Rps3	ribosomal protein S3	Mm.236868	1.92167	0.00889569	0.027169	2.35311	0.000453	0.001707	1.34311	0.00889569	0.027169
rc_AA899197_at	Rn.127813	Pabpc1	poly(A) binding protein, cytoplasmic 1	Mm.371570	3.05624	0.00131893	0.007358	3.77469	0.000268	0.001224	1.82614	0.00131893	0.007358
rc_AA818113_at	Rn.1279	Dram2	DNA-damage regulated autophagy modulator 2	Mm.290488	3.49995	5.12e-05	0.000922	1.42007	0.0224138	0.024366	1.37847	5.12e-05	0.000922
rc_AI059580_at	Rn.127990	rnf141	ring finger protein 141	Mm.96867	-1.6733	0.00738813	0.024015	-2.47881	2.01e-06	8.9e-05	-1.30065	0.00738813	0.024015
rc_AI012471_at	Rn.12811	Efhd1	EF-hand domain family, member D1	Mm.247951	-2.47391	0.000161	0.001867	-1.04774	0.653193	0.284258	1.08288	0.000161	0.001867
rc_AI177145_at	Rn.128212	Eif5a	eukaryotic translation initiation factor 5A	Mm.18026	1.44179	0.116888	0.157099	-2.11645	7.69e-05	0.000564	-1.46477	0.116888	0.157099
K02814_at	Rn.128333	Kng1	kininogen 1	Mm.2160	2.20955	2.98e-05	0.000681	1.30752	0.0103881	0.014058	1.20395	2.98e-05	0.000681
rc_AA944617_at	Rn.128896	RGD1309594	similar to RIKEN cDNA 1810043G02; DNA segment, Chr 10, Johns Hopkins University 13, expressed	Mm.297512	-1.93282	0.00153928	0.00819	-2.41007	1.29e-05	0.000206	-2.02653	0.00153928	0.00819
rc_AI011984_at	Rn.128939	RT1-EC2	---	Mm.426002	2.97591	6.03e-05	0.001014	2.86903	1.15e-05	0.000198	2.25268	6.03e-05	0.001014
rc_AI231687_at	Rn.129050	Dnajb6	DnaJ (Hsp40) homolog, subfamily B, member 6	Mm.290110	1.51951	0.468176	0.365358	2.63248	0.0133069	0.016743	-2.68853	0.468176	0.365358
rc_AI059566_at	Rn.129108	Epb4.1l4b	erythrocyte protein band 4.1-like 4b		-3.46306	0.000153	0.001815	-1.5576	0.0196819	0.022164	-1.13485	0.000153	0.001815
rc_AA996516_at	Rn.12919	Rtkn	rhotekin	Mm.4139	-1.52824	0.0129579	0.035331	-2.09172	0.00033	0.001395	-1.52741	0.0129579	0.035331
rc_AI012337_at	Rn.1293	LOC100359574 /// LOC100365340 /// Nhp2l1	NHP2 non-histone chromosome protein 2-like 1-like /// NHP2 non-histone chromosome protein 2-like 1 (S. cerevisiae)		1.52628	0.111069	0.152055	-2.04429	0.000885	0.0026	1.24268	0.111069	0.152055
rc_AA944789_f_at	Rn.12939	Vamp2	vesicle-associated membrane protein 2	Mm.28643	-2.51931	0.000638	0.004493	-3.10394	1.74e-05	0.000247	-1.82898	0.000638	0.004493
rc_AI176595_s_at	Rn.1294	Ctsl1	cathepsin L1	Mm.930	2.07238	0.000923	0.005738	1.25909	0.0796958	0.061333	1.88559	0.000923	0.005738
rc_AI230470_at	Rn.129490	LOC691995	hypothetical protein LOC691995		-2.08306	0.000276	0.002589	-1.45545	0.00513822	0.008582	-2.16477	0.000276	0.002589
rc_AI104394_at	Rn.12950	---	Attractin like 1	Mm.245340	-2.05288	0.00131161	0.007335	-1.28835	0.0543815	0.046242	-2.41309	0.00131161	0.007335
rc_AI112098_at	Rn.129546	---	---		-2.36483	0.000131	0.001647	-1.21486	0.0691126	0.055206	-1.61782	0.000131	0.001647
rc_AA997721_s_at	Rn.12959	Cxcr7	chemokine (C-X-C motif) receptor 7	Mm.6522	1.58184	0.0372941	0.073417	-2.15463	0.000116	0.000723	-1.33875	0.0372941	0.073417
rc_AA944209_at	Rn.129615	---	---		13.5822	0.00209156	0.010076	11.3678	0.00048	0.001757	1.06294	0.00209156	0.010076
AF030091UTR#1_g_at	Rn.12962	Ccnl1	cyclin L1	Mm.175612	2.3186	0.0120797	0.033683	3.19672	3.3e-05	0.000349	1.31748	0.0120797	0.033683
rc_AI101943_at	Rn.129787	---	---		-2.22375	1.99e-05	0.000536	-1.57475	0.000295	0.001301	-1.91969	1.99e-05	0.000536
rc_AA892378_at	Rn.1298	Fis1	fission 1 (mitochondrial outer membrane) homolog (S. cerevisiae)	Mm.25849	-1.72003	0.004365	0.01671	-2.17023	0.000165	0.0009	-1.02758	0.004365	0.01671
rc_AI178581_i_at	Rn.13006	LOC312273	Trypsin V-A		1.02497	0.776844	0.479254	2.32433	2.56e-05	0.000304	1.24808	0.776844	0.479254
M87854_at	Rn.13010	Adrbk1	adrenergic, beta, receptor kinase 1	Mm.254144	-1.53336	0.0181696	0.044742	-2.16478	0.000263	0.00121	-1.31515	0.0181696	0.044742
rc_AI177165_at	Rn.13031	Klc2	kinesin light chain 2	Mm.271648	-2.43978	0.00488029	0.018086	-4.18584	8.81e-07	6.4e-05	-2.53717	0.00488029	0.018086
AA801153_at	Rn.130357	Zfand6	Zinc finger, AN1-type domain 6	Mm.209349	1.29373	0.221928	0.233664	2.33105	0.000841	0.002509	1.0385	0.221928	0.233664
rc_AA998516_at	Rn.13094	Ccna2	cyclin A2	Mm.4189	4.96994	2.52e-06	0.000171	1.49392	0.0100933	0.013781	-1.0314	2.52e-06	0.000171
rc_AA998560_at	Rn.13115	Abca2	ATP-binding cassette, sub-family A (ABC1), member 2	Mm.2210	-2.43779	0.00178755	0.009046	-1.36053	0.00588046	0.009429	-1.1431	0.00178755	0.009046
rc_AA998598_at	Rn.13126	Fam19a5	family with sequence similarity 19 (chemokine (C-C motif)-like), member A5	Mm.244319	-2.18052	4.94e-05	0.000905	-1.01232	0.916133	0.356148	-1.25796	4.94e-05	0.000905
rc_AA866265_s_at	Rn.131539	Arhgap30	---		3.71175	3.42e-05	0.000728	2.32251	9.68e-06	0.00018	1.98065	3.42e-05	0.000728
rc_AA893663_at	Rn.13170	---	---		2.76904	0.00232253	0.010785	2.01472	0.000611	0.002043	1.15475	0.00232253	0.010785
AA799336_at	Rn.1318	LOC683884 /// Ndufab1	NADH dehydrogenase (ubiquinone) 1, alpha/beta subcomplex, 1	Mm.3014	-2.43069	0.0167475	0.042164	-1.28302	0.350742	0.18217	-1.9079	0.0167475	0.042164
rc_AI060167_at	Rn.131991	Gpc5	glypican 5	Mm.320791	-3.8261	5.63e-06	0.000258	-1.08414	0.317606	0.169576	-1.38733	5.63e-06	0.000258
rc_AI070088_at	Rn.1325	Fam13c	---		-2.1396	0.000754	0.005013	1.31821	0.0513567	0.044375	-1.09481	0.000754	0.005013
rc_AA925880_at	Rn.132553	Riok1	RIO kinase 1 (yeast)	Mm.297130	1.04957	0.845533	0.499702	4.90826	0.000258	0.001196	1.11735	0.845533	0.499702
rc_AI170053_at	Rn.13290	---	---		1.86144	0.00295167	0.012776	2.01941	0.000717	0.002266	-1.006	0.00295167	0.012776
rc_AA943898_at	Rn.133019	---	---		1.53135	0.0917518	0.134083	2.319	0.00395726	0.007164	1.37485	0.0917518	0.134083
rc_AI045118_at	Rn.133230	Gatad2b	GATA zinc finger domain containing 2B	Mm.270999	1.31829	0.110717	0.151781	1.98434	8.9e-05	0.000617	2.02654	0.110717	0.151781
AB010743_at	Rn.13333	Ucp2	uncoupling protein 2 (mitochondrial, proton carrier)	Mm.171378	3.56427	0.00238478	0.010984	3.93947	0.000292	0.001296	1.68764	0.00238478	0.010984
AF091834_at	Rn.13345	Nsf	N-ethylmaleimide-sensitive factor	Mm.260117	-3.74337	0.00721908	0.023647	-15.88	6.03e-07	5.7e-05	-3.41253	0.00721908	0.023647
rc_AA859848_at	Rn.13360	Rfk	Riboflavin kinase	Mm.7013	1.07989	0.871082	0.506427	3.69829	0.00254877	0.005307	-1.70638	0.871082	0.506427
rc_AI101266_at	Rn.13394	---	---		-3.41219	0.000215	0.002214	1.04376	0.613524	0.27173	-1.69566	0.000215	0.002214
rc_AI011930_at	Rn.134067	Rc3h2	Ring finger and CCCH-type zinc finger domains 2	Mm.288785	-1.29197	0.288364	0.274435	-2.36038	6.14e-06	0.000142	-1.53789	0.288364	0.274435
H32451_at	Rn.13417	Arv1	ARV1 homolog (S. cerevisiae)	Mm.22779	-1.28848	0.345341	0.305955	-2.75352	7.34e-06	0.000157	-1.70856	0.345341	0.305955
rc_AA924082_at	Rn.134208	---	---		18.4608	2.4e-07	4.9e-05	2.05735	0.0006	0.002018	1.35559	2.4e-07	4.9e-05
rc_AI232159_at	Rn.1344	Poldip2	polymerase (DNA-directed), delta interacting protein 2	Mm.197493	-1.11983	0.454123	0.359327	-2.00415	0.000383	0.001528	-1.04466	0.454123	0.359327
S83320_at	Rn.134702	Elavl4	ELAV (embryonic lethal, abnormal vision, Drosophila)-like 4 (Hu antigen D)	Mm.3970	-2.37155	0.00683627	0.022856	1.71266	0.0143153	0.01767	-1.81141	0.00683627	0.022856
rc_AA957763_at	Rn.13484	Usp19	ubiquitin specific peptidase 19	Mm.289706	-1.2582	0.282254	0.271131	-2.64992	1.33e-06	7.5e-05	-1.25344	0.282254	0.271131
rc_AA893237_at	Rn.13486	Tmem205	transmembrane protein 205	Mm.253329	-1.26313	0.149512	0.182976	-6.45377	2.47e-06	9.6e-05	-1.79066	0.149512	0.182976
rc_AA819334_s_at	Rn.13492	Mdh1	malate dehydrogenase 1, NAD (soluble)	Mm.212703	-1.82985	0.00171274	0.008779	-3.93623	1.05e-06	6.8e-05	-2.68275	0.00171274	0.008779
rc_AI169367_at	Rn.13520	RGD1309676	similar to RIKEN cDNA 5730469M10	Mm.27227	-2.88038	8.22e-06	0.000316	-1.46083	0.00124962	0.003283	-1.53081	8.22e-06	0.000316
X67241cds_at	Rn.135776	Rasgrf1	RAS protein-specific guanine nucleotide-releasing factor 1		-3.10207	7.82e-05	0.001188	-2.44611	0.000526	0.001855	-1.83804	7.82e-05	0.001188
rc_AI009261_at	Rn.13585	---	---		2.75554	0.0108737	0.03137	-1.51295	0.173678	0.108932	-2.71372	0.0108737	0.03137
rc_AA963260_at	Rn.1362	Epb4.1l2	---	Mm.306026	1.09116	0.71124	0.457953	-2.1278	0.000211	0.001058	-1.42449	0.71124	0.457953
rc_AI012049_at	Rn.13650	---	---		4.39522	3.16e-06	0.000183	3.42911	5.45e-07	5.3e-05	3.27614	3.16e-06	0.000183
rc_AI101494_at	Rn.136571	---	---		-2.03342	0.000128	0.001622	-1.28234	0.0283127	0.028897	-1.43998	0.000128	0.001622
rc_AI012235_at	Rn.13664	Cxcl11	chemokine (C-X-C motif) ligand 11	Mm.131723	22.7109	6.54e-07	8.1e-05	6.91054	4.93e-05	0.00044	1.6765	6.54e-07	8.1e-05
rc_AI229656_at	Rn.136644	Srsf2	Splicing factor, arginine/serine-rich 2	Mm.21841	1.76207	0.203233	0.22155	2.9617	0.00324358	0.006262	-2.23831	0.203233	0.22155
rc_AA924455_at	Rn.136777	---	---		-2.16756	0.000666	0.004606	-1.6624	0.00191394	0.004394	-1.79464	0.000666	0.004606
rc_AI102070_at	Rn.13685	Tspan7	tetraspanin 7	Mm.18590	-2.09694	8.55e-05	0.001252	-1.12909	0.188982	0.115949	-1.7992	8.55e-05	0.001252
rc_AI012340_s_at	Rn.13686	Psmb9	proteasome (prosome, macropain) subunit, beta type 9 (large multifunctional peptidase 2)	Mm.390983	15.8867	1.91e-07	4.3e-05	2.54276	0.00063	0.002077	2.23885	1.91e-07	4.3e-05
rc_AI236947_at	Rn.136924	Tifa	TRAF-interacting protein with forkhead-associated domain	Mm.31852	2.73206	3.41e-05	0.000728	1.60822	0.000254	0.001185	1.43398	3.41e-05	0.000728
rc_AI145051_at	Rn.136933	Dusp2	dual specificity phosphatase 2	Mm.4729	5.09176	5.47e-06	0.000252	1.40874	0.00495366	0.008368	-1.03959	5.47e-06	0.000252
rc_AI138121_at	Rn.136939	Zfand3	zinc finger, AN1-type domain 3	Mm.220972	-1.05022	0.846266	0.499825	-2.07	7.99e-05	0.000579	-1.33645	0.846266	0.499825
rc_AA956943_at	Rn.137040	Tollip	toll interacting protein	Mm.103551	-1.00724	0.96379	0.532155	-2.48292	3.7e-06	0.000115	-1.32362	0.96379	0.532155
rc_AA891302_g_at	Rn.137063	Map4k1	mitogen activated protein kinase kinase kinase kinase 1	Mm.148278	7.27746	7.2e-05	0.001132	4.49577	1.17e-05	0.000199	2.36207	7.2e-05	0.001132
rc_AI169174_at	Rn.137253	Ccz1	similar to CG14980-PB	Mm.320432	1.66624	0.0273479	0.059485	-2.35295	3.4e-06	0.00011	-1.43904	0.0273479	0.059485
rc_AI101330_at	Rn.13744	Ncald	neurocalcin delta	Mm.283370	-2.68342	0.000166	0.001904	-1.57097	0.00341243	0.006486	-1.65785	0.000166	0.001904
rc_AI073180_at	Rn.137483	Ddrgk1	DDRGK domain containing 1	Mm.440063	-1.07825	0.603863	0.419066	-2.02291	0.000188	0.000983	-1.09025	0.603863	0.419066
rc_AI230142_at	Rn.137522	Clec4a3	C-type lectin domain family 4, member a3	Mm.25684	20.5133	1.36e-07	3.4e-05	4.88543	1.49e-07	3.2e-05	4.09982	1.36e-07	3.4e-05
rc_AI007953_at	Rn.137551	Rbm9	RNA binding motif protein 9		-2.06619	0.0120019	0.033538	-3.6526	1.15e-06	7e-05	-1.92176	0.0120019	0.033538
rc_AI045789_at	Rn.137552	LOC100362108	poly (ADP-ribose) polymerase family, member 10		2.12957	0.000477	0.003705	1.20628	0.0371029	0.034997	1.62877	0.000477	0.003705
rc_AI009969_at	Rn.13756	Rab6b	RAB6B, member RAS oncogene family	Mm.335395	-2.82298	7.96e-06	0.000312	-1.49642	0.00283714	0.005702	-1.86668	7.96e-06	0.000312
rc_AI230326_at	Rn.137561	Btbd2	BTB (POZ) domain containing 2	Mm.60720	-1.67195	0.00385937	0.015333	-2.01094	0.000367	0.001491	-1.36935	0.00385937	0.015333
rc_AI007921_at	Rn.13757	Lamp5	similar to Protein C20orf103 precursor	Mm.477854	-2.05272	6.61e-05	0.001076	-1.34541	0.00627978	0.009861	-1.70463	6.61e-05	0.001076
rc_AA999171_at	Rn.137580	Stat1 /// Stat4	signal transducer and activator of transcription 1 /// signal transducer and activator of transcription 4	Mm.1550	4.04168	5.14e-06	0.000247	2.16418	0.000539	0.00188	1.21077	5.14e-06	0.000247
rc_AI029827_at	Rn.137659	Ppme1	protein phosphatase methylesterase 1	Mm.477484	-1.46817	0.00944198	0.028382	-2.32986	3.83e-06	0.000116	-1.55792	0.00944198	0.028382
rc_AA851814_at	Rn.13778	Gpnmb	glycoprotein (transmembrane) nmb	Mm.302602	94.6041	1.43e-08	1.5e-05	9.98918	2.85e-06	0.000102	21.7073	1.43e-08	1.5e-05
rc_AA956757_at	Rn.137820	---	---		-2.1608	0.00163069	0.008527	-1.64305	0.000191	0.000993	-1.61641	0.00163069	0.008527
rc_AI101451_at	Rn.13788	Chsy1	chondroitin sulfate synthase 1	Mm.333916	3.59997	0.000334	0.002958	4.28834	5.72e-06	0.000139	1.84775	0.000334	0.002958
rc_AI171547_at	Rn.137920	Sirt5	sirtuin (silent mating type information regulation 2 homolog) 5 (S. cerevisiae)	Mm.35325	-1.94024	0.000521	0.003927	-1.45883	0.00134513	0.00346	-2.00168	0.000521	0.003927
rc_AI007717_at	Rn.137995	LOC100359823	---		1.53131	0.00270962	0.012056	2.13221	0.000134	0.000788	1.85102	0.00270962	0.012056
rc_AA891824_at	Rn.138055	Srpk2	SFRS protein kinase 2	Mm.288728	-2.18615	0.000516	0.003897	-2.38977	0.000235	0.001128	-1.54147	0.000516	0.003897
rc_AA924500_at	Rn.13823	Elmod1	ELMO/CED-12 domain containing 1		-2.16075	0.00663255	0.022333	-1.15041	0.386424	0.195464	-1.45947	0.00663255	0.022333
rc_AI101958_at	Rn.138256	Sec23ip	SEC23 interacting protein	Mm.297105	1.21409	0.345283	0.305955	-2.47056	2.83e-06	0.000102	-1.36312	0.345283	0.305955
rc_AI008531_at	Rn.13827	---	---		1.03277	0.86967	0.506095	2.30718	0.000106	0.000688	1.32241	0.86967	0.506095
rc_AI113026_at	Rn.138360	Angpt2	angiopoietin 2	Mm.439874	2.38982	0.000338	0.002983	-1.09238	0.455628	0.220054	-1.14241	0.000338	0.002983
rc_AA999041_at	Rn.138371	Ppp6r1	SAPS domain family, member 1	Mm.258670	1.1114	0.618564	0.424807	-2.26044	9.54e-06	0.000179	-1.38887	0.618564	0.424807
rc_AI060205_at	Rn.13852	---	---		1.42576	0.463645	0.363274	2.4157	0.0140548	0.017433	-1.35341	0.463645	0.363274
rc_AA963477_at	Rn.13859	---	---		4.40407	0.0203275	0.048304	4.44296	0.000946	0.002724	1.12017	0.0203275	0.048304
rc_AI232807_at	Rn.13864	Bola1	bolA homolog 1 (E. coli)	Mm.104531	-1.22644	0.116047	0.156411	-2.07519	5.35e-05	0.000462	-1.19243	0.116047	0.156411
rc_AA926249_at	Rn.13873	---	---		-1.74529	0.00794864	0.025188	-2.16347	8.73e-05	0.000611	-1.35959	0.00794864	0.025188
rc_AI009094_at	Rn.13877	---	---		-2.75383	0.000149	0.001785	-1.13197	0.229852	0.133947	-1.4569	0.000149	0.001785
rc_AA899410_at	Rn.138818	Shc1	SHC (Src homology 2 domain containing) transforming protein 1	Mm.86595	4.22568	1.43e-05	0.000444	1.96412	0.000943	0.00272	1.83628	1.43e-05	0.000444
rc_AA997799_at	Rn.138927	Arl8a	ADP-ribosylation factor-like 8A	Mm.174998	-2.04514	0.0842749	0.126845	-3.53776	1.41e-05	0.000217	-1.83995	0.0842749	0.126845
rc_AA851493_g_at	Rn.139036	Man2b2	mannosidase, alpha, class 2B, member 2		1.90048	0.0146952	0.038559	3.58024	1.29e-05	0.000206	1.9891	0.0146952	0.038559
rc_AI170414_at	Rn.139399	Polr2c	polymerase (RNA) II (DNA directed) polypeptide C	Mm.292492	1.10955	0.559138	0.402638	-2.00731	7.62e-05	0.000562	-1.42248	0.559138	0.402638
rc_AI237273_at	Rn.140320	Slc44a2	solute carrier family 44, member 2		1.23683	0.435562	0.351384	-2.49821	6.8e-05	0.000528	-1.81004	0.435562	0.351384
rc_AA957554_at	Rn.140462	Slc10a3	solute carrier family 10 (sodium/bile acid cotransporter family), member 3	Mm.19931	2.54047	1.77e-05	0.000497	2.13081	3.8e-05	0.000377	1.53719	1.77e-05	0.000497
rc_AI070093_at	Rn.140527	Osbpl5	oxysterol binding protein-like 5	Mm.21199	-1.42568	0.0357704	0.071341	-1.6971	0.0108376	0.014502	-2.19701	0.0357704	0.071341
rc_AA945591_at	Rn.1414	Sdf2l1	stromal cell-derived factor 2-like 1	Mm.30222	2.84021	6.03e-05	0.001014	1.41882	0.003349	0.006394	1.63916	6.03e-05	0.001014
rc_AI169903_at	Rn.141496	Ly96	lymphocyte antigen 96		5.22604	2.08e-05	0.000548	3.4195	3.19e-06	0.000108	1.83325	2.08e-05	0.000548
rc_AI013361_at	Rn.1416	Sqrdl	sulfide quinone reductase-like (yeast)		2.04791	0.000416	0.00339	-1.05228	0.668334	0.288661	-1.04602	0.000416	0.00339
X77934cds_at	Rn.1423	Aplp2	amyloid beta (A4) precursor-like protein 2	Mm.19133	-2.16087	0.0344371	0.069478	-7.81609	2.44e-05	0.000299	-1.34711	0.0344371	0.069478
X12535cds_at	Rn.1425	Rab7a	RAB7A, member RAS oncogene family	Mm.333233	1.05989	0.81699	0.491386	-5.11795	8.19e-05	0.000589	1.116	0.81699	0.491386
rc_AI231763_at	Rn.14252	Ipo13	importin 13	Mm.287810	-1.36034	0.0200821	0.047904	-2.09285	4.19e-05	0.000399	-1.58966	0.0200821	0.047904
rc_AI012958_at	Rn.14256	Lcp1	lymphocyte cytosolic protein 1	Mm.153911	9.02797	6.65e-07	8.2e-05	2.54484	8.23e-05	0.00059	2.28372	6.65e-07	8.2e-05
rc_AI104524_s_at	Rn.1427	Hnrnpab	heterogeneous nuclear ribonucleoprotein A/B	Mm.280842	2.01549	7.43e-05	0.001157	1.07147	0.435853	0.213229	1.0733	7.43e-05	0.001157
rc_AA875630_at	Rn.14290	---	---		1.11982	0.427893	0.347357	2.10581	0.00022	0.001081	1.16736	0.427893	0.347357
M93297cds_at	Rn.1430	Oat	ornithine aminotransferase (gyrate atrophy)	Mm.13694	-1.00679	0.969876	0.533478	-2.92327	4.73e-05	0.000428	-1.29909	0.969876	0.533478
rc_AI071788_at	Rn.1431	Atp6v1a	ATPase, H+ transporting, lysosomal V1 subunit A	Mm.217787	-1.34691	0.239002	0.245024	-2.74849	1.41e-06	7.5e-05	-1.83363	0.239002	0.245024
rc_AI103084_at	Rn.143776	Cyfip1	cytoplasmic FMR1 interacting protein 1	Mm.37249	1.66998	0.0189549	0.04611	2.08507	0.000232	0.001119	-1.06497	0.0189549	0.04611
rc_AA925049_f_at	Rn.143952	---	---		2.08103	0.000352	0.003061	1.9414	0.00160413	0.003896	1.68357	0.000352	0.003061
U64705cds_f_at	Rn.143972	Eif4a2	eukaryotic translation initiation factor 4A2	Mm.260084	-2.02476	0.00145794	0.007871	-3.17654	7.49e-06	0.000158	-1.68707	0.00145794	0.007871
AA685870_at	Rn.143995	RGD1311899	similar to RIKEN cDNA 2210016L21 gene	Mm.292672	-2.34771	0.000311	0.00281	-3.09583	7.8e-06	0.000161	-2.59442	0.000311	0.00281
X74401_at	Rn.1441	Gdi2	GDP dissociation inhibitor 2	Mm.153226	1.29424	0.165759	0.195253	-2.407	0.000107	0.000691	-1.12625	0.165759	0.195253
rc_AI111960_at	Rn.144288	Fkbp5	FK506 binding protein 5	Mm.276405	2.37274	0.000808	0.00523	1.71521	0.00236273	0.005038	1.88759	0.000808	0.00523
rc_AI137406_at	Rn.144312	Procr	protein C receptor, endothelial	Mm.3243	2.9589	5.11e-05	0.000922	2.34693	5.15e-05	0.000451	1.51915	5.11e-05	0.000922
rc_AA894210_at	Rn.144356	---	---		-3.06431	1.38e-05	0.000435	-1.30517	0.0249151	0.026353	-1.63289	1.38e-05	0.000435
rc_AA874927_at	Rn.144389	Plekhm2	pleckstrin homology domain containing, family M (with RUN domain) member 2	Mm.441022	-1.3658	0.0415148	0.078849	-2.32115	0.00021	0.001057	-1.10704	0.0415148	0.078849
rc_AI231309_at	Rn.14443	Aig1	androgen-induced 1	Mm.45755	-1.26636	0.087568	0.12998	-2.39267	2.82e-05	0.000319	-1.76621	0.087568	0.12998
rc_AA818372_at	Rn.144441	Kdelr3	KDEL (Lys-Asp-Glu-Leu) endoplasmic reticulum protein retention receptor 3	Mm.298199	1.54786	0.0437215	0.081715	-1.53658	0.0343889	0.033123	-2.34666	0.0437215	0.081715
rc_AI236712_at	Rn.144456	LOC685834	---		-1.28414	0.175107	0.202156	-2.14359	0.00451569	0.007824	-1.14525	0.175107	0.202156
rc_AA964773_at	Rn.144530	---	---		1.77137	0.175484	0.202395	3.02282	6.42e-05	0.000514	-1.28207	0.175484	0.202395
AJ012603cds_at	Rn.144585	Adam17	ADAM metallopeptidase domain 17	Mm.27681	1.41061	0.162851	0.192846	-2.93358	1.75e-05	0.000247	-1.11665	0.162851	0.192846
rc_AI072403_at	Rn.144596	Hnrnpf	heterogeneous nuclear ribonucleoprotein F	Mm.422979	2.5461	0.00805448	0.025449	-3.86261	3.47e-06	0.000111	1.01115	0.00805448	0.025449
rc_AA963810_at	Rn.144610	Dvl1	Dishevelled, dsh homolog 1 (Drosophila)	Mm.3400	-2.48765	0.0023826	0.010978	1.27035	0.207753	0.124364	-1.70978	0.0023826	0.010978
rc_AA924579_at	Rn.144652	Tesk2	testis-specific kinase 2	Mm.425201	-1.0915	0.633052	0.429586	-2.08202	2.38e-05	0.000295	-1.05088	0.633052	0.429586
J05571_s_at	Rn.144658	Mat2a	methionine adenosyltransferase II, alpha	Mm.29815	-1.22663	0.491563	0.375251	-3.67199	0.000105	0.000683	-1.25467	0.491563	0.375251
rc_AI008852_at	Rn.144660	Eef1a1	Eukaryotic translation elongation factor 1 alpha 1		3.57961	0.127495	0.165853	16.2655	3.34e-07	4.7e-05	1.28997	0.127495	0.165853
rc_AI229689_at	Rn.144666	Polr2m	glutamate receptor, ionotropic, N-methyl D-aspartate-like 1A	Mm.21094	-1.52475	0.095523	0.137891	-5.00976	9.86e-07	6.8e-05	-2.39839	0.095523	0.137891
rc_AA875664_at	Rn.144694	Magmas	mitochondria-associated protein involved in granulocyte-macrophage colony-stimulating factor signal transduction	Mm.354760	-1.23932	0.384718	0.326339	2.64	0.000175	0.000937	-1.14622	0.384718	0.326339
rc_AA997425_at	Rn.144772	Galnt2	UDP-N-acetyl-alpha-D-galactosamine:polypeptide N-acetylgalactosaminyltransferase 2 (GalNAc-T2)	Mm.33808	1.47443	0.145069	0.179605	2.18238	0.00581151	0.009356	1.06889	0.145069	0.179605
rc_AI227972_at	Rn.1448	Cers2	LAG1 homolog, ceramide synthase 2	Mm.181009	-1.1542	0.325115	0.295855	-2.3257	0.000161	0.000889	-1.59655	0.325115	0.295855
rc_AI071949_at	Rn.144837	Mllt11	myeloid/lymphoid or mixed-lineage leukemia (trithorax homolog, Drosophila); translocated to, 11	Mm.477742	-2.19853	0.0048576	0.018015	-3.26345	4.24e-06	0.000121	-2.11505	0.0048576	0.018015
rc_AI172073_i_at	Rn.144857	LOC684838 /// RGD1562409 /// RGD1563045 /// Rpl7a	similar to 60S ribosomal protein L7a /// similar to 60S ribosomal protein L7a /// ribosomal protein L7a	Mm.326064	2.46866	0.000306	0.002779	1.94718	5.31e-05	0.000459	1.12986	0.000306	0.002779
rc_AA899590_at	Rn.144946	Rrm2	ribonucleotide reductase M2	Mm.99	7.16462	1.85e-06	0.00014	2.70434	4.24e-05	0.000401	1.2807	1.85e-06	0.00014
rc_AI013278_at	Rn.144949	Fcrla	Fc receptor-like A	Mm.1850	3.52135	4.49e-05	0.000851	1.62236	0.115827	0.080534	1.20514	4.49e-05	0.000851
rc_AI172304_at	Rn.14508	Il2rg	interleukin 2 receptor, gamma	Mm.2923	10.6628	0.000384	0.003244	1.26608	0.0119122	0.015495	1.75743	0.000384	0.003244
rc_AI230247_s_at	Rn.1451	Sepp1	selenoprotein P, plasma, 1	Mm.392203	-1.22496	0.447006	0.356359	2.17028	0.0015987	0.003886	-1.08691	0.447006	0.356359
AA848227_at	Rn.145185	U2af1l4	U2 small nuclear RNA auxiliary factor 1-like 4	Mm.34790	-1.60908	0.00299279	0.012893	-3.14521	4.77e-07	5e-05	-1.98464	0.00299279	0.012893
rc_AA892128_at	Rn.14519	Pex11a	peroxisomal biogenesis factor 11 alpha	Mm.20615	-1.25048	0.140008	0.17592	2.26785	0.000186	0.000976	1.62913	0.140008	0.17592
rc_AI010584_f_at	Rn.145191	Ifitm3	interferon induced transmembrane protein 3	Mm.141021	4.80171	0.000243	0.002398	3.20527	3.99e-05	0.000388	2.71767	0.000243	0.002398
AF057025_at	Rn.14534	Tlr4	toll-like receptor 4	Mm.38049	2.55536	9.53e-06	0.00035	2.4342	2.16e-05	0.000282	1.73568	9.53e-06	0.00035
rc_AI029453_at	Rn.145369	---	---		-2.37822	0.00275762	0.012186	1.2048	0.379881	0.193088	-1.46839	0.00275762	0.012186
rc_AI169984_at	Rn.145427	Ccl9	chemokine (C-C motif) ligand 9	Mm.416125	10.0024	0.00187925	0.009383	2.35331	0.000201	0.001025	1.71718	0.00187925	0.009383
rc_AI229264_s_at	Rn.145430	Stard3	StAR-related lipid transfer (START) domain containing 3	Mm.265546	1.08939	0.550061	0.399098	-2.04267	0.000218	0.001077	-1.12428	0.550061	0.399098
rc_AA818089_at	Rn.145629	Gars /// RGD1559871	glycyl-tRNA synthetase		1.10327	0.545105	0.397058	-2.20227	6.74e-06	0.000149	-2.02529	0.545105	0.397058
U17607_at	Rn.1457	Nfyc	nuclear transcription factor-Y gamma	Mm.435590	-1.04222	0.810563	0.489664	-2.01023	0.000306	0.001332	-1.06125	0.810563	0.489664
rc_H31550_at	Rn.14572	---	Cytoplasmic polyadenylation element binding protein 1	Mm.273122	-2.31984	0.000104	0.001416	-1.29421	0.0134519	0.016872	-1.71615	0.000104	0.001416
rc_H31839_at	Rn.14598	Bak1	BCL2-antagonist/killer 1	Mm.2443	2.18545	0.000128	0.001622	-1.05258	0.69474	0.296619	1.21385	0.000128	0.001622
D49785_at	Rn.146082	Map3k12	mitogen activated protein kinase kinase kinase 12	Mm.172897	1.96088	0.213698	0.228314	2.52809	0.0122174	0.01578	-1.59116	0.213698	0.228314
rc_AI009774_at	Rn.146101	Tmod3	tropomodulin 3	Mm.38445	2.68871	1.33e-05	0.000428	1.31416	0.0174679	0.020442	1.61671	1.33e-05	0.000428
rc_AI112730_at	Rn.146142	---	---		-2.56264	0.000264	0.002528	-1.09123	0.472074	0.225618	-1.71826	0.000264	0.002528
rc_AI070388_at	Rn.146179	---	---		1.61383	0.409008	0.338172	4.30301	0.000101	0.000668	3.38458	0.409008	0.338172
rc_AI072835_at	Rn.14619	Sema5a	sema domain, seven thrombospondin repeats (type 1 and type 1-like), transmembrane domain (TM) and short cytoplasmic domain, (semaphorin) 5A	Mm.260374	-1.30493	0.166005	0.195429	-1.9787	0.00124898	0.003283	-2.57127	0.166005	0.195429
rc_AI168981_at	Rn.146252	---	---		6.41164	2.91e-07	5.4e-05	3.61504	1.16e-06	7e-05	2.60888	2.91e-07	5.4e-05
rc_AI111406_at	Rn.146296	---	---		-2.03146	0.00867095	0.026694	1.3229	0.0252798	0.026628	-1.65603	0.00867095	0.026694
M19533mRNA_i_at	Rn.1463	LOC100360977 /// LOC100362969 /// LOC100364739 /// Ppia	peptidylprolyl isomerase A (cyclophilin A)	Mm.5246	-1.04031	0.808564	0.48904	-2.267	0.00449639	0.007801	-1.12877	0.808564	0.48904
rc_AI113320_at	Rn.146338	---	---		-1.42699	0.0598318	0.100946	-2.03664	5.98e-05	0.000495	-1.72957	0.0598318	0.100946
rc_AA957027_at	Rn.146377	---	---		1.67039	0.200268	0.219464	2.08743	0.0131974	0.016643	-1.42304	0.200268	0.219464
rc_AI101381_at	Rn.14639	---	---		-2.0639	0.00174114	0.008874	-1.8605	4.6e-05	0.00042	-1.84627	0.00174114	0.008874
rc_AA901317_at	Rn.146514	---	---		-4.24924	6.79e-06	0.000284	-1.05435	0.662936	0.287078	1.39017	6.79e-06	0.000284
rc_AA858880_at	Rn.14655	Itgal	integrin, alpha L	Mm.1618	6.7525	9.11e-08	2.8e-05	3.06989	0.000738	0.002317	2.6864	9.11e-08	2.8e-05
rc_H33656_at	Rn.14656	---	---		-2.16815	0.000948	0.005845	-1.10952	0.426048	0.209671	-2.01937	0.000948	0.005845
rc_AI146172_at	Rn.14657	Nsg2	neuron specific gene family member 2	Mm.3304	-2.51017	0.000161	0.001867	-1.02936	0.785371	0.322014	-2.25886	0.000161	0.001867
H33760_at	Rn.14665	---	---		-1.86563	0.00013	0.001642	-1.97425	2.62e-05	0.000306	-2.01174	0.00013	0.001642
AA686031_at	Rn.1467	Ndufs1	NADH dehydrogenase (ubiquinone) Fe-S protein 1	Mm.290791	-1.69421	0.016193	0.041213	-4.56307	6.39e-07	5.8e-05	-1.88183	0.016193	0.041213
rc_AA859562_at	Rn.146763	Arhgef7	Rho guanine nucleotide exchange factor (GEF7)	Mm.244068	1.27289	0.207204	0.224336	2.45908	1.28e-05	0.000206	1.18237	0.207204	0.224336
rc_AA997362_at	Rn.146805	Lonp1	lon peptidase 1, mitochondrial	Mm.329136	1.04797	0.752423	0.471415	-2.13283	1.88e-05	0.000258	-1.29194	0.752423	0.471415
rc_AI227942_at	Rn.146822	Gpr158	G protein-coupled receptor 158		-1.95039	0.00378321	0.015151	1.01178	0.903623	0.353111	-2.05866	0.00378321	0.015151
X62146cds_at	Rn.14687	Rpl11	ribosomal protein L11	Mm.276856	2.08813	0.00110268	0.00649	-4.92242	0.13316	0.089234	1.46672	0.00110268	0.00649
rc_AI071686_at	Rn.147115	---	---		1.857	0.00932761	0.028148	2.47099	1.91e-05	0.000262	1.70466	0.00932761	0.028148
rc_AA891814_at	Rn.14712	Oma1	OMA1 homolog, zinc metallopeptidase (S. cerevisiae)	Mm.30021	2.11533	0.000383	0.003237	1.84044	0.000402	0.001575	1.67141	0.000383	0.003237
M57664_g_at	Rn.1472	Ckb	creatine kinase, brain	Mm.16831	-2.91408	0.000156	0.001835	-1.99381	0.00420679	0.00747	-1.14448	0.000156	0.001835
rc_AI235528_at	Rn.147228	---	---		-2.72316	5.36e-05	0.000944	-2.83349	6.75e-05	0.000526	-3.20377	5.36e-05	0.000944
U77829mRNA_s_at	Rn.14733	Gas5	growth arrest specific 5		1.52186	0.0186802	0.045621	2.19959	5.66e-05	0.000479	1.65652	0.0186802	0.045621
rc_AI169601_at	Rn.14734	Tnfrsf14	tumor necrosis factor receptor superfamily, member 14 (herpesvirus entry mediator)	Mm.215147	2.17687	1.68e-05	0.000478	1.34447	0.00671781	0.010311	-1.00922	1.68e-05	0.000478
rc_AI010179_at	Rn.147380	---	---		2.33766	4.04e-05	0.000808	1.45154	0.00521442	0.00867	1.06278	4.04e-05	0.000808
rc_AI045352_at	Rn.147485	---	---		-1.32235	0.424963	0.346146	2.24987	0.0196397	0.022134	-2.35235	0.424963	0.346146
rc_AA851184_s_at	Rn.1475	Ctsz	cathepsin Z		12.437	6.24e-07	7.9e-05	3.62507	1.45e-05	0.00022	3.61878	6.24e-07	7.9e-05
rc_AI229638_at	Rn.147549	Tk1	thymidine kinase 1, soluble		2.79419	7.73e-05	0.001179	1.23133	0.0444564	0.039987	1.12797	7.73e-05	0.001179
rc_AA997253_at	Rn.147561	---	---		-1.44131	0.126402	0.165049	-2.12583	2.63e-05	0.000307	-1.86591	0.126402	0.165049
rc_AA956001_at	Rn.147562	---	---		-1.41901	0.155098	0.187257	-3.02467	9.82e-07	6.8e-05	-1.45506	0.155098	0.187257
S55427_s_at	Rn.1476	Pmp22	peripheral myelin protein 22	Mm.1237	1.07431	0.667911	0.443202	-2.20892	0.00218411	0.004779	-2.00978	0.667911	0.443202
rc_AA957906_at	Rn.147629	---	---		-2.91673	1.15e-05	0.000401	-1.29041	0.0414267	0.037953	-1.27553	1.15e-05	0.000401
rc_AI233743_at	Rn.14763	---	---		4.13921	1.69e-06	0.000131	1.23342	0.0940859	0.069219	1.43425	1.69e-06	0.000131
rc_AI030658_at	Rn.147647	---	---		-3.7973	9.8e-07	9.7e-05	-1.25844	0.0332654	0.032414	-1.20324	9.8e-07	9.7e-05
rc_AI070429_at	Rn.147709	---	---		-1.31374	0.113655	0.154216	2.08975	0.00069	0.002207	2.16121	0.113655	0.154216
rc_AI230877_at	Rn.147786	---	---		2.27657	0.115139	0.15554	2.12348	0.0186001	0.021315	-1.48097	0.115139	0.15554
rc_AI071806_at	Rn.147829	---	---		1.42642	0.0483456	0.087212	2.66821	6.08e-07	5.7e-05	1.62844	0.0483456	0.087212
rc_AI229409_at	Rn.147831	---	---		-1.0612	0.829457	0.494698	2.33014	0.000613	0.002047	-1.53678	0.829457	0.494698
rc_AA892750_at	Rn.14787	Rgs1	regulator of G-protein signaling 1	Mm.103701	5.11359	6.57e-05	0.001071	2.6025	0.00041	0.001595	3.50952	6.57e-05	0.001071
rc_AA892759_at	Rn.14789	Snap23	synaptosomal-associated protein 23	Mm.245715	2.13967	0.000156	0.001835	1.90957	0.000185	0.000972	1.56407	0.000156	0.001835
rc_AI103553_at	Rn.147930	---	---		1.148	0.802466	0.487244	2.3363	0.0272119	0.028073	-2.75062	0.802466	0.487244
rc_AA893666_at	Rn.14819	Tlr7	toll-like receptor 7		2.05737	4.34e-05	0.00084	1.7989	0.000194	0.001003	1.68897	4.34e-05	0.00084
rc_AA893691_at	Rn.14822	Clec9a	C-type lectin domain family 9, member a	Mm.391518	2.88746	0.00198872	0.009719	3.47062	1.36e-06	7.5e-05	1.68838	0.00198872	0.009719
rc_AA893579_at	Rn.148291	---	---		6.23356	4.12e-05	0.000816	3.86152	4.62e-06	0.000125	2.48235	4.12e-05	0.000816
rc_AI237283_at	Rn.14833	Arhgap9	Rho GTPase activating protein 9	Mm.227198	3.86732	2.57e-06	0.000172	1.84725	0.000113	0.000713	1.99253	2.57e-06	0.000172
rc_AI102927_at	Rn.1484	Glrx	glutaredoxin 1	Mm.25844	3.52559	7.75e-05	0.001179	1.48238	0.0178096	0.020721	-1.20219	7.75e-05	0.001179
rc_AI145694_at	Rn.148471	---	---		-1.62113	0.145404	0.179879	2.54691	0.00259344	0.005374	1.97449	0.145404	0.179879
Y07704_g_at	Rn.14882	Rsad2	radical S-adenosyl methionine domain containing 2	Mm.24045	2.19575	0.00946093	0.028429	2.8167	0.000543	0.00189	1.29568	0.00946093	0.028429
rc_AI227624_at	Rn.14889	Ttyh1	tweety homolog 1 (Drosophila)	Mm.29729	-3.06194	2.52e-05	0.000617	-1.65976	0.00157868	0.003856	-1.2564	2.52e-05	0.000617
rc_AA848829_g_at	Rn.148916	Abca1	---	Mm.277376	3.63855	4.02e-05	0.000806	4.60344	2.09e-07	3.8e-05	6.19859	4.02e-05	0.000806
rc_AI072104_at	Rn.149002	Nckap1l	NCK associated protein 1 like	Mm.30805	3.73027	0.00171115	0.008777	-1.13952	0.167022	0.105718	2.24937	0.00171115	0.008777
rc_AI045069_at	Rn.149042	---	---		-2.10399	0.0197297	0.047312	1.91367	0.00488746	0.008283	-1.43241	0.0197297	0.047312
rc_AI071727_at	Rn.149075	---	---		9.0506	2.87e-06	0.000178	2.69	7.28e-05	0.000552	1.32178	2.87e-06	0.000178
rc_AA944007_at	Rn.1492	Nucb1	nucleobindin 1	Mm.258923	-1.2935	0.123378	0.16242	-2.21407	0.00902863	0.012735	-1.05	0.123378	0.16242
rc_AA899649_at	Rn.14961	Stmn3	stathmin-like 3	Mm.2319	-2.33302	0.000221	0.002246	-1.32155	0.0467315	0.04146	-1.49949	0.000221	0.002246
rc_AI230215_at	Rn.14970	Cdca8	cell division cycle associated 8	Mm.28038	3.06096	1.62e-05	0.000467	1.45511	0.00166723	0.003998	-1.01947	1.62e-05	0.000467
R46930_s_at	Rn.14991	Pi4kb	phosphatidylinositol 4-kinase, catalytic, beta	Mm.217222	-1.17418	0.358899	0.312983	-2.73136	8.13e-06	0.000165	-1.54416	0.358899	0.312983
rc_AI230701_at	Rn.15026	---	---		-2.31531	0.00109183	0.006452	-2.46819	0.000182	0.000961	-1.92731	0.00109183	0.006452
rc_AA851185_at	Rn.15045	---	---		2.42556	0.0680297	0.110164	2.75713	0.0126704	0.016194	-1.89179	0.0680297	0.110164
rc_AI103474_at	Rn.15054	Taf13	TAF13 RNA polymerase II, TATA box binding protein (TBP)-associated factor	Mm.24431	-1.12358	0.73722	0.466596	2.46814	0.00482285	0.008206	-1.54322	0.73722	0.466596
rc_AI007847_s_at	Rn.1506	Sarnp	SAP domain containing ribonucleoprotein	Mm.351579	1.2684	0.152916	0.18556	-2.41924	3.6e-05	0.000366	-1.35285	0.152916	0.18556
rc_AA957193_at	Rn.150852	---	---		1.0372	0.781907	0.480653	1.73872	0.000351	0.001452	2.02308	0.781907	0.480653
rc_AI233925_at	Rn.15114	Atic	5-aminoimidazole-4-carboxamide ribonucleotide formyltransferase/IMP cyclohydrolase	Mm.38010	2.07755	0.00123091	0.007018	-1.05813	0.70666	0.300141	1.14922	0.00123091	0.007018
rc_AA900845_at	Rn.15119	---	---		2.18574	0.211446	0.22688	3.34647	0.0115415	0.015162	-1.80468	0.211446	0.22688
rc_AI231179_at	Rn.15135	Ube2m	ubiquitin-conjugating enzyme E2M (UBC12 homolog, yeast)	Mm.196580	-1.20516	0.321369	0.293668	-2.89098	0.000137	0.000796	-1.50391	0.321369	0.293668
rc_AI253277_at	Rn.151353	---	---		-1.46253	0.0282739	0.060904	2.32784	0.000293	0.001297	1.68091	0.0282739	0.060904
rc_AA901178_at	Rn.15144	RGD1304595	similar to RIKEN cDNA 6330416G13 gene	Mm.41523	1.81134	0.00808098	0.025483	2.27668	6.68e-05	0.000522	1.65221	0.00808098	0.025483
rc_AA901012_at	Rn.15161	---	---		1.71256	0.0291558	0.062193	2.39326	0.000782	0.002401	1.5512	0.0291558	0.062193
rc_AA901053_at	Rn.15175	---	---		-2.10979	0.00214699	0.010264	1.1908	0.321259	0.170985	-1.60803	0.00214699	0.010264
M27726_at	Rn.1518	Pygb	phosphorylase, glycogen; brain	Mm.222584	-3.49465	0.000194	0.002096	-9.9176	8.79e-07	6.4e-05	-2.72182	0.000194	0.002096
rc_AI101818_at	Rn.15193	---	---		-2.26286	3.34e-05	0.000722	1.11334	0.21776	0.128864	-2.02308	3.34e-05	0.000722
rc_AA901151_at	Rn.15194	Ifi204	interferon activated gene 204		11.4428	8.24e-07	9e-05	1.35069	0.00864716	0.012348	1.27054	8.24e-07	9e-05
rc_AA901350_at	Rn.15220	LOC685067	---		9.55275	1.38e-08	1.5e-05	4.72611	1.09e-05	0.000192	1.9108	1.38e-08	1.5e-05
rc_AI230507_at	Rn.15228	Htra3	---	Mm.274255	1.3868	0.368665	0.318097	2.86092	0.00268734	0.005503	-1.81865	0.368665	0.318097
rc_AA924097_at	Rn.15266	---	---		-2.80044	7.6e-06	0.000304	-1.00375	0.973955	0.370881	-1.20245	7.6e-06	0.000304
rc_AA924130_at	Rn.15273	Tlr3	toll-like receptor 3	Mm.33874	2.35922	1.82e-05	0.000506	1.78764	0.000407	0.001591	2.18053	1.82e-05	0.000506
rc_AI233941_at	Rn.15275	Lhpp	phospholysine phosphohistidine inorganic pyrophosphate phosphatase	Mm.276721	-2.39674	4.77e-05	0.000893	-1.50319	0.017749	0.020676	-1.42295	4.77e-05	0.000893
rc_AA819224_at	Rn.15285	RGD1306583	similar to RIKEN cDNA 2410002O22 gene	Mm.272541	-1.27485	0.253872	0.253925	-3.52995	3.83e-06	0.000116	-1.70693	0.253872	0.253925
rc_AA851650_s_at	Rn.1531	Dap	death-associated protein	Mm.222867	2.56898	0.00341754	0.014126	1.65682	0.0291131	0.029491	1.39066	0.00341754	0.014126
rc_AA851218_g_at	Rn.15328	Sash3	SAM and SH3 domain containing 3	Mm.276131	5.26913	1.46e-06	0.000118	3.92417	6.09e-07	5.7e-05	3.10008	1.46e-06	0.000118
rc_AA924503_at	Rn.15332	Cmtm3	CKLF-like MARVEL transmembrane domain containing 3	Mm.390108	2.81537	0.00292696	0.012712	2.93406	0.000824	0.002479	1.88031	0.00292696	0.012712
rc_AI070179_at	Rn.15333	Gmfg	glia maturation factor, gamma	Mm.361764	7.77728	3.02e-06	0.000179	2.7035	0.000126	0.00076	2.33366	3.02e-06	0.000179
rc_AI059238_at	Rn.153469	---	---		3.47928	0.000375	0.0032	1.81639	0.000783	0.002402	1.48741	0.000375	0.0032
rc_AA818915_at	Rn.1536	Dbndd2	dysbindin (dystrobrevin binding protein 1) domain containing 2	Mm.256927	-3.3076	2.03e-05	0.000539	-2.27709	0.000125	0.000756	-1.64173	2.03e-05	0.000539
rc_AA924656_at	Rn.15364	Bai2	brain-specific angiogenesis inhibitor 2	Mm.262241	-2.38681	9.44e-05	0.001329	-2.0138	0.000108	0.000694	-1.57248	9.44e-05	0.001329
rc_AI103266_at	Rn.153980	Trim35	tripartite motif-containing 35	Mm.43871	-1.35564	0.229525	0.238698	-2.61514	1.65e-06	8e-05	-1.43165	0.229525	0.238698
rc_AI178504_at	Rn.153992	Ndrg1	N-myc downstream regulated gene 1	Mm.30837	-1.12094	0.48484	0.372512	-1.85173	0.000764	0.002364	-2.36647	0.48484	0.372512
rc_AI009752_at	Rn.153995	Lrrfip1	leucine rich repeat (in FLII) interacting protein 1		9.16317	1.9e-06	0.000143	4.46332	3.56e-06	0.000113	2.87353	1.9e-06	0.000143
rc_AI228723_s_at	Rn.154337	Pgam1	phosphoglycerate mutase 1 (brain)		1.10483	0.644959	0.434009	-3.73637	1.29e-05	0.000206	-2.03566	0.644959	0.434009
rc_AI178025_at	Rn.154349	Tgif1	TGFB-induced factor homeobox 1	Mm.101034	8.45754	2.85e-07	5.4e-05	4.69226	4.83e-08	2.1e-05	2.75014	2.85e-07	5.4e-05
rc_AA925012_at	Rn.15438	Gmnn	geminin	Mm.12239	2.22778	0.00107053	0.006352	1.7049	4.61e-05	0.00042	1.44871	0.00107053	0.006352
M95591_at	Rn.154404	Fdft1	farnesyl diphosphate farnesyl transferase 1	Mm.474432	-2.58612	0.000724	0.00487	-8.74045	6.06e-08	2.2e-05	-4.83419	0.000724	0.00487
rc_AA866465_s_at	Rn.154436	---	---		1.95841	0.0752874	0.117861	4.08695	0.000162	0.000892	-1.17138	0.0752874	0.117861
rc_AI179184_at	Rn.1545	---	---		-1.42976	0.162579	0.192667	2.86476	6.05e-06	0.000142	2.50469	0.162579	0.192667
rc_AI058940_at	Rn.154513	Mapre3	---	Mm.332295	-4.41122	0.00307238	0.013139	-3.47243	3.81e-07	4.7e-05	-1.87412	0.00307238	0.013139
rc_AA892333_at	Rn.154526	Tuba1c	tubulin, alpha 1C	Mm.477500	3.25166	0.00775593	0.02482	1.20815	0.542305	0.249249	-1.80039	0.00775593	0.02482
X15013cds_at	Rn.154542	LOC100361311 /// LOC100363123 /// LOC100364491 /// LOC366469 /// LOC680161 /// LOC684838 /// RGD1562409 /// RGD1562953 /// RGD1563220 /// Rpl7a /// Rsl1d1	similar to 60S ribosomal protein L7a /// hypothetical protein LOC681517 /// similar to 60S ribosomal protein L7a /// similar to Rpl7a protein /// similar to 60S ribosomal protein L7a /// ribosomal protein L7a /// ribosomal L1 domain containing 1		2.2962	0.00237377	0.010941	-1.52647	0.00593493	0.009498	1.61238	0.00237377	0.010941
AA685258_at	Rn.154549	Ezh1	enhancer of zeste homolog 1 (Drosophila)	Mm.5027	-1.69746	0.0250965	0.05612	-2.42945	0.0003	0.001314	-1.87893	0.0250965	0.05612
rc_AI136114_at	Rn.154557	Mmd2	monocyte to macrophage differentiation-associated 2	Mm.48712	-4.43706	0.0010588	0.006315	-1.29965	0.0177308	0.020664	-1.65608	0.0010588	0.006315
rc_AA899258_at	Rn.154627	Cops7a	COP9 constitutive photomorphogenic homolog subunit 7A (Arabidopsis)	Mm.439837	-1.13088	0.683295	0.448444	-3.05136	2.18e-05	0.000282	-1.53809	0.683295	0.448444
rc_AI103896_at	Rn.15468	Slc35a4	solute carrier family 35, member A4	Mm.273350	1.05987	0.81878	0.491903	-2.09447	8.79e-05	0.000614	-1.09146	0.81878	0.491903
rc_AA819646_at	Rn.154700	RGD1562101	G protein-coupled receptor 98 /// similar to very large G-protein coupled receptor 1		-2.50718	0.000387	0.00326	1.02652	0.823814	0.332718	-1.36528	0.000387	0.00326
rc_AI178684_at	Rn.154788	Mcm3	minichromosome maintenance complex component 3		5.0943	6.97e-05	0.001107	-1.71988	0.0169782	0.020024	-1.63771	6.97e-05	0.001107
rc_AA998015_at	Rn.15503	Rwdd4	RWD domain containing 4A	Mm.273081	1.10842	0.610217	0.421655	-2.04044	0.000111	0.000706	-1.06061	0.610217	0.421655
rc_AI059223_at	Rn.155038	Tmem119	transmembrane protein 119	Mm.41681	-1.48347	0.030354	0.063861	2.32553	0.000514	0.001833	3.32785	0.030354	0.063861
X13905cds_g_at	Rn.155100	LOC100363782 /// Rab1b	RAB1B, member RAS oncogene family-like /// RAB1B, member RAS oncogene family		-1.09805	0.611251	0.422001	-3.12664	2.28e-06	9.4e-05	-1.14541	0.611251	0.422001
D89070cds_s_at	Rn.155297	Cbr1 /// LOC100360507	carbonyl reductase 1 /// inducible carbonyl reductase-like		-1.20459	0.158998	0.190026	-2.12189	0.000374	0.001505	1.10208	0.158998	0.190026
rc_AI639435_at	Rn.155340	Pcp4l1	Purkinje cell protein 4-like 1	Mm.198138	-2.33744	4.92e-05	0.000903	1.13549	0.210792	0.125714	-1.07412	4.92e-05	0.000903
X59737mRNA_g_at	Rn.155589	Ckmt1b	creatine kinase, mitochondrial 1	Mm.252145	-2.9517	0.000655	0.004563	-1.29003	0.0848371	0.06424	-1.82762	0.000655	0.004563
rc_AA998722_s_at	Rn.1556	LOC100362738 /// LOC100364062 /// Pkm /// RGD1561179	pyruvate kinase, muscle	Mm.326167	1.17382	0.552895	0.400298	-5.3629	1.06e-07	2.7e-05	-1.86491	0.552895	0.400298
rc_AI012222_at	Rn.155647	---	---		3.44442	8.8e-05	0.001277	1.3064	0.12402	0.084703	1.4915	8.8e-05	0.001277
rc_AI072020_at	Rn.155651	Timp4	tissue inhibitor of metalloproteinase 4	Mm.255607	-3.07542	0.000448	0.003545	-1.38145	0.0261425	0.027303	-1.32362	0.000448	0.003545
rc_AA925662_at	Rn.15570	Slc31a2	solute carrier family 31 (copper transporters), member 2	Mm.292539	3.1333	0.000157	0.00184	1.65525	0.0079924	0.011681	1.21011	0.000157	0.00184
rc_AI044098_at	Rn.155723	LOC100360384	hypothetical protein LOC100360384		2.06702	0.0732104	0.115712	2.66815	0.00192936	0.004415	1.09496	0.0732104	0.115712
rc_AI010241_at	Rn.155728	Usp1	ubiquitin specific peptidase 1	Mm.371692	2.0798	0.000141	0.001723	1.3639	0.0102197	0.013906	1.37064	0.000141	0.001723
rc_AA925692_at	Rn.15578	Hcls1	hematopoietic cell specific Lyn substrate 1	Mm.4091	3.6892	7.97e-07	8.8e-05	2.16212	1.04e-05	0.000187	2.14817	7.97e-07	8.8e-05
rc_AI175787_at	Rn.15590	Spock2	sparc/osteonectin, cwcv and kazal-like domains proteoglycan 2		-2.4783	0.000266	0.002534	-2.04693	0.000498	0.001799	-3.09645	0.000266	0.002534
rc_AI073086_at	Rn.156065	---	---		-2.08452	0.00157997	0.008338	-1.28257	0.0665337	0.053722	-1.88877	0.00157997	0.008338
rc_AI178168_at	Rn.15607	Arhgap15	Rho GTPase activating protein 15 /// rho GTPase-activating protein 15-like	Mm.217350	2.94785	2.8e-06	0.000176	2.30916	4.68e-06	0.000125	1.85757	2.8e-06	0.000176
rc_AA925835_at	Rn.15612	---	---		-1.40653	0.0295234	0.062687	-2.07812	2.64e-05	0.000307	-1.41323	0.0295234	0.062687
rc_AI176140_at	Rn.156201	Morf4l1	mortality factor 4 like 1		-1.25153	0.19617	0.216948	-2.21862	2.81e-05	0.000318	-1.67968	0.19617	0.216948
rc_AA957486_at	Rn.156213	Purb	---	Mm.390332	-1.5859	0.0468814	0.085544	-2.87399	5.99e-06	0.000142	-1.5451	0.0468814	0.085544
rc_AA926033_at	Rn.15644	---	---		-2.23717	5.3e-05	0.000938	-1.10364	0.374522	0.191175	-1.61585	5.3e-05	0.000938
rc_AI233552_at	Rn.156470	---	---		7.6666	2.86e-07	5.4e-05	3.75078	2.74e-06	9.9e-05	2.99889	2.86e-07	5.4e-05
rc_AI177898_at	Rn.15668	Cic	capicua homolog (Drosophila)		1.16485	0.400507	0.333898	-2.18001	7.49e-05	0.000558	-1.39322	0.400507	0.333898
rc_AA926200_at	Rn.15681	Aox1	aldehyde oxidase 1	Mm.26787	-2.02919	0.00625218	0.021401	-1.0421	0.733042	0.307857	-1.28583	0.00625218	0.021401
rc_AA945724_at	Rn.15682	Irf2bpl	polyglutamine-containing protein	Mm.248358	2.3149	0.00188396	0.009395	2.14337	0.00056	0.001921	1.53729	0.00188396	0.009395
rc_AI070387_at	Rn.156862	---	---		1.28888	0.72521	0.462566	4.82161	0.000114	0.000715	4.41395	0.72521	0.462566
rc_AI171607_at	Rn.1569	Fam107a	family with sequence similarity 107, member A /// downregulated in renal cell carcinoma-like	Mm.256058	1.40989	0.0644446	0.106228	2.40625	0.000258	0.001196	2.67214	0.0644446	0.106228
AF022819_at	Rn.15693	Kcnk1	potassium channel, subfamily K, member 1	Mm.10800	-1.5374	0.0247201	0.055531	-2.17855	0.000104	0.000679	-1.96893	0.0247201	0.055531
rc_AI112097_at	Rn.15709	Fgf13	fibroblast growth factor 13	Mm.7995	-3.13567	0.00976469	0.029061	-1.01291	0.967073	0.369237	-5.04896	0.00976469	0.029061
rc_AI103521_at	Rn.15712	Fam108a1	family with sequence similarity 108, member A1	Mm.29802	-1.22911	0.296312	0.278963	-2.51758	4.11e-05	0.000396	-1.4668	0.296312	0.278963
rc_AI045955_at	Rn.15743	Clec7a	C-type lectin domain family 7, member a	Mm.239516	36.9683	1.72e-07	4.1e-05	9.78488	8.67e-08	2.6e-05	9.12438	1.72e-07	4.1e-05
rc_AI103388_at	Rn.15760	Sar1a	SAR1 homolog A (S. cerevisiae)	Mm.391794	1.63632	0.0371291	0.073251	-2.20552	1.62e-05	0.000236	-1.31089	0.0371291	0.073251
rc_AI043611_at	Rn.15769	---	---		2.04856	4.12e-05	0.000816	1.19266	0.0381499	0.035722	1.47708	4.12e-05	0.000816
rc_AI179507_at	Rn.15776	Tfpi2	tissue factor pathway inhibitor 2	Mm.25612	6.03036	0.00051	0.003868	1.60784	0.0136683	0.017066	1.25322	0.00051	0.003868
U19893_at	Rn.15777	Actn4	actinin alpha 4	Mm.81144	1.17913	0.324261	0.295536	-2.05952	0.00148446	0.003695	1.01757	0.324261	0.295536
rc_AA891041_at	Rn.15806	Junb	jun B proto-oncogene	Mm.1167	4.21819	7.64e-06	0.000305	2.03842	0.000136	0.000793	1.41905	7.64e-06	0.000305
rc_AI176700_at	Rn.15835	Zc3h7a	zinc finger CCCH type containing 7 A	Mm.226860	2.51296	0.000443	0.003519	1.59401	0.000528	0.001856	-1.05582	0.000443	0.003519
rc_AI171204_at	Rn.15836	Zbtb4	zinc finger and BTB domain containing 4	Mm.426361	-1.86329	0.00626746	0.021425	-2.0012	0.000285	0.001278	-1.5912	0.00626746	0.021425
rc_AI101346_at	Rn.158385	Ttll7	---	Mm.187793	-3.89743	6.88e-06	0.000287	-1.59489	0.00187869	0.004338	-2.62233	6.88e-06	0.000287
rc_AI101270_at	Rn.15842	Arhgdib	Rho, GDP dissociation inhibitor (GDI) beta	Mm.2241	5.42698	7.51e-06	0.000302	3.02135	1.56e-05	0.00023	2.05248	7.51e-06	0.000302
rc_AI044237_s_at	Rn.15844	Ssbp4	single stranded DNA binding protein 4	Mm.6667	1.09237	0.572238	0.407767	-2.35235	1.71e-05	0.000245	-1.13145	0.572238	0.407767
X62951mRNA_s_at	Rn.158704	---	---		2.43423	0.00153676	0.008186	1.99917	0.000367	0.001491	1.21771	0.00153676	0.008186
rc_AI044348_at	Rn.15885	Rnls	renalase, FAD-dependent amine oxidase	Mm.204591	4.57632	1.4e-05	0.000439	2.36022	0.000327	0.001387	1.68826	1.4e-05	0.000439
U91561_at	Rn.158883	Pnpo	pyridoxine 5'-phosphate oxidase		-1.60443	0.00302324	0.012982	-2.03866	0.000282	0.001268	-1.12748	0.00302324	0.012982
rc_AI227672_at	Rn.1589	---	---		-2.04034	0.00733742	0.023941	-2.80707	7.81e-06	0.000161	-2.34598	0.00733742	0.023941
rc_AI145859_at	Rn.15953	Fam102b	family with sequence similarity 102, member B		1.38009	0.0762753	0.118938	2.26945	0.000337	0.001415	1.025	0.0762753	0.118938
rc_AI012457_at	Rn.159709	Slc30a9	---	Mm.234455	-1.97443	0.00041	0.00336	-2.32102	3.77e-06	0.000115	-1.54483	0.00041	0.00336
rc_AI104946_g_at	Rn.159847	Nxf1	nuclear RNA export factor 1	Mm.7271	-1.24012	0.46336	0.363118	-2.46251	9.67e-06	0.00018	-1.49749	0.46336	0.363118
rc_AI072778_at	Rn.160009	---	---		-2.19402	0.00021	0.002194	-1.01643	0.817175	0.330797	-1.05292	0.00021	0.002194
rc_AA955213_at	Rn.160023	RGD1309362	similar to interferon-inducible GTPase		5.60648	1.2e-05	0.000409	3.31189	3.75e-06	0.000115	3.16223	1.2e-05	0.000409
rc_AI177403_at	Rn.160080	Klra17 /// LOC497796 /// LOC690097 /// Ly49i9 /// RGD1561306	killer cell lectin-like receptor, subfamily A, member 17 /// hypothetical protein LOC497796 /// similar to immunoreceptor Ly49si3		22.6709	6.63e-06	0.000282	10.4003	6.32e-07	5.8e-05	4.84502	6.63e-06	0.000282
rc_AA819010_at	Rn.160159	Dmxl2-ps1	---		-1.99589	0.00121856	0.006967	1.05403	0.664247	0.28742	-2.47371	0.00121856	0.006967
U82612cds_g_at	Rn.1604	Fn1	fibronectin 1	Mm.193099	9.78835	0.00122402	0.00699	-2.93393	5.92e-05	0.000492	-1.12235	0.00122402	0.00699
rc_AI072550_at	Rn.160479	---	---		-1.46336	0.0806125	0.12305	-2.00381	5.13e-05	0.000451	-1.53713	0.0806125	0.12305
rc_AI104254_at	Rn.160689	Lrrc47	leucine rich repeat containing 47	Mm.260690	-1.42066	0.321933	0.29396	-4.10227	6.07e-06	0.000142	-1.77778	0.321933	0.29396
rc_AI060183_at	Rn.160910	Tifab	TRAF-interacting protein with forkhead-associated domain, family member B	Mm.116697	3.10159	0.00177183	0.008998	4.38813	4.51e-08	2.1e-05	4.02329	0.00177183	0.008998
rc_AI012789_at	Rn.160948	---	---		2.2105	0.00297257	0.012837	1.13573	0.123589	0.084501	1.10446	0.00297257	0.012837
rc_AI231807_g_at	Rn.161321	Fam65b /// Ftl /// LOC100359668 /// LOC100360087 /// LOC100362384 /// LOC100363177 /// LOC100364138 /// LOC100365139 /// LOC680217 /// LOC682465 /// LOC687101 /// RGD1560687 /// RGD1561055 /// RGD1566189	family with sequence similarity 65, member B /// ferritin, light polypeptide /// similar to Ferritin light chain 1 (Ferritin L subunit 1)		3.37314	3.06e-05	0.000689	1.47508	0.00105126	0.002911	2.29535	3.06e-05	0.000689
rc_AI045158_at	Rn.16134	Fam110a	Family with sequence similarity 110, member A	Mm.272444	1.59958	0.00078	0.005121	1.629	0.000435	0.001664	2.32214	0.00078	0.005121
rc_AI045144_at	Rn.16145	C6	complement component 6	Mm.20247	2.31105	0.0111032	0.031784	1.37213	0.00586336	0.009412	1.51488	0.0111032	0.031784
rc_AI145359_at	Rn.161460	---	---		-1.85333	0.00824322	0.025869	-1.18882	0.0400257	0.037	-2.11121	0.00824322	0.025869
rc_AI170403_at	Rn.1617	Psma2	proteasome (prosome, macropain) subunit, alpha type 2	Mm.252255	1.3826	0.270564	0.263974	2.2433	0.00467205	0.008014	-1.23372	0.270564	0.263974
AF063447_at	Rn.161716	Ddx39a	DEAD (Asp-Glu-Ala-Asp) box polypeptide 39	Mm.28222	3.25104	2.84e-05	0.000663	1.23059	0.0846705	0.064148	1.2594	2.84e-05	0.000663
M92059_s_at	Rn.16172	Cfd	complement factor D (adipsin)	Mm.4407	3.82435	0.000801	0.005194	3.7301	4.28e-05	0.000403	3.04498	0.000801	0.005194
rc_AA997651_at	Rn.161745	Phyhipl	phytanoyl-CoA 2-hydroxylase interacting protein-like	Mm.19825	-2.97617	4.59e-06	0.000232	-1.45496	0.00224331	0.004869	-1.48216	4.59e-06	0.000232
rc_AI101350_at	Rn.161747	Tspyl4	TSPY-like 4	Mm.21485	-2.90392	1.54e-05	0.000462	-1.59094	0.000296	0.001304	-2.07726	1.54e-05	0.000462
rc_AA851237_at	Rn.161758	Usp18	ubiquitin specific peptidase 18	Mm.326911	2.20025	0.00118318	0.006834	1.04855	0.658615	0.285792	1.10724	0.00118318	0.006834
rc_AA900400_at	Rn.161764	Wtap	Wilms tumor 1 associated protein	Mm.432155	2.07007	0.0920704	0.134406	3.19891	0.0039574	0.007164	-1.2039	0.0920704	0.134406
U95178_s_at	Rn.161784	Dab2	disabled homolog 2 (Drosophila)	Mm.240830	4.48528	6.31e-05	0.001041	2.04813	0.00102631	0.002862	1.42372	6.31e-05	0.001041
rc_AI045330_at	Rn.16180	---	---		-2.28489	1.27e-05	0.000421	-1.01963	0.804927	0.327396	-1.32303	1.27e-05	0.000421
rc_AI178361_at	Rn.16181	Fam20c	family with sequence similarity 20, member C	Mm.320355	2.64941	1.39e-05	0.000438	-1.28891	0.0166637	0.019767	1.27765	1.39e-05	0.000438
rc_AI045347_at	Rn.16186	Dnajc9	DnaJ (Hsp40) homolog, subfamily C, member 9	Mm.2871	1.39082	0.229417	0.238655	2.35878	0.00267389	0.005481	-1.21367	0.229417	0.238655
rc_AA997406_at	Rn.161878	---	Similar to BC040823 protein		1.13569	0.779328	0.479804	3.07949	0.00689127	0.01048	-1.3701	0.779328	0.479804
rc_AI172056_at	Rn.161889	Mcl1	myeloid cell leukemia sequence 1	Mm.1639	2.58005	0.000239	0.00237	-1.06147	0.434164	0.212612	-1.13651	0.000239	0.00237
rc_AA859837_at	Rn.161897	Gda	guanine deaminase	Mm.45054	8.92745	0.000197	0.002117	2.70447	0.00695492	0.010553	-1.38064	0.000197	0.002117
rc_AA866443_at	Rn.161916	Prss35	Protease, serine, 35	Mm.257629	-1.05636	0.941896	0.52598	3.28341	0.00243545	0.005154	-1.98527	0.941896	0.52598
rc_AI146119_at	Rn.16195	Casp4	caspase 4, apoptosis-related cysteine peptidase	Mm.1569	3.15062	0.00114038	0.006659	3.16355	9.12e-06	0.000177	1.39994	0.00114038	0.006659
D84480_s_at	Rn.161950	Rpl30	Ribosomal protein L30	Mm.423393	1.84656	0.0705639	0.112908	3.73076	8.28e-05	0.000593	-1.05136	0.0705639	0.112908
rc_AI112240_at	Rn.16198	Cyb5r2	cytochrome b5 reductase 2	Mm.132828	-1.51781	0.030237	0.06369	-1.80919	0.00250207	0.005249	-2.08915	0.030237	0.06369
rc_AI058373_at	Rn.161980	RGD1311745	similar to RIKEN cDNA 1110059G10	Mm.268307	1.41206	0.250402	0.25201	2.8291	0.00213499	0.004716	-1.01228	0.250402	0.25201
AF044201_at	Rn.162026	Faim2	Fas apoptotic inhibitory molecule 2	Mm.39760	-3.54904	4.89e-05	0.000902	-1.897	0.0028479	0.005713	-1.7629	4.89e-05	0.000902
rc_AI104034_at	Rn.162083	Trappc5	trafficking protein particle complex 5	Mm.29090	1.23016	0.187695	0.210958	-2.39426	8.68e-05	0.000608	-1.11437	0.187695	0.210958
rc_AA851600_at	Rn.162117	Syf2	SYF2 homolog, RNA splicing factor (S. cerevisiae)	Mm.29989	-1.0437	0.760877	0.474467	-2.84554	1.9e-06	8.7e-05	-1.24706	0.760877	0.474467
rc_AA859619_at	Rn.162118	Srsf10	FUS interacting protein (serine-arginine rich) 1		2.13769	0.0298448	0.063118	2.15637	0.00559894	0.009113	-1.28892	0.0298448	0.063118
rc_AI045430_at	Rn.16215	---	---		-1.53904	0.00773088	0.02479	-2.33377	0.000384	0.001529	-1.30964	0.00773088	0.02479
AJ009698_g_at	Rn.16221	Emb	embigin homolog (mouse)	Mm.274926	3.05008	1.93e-05	0.000525	1.42037	0.00609375	0.009671	1.34188	1.93e-05	0.000525
AJ010351_s_at	Rn.162247	Celf2	CUG triplet repeat, RNA binding protein 2	Mm.398543	2.26397	6.99e-05	0.001108	1.36002	0.00497681	0.008403	1.44752	6.99e-05	0.001108
rc_AI104326_at	Rn.162265	Tmem38a	transmembrane protein 38a	Mm.212927	-2.13695	1.62e-05	0.000467	-1.88115	8.86e-05	0.000616	-2.01418	1.62e-05	0.000467
rc_AI178527_at	Rn.162310	Ddx21	DEAD (Asp-Glu-Ala-Asp) box polypeptide 21	Mm.413275	2.28466	0.000275	0.002587	1.02442	0.735599	0.308474	1.01171	0.000275	0.002587
rc_AI102732_at	Rn.162344	LOC100360464 /// MGC109340	similar to Microsomal signal peptidase 23 kDa subunit (SPase 22 kDa subunit) (SPC22/23)		-3.204	0.00259453	0.011624	1.29412	0.10691	0.075926	-2.24781	0.00259453	0.011624
rc_AI045492_at	Rn.16235	---	---		-2.60763	1e-05	0.000364	-1.42723	0.000727	0.002291	-1.63439	1e-05	0.000364
rc_AA874912_at	Rn.162350	---	---		1.24533	0.475191	0.368553	2.53661	0.00338312	0.006443	-1.48243	0.475191	0.368553
rc_AA851352_at	Rn.162454	Rrm1	ribonucleotide reductase M1		2.10962	0.000937	0.005804	1.60697	0.00663732	0.010233	-1.00387	0.000937	0.005804
rc_AA998565_at	Rn.162507	Cdkn1c	cyclin-dependent kinase inhibitor 1C	Mm.168789	-2.77794	0.000619	0.004409	2.02365	0.00281667	0.005678	1.45622	0.000619	0.004409
S79797_at	Rn.162516	Gcnt1	glucosaminyl (N-acetyl) transferase 1, core 2 (beta-1,6-N-acetylglucosaminyltransferase)	Mm.244825	-1.03612	0.879867	0.50861	2.69294	3.36e-05	0.000353	1.67201	0.879867	0.50861
rc_AA963100_at	Rn.162528	Ppp1r3c	protein phosphatase 1, regulatory (inhibitor) subunit 3C	Mm.24724	-2.08752	0.00391954	0.015513	-1.47343	0.00393396	0.007133	-1.31664	0.00391954	0.015513
rc_AA859627_at	Rn.162556	---	---		1.29377	0.371358	0.319607	2.38428	0.00435218	0.007632	1.00838	0.371358	0.319607
rc_AI009062_at	Rn.162560	Fam134b /// Zfp622	family with sequence similarity 134, member B /// zinc finger protein 622	Mm.25311	-1.18177	0.322906	0.294527	-2.15543	2.41e-05	0.000296	-1.25375	0.322906	0.294527
rc_AA817708_at	Rn.162566	Fam105a	family with sequence similarity 105, member A	Mm.266485	7.34594	4.32e-07	6.1e-05	2.97607	7.83e-06	0.000161	2.77894	4.32e-07	6.1e-05
rc_AI009666_at	Rn.162610	Enpep	glutamyl aminopeptidase		2.06758	0.00149176	0.008	-1.00697	0.956065	0.366455	-1.13963	0.00149176	0.008
AF089730_at	Rn.162642	Kcnt1	potassium channel, subfamily T, member 1	Mm.119462	-1.74889	0.00301203	0.012949	-2.21735	0.000122	0.000745	-1.50225	0.00301203	0.012949
rc_AI029675_at	Rn.162662	Pbx3	pre-B-cell leukemia homeobox 3	Mm.239941	-2.86329	4.41e-05	0.000845	1.69537	0.000629	0.002075	1.10494	4.41e-05	0.000845
AF061443_at	Rn.162671	Lgr4	leucine-rich repeat-containing G protein-coupled receptor 4	Mm.277351	-1.31754	0.0816771	0.124236	-2.0606	4.44e-05	0.000412	-1.38994	0.0816771	0.124236
AF025819_at	Rn.162693	Rbbp9	retinoblastoma binding protein 9	Mm.440564	1.06522	0.807403	0.488531	2.31898	0.00018	0.000953	1.17165	0.807403	0.488531
rc_AI234660_at	Rn.162697	RGD1563510	---		-2.00633	0.000666	0.004606	-1.28291	0.162409	0.103437	-1.63336	0.000666	0.004606
rc_AI169211_at	Rn.162714	Raly	RNA binding protein, autoantigenic (hnRNP-associated with lethal yellow homolog (mouse))	Mm.221440	1.00692	0.973555	0.534389	-2.97939	9.45e-06	0.000179	-1.35331	0.973555	0.534389
rc_AI113338_at	Rn.162724	---	---		-2.08119	0.000813	0.005236	1.13623	0.276363	0.153226	-1.71179	0.000813	0.005236
rc_AI010351_at	Rn.162747	Skap2	src kinase associated phosphoprotein 2	Mm.221479	4.48813	1.74e-05	0.000492	2.40404	0.000113	0.000713	1.89014	1.74e-05	0.000492
rc_AI175507_at	Rn.162799	LOC689176	---		-2.22615	7.91e-05	0.001196	-1.12487	0.283432	0.155963	-1.51217	7.91e-05	0.001196
rc_AI639427_at	Rn.162809	Tmeff1	transmembrane protein with EGF-like and two follistatin-like domains 1	Mm.422686	-3.70894	0.000627	0.004446	1.65532	0.0173923	0.020382	-1.07506	0.000627	0.004446
AF058795_at	Rn.162814	Gabbr2	gamma-aminobutyric acid (GABA) B receptor 2	Mm.101909	-2.48777	0.00140402	0.007662	1.37649	0.0162757	0.019419	-1.58531	0.00140402	0.007662
D28773_s_at	Rn.16283	Tbxas1	thromboxane A synthase 1, platelet	Mm.4054	2.34207	3.75e-05	0.000772	1.18496	0.14755	0.096376	1.71483	3.75e-05	0.000772
rc_AA997848_at	Rn.162846	Snx17	sorting nexin 17	Mm.6118	-1.31632	0.27644	0.267783	-2.80144	9.22e-07	6.6e-05	-1.2621	0.27644	0.267783
rc_AI010430_at	Rn.162852	Trib2	tribbles homolog 2 (Drosophila)	Mm.266679	-1.76031	0.00142316	0.007734	-2.425	3.24e-06	0.000108	-1.66117	0.00142316	0.007734
rc_AI179100_at	Rn.162887	RGD1310769	similar to HSPC288	Mm.143795	-1.32721	0.0674425	0.109549	-2.14619	4.01e-05	0.000389	-1.52816	0.0674425	0.109549
AA686190_at	Rn.162909	Naca	Nascent-polypeptide-associated complex alpha polypeptide		1.31929	0.16089	0.191285	2.38331	0.000623	0.002064	-1.48496	0.16089	0.191285
rc_AA866472_at	Rn.162938	Nap1l1	Nucleosome assembly protein 1-like 1	Mm.290407	1.73548	0.0779032	0.120554	2.64261	0.000992	0.002797	-1.36868	0.0779032	0.120554
rc_AI171354_at	Rn.162971	Twf1	twinfilin, actin-binding protein, homolog 1 (Drosophila)	Mm.476729	1.8686	0.0174168	0.043452	-2.71682	5.97e-06	0.000142	-1.60682	0.0174168	0.043452
rc_AA819111_at	Rn.1630	---	---		-2.49596	1.44e-05	0.000444	-1.09461	0.305366	0.164779	-1.55343	1.44e-05	0.000444
rc_AI008313_at	Rn.163013	Clmp	Adipocyte-specific adhesion molecule	Mm.280560	-2.04585	8.7e-05	0.001263	-1.02162	0.782395	0.321112	-1.22952	8.7e-05	0.001263
rc_AI045762_at	Rn.16306	Cnot6l	CCR4-NOT transcription complex, subunit 6-like	Mm.28374	2.13664	0.00126595	0.007144	1.30245	0.0243924	0.02594	1.48672	0.00126595	0.007144
rc_AI012590_at	Rn.163064	Stk17b	---	Mm.25559	4.63818	7.51e-05	0.001165	1.92566	0.00374844	0.006904	1.18318	7.51e-05	0.001165
rc_AA850058_at	Rn.163092	Hspa4	Heat shock protein 4	Mm.239865	-2.19389	0.0197048	0.047273	1.9567	0.0359038	0.03421	-1.64094	0.0197048	0.047273
rc_AA964584_at	Rn.163139	Omg	oligodendrocyte-myelin glycoprotein	Mm.93335	-5.74185	9.07e-05	0.0013	-1.27401	0.081571	0.06237	-1.13555	9.07e-05	0.0013
AF099093_g_at	Rn.163149	Ube2g1	ubiquitin-conjugating enzyme E2G 1 (UBC7 homolog, yeast)	Mm.458052	-1.44557	0.208324	0.224972	-2.3239	0.00237794	0.005062	-1.02065	0.208324	0.224972
rc_AI007750_at	Rn.163186	Ube2l3	ubiquitin-conjugating enzyme E2L 3	Mm.3074	1.0945	0.435501	0.351377	-2.69822	5.02e-06	0.000128	-1.27687	0.435501	0.351377
AF095576_at	Rn.163202	Sh2b2	SH2B adaptor protein 2	Mm.425294	2.19875	9.35e-05	0.001321	1.05756	0.486786	0.230747	1.47674	9.35e-05	0.001321
rc_AA943121_at	Rn.163223	Kifap3	kinesin-associated protein 3	Mm.4651	-1.92352	0.00160084	0.008427	-2.2054	2.45e-05	0.0003	-1.80036	0.00160084	0.008427
D89730_at	Rn.163265	Efemp1	EGF-containing fibulin-like extracellular matrix protein 1	Mm.44176	-1.04741	0.740307	0.467539	-2.37912	0.000179	0.00095	-1.99007	0.740307	0.467539
rc_AI102643_at	Rn.163277	Irf9	interferon regulatory factor 9	Mm.2032	2.14927	0.00333508	0.01389	1.01629	0.828267	0.334029	1.14788	0.00333508	0.01389
rc_AI169077_at	Rn.163294	Slc7a7	solute carrier family 7 (cationic amino acid transporter, y+ system), member 7	Mm.142455	3.89333	0.00125544	0.007101	1.72594	0.0549551	0.046589	-1.01676	0.00125544	0.007101
AF001417_s_at	Rn.163355	Klf6	Kruppel-like factor 6	Mm.275036	2.72391	9.52e-05	0.001335	1.73672	0.00949585	0.0132	1.28804	9.52e-05	0.001335
rc_AA925710_at	Rn.163367	Rnf125	ring finger protein 125		2.19129	0.00207821	0.010033	-1.0061	0.969827	0.369876	-1.08757	0.00207821	0.010033
rc_AA944812_at	Rn.163428	Hsf2	---	Mm.261395	1.07634	0.802999	0.487371	2.02636	0.0178554	0.020753	-1.59584	0.802999	0.487371
rc_AI639196_at	Rn.163449	Arhgef9	Cdc42 guanine nucleotide exchange factor (GEF) 9	Mm.44841	-2.04722	0.00106596	0.006336	-1.20403	0.452611	0.219023	-1.29381	0.00106596	0.006336
rc_AI170606_at	Rn.163455	Dnase1l1	deoxyribonuclease 1-like 1	Mm.20169	2.41531	0.000568	0.004143	3.86848	9.35e-06	0.000179	1.28759	0.000568	0.004143
rc_AI228756_at	Rn.163525	---	---		-3.1053	0.000115	0.001516	1.01186	0.900597	0.352433	-1.26987	0.000115	0.001516
rc_AA926305_g_at	Rn.163580	---	---		2.42503	0.000282	0.002628	1.50566	0.0481466	0.042389	2.04213	0.000282	0.002628
rc_AI231505_at	Rn.16359	Usp32	ubiquitin specific peptidase 32	Mm.178524	-1.61198	0.0983559	0.14034	-2.77308	0.000128	0.000767	-1.47269	0.0983559	0.14034
rc_AA858724_at	Rn.163628	---	---		-2.6363	0.00325361	0.013682	1.34537	0.110369	0.07775	-2.44364	0.00325361	0.013682
rc_AI228557_at	Rn.163637	---	---		-2.31382	7.62e-05	0.001171	-1.59739	0.00468164	0.008028	-1.75307	7.62e-05	0.001171
rc_AA819268_at	Rn.163643	---	---		1.21231	0.705814	0.45588	2.51575	0.00987779	0.013575	-2.02503	0.705814	0.45588
rc_AA866419_at	Rn.163654	---	---		1.72158	0.222502	0.234054	2.62431	0.0038339	0.00701	-1.51554	0.222502	0.234054
rc_AI102717_at	Rn.163656	---	---		-1.08292	0.800401	0.48658	2.32061	0.012813	0.01632	-2.24186	0.800401	0.48658
rc_AI102893_at	Rn.163657	---	---		1.62624	0.271633	0.264709	3.15058	0.00059	0.001996	-1.68721	0.271633	0.264709
rc_AI171856_at	Rn.163661	---	---		-1.20876	0.406847	0.336933	-2.09044	3.52e-05	0.000362	-1.6288	0.406847	0.336933
rc_AA893172_at	Rn.163671	---	---		1.70836	0.338842	0.302908	3.25218	0.00601786	0.009585	-1.86601	0.338842	0.302908
rc_AI177962_at	Rn.16368	---	---		2.42023	0.000147	0.001769	1.80649	0.000821	0.002476	1.26585	0.000147	0.001769
rc_AA860017_at	Rn.163683	---	---		-1.17556	0.586152	0.413119	2.36028	0.00227968	0.00492	-1.3781	0.586152	0.413119
rc_AA874887_at	Rn.163695	Smc4	structural maintenance of chromosomes 4	Mm.206841	2.20039	0.000176	0.001964	1.50905	0.00291809	0.00581	1.28356	0.000176	0.001964
rc_AA874889_g_at	Rn.163696	---	---		-2.1526	0.00134115	0.007436	1.20109	0.0656923	0.053235	-1.26022	0.00134115	0.007436
rc_AA875072_at	Rn.163704	---	---		1.16605	0.459415	0.361502	2.36007	0.000483	0.001764	-1.13504	0.459415	0.361502
rc_AI639218_at	Rn.163721	---	---		1.90552	0.154461	0.186735	3.9401	0.000259	0.001196	-1.5909	0.154461	0.186735
rc_AA963443_at	Rn.163726	---	---		1.40046	0.0957069	0.138038	2.06737	0.00243809	0.005158	-1.27446	0.0957069	0.138038
rc_AA875500_at	Rn.163728	---	---		1.0502	0.934847	0.523897	2.76674	0.00877282	0.012479	-1.86347	0.934847	0.523897
rc_AA875506_at	Rn.163729	---	---		1.30839	0.587781	0.41381	2.84889	0.00974243	0.013452	-1.99088	0.587781	0.41381
rc_AA964225_at	Rn.163737	---	---		1.30703	0.463496	0.363197	-2.74669	4.46e-05	0.000413	-1.4677	0.463496	0.363197
rc_AA964214_at	Rn.16374	RGD1305572	Similar to hypothetical protein MGC30618	Mm.272625	2.22739	0.119923	0.159733	2.33771	0.0189877	0.021632	-1.74707	0.119923	0.159733
rc_AI103161_at	Rn.163747	---	---		-2.10621	9.92e-05	0.001376	1.07746	0.430044	0.211101	-1.339	9.92e-05	0.001376
rc_AA859740_at	Rn.163751	Hs6st1	---	Mm.213566	1.27659	0.649396	0.435845	2.1161	0.0461403	0.041096	-2.32363	0.649396	0.435845
rc_AI008637_at	Rn.163762	---	---		1.25693	0.65566	0.438459	3.17105	0.0032798	0.006307	-1.49361	0.65566	0.438459
rc_AI045939_i_at	Rn.163804	Man2a1	mannosidase, alpha, class 2A, member 1	Mm.2433	3.88561	0.00208656	0.010059	1.09421	0.646097	0.282133	1.59138	0.00208656	0.010059
rc_AI227892_at	Rn.16382	---	---		-2.18364	0.000212	0.002203	-1.154	0.123632	0.084507	-2.00136	0.000212	0.002203
rc_AA817746_at	Rn.16387	LOC365985	similar to adenylate kinase 5 isoform 1		-2.3285	2.39e-05	0.000598	-1.15574	0.104534	0.074667	-1.39919	2.39e-05	0.000598
rc_AI169266_at	Rn.1639	Arpc5	actin related protein 2/3 complex, subunit 5	Mm.288974	2.69903	0.000975	0.005962	1.51694	0.00527144	0.008733	-1.04967	0.000975	0.005962
rc_AA963102_at	Rn.16393	Slc38a2	solute carrier family 38, member 2	Mm.46754	-1.57289	0.0336771	0.06839	-2.17028	2.62e-05	0.000306	-1.37997	0.0336771	0.06839
rc_AI144777_at	Rn.164028	---	---		-3.37822	8.84e-05	0.00128	-1.02582	0.834469	0.335584	-2.74563	8.84e-05	0.00128
rc_AA900645_at	Rn.164046	---	---		1.12495	0.832954	0.495843	2.45536	0.0443004	0.039887	-2.24134	0.832954	0.495843
rc_AI009996_at	Rn.164080	---	---		-1.35342	0.37814	0.322809	2.0232	0.0160022	0.019178	-1.02755	0.37814	0.322809
rc_AI171984_at	Rn.164131	---	---		-1.82591	0.0289368	0.061846	-1.62662	0.000601	0.00202	-2.05026	0.0289368	0.061846
rc_AI639255_at	Rn.164225	Dock8	dedicator of cytokinesis 8	Mm.102485	3.89717	2.89e-06	0.000178	3.63136	7.97e-06	0.000163	2.67208	2.89e-06	0.000178
rc_AA894029_at	Rn.164234	---	---		16.9478	1.11e-06	0.000103	6.93326	1.01e-05	0.000184	3.1423	1.11e-06	0.000103
rc_AA956989_at	Rn.164290	---	---		-1.12625	0.724879	0.462486	2.24216	0.0173822	0.020373	-1.78553	0.724879	0.462486
rc_AA851909_at	Rn.164306	---	---		2.10863	0.00109911	0.006479	1.1055	0.349854	0.181795	1.07862	0.00109911	0.006479
rc_AI071284_at	Rn.164334	---	---		1.6226	0.24518	0.248774	1.98777	0.0310633	0.030882	-2.15763	0.24518	0.248774
rc_AI008095_at	Rn.164339	---	---		-2.00184	4.14e-05	0.000818	-1.06991	0.473161	0.226056	-1.34873	4.14e-05	0.000818
rc_AA800177_at	Rn.164342	---	---		-2.16419	2.29e-05	0.000583	-1.45271	0.000662	0.002146	-1.6197	2.29e-05	0.000583
rc_AI171165_at	Rn.164366	---	---		-2.46137	0.00379436	0.015177	-1.0614	0.772022	0.318472	-2.99415	0.00379436	0.015177
rc_AI010226_at	Rn.164402	---	---		8.21328	0.000222	0.002252	3.34949	0.00370401	0.006843	10.7804	0.000222	0.002252
AA848571_at	Rn.164403	---	---		1.75039	0.00207652	0.010033	2.38199	9.3e-05	0.000637	1.66421	0.00207652	0.010033
rc_AI045476_at	Rn.164418	---	---		6.94097	3.97e-07	6.1e-05	3.24512	3.27e-05	0.000347	4.79358	3.97e-07	6.1e-05
rc_AI010354_at	Rn.164421	---	---		2.98366	0.000744	0.004967	1.54042	0.0521423	0.044866	1.0592	0.000744	0.004967
rc_AA926209_at	Rn.164504	---	---		1.02927	0.798789	0.486206	-2.07818	2.07e-05	0.000274	-1.26802	0.798789	0.486206
rc_AA851620_at	Rn.164554	Ets2	---	Mm.290207	2.50111	0.00160199	0.008427	1.35427	0.0538907	0.045957	1.03706	0.00160199	0.008427
rc_AI175104_at	Rn.164556	---	---		1.12329	0.637467	0.431064	-2.86455	9.46e-07	6.6e-05	-1.89745	0.637467	0.431064
rc_AA851682_at	Rn.164558	---	---		3.23161	0.000104	0.001416	1.1645	0.208001	0.124475	-1.2926	0.000104	0.001416
rc_AI230737_at	Rn.164613	Vcl	---	Mm.279361	1.63524	0.337852	0.302491	2.39552	0.00922664	0.012945	-2.45017	0.337852	0.302491
rc_AI103408_at	Rn.164618	---	---		1.39135	0.539276	0.394687	2.57897	0.015576	0.018808	-2.61717	0.539276	0.394687
rc_AI169152_at	Rn.164638	---	---		11.9613	5.41e-07	7.2e-05	3.0543	1.1e-06	7e-05	3.57706	5.41e-07	7.2e-05
rc_AA900949_at	Rn.164666	---	---		1.24505	0.308919	0.286024	2.37959	0.000244	0.001153	1.59239	0.308919	0.286024
rc_AA818158_at	Rn.16467	---	---		3.42531	3.54e-05	0.000741	2.24397	0.000226	0.001101	1.16207	3.54e-05	0.000741
rc_AA942770_at	Rn.164677	---	---		11.2678	1.21e-06	0.000109	3.53868	3.21e-05	0.000343	3.24962	1.21e-06	0.000109
rc_AI137423_at	Rn.164711	---	---		-2.47034	0.000634	0.004467	-3.20547	0.000149	0.000842	-2.13483	0.000634	0.004467
rc_AI136849_at	Rn.164718	---	---		-2.4912	1.25e-05	0.000416	-1.22185	0.0636599	0.052008	-1.87055	1.25e-05	0.000416
rc_AA943700_at	Rn.164721	---	---		-8.05867	5.37e-08	2.2e-05	-1.39334	0.0125043	0.016038	-1.78654	5.37e-08	2.2e-05
rc_AA964069_at	Rn.164725	---	---		-2.56071	0.000875	0.005526	1.12324	0.455837	0.220089	1.14782	0.000875	0.005526
rc_AI012675_at	Rn.164731	---	---		2.29095	0.000193	0.00209	2.3161	4.3e-06	0.000122	2.24169	0.000193	0.00209
rc_AI178796_at	Rn.164745	---	---		-1.27466	0.0477734	0.086695	-2.23089	5.27e-06	0.000131	-1.60627	0.0477734	0.086695
rc_AI008647_at	Rn.164799	---	---		-1.00866	0.982873	0.536756	2.36725	0.00670697	0.010299	-1.51144	0.982873	0.536756
AB005743_at	Rn.164817	Cd36	CD36 molecule (thrombospondin receptor)		10.1035	0.0175149	0.043634	-1.21632	0.0444745	0.04	-1.04931	0.0175149	0.043634
rc_AI178491_at	Rn.164887	---	---		2.308	6.16e-05	0.001026	-1.15654	0.0800068	0.061503	-1.17174	6.16e-05	0.001026
rc_AI102244_at	Rn.16489	---	---		-4.8749	3.37e-05	0.000726	-1.08757	0.421516	0.207986	-1.80096	3.37e-05	0.000726
rc_AA925744_g_at	Rn.164920	Usp3	ubiquitin specific peptidase 3	Mm.38976	2.01723	0.000286	0.002657	1.51517	0.00097	0.002765	1.50458	0.000286	0.002657
rc_AA963891_at	Rn.164956	---	---		-2.18794	0.0141266	0.037585	1.54975	0.070611	0.056096	-1.70783	0.0141266	0.037585
rc_AA944824_at	Rn.164980	---	---		2.12234	0.11402	0.154487	2.85386	0.0224156	0.024366	2.64821	0.11402	0.154487
rc_AI113313_at	Rn.164993	---	---		1.37312	0.185138	0.209314	2.05474	0.00105344	0.002912	-1.11872	0.185138	0.209314
rc_AI103261_at	Rn.165017	---	---		1.74084	0.159969	0.190655	2.36888	0.00117026	0.003136	-1.24747	0.159969	0.190655
rc_AA956519_at	Rn.165041	---	---		1.85489	0.309252	0.286174	2.63746	0.0251026	0.026488	-1.52507	0.309252	0.286174
rc_AI102620_at	Rn.165053	---	---		2.52597	0.000316	0.002838	1.77038	0.00142561	0.00359	1.59853	0.000316	0.002838
rc_AA956941_at	Rn.165073	---	---		-1.07582	0.611725	0.422152	2.55324	7.18e-05	0.000547	1.26908	0.611725	0.422152
rc_AA964872_at	Rn.165086	---	---		1.24954	0.444378	0.355243	2.05274	0.00123638	0.003262	-1.0726	0.444378	0.355243
rc_AA957267_at	Rn.165109	---	---		1.77947	0.0288124	0.061719	2.39565	0.000758	0.002355	-1.18452	0.0288124	0.061719
rc_AA957623_at	Rn.165132	---	---		1.38968	0.204897	0.222633	2.40433	0.00155955	0.003821	-1.2761	0.204897	0.222633
rc_AA957961_at	Rn.165161	---	---		1.12451	0.720492	0.461	2.29318	0.00285681	0.005724	-1.59568	0.720492	0.461
rc_AA964494_at	Rn.165176	---	---		1.55822	0.262644	0.259208	2.1096	0.00469811	0.008047	-1.32931	0.262644	0.259208
rc_AA963239_at	Rn.165192	---	---		1.59646	0.332928	0.299908	2.29427	0.0145373	0.017884	-1.3672	0.332928	0.299908
AB020504_g_at	Rn.165271	Pmf31	PMF32 protein		-1.15776	0.83215	0.49553	2.60091	0.0365897	0.034686	-2.91651	0.83215	0.49553
rc_AI007642_at	Rn.165280	---	---		-3.06262	3.08e-05	0.000689	-1.24396	0.107589	0.076317	-1.65368	3.08e-05	0.000689
rc_AA964459_at	Rn.165284	---	---		1.46462	0.139934	0.17592	2.79753	0.000782	0.002401	-1.02951	0.139934	0.17592
rc_AA964534_at	Rn.165290	---	---		-2.21145	0.00191359	0.009488	-1.14617	0.378244	0.192482	-1.48857	0.00191359	0.009488
rc_AI102795_at	Rn.1653	Ptn	pleiotrophin	Mm.279690	-2.78132	0.0191057	0.046327	1.40465	0.0903821	0.067256	-1.31389	0.0191057	0.046327
rc_AA964871_at	Rn.165322	---	---		3.62644	3.41e-05	0.000728	2.23931	0.000634	0.002084	1.86772	3.41e-05	0.000728
rc_AA963909_at	Rn.165338	---	---		1.15775	0.709588	0.457427	2.90629	0.00667878	0.010272	-1.26605	0.709588	0.457427
rc_AI009843_at	Rn.165344	---	---		2.72696	0.00250487	0.011329	2.07469	0.00652003	0.010107	1.19396	0.00250487	0.011329
rc_AI228514_at	Rn.165349	Psd2	pleckstrin and Sec7 domain containing 2	Mm.196944	-5.16177	2.29e-05	0.000583	-1.23663	0.0975267	0.071061	-1.72103	2.29e-05	0.000583
rc_AA996804_at	Rn.165372	---	---		1.84367	0.203793	0.221849	3.71909	0.0084148	0.012126	-1.22228	0.203793	0.221849
rc_AA998383_at	Rn.165496	---	---		2.16263	0.0066749	0.022444	1.41101	0.101281	0.072962	-1.04251	0.0066749	0.022444
rc_AA998677_at	Rn.165520	---	---		-2.18962	0.00230607	0.010734	1.00024	0.998866	0.37673	1.20751	0.00230607	0.010734
rc_AI137864_at	Rn.165532	---	---		1.06082	0.871161	0.506445	2.43611	0.00794244	0.011623	-2.06508	0.871161	0.506445
rc_AA858641_at	Rn.16559	---	---		1.29076	0.604179	0.419169	2.63077	0.00396741	0.007179	-1.48301	0.604179	0.419169
rc_AI101484_at	Rn.165613	---	---		-2.6736	4.28e-06	0.00022	-1.41856	0.00251632	0.005263	-2.20119	4.28e-06	0.00022
rc_AI010816_at	Rn.165682	---	---		1.42203	0.160902	0.191285	2.52439	0.000286	0.00128	-1.04817	0.160902	0.191285
rc_AI011604_at	Rn.165719	---	C-terminal binding protein 2		1.70638	0.0278073	0.060172	2.11704	0.00281997	0.00568	1.33847	0.0278073	0.060172
rc_AI060241_at	Rn.165737	---	---		2.01909	0.171989	0.200011	2.68509	0.00960603	0.013308	-1.56782	0.171989	0.200011
rc_AI013671_at	Rn.165814	---	---		3.13776	0.00395429	0.015598	3.46177	5.95e-05	0.000493	1.39633	0.00395429	0.015598
rc_AA944323_at	Rn.165858	---	---		1.75784	0.0872858	0.12975	2.42633	0.000257	0.001193	-1.11071	0.0872858	0.12975
rc_AI043724_at	Rn.165895	---	---		-1.35383	0.0485463	0.087474	-2.06582	3.58e-05	0.000365	-2.3803	0.0485463	0.087474
rc_AI030314_at	Rn.165914	---	---		1.47065	0.287647	0.274023	2.2323	0.0357687	0.034108	-1.15555	0.287647	0.274023
rc_AI236611_at	Rn.165929	---	---		-2.16363	0.000108	0.001456	-2.15037	0.00132665	0.003425	-3.52424	0.000108	0.001456
rc_AI070269_at	Rn.16593	RGD1305645	similar to RIKEN cDNA 1500015O10	Mm.50109	-2.0643	0.015153	0.039338	-1.1762	0.411501	0.204598	-1.62289	0.015153	0.039338
rc_AI043716_at	Rn.165974	---	---		2.48327	0.0192471	0.046543	2.68615	0.000405	0.001585	1.21496	0.0192471	0.046543
rc_AI043891_at	Rn.165988	---	---		1.56638	0.191412	0.213513	3.13854	0.000592	0.002001	-1.01116	0.191412	0.213513
rc_AI044284_at	Rn.166038	---	---		1.80073	0.172982	0.200449	2.59617	0.00907497	0.01279	-1.37595	0.172982	0.200449
rc_AI044925_at	Rn.166071	---	---		1.29806	0.481147	0.371034	2.05101	0.0212198	0.023375	-1.85798	0.481147	0.371034
rc_AI227738_at	Rn.166138	---	---		-2.12378	0.000139	0.00171	-1.34182	0.0215009	0.023621	-2.30213	0.000139	0.00171
rc_AA819134_at	Rn.16615	Dapp1	dual adaptor of phosphotyrosine and 3-phosphoinositides	Mm.254835	3.33375	8.99e-06	0.000336	3.04576	2.28e-06	9.4e-05	2.23181	8.99e-06	0.000336
rc_AI009102_at	Rn.166252	---	---		-1.92694	0.0569594	0.097559	3.00422	0.000906	0.002644	-1.7326	0.0569594	0.097559
rc_AI236782_at	Rn.166276	---	Ubiquitin-like modifier activating enzyme 6		1.37007	0.539134	0.394654	2.07523	0.0501578	0.0436	-2.55052	0.539134	0.394654
rc_AI070220_at	Rn.166361	---	---		-2.82332	8.55e-05	0.001252	1.00222	0.987855	0.374125	1.27704	8.55e-05	0.001252
rc_AI070374_at	Rn.166367	---	---		1.39239	0.288729	0.274613	2.32142	1.69e-05	0.000243	2.03119	0.288729	0.274613
rc_AI070389_at	Rn.166368	---	---		1.07577	0.936521	0.524478	4.11651	0.000647	0.002109	3.77177	0.936521	0.524478
rc_AI229073_at	Rn.16640	---	---		-2.19162	0.000104	0.001416	-1.23026	0.132512	0.088919	-2.13318	0.000104	0.001416
rc_AI071071_at	Rn.166415	---	---		-1.01275	0.983738	0.537004	2.30501	0.0286549	0.02913	-2.47683	0.983738	0.537004
rc_AI071222_at	Rn.166426	---	---		2.45915	0.0313548	0.065159	-1.30359	0.0137396	0.01714	-1.33462	0.0313548	0.065159
rc_AA848930_at	Rn.16643	Fcgr1a	Fc fragment of IgG, high affinity Ia, receptor (CD64)	Mm.150	7.56166	1.86e-05	0.000514	2.31317	4.87e-06	0.000128	2.7123	1.86e-05	0.000514
rc_AI071626_at	Rn.166460	---	---		2.37437	0.0609654	0.102411	2.56954	0.00274024	0.005577	-1.03199	0.0609654	0.102411
rc_AI071791_at	Rn.166474	---	---		-1.35656	0.504747	0.381093	3.79976	0.00373118	0.006881	-2.53383	0.504747	0.381093
rc_AI071973_at	Rn.166493	---	---		1.30112	0.466773	0.364667	2.97991	0.00185229	0.004294	1.1089	0.466773	0.364667
rc_AI179572_at	Rn.166506	---	---		-1.05886	0.856935	0.502566	2.78385	0.000718	0.002268	-1.13422	0.856935	0.502566
rc_AI072966_at	Rn.166559	---	---		-2.08104	0.000777	0.005104	1.18779	0.204303	0.122839	-1.93365	0.000777	0.005104
rc_AI073031_at	Rn.166565	---	---		-2.26384	0.00051	0.003868	-1.67993	0.000264	0.001213	-1.59777	0.00051	0.003868
rc_AA818774_at	Rn.16666	Ttyh2	---		-2.12566	0.000591	0.004274	-1.43587	0.0556868	0.04707	-1.02264	0.000591	0.004274
rc_AA942745_at	Rn.166664	---	---		1.23032	0.341757	0.304309	2.91077	0.000146	0.000832	1.6503	0.341757	0.304309
rc_AA819819_at	Rn.16670	Batf	basic leucine zipper transcription factor, ATF-like	Mm.6672	2.57813	1.33e-05	0.000428	1.31419	0.00490788	0.008312	1.19626	1.33e-05	0.000428
rc_AA901176_at	Rn.166705	Susd2	sushi domain containing 2	Mm.247956	-2.30684	0.00214287	0.010251	-2.11051	0.00154689	0.003799	-2.02102	0.00214287	0.010251
rc_AA800908_at	Rn.166706	---	---		3.07437	0.00714196	0.023504	-2.87652	4.57e-05	0.000419	1.01796	0.00714196	0.023504
rc_AI144824_at	Rn.166847	---	---		-2.30082	0.00494616	0.018237	1.18436	0.0977051	0.071168	-1.21779	0.00494616	0.018237
rc_AI145819_at	Rn.166885	---	---		-2.02983	2.67e-05	0.000639	-1.33479	0.00633898	0.009923	-1.58822	2.67e-05	0.000639
rc_AA964242_at	Rn.166895	---	Bruno-like 4, RNA binding protein (Drosophila)		-1.57661	0.114795	0.155237	2.14171	0.00960941	0.013311	-1.38853	0.114795	0.155237
rc_AI177026_at	Rn.166951	Atp1a2	ATPase, Na+/K+ transporting, alpha 2 polypeptide		-4.24037	3.52e-06	0.000194	-1.20308	0.0643688	0.052419	-1.46292	3.52e-06	0.000194
rc_AI231029_at	Rn.166955	---	---		3.24818	0.0823597	0.124904	3.66455	0.00132363	0.003422	1.0102	0.0823597	0.124904
rc_AA900322_at	Rn.167008	---	---		1.33338	0.591857	0.415103	2.12146	0.0366947	0.034741	-2.03646	0.591857	0.415103
rc_AI103456_at	Rn.167071	---	---		1.82482	0.235355	0.242719	2.90794	0.00575564	0.009289	-1.52281	0.235355	0.242719
rc_AA899471_at	Rn.16709	Parvb	Parvin, beta	Mm.323892	-1.41723	0.120066	0.159808	-2.01985	5.47e-05	0.000468	-1.1387	0.120066	0.159808
rc_AI172540_at	Rn.167201	---	---		1.23175	0.278196	0.268787	2.12419	3.43e-05	0.000356	-1.03292	0.278196	0.268787
rc_AI177120_i_at	Rn.167282	---	---		1.11839	0.618037	0.424569	2.0096	0.000513	0.001831	1.27252	0.618037	0.424569
rc_AI178507_at	Rn.167316	---	Hypothetical protein LOC689663		-2.25828	0.00510508	0.018619	1.19881	0.238142	0.137608	-2.7088	0.00510508	0.018619
rc_AI071430_at	Rn.167338	Nfe2l1	nuclear factor, erythroid derived 2,-like 1	Mm.6743	-1.6088	0.0377932	0.07406	-2.64527	3.94e-06	0.000117	-1.57167	0.0377932	0.07406
rc_AA819288_at	Rn.16737	Rarres1	retinoic acid receptor responder (tazarotene induced) 1	Mm.38002	1.78402	0.101047	0.142807	2.12538	0.00537215	0.008839	1.30773	0.101047	0.142807
rc_AA859447_at	Rn.167376	---	---		1.79699	0.000314	0.002829	3.36696	9.45e-07	6.6e-05	2.37502	0.000314	0.002829
rc_AI045321_at	Rn.16740	---	---		6.10261	2.48e-07	5e-05	3.20574	9.39e-06	0.000179	2.07198	2.48e-07	5e-05
rc_AI231423_at	Rn.16741	Prkx	protein kinase, X-linked	Mm.290338	1.38265	0.119591	0.159485	-2.12576	0.000669	0.00216	-1.83241	0.119591	0.159485
rc_AA944803_at	Rn.167560	---	---		3.11342	0.00131599	0.007348	1.73308	0.0363609	0.034524	1.00944	0.00131599	0.007348
rc_AI235046_at	Rn.167613	---	---		1.53198	0.335353	0.301066	2.08673	0.0559552	0.047239	-2.74471	0.335353	0.301066
rc_AA819451_at	Rn.16768	Ttc7	tetratricopeptide repeat domain 7	Mm.77396	4.31898	2.45e-06	0.000168	1.3587	0.00619218	0.009771	1.20131	2.45e-06	0.000168
rc_AA819206_at	Rn.1677	Gpr56	G protein-coupled receptor 56	Mm.290834	-1.70979	0.00829318	0.025951	-2.14482	7.62e-06	0.000159	-1.68587	0.00829318	0.025951
rc_AI237427_at	Rn.167726	---	---		-1.32233	0.155871	0.187667	-4.38131	1.76e-06	8.3e-05	-1.62727	0.155871	0.187667
rc_AI179253_at	Rn.167750	Ptp4a2	Protein tyrosine phosphatase 4a2		2.1077	0.107542	0.148687	3.23873	0.0015253	0.003765	-1.59413	0.107542	0.148687
rc_AI236761_at	Rn.167784	Tsc22d2	TSC22 domain family, member 2	Mm.218409	1.35809	0.471222	0.366812	2.25033	0.0186999	0.021392	-2.33792	0.471222	0.366812
rc_AI102262_at	Rn.16792 /// Rn.170128	---	kinase D-interacting substrate 220		-2.40417	2.73e-05	0.000647	1.18607	0.0683174	0.054708	-1.3154	2.73e-05	0.000647
U36444cds#1_at	Rn.16871	Cdk16	PCTAIRE protein kinase 1	Mm.102574	-1.47356	0.0139054	0.03714	-2.2037	0.000146	0.000832	-1.43849	0.0139054	0.03714
rc_AA996552_at	Rn.168816	Icos	---		5.07825	5.27e-06	0.000248	2.24603	7.28e-06	0.000156	1.997	5.27e-06	0.000248
rc_AA899163_at	Rn.16883	Sec11c	SEC11 homolog C (S. cerevisiae)	Mm.27800	1.39502	0.356394	0.311637	2.04844	0.0306759	0.030602	-2.01779	0.356394	0.311637
rc_AA925126_at	Rn.16907	Tmem55a	transmembrane protein 55A	Mm.279158	-1.51496	0.142593	0.177774	-3.42107	2.49e-07	4.2e-05	-1.87868	0.142593	0.177774
rc_AI228222_at	Rn.169515	Kctd4	potassium channel tetramerisation domain containing 4	Mm.390712	-2.71898	0.000135	0.001674	-1.85828	0.00116748	0.003135	-1.27251	0.000135	0.001674
rc_AI232319_at	Rn.16958	---	Stomatin	Mm.295284	2.87083	3.42e-05	0.000728	1.26172	0.0532578	0.045581	1.46184	3.42e-05	0.000728
rc_AA859085_at	Rn.16959	Steap4	STEAP family member 4	Mm.31403	5.30048	0.00332659	0.013875	2.14126	0.0938962	0.069126	-3.14833	0.00332659	0.013875
rc_AA859150_at	Rn.16973	Trim2	tripartite motif-containing 2		-3.18574	1.61e-05	0.000467	-1.28004	0.0140135	0.017392	-1.49196	1.61e-05	0.000467
rc_AI176396_at	Rn.1698	Sdhc	succinate dehydrogenase complex, subunit C, integral membrane protein		-1.28875	0.29495	0.278412	-3.51465	2.69e-06	9.9e-05	-1.69538	0.29495	0.278412
rc_AA859317_at	Rn.16996	RGD1310773	similar to hypothetical protein FLJ31810		-2.12016	0.00374917	0.015073	1.10323	0.578562	0.260635	-2.89999	0.00374917	0.015073
rc_AA859401_at	Rn.17006	Nans	N-acetylneuraminic acid synthase	Mm.249349	-1.35349	0.15083	0.18402	-3.3239	3.73e-06	0.000115	-2.11249	0.15083	0.18402
rc_AA901006_at	Rn.170542	Gde1	glycerophosphodiester phosphodiesterase 1		-1.45096	0.0441327	0.082255	-2.40553	1.56e-05	0.00023	-1.26581	0.0441327	0.082255
rc_AI011713_at	Rn.17067	---	---		-2.27506	0.000298	0.002728	-1.28104	0.0786596	0.060757	1.10963	0.000298	0.002728
rc_AI029264_at	Rn.17071	Tmem176a	transmembrane protein 176A	Mm.27061	1.53756	0.106546	0.147814	3.24274	3.27e-05	0.000347	2.83203	0.106546	0.147814
rc_AI045217_at	Rn.17086	RGD1560755	similar to D8Ertd354e protein		-2.07534	0.000458	0.003604	-1.25033	0.0433281	0.039207	-1.35635	0.000458	0.003604
rc_AA891834_at	Rn.17094	Col4a5	collagen, type IV, alpha 5	Mm.286892	-1.17253	0.571277	0.407443	2.32622	0.000906	0.002644	1.26977	0.571277	0.407443
rc_AI233817_at	Rn.17097	Napsa	napsin A aspartic peptidase	Mm.383181	65.9625	4.63e-10	4e-06	-1.17931	0.0448137	0.040225	-1.15423	4.63e-10	4e-06
rc_AI059955_s_at	Rn.17098	Bin1	bridging integrator 1	Mm.4383	-3.31001	0.000209	0.002191	-4.64412	1.46e-06	7.7e-05	-1.26648	0.000209	0.002191
rc_AI013738_at	Rn.17100	Aif1l	allograft inflammatory factor 1-like	Mm.24838	-1.67658	0.00414149	0.016101	-2.06155	0.000288	0.001287	-2.445	0.00414149	0.016101
rc_AI069947_at	Rn.1712	Zmiz1	zinc finger, MIZ-type containing 1	Mm.227484	1.52782	0.0771405	0.119802	2.88929	0.000449	0.001698	1.14535	0.0771405	0.119802
rc_AI229792_at	Rn.17120	Tnrc6b	---	Mm.131328	1.21746	0.584488	0.412614	2.0258	0.0039763	0.007189	-1.77468	0.584488	0.412614
rc_AI227665_s_at	Rn.1714	Araf	v-raf murine sarcoma 3611 viral oncogene homolog	Mm.220946	-2.0678	0.00173187	0.008839	-3.87778	1.37e-06	7.5e-05	-2.29575	0.00173187	0.008839
rc_AI070318_at	Rn.17145	Ctgf	connective tissue growth factor	Mm.393058	3.50858	0.00167957	0.008668	-1.22894	0.342713	0.179026	1.07062	0.00167957	0.008668
M58587_at	Rn.1716	Il6r	interleukin 6 receptor, alpha	Mm.2856	3.80061	2.85e-05	0.000663	3.60166	3.96e-07	4.7e-05	2.84151	2.85e-05	0.000663
AA848389_at	Rn.17173	Adhfe1	alcohol dehydrogenase, iron containing, 1	Mm.28514	-3.83739	1.14e-06	0.000104	1.0285	0.844596	0.338111	-1.22146	1.14e-06	0.000104
rc_AI230165_at	Rn.17191	Dera-ps1	---		2.16075	2.39e-05	0.000598	1.22032	0.0255174	0.026812	1.23106	2.39e-05	0.000598
rc_AI102821_at	Rn.171918	---	---		-1.02871	0.920783	0.520035	2.10271	0.011733	0.015327	-1.67835	0.920783	0.520035
M76110_s_at	Rn.171928	Acp5	acid phosphatase 5, tartrate resistant		3.99571	9.38e-05	0.001324	1.94299	0.00661354	0.010216	1.77195	9.38e-05	0.001324
rc_AA998268_at	Rn.17193	Sypl1	synaptophysin-like 1	Mm.246304	-1.28084	0.355575	0.31129	-3.23682	5.21e-05	0.000453	-1.39042	0.355575	0.31129
rc_AI101500_at	Rn.17209	---	---		-3.4645	1.23e-06	0.00011	1.06654	0.428659	0.21059	-1.31265	1.23e-06	0.00011
Z49858_at	Rn.1721	Pllp	plasma membrane proteolipid (plasmolipin)	Mm.279977	-2.46201	4.74e-05	0.000889	-3.01129	1.07e-06	6.9e-05	-1.72417	4.74e-05	0.000889
M32016_at	Rn.1722	Lamp2	lysosomal-associated membrane protein 2	Mm.486	1.35973	0.41774	0.34274	3.8394	0.000388	0.001538	1.1787	0.41774	0.34274
rc_AI030157_at	Rn.1723	Kif1a /// LOC100362928	kinesin family member 1A		-2.15089	0.0275573	0.05981	-2.69518	0.000125	0.000756	-1.27512	0.0275573	0.05981
rc_AA819647_at	Rn.1725	Gab1	GRB2-associated binding protein 1	Mm.277409	-2.11557	0.00641449	0.021794	-2.64276	0.000205	0.001038	-1.39074	0.00641449	0.021794
rc_AA943039_at	Rn.17263	A2ld1	AIG2-like domain 1	Mm.379358	1.48906	0.388902	0.3285	2.33863	0.00884333	0.012547	-1.39681	0.388902	0.3285
rc_AI176740_at	Rn.17310	Zdhhc2	zinc finger, DHHC-type containing 2	Mm.34326	-1.59027	0.00395108	0.015594	-1.7472	0.00091	0.002654	-2.55154	0.00395108	0.015594
rc_AI172497_at	Rn.17317	Slc15a3	solute carrier family 15, member 3	Mm.27387	2.63099	3.82e-05	0.000779	1.45461	0.00216616	0.004758	1.67668	3.82e-05	0.000779
rc_AA957333_at	Rn.17352	Lyl1	protein lyl-1-like /// lymphoblastic leukemia derived sequence 1	Mm.4925	3.6512	0.000195	0.002102	2.52234	0.000127	0.000764	2.37399	0.000195	0.002102
rc_AA848753_at	Rn.174	Acadl	Acyl-Coenzyme A dehydrogenase, long-chain	Mm.2445	1.77937	0.0240364	0.054372	2.91954	3.08e-05	0.000333	1.2415	0.0240364	0.054372
AF041066_at	Rn.1742	Rnase4	ribonuclease, RNase A family 4	Mm.202665	-1.59101	0.0314014	0.065237	-3.72931	9.55e-06	0.000179	-1.6553	0.0314014	0.065237
rc_AI009493_at	Rn.17462	---	---		-2.40696	2.22e-05	0.000575	-1.78544	0.000267	0.001221	-1.63939	2.22e-05	0.000575
rc_AI009700_at	Rn.17471	RGD1305664	similar to KIAA0672 gene product		-2.2665	4.77e-05	0.000893	-1.35873	0.0114539	0.015082	-1.71254	4.77e-05	0.000893
rc_AA946474_at	Rn.17481	Cast	calpastatin	Mm.29163	2.17852	0.00206588	0.009998	1.11882	0.495701	0.233697	1.0807	0.00206588	0.009998
rc_AA818744_at	Rn.17490	---	---		2.12863	0.00719239	0.023589	1.07209	0.462455	0.222229	-1.01237	0.00719239	0.023589
rc_AI136665_at	Rn.17491	Entpd1	ectonucleoside triphosphate diphosphohydrolase 1	Mm.2824	3.36495	5.48e-05	0.000956	1.68913	0.00032	0.001366	1.41524	5.48e-05	0.000956
rc_AI009772_at	Rn.17493	Ahcyl1	adenosylhomocysteinase-like 1		-2.40617	0.000102	0.0014	-1.79425	0.0011682	0.003135	-1.23165	0.000102	0.0014
rc_AI236311_at	Rn.17532	Dpp8	dipeptidylpeptidase 8	Mm.202749	-1.45359	0.0386185	0.075171	-2.5023	2.93e-06	0.000102	-1.9774	0.0386185	0.075171
rc_AI010211_at	Rn.17539	Iqgap3	IQ motif containing GTPase activating protein 3	Mm.331133	3.30648	1.33e-06	0.000115	1.23847	0.0151979	0.018477	1.22506	1.33e-06	0.000115
rc_AA819729_at	Rn.1758	Nubp1	nucleotide binding protein 1	Mm.29037	2.31155	2.85e-05	0.000663	1.3096	0.0233467	0.025121	1.13478	2.85e-05	0.000663
L00382cds_at	Rn.17580	Tpm2	tropomyosin 2, beta	Mm.646	1.24931	0.196714	0.217233	-2.30461	0.000662	0.002146	-1.402	0.196714	0.217233
AA012785_at	Rn.17607	Tnip2	TNFAIP3 interacting protein 2	Mm.28615	2.50835	1.62e-05	0.000467	1.48767	0.00310214	0.006076	1.13268	1.62e-05	0.000467
rc_AA893328_at	Rn.1762	Canx	calnexin	Mm.248827	-1.47523	0.0550089	0.095303	-3.29589	0.00064	0.002094	-1.41516	0.0550089	0.095303
rc_AI031038_at	Rn.17651	Lgalsl	galectin-related protein	Mm.76694	-1.18691	0.262949	0.259385	-2.31646	1.02e-05	0.000185	-1.23382	0.262949	0.259385
AF034237_s_at	Rn.17662	Plekha1	pleckstrin homology domain containing, family A (phosphoinositide binding specific) member 1	Mm.323554	-1.1412	0.525616	0.389183	2.14466	0.000209	0.001053	1.34385	0.525616	0.389183
rc_AI176721_at	Rn.17666	---	---		2.83786	2.02e-05	0.000538	2.03676	0.000865	0.00256	1.03218	2.02e-05	0.000538
rc_AI009814_at	Rn.17667	Ankrd40	ankyrin repeat domain 40	Mm.141054	-1.83021	0.00587487	0.020533	-2.74171	5e-06	0.000128	-1.6329	0.00587487	0.020533
rc_AI101794_at	Rn.17672	Acsbg1	acyl-CoA synthetase bubblegum family member 1	Mm.20592	-2.27892	0.000111	0.001482	-1.52896	0.00243031	0.005148	-1.22358	0.000111	0.001482
AB005540_g_at	Rn.17706	Cdk17	PCTAIRE protein kinase 2	Mm.217404	-1.00722	0.975587	0.535051	2.28348	0.000165	0.0009	1.06563	0.975587	0.535051
rc_AA946530_at	Rn.1772	Zfp91	zinc finger protein 91	Mm.290924	-1.62207	0.0489038	0.087985	-3.49475	4.38e-06	0.000122	-1.6493	0.0489038	0.087985
rc_AA924326_s_at	Rn.1774	Aldoa	aldolase A, fructose-bisphosphate	Mm.275831	-1.12492	0.511625	0.383645	-3.04026	4.59e-05	0.00042	-1.21604	0.511625	0.383645
rc_AI171480_at	Rn.17796	---	---		2.10325	5.23e-05	0.00093	1.88088	8.38e-05	0.000597	1.59549	5.23e-05	0.00093
rc_AA944347_g_at	Rn.178290 /// Rn.226257 /// Rn.226396 /// Rn.226399 /// Rn.226467 /// Rn.98457	---	---		-1.67746	0.0401812	0.077219	-3.19083	0.000187	0.000979	-1.47327	0.0401812	0.077219
rc_AI137468_at	Rn.17847	Lrg1	leucine-rich alpha-2-glycoprotein 1	Mm.348025	8.40296	3.06e-06	0.00018	2.41961	0.000816	0.002468	1.85093	3.06e-06	0.00018
U07181_at	Rn.1785	Ldhb	lactate dehydrogenase B	Mm.9745	-2.71079	1.57e-05	0.000463	-1.85387	0.00047	0.001742	-1.68317	1.57e-05	0.000463
rc_AI137224_at	Rn.178664	Osbpl1a	oxysterol binding protein-like 1A		-1.92484	0.00383353	0.015278	-2.83849	1.21e-05	0.000202	-1.55899	0.00383353	0.015278
rc_AI012739_at	Rn.17885	Ms4a6b	membrane-spanning 4-domains, subfamily A, member 6B	Mm.436639	9.94113	4.4e-05	0.000844	6.11844	2.56e-06	9.7e-05	5.94731	4.4e-05	0.000844
rc_AI171962_s_at	Rn.1792	Anxa1	annexin A1	Mm.248360	5.29161	0.000625	0.004434	2.0385	0.0182823	0.021073	-1.06029	0.000625	0.004434
rc_AI013657_at	Rn.17968	Pion	pigeon homolog (Drosophila)	Mm.121705	3.27445	5.38e-06	0.000251	1.56748	0.000991	0.002794	1.45773	5.38e-06	0.000251
D26564_at	Rn.17982	Cdc37	cell division cycle 37 homolog (S. cerevisiae)	Mm.32331	-1.1062	0.629445	0.428233	-2.36632	0.000594	0.002004	1.10133	0.629445	0.428233
rc_AI235058_s_at	Rn.17999	Tomm40	---	Mm.440173	-1.15689	0.574797	0.408836	-2.07729	0.000265	0.001217	-1.27467	0.574797	0.408836
rc_AI175833_at	Rn.1801	Arhgdia	Rho GDP dissociation inhibitor (GDI) alpha	Mm.30016	1.45487	0.159361	0.190262	-2.43496	4.91e-05	0.000439	-1.19123	0.159361	0.190262
rc_AI013541_at	Rn.18019	Rnaset2	ribonuclease T2	Mm.181237	6.26001	4.51e-08	2.1e-05	3.34945	3.86e-07	4.7e-05	5.03449	4.51e-08	2.1e-05
rc_AI070767_at	Rn.18033	Rqcd1	Rcd1 (required for cell differentiation) homolog 1 (S. pombe)	Mm.291708	1.8963	0.136576	0.173317	2.43269	0.00379503	0.006955	-1.28706	0.136576	0.173317
rc_AA858892_at	Rn.18035	---	---		-2.10535	9.18e-05	0.00131	-1.35546	0.169929	0.107112	-1.42969	9.18e-05	0.00131
rc_AI233879_at	Rn.18036	Rap1gap	Rap1 GTPase-activating protein	Mm.180763	-1.32221	0.036519	0.072418	-2.02438	4.12e-05	0.000396	-1.98069	0.036519	0.072418
U57500_s_at	Rn.18043	Ptpra	protein tyrosine phosphatase, receptor type, A	Mm.224246	-1.52361	0.0462663	0.084828	-2.94954	0.000213	0.001063	-1.03639	0.0462663	0.084828
rc_AI013911_at	Rn.18057	Rbm3	RNA binding motif (RNP1, RRM) protein 3	Mm.128512	6.05179	3.17e-05	0.000703	-1.07536	0.665921	0.287907	1.2454	3.17e-05	0.000703
rc_AI029023_at	Rn.18127	LOC100125362	Hypothetical protein LOC100125362		-1.59879	0.192629	0.214316	2.04122	0.0352897	0.03379	-2.20005	0.192629	0.214316
rc_AI029026_at	Rn.18129	---	---		-3.43831	2.64e-06	0.000173	-1.82482	0.00042	0.001621	-1.55177	2.64e-06	0.000173
D13127_at	Rn.1817	Atp5o	ATP synthase, H+ transporting, mitochondrial F1 complex, O subunit	Mm.297484	-1.29678	0.0808234	0.123269	-2.26945	0.000139	0.000805	-1.10916	0.0808234	0.123269
J05122_at	Rn.1820	Tspo	translocator protein	Mm.1508	11.8781	1.02e-08	1.4e-05	3.04271	2.22e-06	9.3e-05	3.10724	1.02e-08	1.4e-05
rc_AI029511_at	Rn.18242	Psd4	pleckstrin and Sec7 domain containing 4	Mm.28319	3.02519	4.18e-06	0.000219	1.66032	0.000307	0.001334	1.70091	4.18e-06	0.000219
rc_AI145202_at	Rn.18255	---	---		-1.66894	0.0433156	0.081242	2.11419	0.00310619	0.006079	-2.07699	0.0433156	0.081242
S73007_g_at	Rn.1827	Snca	synuclein, alpha (non A4 component of amyloid precursor)	Mm.17484	-1.36753	0.0665984	0.108639	-3.92376	1.43e-06	7.6e-05	-2.77846	0.0665984	0.108639
rc_AI639149_s_at	Rn.18295	Mdfic	MyoD family inhibitor domain containing	Mm.1314	2.51019	0.000221	0.002246	1.84391	0.00394392	0.007146	1.17516	0.000221	0.002246
rc_AI029745_at	Rn.18313	Chodl	chondrolectin	Mm.77895	-4.2207	8.45e-07	9.1e-05	1.03429	0.728829	0.306565	-1.40259	8.45e-07	9.1e-05
rc_AI103548_at	Rn.18315	Scoc	short coiled-coil protein	Mm.246911	-2.58889	0.00229552	0.010697	-4.28301	1.16e-06	7e-05	-2.40004	0.00229552	0.010697
rc_AI237614_at	Rn.18319	Ino80c	INO80 complex subunit C	Mm.258973	-1.70186	0.000632	0.004459	-2.07478	0.000438	0.001671	-1.81219	0.000632	0.004459
rc_AI045802_at	Rn.18350	Gpld1	glycosylphosphatidylinositol specific phospholipase D1	Mm.291831	-2.0071	0.00164631	0.008567	-1.20876	0.117061	0.081192	-1.87941	0.00164631	0.008567
rc_AI104781_at	Rn.18399	Alox5ap	arachidonate 5-lipoxygenase activating protein	Mm.19844	5.49871	1.04e-06	0.0001	1.88739	0.025495	0.0268	2.34083	1.04e-06	0.0001
rc_AI236039_f_at	Rn.1841	Calu	calumenin		2.08016	0.000222	0.002252	1.53675	0.00264336	0.005442	-1.08668	0.000222	0.002252
rc_AA818380_at	Rn.1844	Mylip	myosin regulatory light chain interacting protein	Mm.212855	2.39844	5.83e-05	0.000992	2.89231	1.1e-05	0.000193	1.88234	5.83e-05	0.000992
E13644cds_s_at	Rn.18446	Pja2	praja 2, RING-H2 motif containing	Mm.478022	-2.96171	0.00509563	0.018594	-2.00857	2.19e-05	0.000282	-1.84957	0.00509563	0.018594
rc_AI030354_at	Rn.18473	Ubd	ubiquitin D	Mm.140210	12.4418	4.51e-06	0.00023	13.6342	1.84e-06	8.5e-05	2.10335	4.51e-06	0.00023
rc_AI103032_at	Rn.18496	Nmi	N-myc (and STAT) interactor	Mm.7491	3.71047	1.92e-05	0.000524	2.27345	1.04e-05	0.000187	1.37578	1.92e-05	0.000524
rc_AI180206_at	Rn.18545	Tradd	TNFRSF1A-associated via death domain	Mm.264255	2.04281	7.29e-05	0.001141	1.54924	0.000413	0.001602	1.19742	7.29e-05	0.001141
rc_AI136662_at	Rn.18560	Slpi	secretory leukocyte peptidase inhibitor		226.646	2.83e-08	1.9e-05	18.3978	9.59e-10	1e-05	6.29766	2.83e-08	1.9e-05
rc_AI030681_at	Rn.18567	Ikbke	inhibitor of kappa light polypeptide gene enhancer in B-cells, kinase epsilon	Mm.386783	3.20045	2.54e-05	0.000621	1.32458	0.00706951	0.010683	1.79196	2.54e-05	0.000621
M25638_s_at	Rn.18568	Nefl	neurofilament, light polypeptide	Mm.1956	-5.18985	1.18e-05	0.000406	-3.88155	1.41e-06	7.5e-05	-2.57594	1.18e-05	0.000406
rc_AI179438_at	Rn.185815	Sgce	sarcoglycan, epsilon		-1.31818	0.0227899	0.052355	-2.27541	8.54e-06	0.00017	-2.14033	0.0227899	0.052355
AF078779_at	Rn.18624	Nalcn	sodium leak channel, non-selective	Mm.255348	-2.32132	0.000388	0.003266	-1.75349	0.00473954	0.008096	-1.70688	0.000388	0.003266
rc_AI030929_at	Rn.18635	Edem2	ER degradation enhancer, mannosidase alpha-like 2	Mm.273706	2.09102	0.00450255	0.017063	2.47909	8.02e-06	0.000164	1.72336	0.00450255	0.017063
rc_AI234659_at	Rn.18637	Wdr47	WD repeat domain 47		-1.91035	0.000219	0.002232	-1.53464	0.0758964	0.059197	-2.08632	0.000219	0.002232
rc_AI233771_at	Rn.18638	---	Carbonic anyhydrase 12	Mm.277921	-2.07573	0.000523	0.003936	-1.26049	0.0192512	0.021825	-1.49687	0.000523	0.003936
rc_AA818421_at	Rn.1864	Baz1a	bromodomain adjacent to zinc finger domain, 1A	Mm.478031	2.80065	4.87e-06	0.000237	2.13205	2.58e-05	0.000305	1.71407	4.87e-06	0.000237
rc_AI233688_at	Rn.18668	---	Plastin 1 (I isoform)	Mm.11869	-3.49975	7.86e-07	8.8e-05	-1.01772	0.88017	0.347447	-1.62718	7.86e-07	8.8e-05
rc_AI101739_at	Rn.18675	Vip	vasoactive intestinal peptide	Mm.98916	-1.55111	0.00846916	0.026289	2.2026	0.000128	0.000767	2.00291	0.00846916	0.026289
rc_AA848811_at	Rn.1868	B2m	---	Mm.163	5.05572	2.95e-06	0.000179	-1.04731	0.621085	0.274174	1.41687	2.95e-06	0.000179
rc_AI177126_s_at	Rn.1869	Atp6v0c	ATPase, H+ transporting, lysosomal 16kDa, V0 subunit c	Mm.30155	1.37687	0.204919	0.222639	-3.37039	1.6e-05	0.000234	-1.1626	0.204919	0.222639
rc_AI101229_at	Rn.18691	---	---		-3.72655	3.55e-06	0.000195	-1.65473	0.000286	0.00128	-2.05234	3.55e-06	0.000195
rc_AA997851_at	Rn.187025	Eng	endoglin		2.49257	0.000104	0.001416	-1.23647	0.0383423	0.035833	1.40576	0.000104	0.001416
rc_AI233583_s_at	Rn.18711	Rars	arginyl-tRNA synthetase	Mm.284906	2.08923	9.19e-05	0.00131	-1.18436	0.103764	0.074229	-1.33608	9.19e-05	0.00131
rc_AI043855_at	Rn.18741	Sc5dl	sterol-C5-desaturase (ERG3 delta-5-desaturase homolog, S. cerevisiae)-like	Mm.32700	-2.49823	0.000813	0.005236	-4.25866	1.34e-05	0.000212	-2.5678	0.000813	0.005236
rc_AI179750_at	Rn.18744	Nek6	NIMA (never in mitosis gene a)-related kinase 6	Mm.143818	3.7445	5.25e-06	0.000248	2.40158	1.79e-05	0.00025	1.48227	5.25e-06	0.000248
rc_AI104145_at	Rn.18757	Fndc5	fibronectin type III domain containing 5		-2.92276	0.000119	0.001553	-1.41676	0.0283354	0.028911	-1.51287	0.000119	0.001553
rc_AI043987_at	Rn.18774	Tbcc	tubulin folding cofactor C	Mm.33780	-1.4492	0.00783386	0.024977	-2.07854	1.23e-05	0.000203	-1.46175	0.00783386	0.024977
rc_AI008736_at	Rn.187752	---	---		-1.38243	0.484197	0.372246	2.09332	0.0105808	0.014245	-1.68112	0.484197	0.372246
AF039583_s_at	Rn.18841	Cd55	Cd55 molecule		1.12197	0.66626	0.442488	-2.13682	0.0133618	0.016791	-3.09964	0.66626	0.442488
rc_AI058357_at	Rn.18850	Tmem100	---	Mm.212428	2.22424	4.43e-05	0.000846	1.49932	0.00851465	0.012216	1.8544	4.43e-05	0.000846
rc_AI144958_at	Rn.18855	---	---		-2.00849	3.61e-05	0.000748	-1.3804	0.00199184	0.004514	-1.48744	3.61e-05	0.000748
rc_AI180004_at	Rn.18892	Selt	selenoprotein T		-1.29404	0.287274	0.273759	-3.48982	4.79e-06	0.000127	-1.67329	0.287274	0.273759
rc_AI145235_at	Rn.18909	Jak2	Janus kinase 2	Mm.275839	2.31326	0.000128	0.001622	1.23425	0.0115653	0.015178	1.11789	0.000128	0.001622
rc_AI059426_at	Rn.18935	Gjb6	gap junction protein, beta 6	Mm.25652	-6.46752	8.13e-06	0.000314	-1.48949	0.0768342	0.059708	-1.56284	8.13e-06	0.000314
rc_AI101952_at	Rn.18970	Jakmip1	janus kinase and microtubule interacting protein 1	Mm.228812	-2.02355	5.3e-05	0.000938	-1.56661	0.000213	0.001063	-1.85773	5.3e-05	0.000938
AB009999_g_at	Rn.18983	Cds1	CDP-diacylglycerol synthase 1	Mm.46764	-2.74164	4.05e-05	0.000809	-1.98002	0.000373	0.001503	-1.76125	4.05e-05	0.000809
U77038_at	Rn.18985	Ptpn6	protein tyrosine phosphatase, non-receptor type 6	Mm.271799	5.51445	2.06e-06	0.00015	2.49911	7.38e-05	0.000556	3.16349	2.06e-06	0.00015
rc_AI058919_at	Rn.19019	---	---		-2.07501	0.000131	0.001647	-1.37399	0.00821704	0.011921	-1.22536	0.000131	0.001647
M80633_at	Rn.1904	Adcy4	adenylate cyclase 4	Mm.287010	2.02032	0.000681	0.004676	2.00315	0.000758	0.002355	2.36079	0.000681	0.004676
rc_AI014135_at	Rn.190571	---	---		2.46965	0.1526	0.185331	13.0225	6.15e-06	0.000142	1.02534	0.1526	0.185331
rc_AI044273_at	Rn.190650	---	---		-1.28218	0.222098	0.23377	-2.37394	7.4e-06	0.000157	-1.35744	0.222098	0.23377
rc_AA850890_at	Rn.190651	Impact	imprinted and ancient		-2.00786	0.00731867	0.023887	-3.35303	2.9e-06	0.000102	-1.92595	0.00731867	0.023887
rc_AI045669_s_at	Rn.190653	---	---		-2.51279	0.000706	0.004794	1.14423	0.188566	0.115758	-1.14593	0.000706	0.004794
rc_AI170292_at	Rn.19097	---	---		1.06684	0.583433	0.412308	2.97532	6.12e-06	0.000142	1.61126	0.583433	0.412308
rc_AA925789_at	Rn.19106	Tmcc3	transmembrane and coiled-coil domain family 3	Mm.23047	-1.7747	0.0394019	0.076155	-3.16245	1.49e-06	7.8e-05	-1.29324	0.0394019	0.076155
rc_AI104908_at	Rn.19113	---	---		-2.58521	0.000905	0.00566	-2.04882	2.09e-05	0.000276	-2.01583	0.000905	0.00566
rc_AI144789_at	Rn.19156	Mpped1	metallophosphoesterase domain containing 1	Mm.36395	-2.45311	0.000624	0.004434	1.05238	0.643539	0.28135	-2.11774	0.000624	0.004434
rc_AA892234_at	Rn.1916	Mgst3	microsomal glutathione S-transferase 3	Mm.218286	-2.62424	3.02e-05	0.000684	-2.38743	6.53e-06	0.000148	-1.7684	3.02e-05	0.000684
rc_AI059487_at	Rn.19188	Jph3	junctophilin 3	Mm.306870	-2.27268	2.77e-05	0.000654	-1.42169	0.00562549	0.009146	-1.61449	2.77e-05	0.000654
M32167_g_at	Rn.1923	Vegfa	vascular endothelial growth factor A	Mm.282184	-1.14261	0.519646	0.386787	-2.60094	2.51e-05	0.000302	-1.6415	0.519646	0.386787
rc_AI235611_at	Rn.19270	Anxa4	annexin A4	Mm.259702	2.59294	0.00328745	0.013756	-1.03297	0.884776	0.348566	-1.76249	0.00328745	0.013756
rc_AI059884_at	Rn.19304	Sgsm1	small G protein signaling modulator 1	Mm.200203	-2.40844	2.01e-05	0.000537	-1.12214	0.216694	0.128387	-1.37669	2.01e-05	0.000537
rc_AI009191_at	Rn.19361	Fyn	FYN oncogene related to SRC, FGR, YES	Mm.4848	1.15924	0.102326	0.143959	2.42471	1.06e-05	0.000188	1.61573	0.102326	0.143959
rc_AA818999_at	Rn.1940	Mbnl2	muscleblind-like 2		-1.31797	0.379444	0.323597	-4.12802	0.000479	0.001756	-1.65699	0.379444	0.323597
rc_AI060247_at	Rn.19404	Necab3	N-terminal EF-hand calcium binding protein 3	Mm.143748	-2.04297	0.000863	0.005465	-1.55558	0.0127789	0.016289	-1.77018	0.000863	0.005465
rc_AI231330_at	Rn.19432	---	Wolf-Hirschhorn syndrome candidate 1-like 1 (human)		2.02741	0.0546304	0.094842	1.97783	0.0113781	0.015014	-1.56113	0.0546304	0.094842
rc_AA894292_at	Rn.19450	---	---		2.88133	3.49e-06	0.000194	2.21841	0.000104	0.000679	1.96349	3.49e-06	0.000194
rc_AI230572_at	Rn.194909	Ybx1	Y box binding protein 1	Mm.258204	2.58519	0.0599097	0.101042	4.53267	0.00177627	0.004174	-1.66886	0.0599097	0.101042
rc_AI013723_at	Rn.19527	Susd4	---		-2.99844	1.32e-05	0.000427	-1.33532	0.0283872	0.028958	-1.83432	1.32e-05	0.000427
X06801cds_i_at	Rn.195319	Acta2	smooth muscle alpha-actin		1.45907	0.0814302	0.123927	-2.44916	5.93e-05	0.000492	-1.81784	0.0814302	0.123927
rc_AI230430_at	Rn.195342	Tubb4a	Tubulin, beta 4		-5.29071	3e-06	0.000179	-2.55156	0.000165	0.0009	-1.78264	3e-06	0.000179
rc_AI070378_at	Rn.19545	---	---		1.39762	0.620483	0.425205	4.12416	5.94e-05	0.000492	4.08926	0.620483	0.425205
rc_AI171466_at	Rn.196026	Tppp3	tubulin polymerization-promoting protein family member 3	Mm.29358	-2.34145	3.48e-05	0.000735	-1.80516	8.61e-05	0.000607	-1.96724	3.48e-05	0.000735
rc_AA925514_at	Rn.196088	Elk3	ELK3, member of ETS oncogene family	Mm.4454	4.61161	9.6e-05	0.001345	2.85869	0.000175	0.000937	1.86021	9.6e-05	0.001345
rc_AI029443_at	Rn.196099	---	---		1.75276	0.331098	0.298883	2.64939	0.0179334	0.020815	-1.49055	0.331098	0.298883
rc_AA998209_at	Rn.196112	RGD1310788	similar to RIKEN cDNA 0610039P13		3.84535	1.61e-05	0.000467	1.68573	0.000468	0.001739	1.33026	1.61e-05	0.000467
rc_AI070030_at	Rn.19628	Ube2q2	ubiquitin-conjugating enzyme E2Q family member 2		-1.43038	0.0875235	0.129968	-4.04023	6.97e-07	6.1e-05	-1.4485	0.0875235	0.129968
rc_AI070044_at	Rn.19633	---	---		2.9098	0.0494495	0.088598	2.31086	0.0166166	0.019733	-1.61948	0.0494495	0.088598
rc_AI235890_s_at	Rn.196348	RT1-S3	RT1 class Ib, locus S3	Mm.426002	4.03672	4.68e-07	6.4e-05	-1.06175	0.793509	0.324201	1.34802	4.68e-07	6.4e-05
rc_AI070094_at	Rn.19653	---	---		-2.02953	0.00659738	0.022241	1.05624	0.801446	0.326397	-1.50321	0.00659738	0.022241
U95113cds_f_at	Rn.196555	Hist1h2af	Histone H2a	Mm.377878	1.44045	0.0180536	0.04461	1.1317	0.343598	0.179341	2.00276	0.0180536	0.04461
rc_AI070139_at	Rn.19666	---	---		-3.15088	2.51e-05	0.000617	-1.2236	0.137868	0.09158	-1.23621	2.51e-05	0.000617
rc_AA817876_at	Rn.19673	Cuedc2	CUE domain containing 2	Mm.218848	2.23319	0.00143484	0.007795	1.71978	0.00187645	0.004338	1.27462	0.00143484	0.007795
rc_AI070167_at	Rn.19678	Abcd2	ATP-binding cassette, sub-family D (ALD), member 2	Mm.295456	-2.75258	3.08e-06	0.00018	-1.43725	0.000609	0.002039	-1.49505	3.08e-06	0.00018
rc_AA945915_at	Rn.1971	Dtx3l	deltex 3-like (Drosophila)	Mm.390852	5.49013	4.17e-05	0.000821	3.3648	6.95e-05	0.000535	2.10596	4.17e-05	0.000821
rc_AI070329_at	Rn.19718	---	---		-4.14692	0.00663927	0.02235	-1.04585	0.73422	0.308199	-1.38293	0.00663927	0.02235
rc_AI070336_at	Rn.19723	Emp1	epithelial membrane protein 1	Mm.182785	3.40831	0.00196669	0.009657	1.79739	0.00981999	0.013525	1.79856	0.00196669	0.009657
rc_AA819292_at	Rn.1973	---	---		-2.00925	4.58e-05	0.000865	-1.28217	0.0703979	0.05598	-1.68015	4.58e-05	0.000865
rc_AI234113_s_at	Rn.1975	Cd81	Cd81 molecule	Mm.806	-1.63895	0.027523	0.059756	-2.57025	0.000256	0.00119	-1.15329	0.027523	0.059756
rc_AI071264_at	Rn.19770	Bcl2a1d	B-cell leukemia/lymphoma 2 related protein A1d	Mm.378888	55.8514	1.3e-09	4e-06	13.584	5.76e-06	0.000139	8.85205	1.3e-09	4e-06
rc_AA926316_at	Rn.19802	---	---		2.65822	0.00312357	0.013296	1.17732	0.579617	0.260956	-1.21185	0.00312357	0.013296
rc_AA944401_g_at	Rn.198076	Tom1	target of myb1 homolog (chicken)	Mm.1967	-1.0458	0.817898	0.491684	-2.44881	4.59e-06	0.000125	-1.3126	0.817898	0.491684
rc_AI070905_at	Rn.19824	---	---		-2.09118	4.69e-05	0.000883	-1.04733	0.567457	0.257159	-1.81314	4.69e-05	0.000883
rc_AA892511_at	Rn.198314	Tesc	tescalcin	Mm.273285	-2.15573	3.51e-05	0.000737	-1.70482	0.000134	0.000788	-1.79014	3.51e-05	0.000737
rc_AI233766_at	Rn.198327	Aoc3 /// G6pc /// Psme3	proteasome (prosome, macropain) activator subunit 3	Mm.67281	-1.21863	0.338894	0.302929	-2.5157	1.34e-05	0.000212	-1.57837	0.338894	0.302929
rc_AA894119_at	Rn.198360	G3bp2	GTPase activating protein (SH3 domain) binding protein 2	Mm.290530	-1.0957	0.620613	0.425214	-2.39329	1.05e-05	0.000188	-1.46017	0.620613	0.425214
rc_AI013149_at	Rn.198407	Maged2	melanoma antigen, family D, 2	Mm.22575	-1.34915	0.0221699	0.051292	-2.29422	9.31e-05	0.000637	-1.74256	0.0221699	0.051292
rc_AI113008_at	Rn.198420	Prg4	proteoglycan 4, (megakaryocyte stimulating factor, articular superficial zone protein, camptodactyly, arthropathy, coxa vara, pericarditis syndrome)		5.54713	0.00169406	0.008712	-1.08458	0.663109	0.287091	-1.12472	0.00169406	0.008712
rc_AI112577_at	Rn.198523	Gng3	guanine nucleotide binding protein (G protein), gamma 3	Mm.329700	-2.92051	1.89e-05	0.000519	-2.13361	1.73e-05	0.000246	-2.12776	1.89e-05	0.000519
AA801051_at	Rn.198539	Ubxn1	UBX domain protein 1	Mm.27839	1.40054	0.00994797	0.029396	-2.14314	5.67e-05	0.000479	-1.11497	0.00994797	0.029396
AF022952_at	Rn.198550	Vegfb	vascular endothelial growth factor B		-1.71235	0.00862618	0.026631	-2.55772	0.000159	0.000883	1.05437	0.00862618	0.026631
rc_AI044668_at	Rn.198566	Crtac1	cartilage acidic protein 1	Mm.313558	-2.8792	0.000218	0.00223	-1.64773	0.000554	0.001915	-1.54525	0.000218	0.00223
rc_AI112138_at	Rn.19878	---	---		-2.31469	0.000149	0.001785	-1.0227	0.840194	0.337	-1.45283	0.000149	0.001785
AA012709_at	Rn.198843	Sf3b1	Splicing factor 3b, subunit 1	Mm.279736	1.86031	0.0700265	0.11225	2.63782	0.000488	0.001775	-1.22218	0.0700265	0.11225
rc_AI011843_at	Rn.198860	Sepx1	selenoprotein X, 1	Mm.28212	2.26295	0.000234	0.002333	-1.32911	0.0172189	0.020226	1.26642	0.000234	0.002333
rc_AA892312_at	Rn.1989	Kcnj16	potassium inwardly-rectifying channel, subfamily J, member 16	Mm.30176	-3.35004	0.00147843	0.007947	-1.16049	0.150455	0.097791	-1.29586	0.00147843	0.007947
rc_AI233133_at	Rn.198901	Mrps7	mitochondrial ribosomal protein S7	Mm.193040	1.01812	0.906269	0.515925	-2.70453	1.19e-05	0.0002	-1.33764	0.906269	0.515925
U60096_at	Rn.198908	Itgb4	integrin, beta 4	Mm.213873	-1.25139	0.284786	0.272426	-2.43908	0.0011328	0.003071	-2.7522	0.284786	0.272426
rc_AI230702_at	Rn.198910	Hn1	hematological and neurological expressed 1	Mm.1775	2.01971	0.000882	0.005558	-1.366	0.00964149	0.013346	-1.38533	0.000882	0.005558
rc_AA875069_at	Rn.198918	H3f3b	H3 histone, family 3B	Mm.315189	1.93453	0.0184287	0.045192	2.61883	0.000201	0.001025	-1.18274	0.0184287	0.045192
rc_AI236475_at	Rn.198999	Ncoa4	---	Mm.275762	1.5308	0.283546	0.271787	2.46904	0.000398	0.001564	-1.46107	0.283546	0.271787
rc_AI009371_at	Rn.199008	Ppapdc1b	phosphatidic acid phosphatase type 2 domain containing 1B	Mm.385055	2.37334	3.42e-05	0.000728	1.46628	0.0112617	0.014903	1.47983	3.42e-05	0.000728
rc_AA946323_at	Rn.199019	Fam8a1	---	Mm.275934	-1.47999	0.0141374	0.037598	-2.52326	1.13e-05	0.000195	-1.48455	0.0141374	0.037598
rc_AI231776_at	Rn.199052	Nudt21	nudix (nucleoside diphosphate linked moiety X)-type motif 21	Mm.354445	2.11819	2.19e-05	0.000569	1.03183	0.675422	0.29085	1.07441	2.19e-05	0.000569
rc_AA851456_at	Rn.199091	LOC100360582	5',3'-nucleotidase, cytosolic /// similar to 5(3)-deoxyribonucleotidase, cytosolic type (Cytosolic 5,3-pyrimidine nucleotidase) (Deoxy-5-nucleotidase 1) (dNT-1)		2.25527	0.000491	0.003777	1.43278	0.00260963	0.005392	1.37442	0.000491	0.003777
X57529cds_s_at	Rn.199092	LOC100360679 /// LOC100362298 /// LOC100912024 /// Rps18	ribosomal protein S18-like /// ribosomal protein S18		2.38632	2.5e-05	0.000617	-1.26718	0.0112716	0.014909	1.47266	2.5e-05	0.000617
rc_AI111825_at	Rn.19912	Plekhg3	pleckstrin homology domain containing, family G (with RhoGef domain) member 3	Mm.291854	-2.38387	8.37e-06	0.00032	-1.34935	0.0366151	0.034692	-1.34488	8.37e-06	0.00032
AA848555_at	Rn.199133	RGD1562655	similar to toll-like receptor 13		3.69886	6.46e-05	0.001056	1.62729	0.00172522	0.004101	2.03071	6.46e-05	0.001056
rc_AI104077_at	Rn.199177	---	---		2.21911	0.00263888	0.011807	1.43507	0.112395	0.078777	1.59012	0.00263888	0.011807
rc_AI014149_at	Rn.199197	---	---		1.61616	0.16021	0.190812	2.48221	0.0015928	0.003881	-1.31897	0.16021	0.190812
rc_AI178187_at	Rn.199231	---	---		5.33712	1.18e-05	0.000406	3.32715	2.27e-05	0.000289	2.33351	1.18e-05	0.000406
rc_AI170392_at	Rn.199232	---	---		-2.02771	0.0017627	0.008964	-1.08615	0.50857	0.238247	-1.31735	0.0017627	0.008964
rc_AI030919_at	Rn.199241	---	---		-1.16467	0.676455	0.446234	2.05604	0.0249158	0.026353	-1.56699	0.676455	0.446234
rc_AI043942_at	Rn.199244	---	---		-2.60706	1.73e-05	0.00049	-1.11201	0.327055	0.173115	-1.0372	1.73e-05	0.00049
rc_AI233970_at	Rn.19927	Ifngr1	interferon gamma receptor 1	Mm.549	6.17069	2.52e-07	5e-05	2.21266	2.38e-05	0.000295	2.95833	2.52e-07	5e-05
rc_AI058761_at	Rn.199300	---	---		3.33217	2.26e-05	0.000581	1.47471	0.00121767	0.003228	1.55194	2.26e-05	0.000581
rc_AI059818_at	Rn.199305	---	---		-1.15599	0.532506	0.391844	2.06628	0.00062	0.002058	1.25531	0.532506	0.391844
rc_AI070328_at	Rn.19932	Disp2	dispatched homolog 2 (Drosophila)	Mm.221499	-2.5723	3.3e-05	0.000721	-1.08331	0.61361	0.271744	-1.11433	3.3e-05	0.000721
rc_AA957117_at	Rn.199321	---	---		-1.10392	0.697371	0.453212	2.59304	0.000149	0.000842	-1.07879	0.697371	0.453212
rc_AI073068_at	Rn.199333	---	---		-2.38809	0.000174	0.001952	-1.45893	0.00510002	0.008545	-1.50135	0.000174	0.001952
rc_AI137988_at	Rn.199361	---	---		-1.11905	0.836422	0.496756	2.49887	0.0154759	0.018721	-2.11407	0.836422	0.496756
rc_AI177085_at	Rn.199409	---	---		-1.22309	0.233145	0.241281	-3.09757	2.03e-05	0.000271	-1.59137	0.233145	0.241281
rc_AI175481_at	Rn.19943	Clasp2	cytoplasmic linker associated protein 2	Mm.222272	-2.29415	8.7e-05	0.001263	-1.79341	7.26e-05	0.000551	-1.86289	8.7e-05	0.001263
rc_AI236105_i_at	Rn.199439	---	---		1.80352	0.430393	0.348776	3.2854	0.00675858	0.010348	-2.80804	0.430393	0.348776
rc_AA893180_at	Rn.19946	MGC112715	platelet receptor Gi24	Mm.273584	3.34227	2.35e-06	0.000164	1.17161	0.204957	0.123113	2.17248	2.35e-06	0.000164
rc_AA998576_at	Rn.199480	---	---		2.06483	0.00227213	0.010637	1.39595	0.0715282	0.056651	1.011	0.00227213	0.010637
rc_AA946457_g_at	Rn.1995	Rasgrp3	RAS guanyl releasing protein 3 (calcium and DAG-regulated)	Mm.329203	-3.05719	9.52e-06	0.00035	-1.20684	0.117192	0.081256	1.00466	9.52e-06	0.00035
X60468mRNA_s_at	Rn.19953	Apbb1	amyloid beta (A4) precursor protein-binding, family B, member 1 (Fe65)	Mm.38469	-3.01916	0.00335531	0.013945	-4.64344	0.000194	0.001003	-1.09436	0.00335531	0.013945
rc_AA891690_g_at	Rn.19955	Tnfsf13	tumor necrosis factor (ligand) superfamily, member 13		3.96577	1.12e-05	0.000394	-1.0323	0.785964	0.322178	1.25194	1.12e-05	0.000394
rc_AA850640_at	Rn.19969	Baalc	brain and acute leukemia, cytoplasmic	Mm.233837	-3.3128	4.04e-05	0.000808	-2.36215	2.6e-05	0.000306	-1.60583	4.04e-05	0.000808
rc_AI009415_f_at	Rn.1997	Ctsh	cathepsin H	Mm.2277	2.40059	0.00339731	0.014063	2.82873	6.16e-05	0.000504	2.23105	0.00339731	0.014063
rc_AA819338_g_at	Rn.1999	Ssr4	signal sequence receptor, delta	Mm.831	2.51337	0.000177	0.001967	2.06404	0.00424091	0.007512	1.57027	0.000177	0.001967
rc_AI011563_s_at	Rn.2	Psmb5	proteasome (prosome, macropain) subunit, beta type 5		-1.01198	0.962991	0.531971	-4.28087	1.24e-05	0.000204	1.04564	0.962991	0.531971
rc_AI145891_at	Rn.20043	Smarcd3	SWI/SNF related, matrix associated, actin dependent regulator of chromatin, subfamily d, member 3	Mm.436539	-2.00738	0.00343348	0.014159	-1.52073	0.00164656	0.003966	-1.43152	0.00343348	0.014159
rc_AI175539_at	Rn.2005	Pvalb	parvalbumin	Mm.2766	-2.50624	4.69e-06	0.000232	-1.70373	6.62e-05	0.000519	-1.4931	4.69e-06	0.000232
rc_AA925116_g_at	Rn.20083	Il18bp	interleukin 18 binding protein	Mm.422756	10.4842	9.06e-08	2.8e-05	2.61669	9.33e-06	0.000179	2.10056	9.06e-08	2.8e-05
L22190mRNA_at	Rn.200941	Saa2	---		-1.71255	0.162404	0.192605	3.22483	0.012237	0.015795	-1.95686	0.162404	0.192605
rc_AI072247_at	Rn.20101	---	---		-2.05451	4.26e-05	0.000829	-1.08386	0.317011	0.169378	-1.68107	4.26e-05	0.000829
rc_AI237835_at	Rn.201158	LOC100360467 /// Mxi1	Max interactor 1-like /// MAX interactor 1		-1.37551	0.0459294	0.084423	-2.11551	0.00231128	0.004968	-1.11979	0.0459294	0.084423
rc_AI233870_at	Rn.201330	Pabpc4	poly(A) binding protein, cytoplasmic 4	Mm.277091	2.83358	0.000756	0.005017	-2.34394	4.63e-05	0.000422	-1.42768	0.000756	0.005017
X51706cds_at	Rn.201359	LOC100360449 /// LOC100364388 /// LOC100364457 /// RGD1559963 /// RGD1561928 /// RGD1565048 /// Rpl9	ribosomal protein L9		1.27746	0.0730213	0.115608	-2.42353	5.36e-05	0.000462	-1.07112	0.0730213	0.115608
rc_AI169308_at	Rn.201616	---	---		2.05204	0.169356	0.198049	2.31287	0.0285755	0.029077	-2.25574	0.169356	0.198049
rc_AI009010_at	Rn.201655	---	---		1.1506	0.738355	0.466853	2.15905	0.0437304	0.039466	-1.88241	0.738355	0.466853
rc_AA946300_at	Rn.201722	Cyp4v3	cytochrome P450, family 4, subfamily v, polypeptide 3	Mm.245297	2.73299	1.1e-05	0.000391	1.69677	0.00439054	0.007677	2.10229	1.1e-05	0.000391
rc_AA998506_at	Rn.201788	MGC108823 /// RGD1559715	similar to interferon-inducible GTPase		9.10025	8.47e-06	0.00032	4.97444	2.36e-06	9.5e-05	3.24884	8.47e-06	0.00032
U21719mRNA_s_at	Rn.201790	Ddx21 /// Ddx21b	DEAD (Asp-Glu-Ala-Asp) box polypeptide 21 /// DEAD (Asp-Glu-Ala-Asp) box polypeptide 21b		2.11329	0.00553831	0.019665	2.07888	0.00576961	0.009307	1.09876	0.00553831	0.019665
rc_AI170561_at	Rn.201791	RGD1562407	---		-1.13501	0.615439	0.423315	-2.24408	3.68e-05	0.000371	-1.49705	0.615439	0.423315
rc_AI145601_at	Rn.201792	Car14	---		-6.17451	6.8e-06	0.000284	-1.47448	0.0339083	0.032843	-1.23911	6.8e-06	0.000284
rc_AI235634_at	Rn.201793	---	---		1.05577	0.751361	0.471168	2.07688	0.000783	0.002402	-1.19559	0.751361	0.471168
rc_AA957422_at	Rn.201810	Fcer1g	Fc fragment of IgE, high affinity I, receptor for; gamma polypeptide		11.714	1.18e-06	0.000106	7.26499	2.02e-06	8.9e-05	6.50901	1.18e-06	0.000106
rc_AI232210_at	Rn.20204	Cd99l2	CD99 molecule-like 2	Mm.283879	-2.05719	0.000506	0.00385	-1.39385	0.0670855	0.054025	-2.19284	0.000506	0.00385
rc_AI228959_at	Rn.20231	Dcun1d4	DCN1, defective in cullin neddylation 1, domain containing 4 (S. cerevisiae)	Mm.220312	-2.03812	5.91e-05	0.001003	-1.29834	0.0145886	0.017918	-1.71463	5.91e-05	0.001003
rc_AA801142_at	Rn.202347	Cers1 /// Gdf1	growth differentiation factor 1 /// LAG1 homolog, ceramide synthase 1		1.75927	0.188303	0.211434	3.05202	0.00166906	0.004	-1.26659	0.188303	0.211434
rc_AI072698_at	Rn.20235	Traf4af1	TRAF4 associated factor 1	Mm.252695	2.7231	0.000165	0.001896	1.47032	0.00841031	0.012123	1.08227	0.000165	0.001896
rc_AI045704_at	Rn.202396	---	---		1.44037	0.444308	0.355227	2.56533	0.00182055	0.004242	-1.12963	0.444308	0.355227
rc_AI072720_at	Rn.20243	Ermn	ermin, ERM-like protein	Mm.91712	-6.73281	2.85e-06	0.000177	-1.21336	0.1104	0.077757	-1.91592	2.85e-06	0.000177
rc_AI176489_at	Rn.20244	Pla2g5	phospholipase A2, group V	Mm.23347	-1.55371	0.0552865	0.095713	-1.70191	0.0150132	0.018313	-2.20479	0.0552865	0.095713
D10770_s_at	Rn.202491	Prkacb	protein kinase, cAMP dependent, catalytic, beta	Mm.16766	-2.44061	0.0290454	0.062004	-9.02102	4.34e-06	0.000122	-2.45578	0.0290454	0.062004
rc_AI072751_at	Rn.20251	Tmem150c	transmembrane protein 150C	Mm.99790	-1.74888	0.0056555	0.019977	1.04754	0.75965	0.314989	-2.00507	0.0056555	0.019977
rc_AI072755_at	Rn.20252	---	---		2.18511	0.0102783	0.030078	2.6936	3.94e-06	0.000117	2.28955	0.0102783	0.030078
rc_AI111644_at	Rn.20259	Fam123a	family with sequence similarity 123A		-2.30825	0.000271	0.002564	-1.68945	0.00116722	0.003135	-1.25339	0.000271	0.002564
rc_AI072424_at	Rn.202606	Syncrip	synaptotagmin binding, cytoplasmic RNA interacting protein	Mm.260545	2.04367	0.00224832	0.010557	1.00019	0.998625	0.376713	1.01256	0.00224832	0.010557
rc_AI009391_at	Rn.202609	LOC687090	hypothetical protein LOC687090		-1.08114	0.67911	0.44698	-2.74569	1.08e-06	6.9e-05	-1.51738	0.67911	0.44698
rc_AI013564_at	Rn.202642	Pcnp	PEST proteolytic signal containing nuclear protein	Mm.310642	-1.40898	0.0171646	0.042927	-2.10198	1.45e-05	0.00022	-1.26005	0.0171646	0.042927
rc_AI072817_f_at	Rn.20269	Lingo1	leucine rich repeat and Ig domain containing 1	Mm.246605	-2.51485	0.000309	0.002799	1.14483	0.265676	0.149063	-2.1952	0.000309	0.002799
rc_AI072841_at	Rn.20276	Adam11	ADAM metallopeptidase domain 11	Mm.89854	-3.66194	3.7e-07	6e-05	-1.63869	0.000307	0.001334	-1.43655	3.7e-07	6e-05
rc_AI230691_at	Rn.2028	Rpl34	Ribosomal protein L34	Mm.140568	1.89738	0.247245	0.250103	6.40834	0.000676	0.002173	-1.56964	0.247245	0.250103
rc_AI231497_at	Rn.202891	Kpna2 /// LOC100359600 /// LOC100362732 /// LOC100363737	karyopherin alpha 2		4.27751	3.34e-06	0.000189	1.90774	7.4e-05	0.000557	1.09876	3.34e-06	0.000189
S61868_at	Rn.2029	Sdc4	syndecan 4	Mm.477724	1.38524	0.17063	0.198934	-2.46705	0.000461	0.001725	-1.0429	0.17063	0.198934
D00753_at	Rn.202939	Serpina3n	serine (or cysteine) peptidase inhibitor, clade A, member 3N		13.2704	2.65e-06	0.000173	-1.1238	0.220182	0.129857	1.13458	2.65e-06	0.000173
H32189_s_at	Rn.202944	Gstm1	glutathione S-transferase mu 1	Mm.37199	-2.85537	0.000735	0.00493	-1.66911	0.00595504	0.009519	-1.50477	0.000735	0.00493
rc_AI172247_at	Rn.202951	Xdh	xanthine dehydrogenase	Mm.11223	14.9305	3.64e-08	1.9e-05	2.68303	1.46e-05	0.000221	2.35494	3.64e-08	1.9e-05
rc_AA818982_at	Rn.202955	Tmpo	Thymopoietin	Mm.159684	2.43299	0.0788801	0.121511	4.02303	0.00103382	0.002877	-1.46906	0.0788801	0.121511
X63854_at	Rn.202962	Tap2	transporter 2, ATP-binding cassette, sub-family B (MDR/TAP)	Mm.14814	2.16292	0.000603	0.004341	1.22936	0.0649047	0.052743	1.05813	0.000603	0.004341
rc_AI228153_s_at	Rn.202964	LOC688090 /// RT1-Bb	RT1 class II, locus Bb	Mm.254067	39.6869	1.18e-07	3.3e-05	27.8921	5.39e-08	2.1e-05	9.89622	1.18e-07	3.3e-05
rc_AA818937_at	Rn.203008	---	---		4.29906	2.11e-05	0.000554	1.59406	0.00619306	0.009771	1.22108	2.11e-05	0.000554
rc_AA819853_at	Rn.203016	Ltb	lymphotoxin beta (TNF superfamily, member 3)	Mm.1715	2.52155	0.00227549	0.010639	-1.05062	0.599397	0.267103	-1.11081	0.00227549	0.010639
X58465mRNA_at	Rn.203028	Rps5	ribosomal protein S5	Mm.5291	2.26979	0.000178	0.001975	-1.19529	0.106246	0.075575	1.70185	0.000178	0.001975
rc_AA945278_f_at	Rn.203038	Cfhl1	complement component factor h-like 1		2.96164	1.03e-05	0.00037	2.57477	5.78e-05	0.000486	2.67	1.03e-05	0.00037
rc_AI013502_at	Rn.203042	Lhfpl2	lipoma HMGIC fusion partner-like 2	Mm.316553	2.66879	4.88e-05	0.000901	1.59785	0.000361	0.001476	2.00096	4.88e-05	0.000901
rc_AI229450_at	Rn.203044	---	---		1.40666	0.510656	0.383221	3.24469	0.00287873	0.005751	-2.26459	0.510656	0.383221
rc_AA859520_at	Rn.203053	---	---		-1.28513	0.449234	0.357402	2.71065	0.00169032	0.004045	-1.49127	0.449234	0.357402
rc_AA859593_at	Rn.203055	---	---		3.39458	1.6e-06	0.000127	2.0817	1.4e-05	0.000216	1.61186	1.6e-06	0.000127
rc_AA859885_at	Rn.203062	---	---		1.00313	0.988547	0.538244	-1.77121	0.0259593	0.027147	-2.52467	0.988547	0.538244
H34047_at	Rn.203063	Acat3	acetyl-Coenzyme A acetyltransferase 2	Mm.229342	-1.7547	0.00453881	0.017154	-4.35309	1.67e-06	8e-05	-2.59461	0.00453881	0.017154
rc_AI235455_at	Rn.203067	Hexb	hexosaminidase B	Mm.27816	-1.15189	0.26414	0.260082	2.79537	2.68e-05	0.000311	2.58068	0.26414	0.260082
rc_AI101203_at	Rn.203070	Tmem59l	transmembrane protein 59-like	Mm.23002	-2.49939	0.000112	0.001488	-2.1039	1.81e-05	0.000252	-2.47092	0.000112	0.001488
rc_AI170827_at	Rn.203072	Cdc26	cell division cycle 26	Mm.109930	-1.16543	0.296624	0.279054	-2.40131	1.43e-05	0.000218	-1.58227	0.296624	0.279054
rc_AA874805_at	Rn.203074	---	---		-2.6956	0.00123462	0.007031	-1.25724	0.251499	0.143072	1.78221	0.00123462	0.007031
rc_AA875244_at	Rn.203085	Oxsr1	oxidative-stress responsive 1	Mm.293565	-1.37614	0.174483	0.201682	-2.85901	0.000219	0.001078	-1.55005	0.174483	0.201682
rc_AI178629_s_at	Rn.203098	Psmb8	proteasome (prosome, macropain) subunit, beta type 8 (large multifunctional peptidase 7)	Mm.180191	10.6809	1.3e-07	3.4e-05	3.42034	8.55e-05	0.000605	1.69142	1.3e-07	3.4e-05
rc_AA800315_at	Rn.203104	Pex19	peroxisomal biogenesis factor 19		-2.41572	0.000138	0.001702	-1.10299	0.221467	0.130396	-1.8423	0.000138	0.001702
rc_AA957264_at	Rn.203108	Serbp1	---	Mm.240490	2.46638	0.00902706	0.02747	2.85866	0.00281799	0.005679	1.26437	0.00902706	0.02747
rc_AI145880_at	Rn.203113	---	---		-3.25418	2.12e-05	0.000556	-2.66217	1.92e-06	8.8e-05	-2.94142	2.12e-05	0.000556
rc_AA997946_at	Rn.203122	Map4	microtubule-associated protein 4	Mm.217318	-1.54606	0.135274	0.172126	-3.46483	6.11e-06	0.000142	-1.76866	0.135274	0.172126
rc_AI012221_at	Rn.203139	Clic1	chloride intracellular channel 1	Mm.29524	7.01054	7.18e-05	0.001131	1.30431	0.14746	0.096344	1.51507	7.18e-05	0.001131
rc_AI013297_at	Rn.203141	Ndufs4	NADH dehydrogenase (ubiquinone) Fe-S protein 4	Mm.253142	-1.23751	0.212059	0.227228	-2.72922	0.00190522	0.004382	-1.04299	0.212059	0.227228
rc_AA899265_at	Rn.203142	Cnot8	CCR4-NOT transcription complex, subunit 8	Mm.28910	-1.0286	0.921618	0.52021	-3.62847	2.04e-07	3.8e-05	-1.33727	0.921618	0.52021
rc_AI044093_at	Rn.203146	---	---		-2.63957	0.000101	0.001388	-1.29743	0.0605703	0.050164	1.06016	0.000101	0.001388
rc_AA997283_at	Rn.203159	Snrnp70	small nuclear ribonucleoprotein 70 (U1)	Mm.216386	-1.17943	0.608827	0.421001	-2.54812	0.000195	0.001007	-1.26169	0.608827	0.421001
rc_AA899521_at	Rn.203162	LOC680692	similar to Golgi phosphoprotein 2 (Golgi membrane protein GP73)		-1.01096	0.97073	0.533701	3.20453	2.01e-05	0.00027	2.15827	0.97073	0.533701
rc_AI170530_at	Rn.203164	RGD1303130	kidney predominant protein NCU-G1	Mm.439922	2.2891	1.53e-05	0.000461	1.31168	0.00913746	0.01285	1.43757	1.53e-05	0.000461
rc_AA800787_at	Rn.203168	---	---		2.08883	0.00237085	0.010934	2.48973	0.000364	0.001483	1.24146	0.00237085	0.010934
rc_AA926360_at	Rn.203177	Ctsc	---	Mm.322945	23.3332	9.78e-08	3e-05	4.53719	5.88e-06	0.00014	3.35378	9.78e-08	3e-05
rc_AI012418_at	Rn.203184	---	---		4.26892	3.65e-07	6e-05	1.26649	0.130116	0.08766	1.92196	3.65e-07	6e-05
rc_AI008698_at	Rn.203190	Med30	mediator complex subunit 30	Mm.195562	-1.11111	0.650702	0.43629	-2.43254	4.02e-05	0.000389	-1.05454	0.650702	0.43629
rc_AA818727_at	Rn.203194	---	---		1.25052	0.252057	0.252926	-2.15203	0.000103	0.000675	-1.35813	0.252057	0.252926
rc_AA901107_at	Rn.203204	Cd163	CD163 molecule		8.16357	1.13e-05	0.000396	1.62802	0.0131432	0.016598	1.32079	1.13e-05	0.000396
rc_AI177415_at	Rn.203219	---	---		2.71521	6.53e-06	0.000281	1.53884	0.00126149	0.003305	1.48495	6.53e-06	0.000281
U49099_at	Rn.203235	---	---		1.24116	0.380017	0.323873	3.84994	5.12e-05	0.000451	-1.19954	0.380017	0.323873
rc_AA848893_at	Rn.203251	Aff3	AF4/FMR2 family, member 3	Mm.336679	-2.1363	0.0133021	0.035939	-1.95714	0.000145	0.000829	-1.12403	0.0133021	0.035939
rc_AI008629_at	Rn.203276	---	---		3.91568	7.71e-06	0.000306	1.52429	0.0111387	0.014792	-1.10056	7.71e-06	0.000306
rc_AI073001_at	Rn.20328	---	---		2.23946	3e-05	0.000683	1.57912	0.002274	0.004913	1.25044	3e-05	0.000683
rc_AA943830_at	Rn.203281	---	---		-2.71997	2.53e-06	0.000171	-1.45181	0.00410231	0.007339	-1.33288	2.53e-06	0.000171
rc_AA850569_at	Rn.203286	Dedd	Death effector domain-containing	Mm.270139	1.95477	0.172439	0.200159	2.73827	0.012584	0.016109	-1.62299	0.172439	0.200159
rc_AA899814_at	Rn.203299	---	---		3.22096	0.000276	0.002589	1.68372	0.0149317	0.018238	1.36488	0.000276	0.002589
rc_AA943463_at	Rn.203307	Aak1	AP2 associated kinase 1	Mm.221038	-2.40941	5.06e-05	0.000917	-1.42549	0.0131294	0.016585	-1.58525	5.06e-05	0.000917
rc_AA900063_at	Rn.203336	---	---		1.09139	0.749511	0.470415	3.40709	0.000601	0.00202	1.07155	0.749511	0.470415
rc_AI030877_s_at	Rn.203366	---	---		1.2576	0.382981	0.325427	2.03085	0.0102211	0.013906	-1.3165	0.382981	0.325427
rc_AA924915_at	Rn.203372	Ankrd34b	ankyrin repeat domain 34B	Mm.213623	-2.21155	1.66e-05	0.000474	-1.20747	0.0415327	0.038028	-1.76399	1.66e-05	0.000474
rc_AA943750_at	Rn.203376	LOC361016	similar to RIKEN cDNA 4933406L09	Mm.271901	-3.391	1.79e-06	0.000136	-1.40148	0.0035803	0.006701	-1.08224	1.79e-06	0.000136
rc_AA943965_at	Rn.203386	Lphn3	latrophilin 3	Mm.273631	-2.14066	5.73e-05	0.000981	-1.03474	0.731326	0.307335	-1.21524	5.73e-05	0.000981
rc_AA925258_at	Rn.203407	Gatad1	GATA zinc finger domain containing 1	Mm.469929	-1.22274	0.2987	0.280375	-2.11069	9.1e-06	0.000177	-1.3498	0.2987	0.280375
D64061_at	Rn.203410	Eif5b	eukaryotic translation initiation factor 5B	Mm.260943	1.16581	0.604771	0.419457	3.28667	0.00121913	0.003229	-1.02152	0.604771	0.419457
rc_AI102249_at	Rn.203450	LOC690217	similar to B0511.12		-2.22117	0.000274	0.002581	-1.13424	0.281585	0.155282	-1.82072	0.000274	0.002581
rc_AI071166_at	Rn.203463	Tmem140	transmembrane protein 140	Mm.248440	3.13623	0.00096	0.005898	3.80816	6.53e-05	0.000517	1.65234	0.00096	0.005898
rc_AA925375_at	Rn.203488	---	---		-2.12691	0.000717	0.004832	-2.04799	3.52e-05	0.000362	-1.25277	0.000717	0.004832
rc_AI177755_at	Rn.203508	Nampt	nicotinamide phosphoribosyltransferase	Mm.202727	7.04077	3.17e-06	0.000183	2.31828	0.000528	0.001856	1.26108	3.17e-06	0.000183
D17764_at	Rn.20352	Sncb	synuclein, beta	Mm.200843	-2.38649	0.00129273	0.007249	-3.28553	7.45e-05	0.000558	-1.36162	0.00129273	0.007249
rc_AI235504_at	Rn.203522	Rbm4b	RNA binding motif protein 4B	Mm.440378	-1.02181	0.86698	0.505401	-2.24423	0.00013	0.000774	-1.08367	0.86698	0.505401
rc_AA955960_at	Rn.203538	---	---		-2.29727	6.18e-05	0.001028	-1.25213	0.132166	0.08876	-1.72215	6.18e-05	0.001028
rc_AI070361_at	Rn.20355	Gngt1	guanine nucleotide binding protein (G protein), gamma transducing activity polypeptide 1	Mm.95398	1.80797	0.425221	0.346237	6.01123	1.95e-05	0.000265	6.19602	0.425221	0.346237
rc_AA956525_at	Rn.203559	---	---		1.04276	0.930127	0.522478	2.67164	0.00410975	0.007346	-1.6117	0.930127	0.522478
rc_AI073106_at	Rn.20356	Irgm	immunity-related GTPase family, M	Mm.29938	4.98763	1.38e-05	0.000435	4.64752	3.11e-05	0.000335	1.08291	1.38e-05	0.000435
rc_AI070694_at	Rn.203567	---	---		-1.64605	0.0964566	0.138726	1.84448	0.0341665	0.032992	2.08729	0.0964566	0.138726
rc_AI231028_at	Rn.20361	Epb41l1	erythrocyte protein band 4.1-like 1		-2.29794	0.000184	0.002021	-1.33181	0.0430008	0.038981	-2.06642	0.000184	0.002021
rc_AI071474_at	Rn.203677	Fli1	Friend leukemia virus integration 1	Mm.258908	3.99841	2.24e-05	0.000578	3.72767	8.4e-06	0.000168	2.07422	2.24e-05	0.000578
rc_AI171162_at	Rn.203744	Evi2a	ecotropic viral integration site 2A	Mm.439665	-2.40618	8.2e-05	0.001217	-1.13471	0.271227	0.151248	-1.09079	8.2e-05	0.001217
rc_AA997248_at	Rn.203753	---	Guanine nucleotide binding protein, alpha stimulating, olfactory type	Mm.440746	-2.0103	0.0050707	0.018528	-1.23263	0.237773	0.137434	-2.08677	0.0050707	0.018528
rc_AA997518_at	Rn.203766	---	---		2.9052	0.000769	0.00507	1.20969	0.0485803	0.042656	1.52833	0.000769	0.00507
rc_AA998071_at	Rn.203787	Irf5	interferon regulatory factor 5	Mm.6479	3.71562	4.29e-06	0.00022	2.03693	2.38e-05	0.000295	3.36406	4.29e-06	0.00022
rc_AI104320_at	Rn.2038	Dctn3 /// Dctn3l1	dynactin 3	Mm.29025	-1.36135	0.0445442	0.082784	-2.70359	2.02e-06	8.9e-05	-1.48428	0.0445442	0.082784
rc_AA998408_at	Rn.203800	Hoxb6	homeo box B6	Mm.215	-2.57299	8.04e-05	0.001208	-1.15062	0.243323	0.139797	-1.07035	8.04e-05	0.001208
rc_AI072866_at	Rn.203844	---	---		3.11761	0.000933	0.005787	3.58084	4.32e-06	0.000122	2.09994	0.000933	0.005787
rc_AI235223_at	Rn.203868	---	---		4.3479	3.49e-06	0.000194	3.00856	1.31e-05	0.000209	1.95038	3.49e-06	0.000194
rc_AA963272_at	Rn.203929	---	---		3.36129	0.0450217	0.083335	3.38338	0.00587843	0.009429	1.08252	0.0450217	0.083335
rc_AI044644_at	Rn.204040	---	---		4.77086	5.86e-06	0.000262	2.6997	1.42e-05	0.000217	2.18688	5.86e-06	0.000262
rc_AI045128_at	Rn.204068	Wnk2	WNK lysine deficient protein kinase 2	Mm.342723	-2.13338	8.98e-05	0.001295	-1.20418	0.0934809	0.068916	-1.16098	8.98e-05	0.001295
rc_AI045441_at	Rn.204082	---	---		-2.23981	0.000566	0.004137	-1.28446	0.0833371	0.063399	-1.77542	0.000566	0.004137
AJ223184_at	Rn.204094	Igsf6	immunoglobulin superfamily, member 6	Mm.160384	16.9705	3.76e-07	6e-05	2.87756	2.67e-06	9.9e-05	2.18921	3.76e-07	6e-05
rc_AI058707_at	Rn.204120	LOC100359875	---		2.88824	0.00360298	0.014659	3.1723	0.000553	0.001914	1.49273	0.00360298	0.014659
rc_AI070352_at	Rn.204140	---	---		1.24661	0.71639	0.459649	4.39525	0.00011	0.000704	6.8435	0.71639	0.459649
rc_AI059539_at	Rn.204168	---	---		-1.99154	0.00471825	0.017655	2.32959	0.00183632	0.004268	-1.03222	0.00471825	0.017655
rc_AA998352_s_at	Rn.2042	Rhob	ras homolog gene family, member B	Mm.687	-1.40315	0.349256	0.308187	-4.49218	1.54e-06	7.8e-05	-1.33766	0.349256	0.308187
rc_AI060318_at	Rn.204213	---	---		1.14017	0.605864	0.419888	2.09458	0.00199833	0.004524	-1.11982	0.605864	0.419888
rc_AI069964_at	Rn.204219	Rgs7	regulator of G-protein signaling 7	Mm.7956	-2.1872	0.000759	0.005032	1.17078	0.172072	0.108136	-1.44495	0.000759	0.005032
rc_AI070317_at	Rn.204241	Cryba2	crystallin, beta A2	Mm.86656	-2.57687	0.0606885	0.102018	-1.34593	0.00745522	0.01111	-1.13106	0.0606885	0.102018
rc_AI070367_at	Rn.204243	---	---		1.72025	0.148119	0.181927	2.69951	0.000364	0.001483	3.43822	0.148119	0.181927
rc_AI070411_at	Rn.204246	---	---		-1.43039	0.277792	0.268545	-3.48104	0.000148	0.000838	-1.41107	0.277792	0.268545
rc_AI072819_at	Rn.204287	---	---		-2.50842	8.03e-06	0.000313	-1.2807	0.0202086	0.022595	-1.62247	8.03e-06	0.000313
rc_AI072467_at	Rn.204355	Zfhx3	zinc finger homeobox 3	Mm.416972	-1.28188	0.367219	0.317328	2.29062	0.000552	0.001912	1.09788	0.367219	0.317328
rc_AI137274_at	Rn.204414	---	---		-2.63399	5.27e-05	0.000936	1.29174	0.054225	0.046175	-1.69909	5.27e-05	0.000936
rc_AI071150_at	Rn.20442	Ryr2	ryanodine receptor 2, cardiac		-2.39179	0.000128	0.001622	1.28693	0.0403732	0.037234	-1.96039	0.000128	0.001622
rc_AI105301_at	Rn.204426	---	---		-4.86623	0.000449	0.003549	-1.03598	0.743698	0.310577	-1.2619	0.000449	0.003549
rc_AI011679_at	Rn.20445	Fnbp1	Formin binding protein 1	Mm.52297	-1.88413	0.00117914	0.00683	-2.25246	1.4e-05	0.000216	-1.61034	0.00117914	0.00683
rc_AI234533_at	Rn.204473	Unc93b1	unc-93 homolog B1 (C. elegans)	Mm.262094	7.01817	8.71e-07	9.2e-05	3.45393	3.43e-06	0.000111	2.75895	8.71e-07	9.2e-05
rc_AA893307_at	Rn.204538	Pigz	phosphatidylinositol glycan anchor biosynthesis, class Z	Mm.440388	1.14628	0.611353	0.422036	2.32684	0.00422639	0.007495	-1.15769	0.611353	0.422036
rc_AI071185_at	Rn.20457	---	---		4.95691	4.2e-06	0.000219	2.39403	0.000116	0.000723	1.48639	4.2e-06	0.000219
rc_AI178769_at	Rn.20465	Anp32b	acidic (leucine-rich) nuclear phosphoprotein 32 family, member B	Mm.263913	2.19634	0.000128	0.001622	1.38146	0.00807063	0.011756	1.12437	0.000128	0.001622
rc_AI228929_at	Rn.204758	Bai3	brain-specific angiogenesis inhibitor 3	Mm.336569	-2.16229	8.94e-05	0.001292	1.0066	0.970938	0.370185	-1.60751	8.94e-05	0.001292
rc_AI071230_at	Rn.20476	Lmcd1	LIM and cysteine-rich domains 1	Mm.234441	2.17624	0.0131824	0.035745	1.78834	0.00281669	0.005678	1.32332	0.0131824	0.035745
rc_AI638950_at	Rn.204850	---	---		-1.07205	0.560244	0.403062	2.18386	2.74e-05	0.000315	1.18855	0.560244	0.403062
rc_AI180288_s_at	Rn.204926	Cald1	caldesmon 1	Mm.308134	1.29101	0.425332	0.346248	-5.61623	5.33e-07	5.2e-05	-2.54562	0.425332	0.346248
rc_AI228751_at	Rn.204945	---	---		-2.17005	0.000127	0.00162	-1.18958	0.189934	0.11636	-1.23128	0.000127	0.00162
rc_AI231065_at	Rn.204980	---	---		-2.15931	0.00358103	0.01459	-1.34355	0.0894291	0.066761	1.04631	0.00358103	0.01459
rc_AI232440_at	Rn.204988	Slc43a2	solute carrier family 43, member 2	Mm.11186	2.22111	5.21e-05	0.000928	-1.06723	0.417691	0.206688	-1.06156	5.21e-05	0.000928
rc_AI235919_at	Rn.205024	---	---		3.24281	0.00052	0.003921	-1.29306	0.0198081	0.02228	1.00749	0.00052	0.003921
rc_AI236714_at	Rn.205038	---	---		-1.42622	0.0230457	0.052741	-2.01631	0.000313	0.001352	-1.30097	0.0230457	0.052741
rc_AI060037_at	Rn.205058	Magi2	membrane associated guanylate kinase, WW and PDZ domain containing 2	Mm.332231	-2.65239	0.00248966	0.011292	-1.4267	0.0615527	0.050703	-1.74412	0.00248966	0.011292
rc_AI071384_at	Rn.20519	---	---		1.8515	0.000629	0.004449	4.83358	3.91e-07	4.7e-05	2.58647	0.000629	0.004449
rc_AI044377_at	Rn.205297	Fam120a	family with sequence similarity 120A		1.44932	0.150117	0.183515	-2.23497	4.33e-05	0.000406	1.05498	0.150117	0.183515
AF081503_at	Rn.205955	Birc2	baculoviral IAP repeat-containing 2	Mm.335659	1.01177	0.941766	0.525929	-2.07647	0.000199	0.00102	-1.10357	0.941766	0.525929
rc_AI638990_at	Rn.205999	---	---		-1.42984	0.307208	0.285152	3.08809	0.00909081	0.012805	-1.55714	0.307208	0.285152
rc_AI012081_at	Rn.20618	Rhoh	ras homolog gene family, member H	Mm.20323	2.89416	1.56e-05	0.000463	1.65141	0.000553	0.001914	1.89814	1.56e-05	0.000463
rc_AI071876_at	Rn.20664	---	---		1.24045	0.0588216	0.099857	2.13978	3.31e-05	0.00035	1.51036	0.0588216	0.099857
rc_AI071985_at	Rn.20688	---	---		1.20192	0.526792	0.38967	2.6301	2.04e-05	0.000271	1.91967	0.526792	0.38967
X53581cds#3_f_at	Rn.2078	LOC499182 /// LOC499355 /// LOC501503 /// Serinc1	LRRG00130-like /// LRRGT00057-like /// nucleic acid binding protein /// nucleic acid binding protein 3 /// nucleic acid binding protein 5 /// serine incorporator 1	Mm.29344	-1.20146	0.431343	0.349185	2.23787	0.00089	0.00261	1.03307	0.431343	0.349185
rc_AI044824_at	Rn.20804	---	---		1.47532	0.490837	0.374918	4.03331	2.59e-05	0.000305	-1.10419	0.490837	0.374918
rc_AI044915_at	Rn.20815	---	---		1.95632	0.203428	0.221622	2.94476	0.010126	0.013816	-1.22297	0.203428	0.221622
S83279_g_at	Rn.2082	Hsd17b4	hydroxysteroid (17-beta) dehydrogenase 4	Mm.277857	1.01744	0.935805	0.524283	2.13325	0.0010833	0.002971	-1.02527	0.935805	0.524283
rc_AA891422_at	Rn.2084	Higd1a	HIG1 hypoxia inducible domain family, member 1A		1.0222	0.826854	0.494058	-2.00454	6.58e-05	0.000517	-1.72492	0.826854	0.494058
rc_AI045106_at	Rn.20842	---	---		1.13721	0.616961	0.424034	3.25721	0.000355	0.001465	-1.03678	0.616961	0.424034
rc_AI137502_at	Rn.20868	Ank1	ankyrin 1, erythrocytic	Mm.334444	-2.29659	0.00231314	0.010758	-2.05041	1.58e-05	0.000232	-1.70554	0.00231314	0.010758
AF021923_at	Rn.208755	Slc24a2	solute carrier family 24 (sodium/potassium/calcium exchanger), member 2	Mm.127296	-5.07273	0.00034	0.002995	-1.17816	0.346943	0.18065	-2.08206	0.00034	0.002995
rc_AI045546_at	Rn.20892	Fam38a	family with sequence similarity 38, member A		2.62234	0.00120926	0.00694	-1.22964	0.0229324	0.024777	1.54908	0.00120926	0.00694
rc_AI045549_at	Rn.20893	---	---		1.15545	0.494318	0.376488	2.33946	0.000968	0.00276	-1.05327	0.494318	0.376488
AF083269_g_at	Rn.2090	Arpc1b	actin related protein 2/3 complex, subunit 1B	Mm.30010	6.22344	1.42e-05	0.000442	1.89434	0.00690232	0.010495	1.57073	1.42e-05	0.000442
X76489cds_at	Rn.2091	Cd9	CD9 molecule		-1.57657	0.0443358	0.082516	-5.23056	2.55e-05	0.000304	-1.44649	0.0443358	0.082516
rc_AI058890_at	Rn.21006	Ube2ql1	ubiquitin-conjugating enzyme E2Q family-like 1		-2.97116	8.38e-05	0.001233	-2.95953	3.41e-05	0.000355	-1.50653	8.38e-05	0.001233
rc_AI059089_at	Rn.21035	---	---		-1.14651	0.804301	0.487679	2.26201	0.0309412	0.030813	-1.5891	0.804301	0.487679
rc_AA925556_at	Rn.21037	Plekho1	pleckstrin homology domain containing, family O member 1	Mm.458147	2.28602	0.000346	0.003031	2.82577	1.26e-05	0.000205	1.86421	0.000346	0.003031
X07648cds_at	Rn.2104	App	amyloid beta (A4) precursor protein	Mm.277585	-1.80722	0.0129073	0.035256	-3.74711	1.98e-05	0.000269	-1.52347	0.0129073	0.035256
rc_AA819533_at	Rn.2108	Scpep1	serine carboxypeptidase 1	Mm.34126	2.65595	0.00413125	0.016082	3.25201	0.000194	0.001003	1.29062	0.00413125	0.016082
AF065149_s_at	Rn.211093	Ank3	ankyrin 3, epithelial		-2.74263	0.00339117	0.014049	-4.13047	0.000135	0.00079	-1.48629	0.00339117	0.014049
X15705cds_at	Rn.211303	Hspa2	heat shock protein alpha 2	Mm.296181	-1.18724	0.325639	0.296073	-2.42602	4.06e-05	0.000392	-1.44587	0.325639	0.296073
rc_AI229919_s_at	Rn.2115	LOC687872 /// LOC688473 /// RGD1562399 /// Rps2	ribosomal protein S2-like /// similar to 40S ribosomal protein S2 /// similar to 40S ribosomal protein S2 /// ribosomal protein S2	Mm.328846	2.68897	0.000175	0.001956	-1.96888	0.000583	0.001978	1.07695	0.000175	0.001956
rc_AI044845_at	Rn.211693	Eml1	echinoderm microtubule associated protein like 1		-2.79468	0.00955117	0.028613	-2.32665	4.97e-06	0.000128	-1.69958	0.00955117	0.028613
rc_AI045767_at	Rn.211841	Ankh	ankylosis, progressive homolog (mouse)	Mm.265264	-1.62587	0.0340659	0.068964	-4.14234	3.53e-07	4.7e-05	-1.50031	0.0340659	0.068964
AF100470_g_at	Rn.2119	Serp1	stress-associated endoplasmic reticulum protein 1	Mm.29702	2.3908	7.77e-05	0.001181	-1.18807	0.180352	0.111883	1.30816	7.77e-05	0.001181
rc_AI234919_at	Rn.21240	Eprs	glutamyl-prolyl-tRNA synthetase	Mm.154511	-1.04656	0.934107	0.523651	-2.95691	9.44e-06	0.000179	-1.56642	0.934107	0.523651
M32062_g_at	Rn.212551	Fcgr2a /// LOC100362543 /// LOC498276 /// LOC498277	Fc fragment of IgG, low affinity IIa, receptor (CD32) /// Low affinity immunoglobulin gamma Fc region receptor III-like /// Fc gamma receptor II beta		20.6266	4.36e-08	2.1e-05	5.09808	4.64e-06	0.000125	5.06526	4.36e-08	2.1e-05
rc_AI070364_at	Rn.21291	---	---		1.2419	0.352786	0.310004	1.54383	0.0388368	0.036166	2.65056	0.352786	0.310004
rc_AI070489_at	Rn.21317	---	---		-1.14526	0.720464	0.461	2.62874	5.55e-05	0.000474	-1.06184	0.720464	0.461
rc_AI234753_f_at	Rn.21319	Fam84a	family with sequence similarity 84, member A	Mm.227253	-2.17637	3.11e-05	0.000694	-1.1211	0.538799	0.2481	-1.52781	3.11e-05	0.000694
D38492_at	Rn.21397	Cntn1	contactin 1	Mm.4911	-3.9987	8.51e-05	0.001248	-3.42942	6.45e-05	0.000515	-1.61234	8.51e-05	0.001248
M59460mRNA#2_at	Rn.21399	Pygl	phosphorylase, glycogen, liver	Mm.256926	9.19232	0.000162	0.001875	6.04586	3.06e-05	0.000333	3.3736	0.000162	0.001875
rc_AI231346_at	Rn.21406	---	Triple functional domain (PTPRF interacting)		1.16565	0.778421	0.479677	3.03502	0.00580663	0.009352	-2.32023	0.778421	0.479677
D26493_at	Rn.214176	Dnah2	dynein, axonemal, heavy chain 2	Mm.247478	-2.62571	0.00109673	0.006471	-1.99032	5.05e-05	0.000446	-1.47679	0.00109673	0.006471
rc_H31897_at	Rn.21418	Mfsd6	major facilitator superfamily domain containing 6	Mm.475670	-2.92361	0.0014632	0.007891	1.24724	0.0763837	0.059438	-1.69512	0.0014632	0.007891
rc_AI007753_at	Rn.21422	Plekha6	Pleckstrin homology domain containing, family A member 6	Mm.253559	-2.59543	2.36e-05	0.000596	-1.40906	0.0116979	0.015294	-1.5194	2.36e-05	0.000596
AA801255_at	Rn.21433	Obfc2a	oligonucleotide/oligosaccharide-binding fold containing 2A	Mm.196290	3.51153	0.00317109	0.013426	-1.10094	0.411143	0.204481	1.07638	0.00317109	0.013426
rc_AI227638_at	Rn.21462	Satb1	SATB homeobox 1	Mm.311655	-1.05045	0.772154	0.477987	1.36051	0.0190221	0.021651	-2.02885	0.772154	0.477987
rc_H31610_at	Rn.214632	Ttc3	tetratricopeptide repeat domain 3	Mm.213408	-2.24571	5.83e-05	0.000992	-1.27456	0.0927797	0.068519	-1.84887	5.83e-05	0.000992
X52840_r_at	Rn.214633	Myl12b	myosin, light chain 12B, regulatory		2.14959	0.00825204	0.025891	2.80631	1.98e-06	8.9e-05	1.502	0.00825204	0.025891
rc_AA943576_at	Rn.214678	Bend6	---	Mm.336619	-2.14188	0.000125	0.001606	-1.99476	0.000114	0.000715	-1.68878	0.000125	0.001606
S72407_at	Rn.21475	Lama2	laminin, alpha 2	Mm.256087	-1.08513	0.562372	0.403961	-2.28796	2.18e-05	0.000282	-1.21764	0.562372	0.403961
rc_AI235294_at	Rn.21479	Tmed4	transmembrane emp24 protein transport domain containing 4	Mm.254495	-1.68935	0.0483438	0.087212	-2.75648	7.32e-06	0.000156	-1.73107	0.0483438	0.087212
rc_AA964269_at	Rn.214997	Hoxa9l	---		-1.82889	0.00114495	0.006683	-1.19761	0.117933	0.08165	-2.7343	0.00114495	0.006683
M18331_g_at	Rn.215207	Prkce	protein kinase C, epsilon		-2.13966	2.97e-05	0.000681	-1.48031	0.000748	0.002336	-1.61548	2.97e-05	0.000681
rc_AI179918_at	Rn.2153	Ppp2r5c	protein phosphatase 2, regulatory subunit B', gamma isoform	Mm.240396	-1.02999	0.876196	0.507559	-2.27351	6.25e-05	0.000508	-1.5012	0.876196	0.507559
rc_AI030312_at	Rn.21577	RGD1308626	similar to 9630044O09Rik protein		-3.09443	0.000122	0.001586	1.19958	0.209229	0.124992	1.01609	0.000122	0.001586
rc_AA819679_at	Rn.2158	Parp9	poly (ADP-ribose) polymerase family, member 9	Mm.49074	4.45579	6.25e-06	0.000274	1.98988	0.0045118	0.00782	1.45077	6.25e-06	0.000274
rc_AI008646_at	Rn.215881	---	---		1.64863	0.15755	0.188922	3.51939	0.000468	0.001739	-1.14101	0.15755	0.188922
rc_AI169921_at	Rn.21609	---	---	Mm.241454	2.07699	0.213411	0.228146	3.33311	0.00247387	0.005209	-1.47677	0.213411	0.228146
M24324_f_at	Rn.216323	RT1-EC2	RT1 class Ib, locus EC2	Mm.426002	4.94578	6.97e-07	8.4e-05	1.89178	8.97e-05	0.00062	3.07741	6.97e-07	8.4e-05
rc_AI009581_at	Rn.216383	Tlr8	---		4.87264	8.3e-05	0.001227	2.12902	5.15e-05	0.000451	2.12014	8.3e-05	0.001227
rc_AI070373_at	Rn.216416	LOC687105	Hypothetical protein LOC687105		1.49689	0.414468	0.341085	3.03663	8.4e-05	0.000597	3.49879	0.414468	0.341085
rc_AA944426_at	Rn.216430	Calm3	calmodulin 3	Mm.288630	-2.43637	0.00301175	0.012949	-4.2553	1.35e-05	0.000213	-1.89108	0.00301175	0.012949
rc_AA900593_at	Rn.216440	---	---		1.60022	0.457624	0.360856	2.46985	0.0409835	0.037675	-2.53406	0.457624	0.360856
rc_AA943569_at	Rn.216466	---	---		-2.43218	0.000127	0.00162	-1.81764	0.00201598	0.004543	-2.21986	0.000127	0.00162
rc_AI170911_at	Rn.216472	Sin3b	SIN3 homolog B, transcription regulator (yeast)		2.41848	2.16e-05	0.000564	1.18073	0.118832	0.082089	1.60331	2.16e-05	0.000564
rc_AI072658_at	Rn.216473	Fpgs	---		2.05241	0.00249333	0.011303	-1.01074	0.898682	0.351928	1.2142	0.00249333	0.011303
rc_AA892805_g_at	Rn.216474	---	---		-2.05669	0.000219	0.002232	1.34406	0.0149608	0.018265	-1.24329	0.000219	0.002232
rc_AI233674_at	Rn.216496	---	---		-1.1038	0.709592	0.457427	-2.99605	0.000161	0.000889	-1.18161	0.709592	0.457427
rc_AA819103_at	Rn.216502	RGD1566215	Similar to Coatomer gamma-2 subunit (Gamma-2 coat protein) (Gamma-2 COP)		-2.19354	0.000358	0.003092	-1.32479	0.0108595	0.014524	-1.9423	0.000358	0.003092
rc_AI010499_at	Rn.216504	---	---		-3.16212	0.000295	0.002716	-2.40437	2.77e-05	0.000316	-1.35979	0.000295	0.002716
rc_AA925921_at	Rn.216517	Elavl1	---	Mm.119162	2.47175	0.082347	0.124904	2.65694	0.00854463	0.012242	-1.63093	0.082347	0.124904
rc_AI070353_at	Rn.216535	Mtx1	---		1.39433	0.127432	0.165801	1.76846	0.00928278	0.012994	3.21198	0.127432	0.165801
rc_AI175728_at	Rn.216556	---	---		1.57581	0.385504	0.326772	2.14002	0.0479481	0.042252	-2.02363	0.385504	0.326772
rc_AI059153_at	Rn.216596	LOC684112	similar to KIAA0999 protein		-1.73026	0.0611355	0.102579	-2.14656	2.69e-05	0.000312	-1.23438	0.0611355	0.102579
rc_AI177280_at	Rn.216620	Csf2ra	granulocyte-macrophage colony stimulating receptor alpha		10.9441	1.15e-07	3.3e-05	2.73324	2.03e-06	8.9e-05	2.8494	1.15e-07	3.3e-05
rc_AI144883_at	Rn.216626	---	---		-2.66978	0.000141	0.001723	-1.00035	0.997563	0.376482	-1.72696	0.000141	0.001723
X51531cds_g_at	Rn.216632	Myl4	similar to Myosin light polypeptide 4 (Myosin light chain 1, atrial isoform)		-2.66805	0.0375182	0.07373	3.63147	0.00867804	0.012381	-1.92039	0.0375182	0.07373
rc_AI230625_at	Rn.216648	LOC684871	similar to Protein C8orf4 (Thyroid cancer protein 1) (TC-1)		3.66703	7.93e-05	0.001198	1.80243	8.67e-05	0.000608	1.1928	7.93e-05	0.001198
rc_AI233468_at	Rn.216679	---	---		-2.3938	2.61e-05	0.000629	-1.75941	0.00434554	0.007625	-1.9391	2.61e-05	0.000629
X62841mRNA_at	Rn.216718	Kcnc4	potassium voltage gated channel, Shaw-related subfamily, member 4		-1.87693	0.0007	0.004765	-2.46237	9.9e-05	0.00066	-1.45208	0.0007	0.004765
rc_AA942914_g_at	Rn.216736	---	---		2.28178	0.165785	0.195266	3.45478	0.00759401	0.011248	-1.50012	0.165785	0.195266
rc_AA943348_at	Rn.21679	---	---		-2.43326	0.000144	0.001749	-1.91931	0.000529	0.001858	-1.95993	0.000144	0.001749
AF020211_s_at	Rn.216851	Dnm1l	dynamin 1-like	Mm.218820	-1.5057	0.0397549	0.076621	-2.76713	2.96e-05	0.000327	-1.74141	0.0397549	0.076621
rc_AI070800_at	Rn.217032	---	---		1.32545	0.504217	0.380955	2.44597	0.000111	0.000706	2.37472	0.504217	0.380955
rc_AA945159_s_at	Rn.217243	RT1-EC2	RT1 class Ib, locus EC2		3.55184	0.0451143	0.083438	6.54716	0.000197	0.001014	-1.01821	0.0451143	0.083438
rc_AA818807_at	Rn.21730	Emp2	epithelial membrane protein 2	Mm.246009	1.20758	0.390423	0.329231	-1.6082	0.0408551	0.037581	-2.87665	0.390423	0.329231
rc_AI138093_at	Rn.217306	Nploc4	nuclear protein localization 4 homolog (S. cerevisiae)		1.02213	0.906518	0.515985	-2.30936	1.31e-05	0.000209	-2.0124	0.906518	0.515985
rc_AI230548_at	Rn.21737	Ythdf2	---	Mm.23998	1.98268	0.247784	0.250365	3.55336	0.00182946	0.004257	-1.54851	0.247784	0.250365
rc_AI008641_at	Rn.21738	LOC100360057 /// LOC100363800 /// Rpl22	ribosomal protein L22	Mm.307846	2.07116	0.000107	0.001448	1.69843	0.000551	0.001911	1.49314	0.000107	0.001448
rc_AI072476_at	Rn.21771	---	---		4.61613	2.08e-06	0.000151	3.25019	8.2e-07	6.4e-05	2.35964	2.08e-06	0.000151
rc_AI073204_at	Rn.217982	---	---		1.25788	0.606762	0.420225	4.19924	0.0007	0.002225	-1.43467	0.606762	0.420225
rc_AA944304_at	Rn.217984	Tpd52	tumor protein D52		-1.4429	0.155534	0.187423	-4.4398	5.48e-08	2.1e-05	-1.77871	0.155534	0.187423
rc_AA955600_at	Rn.217989	---	---		4.81981	0.000267	0.00254	1.72702	0.0134367	0.016859	1.01129	0.000267	0.00254
rc_AI072631_at	Rn.21799	Cblb	Cas-Br-M (murine) ecotropic retroviral transforming sequence b	Mm.328206	3.21141	0.000128	0.001622	1.90578	3.9e-05	0.000383	1.4667	0.000128	0.001622
rc_AI059141_at	Rn.218024	---	---		-1.39451	0.129061	0.167079	-2.20208	0.00300422	0.005938	-2.51704	0.129061	0.167079
rc_AA818132_at	Rn.21871	---	---		-2.02872	0.000464	0.003634	-1.06563	0.448769	0.217747	-1.39145	0.000464	0.003634
rc_AA799538_g_at	Rn.218885	---	Splicing factor, arginine/serine-rich 2		1.28581	0.574234	0.408612	4.20321	8.88e-05	0.000616	-1.14147	0.574234	0.408612
rc_AI227987_at	Rn.219036	---	---		1.74043	0.153911	0.186408	2.35569	0.00989766	0.013587	-1.65938	0.153911	0.186408
rc_AI071317_at	Rn.21916	Ccdc125	coiled-coil domain containing 125	Mm.23977	1.88553	0.0344745	0.069514	2.80134	0.000141	0.000813	1.60495	0.0344745	0.069514
rc_AI230374_at	Rn.219274	---	---		1.71232	0.122992	0.162124	2.67317	0.000375	0.001506	1.09282	0.122992	0.162124
AB012230_g_at	Rn.219275	Nfib	nuclear factor I/B		-1.52513	0.0152171	0.039461	-2.49776	0.000171	0.000923	-1.39897	0.0152171	0.039461
rc_AI102819_at	Rn.219283	---	---		-1.99368	0.00357332	0.014563	-3.01509	5.57e-06	0.000136	-2.43667	0.00357332	0.014563
rc_AI029670_at	Rn.219303	Lrrc4c	leucine rich repeat containing 4C	Mm.241682	-2.2333	0.00255509	0.011498	1.24994	0.101014	0.072828	-1.20636	0.00255509	0.011498
rc_AA851971_at	Rn.21931	---	---		-1.30047	0.114024	0.154487	-2.50021	2.03e-05	0.000271	-1.51975	0.114024	0.154487
rc_AI235435_at	Rn.219310	---	---		-1.40819	0.0131435	0.035673	-2.15221	0.000268	0.001224	-1.44506	0.0131435	0.035673
AB005541_at	Rn.219420	Cdk18	PCTAIRE protein kinase 3	Mm.28130	-3.18163	0.000789	0.005154	1.0102	0.957154	0.366794	1.01124	0.000789	0.005154
rc_AI071700_at	Rn.21975	---	---		-2.45584	0.000125	0.001606	1.21486	0.155594	0.100221	-1.88335	0.000125	0.001606
M93257_s_at	Rn.220	Comt	catechol-O-methyltransferase	Mm.100940	3.34208	9.65e-07	9.7e-05	1.87796	0.000236	0.001131	2.42386	9.65e-07	9.7e-05
rc_AI230602_at	Rn.220001	Aktip	AKT interacting protein	Mm.324588	-1.78396	0.000377	0.003206	-2.10001	0.00124298	0.003273	-1.73138	0.000377	0.003206
rc_AI230256_at	Rn.220010	---	---		2.14767	0.19696	0.21737	5.19546	0.000881	0.002592	-1.30167	0.19696	0.21737
rc_AI111601_at	Rn.22006	---	---		2.11637	0.142244	0.177494	2.9538	0.0214481	0.023583	-3.13039	0.142244	0.177494
rc_AA963340_at	Rn.220120	---	---		1.03307	0.951681	0.528871	6.41905	0.00279223	0.005646	-2.62684	0.951681	0.528871
rc_AI008511_at	Rn.220177	---	---		-1.17165	0.694196	0.452123	2.05178	0.0582714	0.048695	-2.4094	0.694196	0.452123
rc_AI058958_at	Rn.220210	---	---		1.03285	0.889635	0.51131	2.98383	0.000252	0.001178	-1.05377	0.889635	0.51131
rc_AA859750_at	Rn.220231	---	---	Mm.219460	2.38682	0.110008	0.151091	2.84818	0.00362162	0.006753	-1.26517	0.110008	0.151091
rc_AA955911_at	Rn.220236	---	---		1.77062	0.2244	0.235256	2.4834	0.00648844	0.010076	-1.12848	0.2244	0.235256
H31476_at	Rn.220237	Eif2s3x /// Eif2s3y	eukaryotic translation initiation factor 2, subunit 3, structural gene X-linked	Mm.218851	1.14143	0.478401	0.369861	-2.18965	8.07e-05	0.000584	-1.12198	0.478401	0.369861
rc_AI102508_at	Rn.220274	---	Similar to transcription factor 7-like 2, T-cell specific, HMG-box		1.12834	0.496228	0.377418	2.16321	0.000906	0.002644	1.06213	0.496228	0.377418
rc_AA852004_s_at	Rn.2204	Glul	glutamate-ammonia ligase (glutamine synthetase)	Mm.389693	1.24177	0.265214	0.260789	-2.41273	0.00406181	0.007295	1.51607	0.265214	0.260789
rc_AI136372_at	Rn.22051	Plxnb2	plexin B2	Mm.267514	2.96754	0.00355744	0.014513	-1.58626	0.000472	0.001742	1.25212	0.00355744	0.014513
rc_AA997302_at	Rn.22055	Zfp36l2	---	Mm.259321	3.60076	0.00232964	0.010803	4.4848	6.71e-06	0.000149	1.52482	0.00232964	0.010803
rc_AI232974_at	Rn.220617	---	---		-1.45118	0.00986777	0.029255	-1.73793	0.0127006	0.016218	-2.32801	0.00986777	0.029255
rc_AA957811_at	Rn.220654	---	---		2.75649	0.0679646	0.110096	2.88278	0.0121128	0.015679	-1.55683	0.0679646	0.110096
rc_AI237586_at	Rn.22087	Ifitm1	interferon induced transmembrane protein 1		14.5002	3.25e-08	1.9e-05	4.99346	1.36e-05	0.000213	4.33336	3.25e-08	1.9e-05
rc_AI179709_at	Rn.22103	Nudt9	nudix (nucleoside diphosphate linked moiety X)-type motif 9	Mm.241484	1.62072	0.00888794	0.027157	-2.22848	0.000779	0.002394	-1.35499	0.00888794	0.027157
rc_AI179260_at	Rn.22111	Lyve1	lymphatic vessel endothelial hyaluronan receptor 1	Mm.396078	3.24273	3.92e-05	0.000794	1.15237	0.334567	0.175946	-1.44678	3.92e-05	0.000794
rc_AI137533_at	Rn.22147	Abhd8	abhydrolase domain containing 8	Mm.276383	-1.90996	0.00415894	0.016142	-2.88288	3.55e-05	0.000363	-1.52981	0.00415894	0.016142
rc_AI136709_at	Rn.22162	Rnd2	Rho family GTPase 2	Mm.378883	-3.66293	3e-05	0.000683	-1.60091	0.00326883	0.006298	-1.26015	3e-05	0.000683
rc_AI233853_at	Rn.22182	Frs2	fibroblast growth factor receptor substrate 2	Mm.135965	-1.50443	0.0196065	0.047099	-2.12607	0.000215	0.001069	-1.8268	0.0196065	0.047099
rc_AI236262_at	Rn.22195	Tox4	TOX high mobility group box family member 4	Mm.246237	1.04309	0.829086	0.494631	-2.57403	0.00038	0.001519	-1.70704	0.829086	0.494631
rc_AI145991_at	Rn.22207	Lrrc4b	leucine rich repeat containing 4B	Mm.44173	-2.6689	0.00457072	0.017243	-3.90743	1.1e-05	0.000193	-1.60413	0.00457072	0.017243
rc_AI146237_at	Rn.22217	---	---		-2.69324	0.000298	0.002728	1.38677	0.00427633	0.00755	-1.87385	0.000298	0.002728
rc_AI007727_at	Rn.22219	---	---		-3.45588	7.05e-06	0.00029	-1.40832	0.00730033	0.010932	-1.69342	7.05e-06	0.00029
rc_AI012538_at	Rn.222265	---	---		-2.08429	0.0034504	0.014196	-2.0047	0.000211	0.001058	-1.71494	0.0034504	0.014196
rc_AI144801_at	Rn.222298	Neto2	neuropilin (NRP) and tolloid (TLL)-like 2		-2.29614	0.000247	0.002426	-1.0615	0.415967	0.206177	-1.38555	0.000247	0.002426
rc_AI137995_at	Rn.22230	Scn4b	sodium channel, voltage-gated, type IV, beta	Mm.335112	-2.84004	3.28e-06	0.000188	-1.91833	2.37e-05	0.000295	-2.50034	3.28e-06	0.000188
rc_AA848895_at	Rn.22238	Irak1	interleukin-1 receptor-associated kinase 1	Mm.38241	1.32846	0.158277	0.189459	1.82793	0.00873185	0.012438	2.30553	0.158277	0.189459
rc_AI137037_at	Rn.22244	---	---		-2.15115	0.00269306	0.011997	-1.12581	0.279567	0.154486	-1.5229	0.00269306	0.011997
rc_AA799497_at	Rn.222474	---	Tensin 1		-1.08838	0.432045	0.349578	-2.11358	1.26e-05	0.000205	-1.73571	0.432045	0.349578
rc_AI178941_at	Rn.222475	Arhgap35	---		-2.05413	0.00138444	0.007601	1.36252	0.0267707	0.027767	-1.53205	0.00138444	0.007601
rc_AI237002_at	Rn.22258	Srm	spermidine synthase	Mm.10	1.49811	0.103364	0.144822	-2.1606	0.000385	0.001531	-1.22538	0.103364	0.144822
rc_AI029767_at	Rn.22289	---	---		1.06392	0.895494	0.512969	2.38726	0.00276597	0.005612	-1.32532	0.895494	0.512969
rc_AI059428_at	Rn.22316	Eps15	epidermal growth factor receptor pathway substrate 15		-1.35372	0.0435571	0.081534	-2.34418	7.51e-05	0.000558	-1.44422	0.0435571	0.081534
rc_AA818808_at	Rn.22319	Tpgs1	similar to gene trap ROSA b-geo 22	Mm.22623	-1.41501	0.0789694	0.121609	-2.38728	0.000166	0.000904	-1.15546	0.0789694	0.121609
rc_AI102833_at	Rn.22330	---	---		3.09706	0.0673004	0.109368	3.59398	0.0155557	0.018795	-2.43657	0.0673004	0.109368
rc_AA924926_at	Rn.22364	Sspn	sarcospan	Mm.49689	-2.03832	9.19e-05	0.00131	1.10261	0.34585	0.180216	1.00356	9.19e-05	0.00131
rc_AI010943_at	Rn.22366	Rbm7	RNA binding motif protein 7	Mm.76911	2.19127	0.0944727	0.136819	2.43697	0.00683116	0.01043	-1.39268	0.0944727	0.136819
rc_AI013912_at	Rn.2237	Col4a2	collagen, type IV, alpha 2	Mm.181021	2.21751	0.00381518	0.015231	1.29523	0.198494	0.120226	-1.23317	0.00381518	0.015231
rc_AI102194_at	Rn.223807	Larp1	La ribonucleoprotein domain family, member 1		-1.17202	0.528293	0.390108	-2.71296	8.38e-07	6.4e-05	-2.04604	0.528293	0.390108
rc_AI145866_at	Rn.22383	Fam171b	family with sequence similarity 171, member B		-2.9484	0.000556	0.004094	1.36053	0.0292659	0.029587	-1.82793	0.000556	0.004094
rc_AI146177_at	Rn.22391	---	---		-3.65697	1.4e-06	0.000118	-1.68776	0.00223428	0.004854	-1.8439	1.4e-06	0.000118
rc_AI101396_at	Rn.22419	---	---		-3.13181	0.000197	0.002117	-2.00423	0.000112	0.00071	-1.63816	0.000197	0.002117
X17012mRNA_s_at	Rn.224460	Igf2	insulin-like growth factor 2		-4.99652	7.9e-05	0.001196	1.85361	0.00843262	0.012146	-1.56636	7.9e-05	0.001196
AF074608mRNA_f_at	Rn.224465	RT1-EC2	RT1 class Ib, locus EC2		4.97685	3.96e-07	6.1e-05	2.71719	1.05e-06	6.8e-05	3.49366	3.96e-07	6.1e-05
rc_AI234108_at	Rn.224501	Bre	brain and reproductive organ-expressed protein		-1.30962	0.374315	0.321144	-3.58242	8.72e-06	0.000172	-1.50585	0.374315	0.321144
rc_AI008836_s_at	Rn.224513	Hmgb2 /// RGD1559962 /// RGD1561694 /// RGD1564519	high mobility group box 2 /// similar to High mobility group protein 2 (HMG-2) /// similar to High mobility group protein 2 (HMG-2)		5.38442	5.35e-06	0.000251	-1.04363	0.826224	0.333415	1.57125	5.35e-06	0.000251
rc_AA799680_at	Rn.224528	RGD1309759	similar to cDNA sequence BC013529		2.01314	0.00119648	0.006881	1.61121	0.000341	0.001425	1.41718	0.00119648	0.006881
rc_AA946367_at	Rn.224531	---	protein phosphatase 2, regulatory subunit B', gamma isoform		-1.45291	0.126323	0.164976	-3.22482	1.58e-06	7.9e-05	-1.79405	0.126323	0.164976
rc_AA817997_at	Rn.224534	RGD1560821 /// Rpl24	ribosomal protein L24		1.96241	0.00277083	0.012206	2.16997	0.000364	0.001483	1.64282	0.00277083	0.012206
rc_AI070040_at	Rn.224544	Maoa	Monoamine oxidase A		-1.1752	0.587249	0.413621	1.9002	0.0286412	0.029125	-2.02369	0.587249	0.413621
rc_AA924526_at	Rn.224602	---	G protein-coupled receptor, family C, group 5, member B		-5.04015	8.62e-05	0.001257	-1.75438	0.00126334	0.003308	-1.21956	8.62e-05	0.001257
rc_AA925876_at	Rn.224607	---	---		2.02253	0.00239675	0.011002	-1.01384	0.91016	0.354686	1.72991	0.00239675	0.011002
rc_AA957489_at	Rn.224618	---	Kinesin family member 5C		-2.20541	0.000261	0.002511	-1.27266	0.0543428	0.046234	-1.66807	0.000261	0.002511
rc_AA997712_at	Rn.224652	---	---		1.66318	0.0611523	0.102579	2.15889	0.0010276	0.002863	1.04557	0.0611523	0.102579
rc_AI105020_at	Rn.224673	Tmem188	transmembrane protein 188		-1.42598	0.118549	0.158585	-3.04767	5.48e-06	0.000135	-1.88581	0.118549	0.158585
M61725_s_at	Rn.22469	Ubtf	upstream binding transcription factor, RNA polymerase I	Mm.2845	-1.027	0.857288	0.502669	-2.0196	0.000776	0.002388	1.16738	0.857288	0.502669
rc_AI171769_at	Rn.224696	Mpp5	membrane protein, palmitoylated 5 (MAGUK p55 subfamily member 5)		-2.03427	0.0192105	0.046478	-1.34402	0.00915996	0.012875	-1.44943	0.0192105	0.046478
rc_AI169378_at	Rn.224709	LOC679539 /// Tmem189 /// Ube2v1	ubiquitin-conjugating enzyme E2 variant 1		-1.07538	0.563972	0.404397	-2.25103	5.28e-05	0.000458	-1.34777	0.563972	0.404397
rc_AI178778_at	Rn.224720	LOC688018	---		-1.82186	0.00380235	0.015197	-2.81377	1.76e-05	0.000248	-1.9832	0.00380235	0.015197
rc_AI175498_at	Rn.22481	Acyp2	acylphosphatase 2, muscle type		-2.5257	0.000223	0.002259	1.04323	0.74125	0.310063	-2.02627	0.000223	0.002259
rc_AI228173_at	Rn.224839	Fam155a	family with sequence similarity 155, member A		-2.58181	1.77e-05	0.000497	1.07413	0.405026	0.202273	-1.74595	1.77e-05	0.000497
rc_AI638985_at	Rn.224899	RGD1561241	similar to Mblk1-related protein-1		-1.15264	0.221013	0.233093	2.48246	2.54e-05	0.000304	1.46063	0.221013	0.233093
D64046_g_at	Rn.22497	Pik3r2	phosphoinositide-3-kinase, regulatory subunit 2 (beta)	Mm.12945	-1.328	0.0518005	0.091409	-2.27487	2.38e-05	0.000295	-1.35081	0.0518005	0.091409
rc_AA818417_at	Rn.224998	Lrfn5	leucine rich repeat and fibronectin type III domain containing 5		-1.76861	0.00343687	0.014167	-1.13193	0.322631	0.171504	-2.07264	0.00343687	0.014167
rc_AI232339_at	Rn.225043	Ubxn2a	UBX domain protein 2A		-1.62793	0.00377188	0.015147	-1.1423	0.187473	0.115208	-2.08611	0.00377188	0.015147
rc_AI237855_at	Rn.225143	LOC100361758 /// Pik3ap1	phosphoinositide-3-kinase adaptor protein 1		4.07336	1.07e-06	0.000102	2.49536	0.00129896	0.003376	1.91372	1.07e-06	0.000102
rc_AI176611_at	Rn.225157	LOC680562 /// LOC690779 /// Mob1a	MOB1, Mps One Binder kinase activator-like 1B (yeast)		3.2279	1.75e-05	0.000493	1.42846	0.00550365	0.008999	1.74595	1.75e-05	0.000493
rc_AI044567_g_at	Rn.22516	Erap1	endoplasmic reticulum aminopeptidase 1	Mm.83526	3.19291	0.000937	0.005804	2.3977	0.00118308	0.003159	1.41988	0.000937	0.005804
rc_AI029942_at	Rn.22518	Cav1	caveolin 1, caveolae protein	Mm.28278	-1.19948	0.300735	0.281544	-5.17306	3.04e-07	4.7e-05	-2.34598	0.300735	0.281544
X82021cds_at	Rn.225254	LOC100362999 /// St13	suppression of tumorigenicity 13		-1.04577	0.74737	0.469733	-2.33439	0.000192	0.000996	-1.11702	0.74737	0.469733
rc_AI178631_at	Rn.22530	---	---		4.5485	4.15e-07	6.1e-05	2.98833	2.47e-06	9.6e-05	2.16088	4.15e-07	6.1e-05
M17701_s_at	Rn.225394	Gapdh /// LOC685186 /// LOC688551 /// LOC690772 /// RGD1559704 /// RGD1562758 /// RGD1563446 /// RGD1564688 /// RGD1564958 /// RGD1565238 /// RGD1565368	glyceraldehyde-3-phosphate dehydrogenase		1.0083	0.940682	0.525612	-2.56627	6.61e-05	0.000519	-1.35288	0.940682	0.525612
rc_AA899973_at	Rn.225591	LOC691813	Pellino 1		1.46425	0.0501896	0.089522	2.70013	1.38e-05	0.000215	1.11079	0.0501896	0.089522
rc_AI008787_at	Rn.22572	Caprin1	Cell cycle associated protein 1	Mm.427589	2.05915	3.06e-05	0.000689	1.37932	0.005976	0.009541	1.36014	3.06e-05	0.000689
rc_AI031023_at	Rn.22587	Mapk1ip1l	mitogen-activated protein kinase 1 interacting protein 1-like	Mm.212297	2.08671	0.00117511	0.006812	-1.12988	0.168039	0.106213	1.41063	0.00117511	0.006812
rc_AI113046_at	Rn.225884	A2m	alpha-2-macroglobulin		1.36094	0.193584	0.215043	3.82008	8.5e-08	2.6e-05	2.20065	0.193584	0.215043
H31737_at	Rn.225895	---	---		-1.00256	0.988834	0.53832	-3.06589	7.45e-06	0.000157	-2.25587	0.988834	0.53832
rc_AA859348_at	Rn.225897	---	---		8.10919	0.00430374	0.016573	4.25635	0.00264096	0.005439	-1.4413	0.00430374	0.016573
rc_AA964755_at	Rn.225959	---	---		12.2428	7.49e-05	0.001163	-1.18685	0.53313	0.246319	-2.2048	7.49e-05	0.001163
rc_AI228012_at	Rn.22598	---	AT rich interactive domain 1B (Swi1 like)	Mm.133401	1.19985	0.673515	0.445098	2.73963	0.00164872	0.003969	-1.73091	0.673515	0.445098
rc_AI059481_at	Rn.225998	---	Neurexin 3		-2.59071	0.00429598	0.016554	1.91549	0.00687503	0.010465	-1.35945	0.00429598	0.016554
rc_AI072953_s_at	Rn.226002	Syne1	spectrin repeat containing, nuclear envelope 1		-2.05896	0.000884	0.005568	-2.44157	9.9e-05	0.00066	-1.64198	0.000884	0.005568
rc_AI145830_at	Rn.226009	---	---		-2.05185	3.47e-05	0.000734	-1.54501	0.000295	0.001301	-1.89035	3.47e-05	0.000734
rc_AA946227_at	Rn.226010	---	---		1.37906	0.517101	0.385743	2.40771	0.0136701	0.017066	-1.94996	0.517101	0.385743
rc_AI232872_at	Rn.226046	---	---		1.31595	0.057069	0.097695	1.67507	0.000448	0.001695	2.51504	0.057069	0.097695
X93352_at	Rn.2262	LOC680700 /// RGD1560124 /// Rpl10a	ribosomal protein L10A		2.2201	0.000401	0.003325	1.94443	0.000163	0.000895	1.405	0.000401	0.003325
rc_AI029805_at	Rn.226461	---	---		1.82355	0.0447606	0.083009	2.21104	0.0016611	0.003988	-1.05047	0.0447606	0.083009
rc_H31859_at	Rn.22663	---	---		-2.16218	5.55e-05	0.000961	1.03776	0.693965	0.29637	-1.41601	5.55e-05	0.000961
rc_AI171270_at	Rn.22678	Fundc1	FUN14 domain containing 1	Mm.41558	-2.17574	0.00032	0.002863	-1.0261	0.836125	0.335923	-2.05511	0.00032	0.002863
rc_AI101094_at	Rn.22692	Dnajc27	DnaJ (Hsp40) homolog, subfamily C, member 27		-2.07225	4.37e-05	0.000842	-1.77019	0.000237	0.001135	-1.81386	4.37e-05	0.000842
rc_AI045440_at	Rn.226922	---	sialophorin		5.64399	8.99e-05	0.001295	2.96356	8.65e-05	0.000608	1.17007	8.99e-05	0.001295
rc_AA891725_at	Rn.22702	LOC685045	similar to Protein C6orf115	Mm.276041	4.36514	5.65e-07	7.4e-05	1.25327	0.0346342	0.033312	1.63507	5.65e-07	7.4e-05
AB018049_s_at	Rn.22706	St3gal5	ST3 beta-galactoside alpha-2,3-sialyltransferase 5	Mm.38248	-1.54277	0.0327485	0.066969	-2.12046	0.00210836	0.004676	1.10224	0.0327485	0.066969
A03913cds_s_at	Rn.2271	Serpine2	serine (or cysteine) peptidase inhibitor, clade E, member 2	Mm.3093	-2.19969	3.55e-05	0.000741	-3.0705	9.1e-06	0.000177	-1.71105	3.55e-05	0.000741
rc_AI227643_at	Rn.22729	Olfml1	olfactomedin-like 1	Mm.77425	-2.4532	0.000108	0.001456	-2.73883	2.35e-06	9.5e-05	-3.21474	0.000108	0.001456
rc_AI102631_at	Rn.227460	---	---		-1.69512	0.0104125	0.030371	-2.57552	2.97e-05	0.000328	-1.4857	0.0104125	0.030371
rc_AI101379_at	Rn.22768	---	---		-2.45652	0.000153	0.001815	-1.20348	0.0761871	0.059338	-1.41989	0.000153	0.001815
rc_AI227848_at	Rn.22773	---	---		-2.67615	0.000465	0.003637	-1.28103	0.0214968	0.023621	-2.34317	0.000465	0.003637
rc_AI233343_at	Rn.22774	Asrgl1	asparaginase like 1	Mm.272847	-2.62015	4.4e-05	0.000844	-1.30667	0.0761903	0.059338	-1.59432	4.4e-05	0.000844
rc_AA799469_at	Rn.22776	Arhgap25	Rho GTPase activating protein 25	Mm.119564	2.43832	2.52e-05	0.000617	2.01552	3.88e-05	0.000382	2.02533	2.52e-05	0.000617
L25387_at	Rn.2278	Pfkp	phosphofructokinase, platelet	Mm.273874	-2.05605	0.00208335	0.01005	-2.71991	0.00105602	0.002917	-1.49717	0.00208335	0.01005
rc_AI231238_at	Rn.22786	Aph1a	anterior pharynx defective 1 homolog A (C. elegans)	Mm.306954	-1.20658	0.265941	0.261215	2.92782	1.27e-05	0.000206	2.02828	0.265941	0.261215
rc_AA800684_at	Rn.22791	Lck	lymphocyte-specific protein tyrosine kinase	Mm.293753	2.62354	1.25e-05	0.000416	1.39324	0.0110352	0.014696	1.29194	1.25e-05	0.000416
AB016800_g_at	Rn.228	Dhcr7	7-dehydrocholesterol reductase	Mm.249342	-2.72105	0.0115317	0.03264	-1.54562	0.0190094	0.021644	-1.95422	0.0115317	0.03264
rc_AA819636_at	Rn.2280	Snx12	sorting nexin 12	Mm.206949	2.03474	0.000182	0.002003	-1.30947	0.049729	0.043315	-1.17822	0.000182	0.002003
rc_AI233875_at	Rn.22807	---	---		-2.837	0.000397	0.003305	-2.02972	0.00218409	0.004779	-1.7744	0.000397	0.003305
rc_AA899681_s_at	Rn.2281	Chchd10	coiled-coil-helix-coiled-coil-helix domain containing 10	Mm.333849	-2.70626	1.03e-05	0.00037	-1.58574	0.000699	0.002223	-1.5369	1.03e-05	0.00037
rc_AI232351_at	Rn.22813	Gmcl1	germ cell-less homolog 1 (Drosophila)	Mm.321452	-1.76859	0.00251903	0.011378	-2.17351	5.59e-05	0.000476	-2.17566	0.00251903	0.011378
rc_AA848897_at	Rn.22814	Peli1	pellino 1	Mm.28957	2.42293	0.000634	0.004467	3.00407	3.58e-05	0.000365	3.67848	0.000634	0.004467
rc_AI104371_at	Rn.22818	---	---		-1.6702	0.0165357	0.041838	1.30189	0.130353	0.087779	-2.36848	0.0165357	0.041838
rc_AA925373_at	Rn.228266	---	---		-2.80019	0.00336374	0.013968	1.13123	0.483534	0.229636	-1.71097	0.00336374	0.013968
rc_AI172352_at	Rn.22829	Hhatl	hedgehog acyltransferase-like	Mm.44195	-2.2951	5.51e-05	0.000961	-1.92584	8.09e-05	0.000584	-1.58872	5.51e-05	0.000961
rc_AA892775_at	Rn.2283	Lyz2	lysozyme 2	Mm.45436	15.9131	7.05e-06	0.00029	4.47937	0.000218	0.001077	2.40957	7.05e-06	0.00029
rc_AI230834_at	Rn.228360	---	Myristoylated alanine rich protein kinase C substrate		1.48546	0.437501	0.352313	3.91688	0.00149005	0.003702	-1.47438	0.437501	0.352313
rc_AA943125_at	Rn.228406	---	---		2.08896	0.0621095	0.103722	2.77918	0.00196809	0.004475	-1.27829	0.0621095	0.103722
rc_AA801117_at	Rn.228434	---	---		1.0726	0.773325	0.478355	2.01219	0.0253262	0.026659	1.04255	0.773325	0.478355
rc_AI009168_at	Rn.228606	Rhoj	ras homolog gene family, member J		2.41934	0.00956218	0.028628	1.53033	0.0935336	0.06894	-1.33261	0.00956218	0.028628
rc_AA925554_at	Rn.228607	Sdha	succinate dehydrogenase complex, subunit A, flavoprotein (Fp)		-1.98795	0.0117091	0.03294	-2.23022	0.00138408	0.003523	-1.77544	0.0117091	0.03294
X62875mRNA_g_at	Rn.228608	Hmga1	---		-1.264	0.188373	0.211479	-2.07483	0.00688153	0.010472	-1.16393	0.188373	0.211479
rc_AA850730_at	Rn.22861	Josd2	Josephin domain containing 2	Mm.358691	-1.7927	0.0294645	0.062655	-2.85003	7.57e-06	0.000159	-1.22742	0.0294645	0.062655
rc_AI179039_at	Rn.228616	LOC100362805	---		1.70988	0.0196037	0.047099	2.34877	0.000874	0.002577	1.2205	0.0196037	0.047099
AA848268_at	Rn.228618	Dnaja4	DnaJ (Hsp40) homolog, subfamily A, member 4		-2.44514	0.000415	0.003386	-3.63032	6.72e-06	0.000149	-1.7771	0.000415	0.003386
rc_AI009555_at	Rn.228621	Dync1li1	Dynein cytoplasmic 1 light intermediate chain 1		1.62257	0.399507	0.333552	2.21229	0.0208377	0.023085	-1.47109	0.399507	0.333552
rc_AA925473_at	Rn.228625	Cdc42	cell division cycle 42 (GTP binding protein)		1.0005	0.998376	0.540322	-2.3389	0.0106646	0.014337	-1.18854	0.998376	0.540322
rc_AA956294_at	Rn.228627	Sox4	SRY (sex determining region Y)-box 4		-1.04351	0.841726	0.498526	3.40181	0.000103	0.000675	1.89209	0.841726	0.498526
rc_AA955553_at	Rn.228630	---	ELOVL family member 7, elongation of long chain fatty acids (yeast)		-2.9303	0.000361	0.003112	-1.26675	0.102729	0.073691	-1.65921	0.000361	0.003112
rc_AI011436_at	Rn.228635	Lonp2	lon peptidase 2, peroxisomal		-1.0908	0.649886	0.436071	-2.6864	1.05e-06	6.8e-05	-1.45005	0.649886	0.436071
rc_AI059167_at	Rn.228640	Gtf3c2	general transcription factor IIIC, polypeptide 2, beta		1.58085	0.150908	0.184072	2.15523	0.0118835	0.015475	-1.02461	0.150908	0.184072
rc_AA892086_at	Rn.228654	Gns	Glucosamine (N-acetyl)-6-sulfatase		2.8298	1.58e-05	0.000464	2.28062	4.51e-05	0.000415	2.06037	1.58e-05	0.000464
AA801123_at	Rn.228669	---	---		-1.73307	0.0119032	0.033341	-1.12423	0.557699	0.254232	-2.01897	0.0119032	0.033341
rc_AI230136_at	Rn.228708	---	---		1.5124	0.384412	0.326243	2.09107	0.0113658	0.015005	-2.21921	0.384412	0.326243
S77900_at	Rn.228729	Myl9	myosin, light chain 9, regulatory		-1.05439	0.630484	0.428619	-2.20958	2.2e-05	0.000283	-1.49743	0.630484	0.428619
rc_AA899253_at	Rn.228733	---	Myristoylated alanine rich protein kinase C substrate		1.2469	0.261219	0.258339	2.12815	0.0271666	0.028032	1.61885	0.261219	0.258339
rc_AA899685_at	Rn.228738	Irf8	interferon regulatory factor 8		2.3855	0.00232386	0.010787	1.22437	0.0602011	0.049941	1.89939	0.00232386	0.010787
rc_AA943010_at	Rn.228754	RGD1566401	similar to GTL2, imprinted maternally expressed untranslated		-1.86532	0.0104586	0.030478	-2.04079	0.000288	0.001287	-1.93453	0.0104586	0.030478
rc_AA924236_at	Rn.228775	---	V-erb-b2 erythroblastic leukemia viral oncogene homolog 3 (avian)		-1.15456	0.433426	0.350397	-2.53234	0.000157	0.000875	-1.94971	0.433426	0.350397
rc_AI137931_at	Rn.228802	Itga6	Integrin, alpha 6		-1.74611	0.0135894	0.036487	-3.06513	4.35e-06	0.000122	-1.60569	0.0135894	0.036487
rc_AI231460_at	Rn.228836	---	---		-1.02291	0.957688	0.530456	1.96443	0.019561	0.022077	-2.11366	0.957688	0.530456
rc_AI228702_at	Rn.228843	Trim37	---		-2.47655	2.06e-05	0.000545	-1.56292	0.000938	0.00271	-2.00971	2.06e-05	0.000545
rc_AI043831_at	Rn.228844	---	UDP-N-acetyl-alpha-D-galactosamine:polypeptide N-acetylgalactosaminyltransferase 1 (GalNAc-T1)		1.10589	0.712909	0.458406	2.4546	0.0026563	0.005461	-1.31732	0.712909	0.458406
rc_AA850509_at	Rn.228847	---	Thyroid hormone receptor interactor 13		2.4693	1.13e-05	0.000396	1.26609	0.00666568	0.010264	1.14844	1.13e-05	0.000396
rc_AA964962_at	Rn.228855	---	ATP-binding cassette, sub-family A (ABC1), member 1		7.87856	2.8e-06	0.000176	4.96048	1.17e-05	0.000199	5.02506	2.8e-06	0.000176
rc_AI230947_at	Rn.228878	---	---		1.23214	0.571474	0.407481	2.25854	0.000156	0.000871	-1.17665	0.571474	0.407481
rc_AI170314_at	Rn.228884	Cfh	complement factor H		3.32022	0.00199175	0.00973	3.86682	4.62e-06	0.000125	2.04862	0.00199175	0.00973
rc_AI105451_at	Rn.228910	---	Similar to RIKEN cDNA 6330409N04		-2.18422	0.000255	0.002475	-1.22174	0.0668454	0.053884	-1.99144	0.000255	0.002475
rc_AI237594_at	Rn.228915	Mkrn1	makorin ring finger protein 1		-1.26117	0.133556	0.170823	-2.19245	0.000645	0.002106	-1.56909	0.133556	0.170823
rc_AI639438_at	Rn.228931	Hps3	Hermansky-Pudlak syndrome 3 homolog (human)		1.52153	0.143566	0.178366	2.84517	0.000485	0.001768	-1.19528	0.143566	0.178366
rc_AI072183_at	Rn.228934	---	FBJ osteosarcoma oncogene		2.75134	0.00581611	0.020378	2.64144	0.0156959	0.018913	-1.36736	0.00581611	0.020378
rc_AI180170_at	Rn.228952	Etf1	eukaryotic translation termination factor 1		2.15439	0.00518041	0.018783	-1.2438	0.160198	0.102356	-1.16365	0.00518041	0.018783
rc_AI044507_at	Rn.228953	LOC691631	hypothetical protein LOC691631		-1.70718	0.0241324	0.054494	-2.52488	3.67e-06	0.000115	-1.49766	0.0241324	0.054494
rc_AI045554_at	Rn.228964	---	---		-2.55655	0.00105809	0.006313	-1.15031	0.291381	0.159297	-1.04086	0.00105809	0.006313
rc_AI058889_at	Rn.228976	Rrs1	RRS1 ribosome biogenesis regulator homolog (S. cerevisiae)		1.25217	0.045753	0.084251	2.12104	3.99e-05	0.000388	1.42504	0.045753	0.084251
rc_AI059345_at	Rn.228981	---	Citron		-2.30221	1.36e-05	0.000434	-1.33945	0.0294514	0.029733	-1.1273	1.36e-05	0.000434
rc_AI059352_at	Rn.228982	---	5' nucleotidase, ecto		1.77981	0.018246	0.044875	1.80395	0.00128304	0.003348	2.22086	0.018246	0.044875
rc_AI060071_at	Rn.228992	---	Synapsin I		-2.53159	7.52e-06	0.000302	-1.1951	0.05188	0.044693	-1.41501	7.52e-06	0.000302
rc_AI070319_at	Rn.229001	---	neural retina leucine zipper		-2.40471	0.155168	0.187301	-1.26687	0.0348145	0.033432	1.10682	0.155168	0.187301
rc_AI072029_at	Rn.229028	---	---		1.56796	0.181236	0.206754	2.09982	3.53e-06	0.000112	1.70887	0.181236	0.206754
rc_AI235349_at	Rn.229029	Dip2a	Similar to Disco-interacting protein 2 homolog		-2.39519	0.00056	0.00411	-2.58151	0.000761	0.002359	-1.65777	0.00056	0.00411
rc_AI136376_at	Rn.229032	---	Heterogeneous nuclear ribonucleoprotein H1		1.72759	0.177764	0.204084	2.50884	0.00372894	0.006878	-1.92006	0.177764	0.204084
rc_AI230798_at	Rn.229034	Cdkn3	cyclin-dependent kinase inhibitor 3		3.36029	0.000116	0.001525	1.5541	0.0290412	0.029438	-1.34287	0.000116	0.001525
rc_AI073081_at	Rn.229041	Lrp6	low density lipoprotein receptor-related protein 6		-1.3745	0.305102	0.284029	-2.23704	2.62e-05	0.000306	-1.53932	0.305102	0.284029
rc_AI112462_at	Rn.229053	---	Nuclear factor of kappa light polypeptide gene enhancer in B-cells inhibitor, epsilon		3.12538	0.00023	0.002313	2.18015	0.000183	0.000964	1.19134	0.00023	0.002313
rc_AI137852_at	Rn.229080	---	Similar to c-Mpl binding protein		1.89349	0.268575	0.262951	3.33165	0.0035071	0.006597	-3.19709	0.268575	0.262951
rc_AI145123_at	Rn.229087	---	---		-2.48581	0.000322	0.002872	1.07147	0.395882	0.198992	-1.93895	0.000322	0.002872
rc_AI146031_at	Rn.229098	Nfatc1	---		2.27764	0.00654504	0.022099	1.66489	0.0238678	0.025526	1.05516	0.00654504	0.022099
rc_AA891861_at	Rn.229102	---	---		-1.28319	0.0417416	0.079091	2.1441	0.000263	0.00121	1.19145	0.0417416	0.079091
rc_AI171676_at	Rn.229136	Fhl3	four and a half LIM domains 3		2.13728	0.000274	0.002581	-1.16475	0.122592	0.083987	1.19587	0.000274	0.002581
rc_AI176209_at	Rn.229148	---	Tyrosine 3-monooxygenase/tryptophan 5-monooxygenase activation protein, zeta polypeptide		-1.23829	0.340097	0.303599	-2.75277	1.21e-05	0.000202	-2.12961	0.340097	0.303599
rc_AI178384_at	Rn.229155	Klhl6	kelch-like 6 (Drosophila)		5.98515	1.79e-05	0.0005	5.63798	3.77e-07	4.7e-05	3.03486	1.79e-05	0.0005
rc_AI170666_at	Rn.229163	Manf	mesencephalic astrocyte-derived neurotrophic factor		2.17821	0.000174	0.001952	1.04876	0.704079	0.299352	1.06488	0.000174	0.001952
rc_AI180114_at	Rn.229165	Bnip2	BCL2/adenovirus E1B interacting protein 2		2.47715	0.000155	0.00183	1.29838	0.0360891	0.034331	1.19686	0.000155	0.00183
rc_AI029608_at	Rn.229171	Rnf19b	ring finger protein 19B		3.51735	0.000316	0.002838	2.27101	2.95e-05	0.000327	1.28229	0.000316	0.002838
rc_AI233425_at	Rn.229186	Atf5	activating transcription factor 5		-1.43536	0.0367714	0.072747	-2.23118	0.0001	0.000664	-1.75392	0.0367714	0.072747
rc_AI234836_at	Rn.229194	---	---		1.45556	0.441933	0.354044	2.46765	0.0246418	0.026144	-2.53066	0.441933	0.354044
S85184_at	Rn.229219	---	---		1.93478	0.0116736	0.032892	2.40854	0.000231	0.001116	1.46618	0.0116736	0.032892
rc_AI229240_at	Rn.22923	---	---		-1.13098	0.84229	0.498736	2.21944	0.0394769	0.036591	-3.11024	0.84229	0.498736
U57501_at	Rn.229370	Ptprg	protein tyrosine phosphatase, receptor type, G		-1.04935	0.799627	0.4864	-2.32397	0.00174607	0.004128	1.04948	0.799627	0.4864
rc_AA800549_at	Rn.22957	---	---		-2.25125	0.000524	0.003939	1.31231	0.0659703	0.053399	1.17477	0.000524	0.003939
rc_AI237207_at	Rn.22987	Id4	Inhibitor of DNA binding 4	Mm.458006	-2.30443	0.0224398	0.051795	3.05988	0.000217	0.001076	-1.45165	0.0224398	0.051795
rc_AI232984_at	Rn.230024	---	---		2.40092	0.00298537	0.012869	-1.08416	0.47773	0.227687	-1.50265	0.00298537	0.012869
L08497cds_at	Rn.230132	Gabrg2	gamma-aminobutyric acid (GABA) A receptor, gamma 2		-2.07146	0.000397	0.003305	-3.0827	2.23e-05	0.000286	-1.82428	0.000397	0.003305
rc_AI236230_at	Rn.23030	Slain2	SLAIN motif family, member 2	Mm.121285	1.08879	0.524953	0.388805	-2.00212	0.000128	0.000767	-1.25434	0.524953	0.388805
rc_AI229935_at	Rn.230336	Srgap3	SLIT-ROBO Rho GTPase activating protein 3		-3.01706	2.64e-06	0.000173	-1.91881	0.000271	0.001233	-2.28346	2.64e-06	0.000173
rc_AA819629_at	Rn.230378	Ifi44l	Interferon-induced protein 44-like		2.28146	0.000208	0.002191	1.51343	0.00683745	0.010432	-1.0555	0.000208	0.002191
AF001953_at	Rn.23042	Gnb5	guanine nucleotide binding protein (G protein), beta 5	Mm.17604	-1.93793	0.00202898	0.009865	-2.46736	2.6e-05	0.000306	-1.68363	0.00202898	0.009865
AA799276_at	Rn.2305	Atp2a2	ATPase, Ca++ transporting, cardiac muscle, slow twitch 2	Mm.227583	-2.16536	0.00683011	0.022852	1.22333	0.0557615	0.047112	-1.53633	0.00683011	0.022852
rc_AA924049_at	Rn.23055	---	RAS p21 protein activator 3	Mm.18517	1.6604	0.0551235	0.095477	2.08889	0.00221343	0.004821	-1.15649	0.0551235	0.095477
rc_AA859114_at	Rn.23056	Tmem86a	transmembrane protein 86A	Mm.27338	3.11023	0.000351	0.003058	2.41436	4.64e-06	0.000125	2.60799	0.000351	0.003058
rc_AA894304_at	Rn.230562	Ahnak	AHNAK nucleoprotein		1.29075	0.249847	0.251664	-2.1731	4.34e-05	0.000407	-1.55884	0.249847	0.251664
rc_AI234277_at	Rn.230588	Pamr1	peptidase domain containing associated with muscle regeneration 1		-2.32559	0.00224167	0.010536	1.29819	0.0334375	0.032537	-1.74311	0.00224167	0.010536
rc_AI137974_i_at	Rn.230771	Hist1h2ail /// Hist1h3f /// Hist2h3c /// Hist2h3c2 /// LOC100364555 /// LOC679994 /// LOC680498 /// LOC684762 /// LOC684819 /// LOC684841	histone cluster 2, H3c		-1.08272	0.632012	0.429125	2.14764	0.00246975	0.005203	1.67481	0.632012	0.429125
rc_AI029051_at	Rn.23078	Wdr26	WD repeat domain 26	Mm.289082	1.92901	0.00105289	0.006296	1.74303	0.00161963	0.003921	2.29166	0.00105289	0.006296
rc_AI639107_at	Rn.23090	Arl11	ADP-ribosylation factor-like 11	Mm.206566	16.7116	1.83e-09	4e-06	3.7828	8e-08	2.6e-05	4.80814	1.83e-09	4e-06
rc_AA998046_at	Rn.231072	---	---		1.53875	0.0348144	0.069982	2.24994	9.5e-06	0.000179	1.6539	0.0348144	0.069982
rc_AA944275_i_at	Rn.231450	RGD1560000 /// Tuba1a /// Tuba1b	tubulin, alpha 1A		-2.00592	0.0656981	0.107561	-8.67066	1.22e-06	7.3e-05	-2.00705	0.0656981	0.107561
rc_AI170312_at	Rn.231453	---	---		-2.03348	7.25e-05	0.001136	-1.30529	0.0139371	0.017328	-1.76294	7.25e-05	0.001136
rc_AA956421_at	Rn.231469	Tram1	Translocation associated membrane protein 1		1.1814	0.800094	0.486524	3.2377	0.0175317	0.02049	-2.69119	0.800094	0.486524
rc_AI112964_at	Rn.231471	---	---		-2.15988	0.0137722	0.036897	-1.4039	0.165877	0.105167	1.26808	0.0137722	0.036897
rc_AI178038_at	Rn.231478	---	---		2.2206	0.119406	0.159343	2.38671	0.012256	0.015813	-1.56305	0.119406	0.159343
rc_AI230202_at	Rn.231486	Paip1	---		1.24147	0.650273	0.436187	1.93921	0.022988	0.024824	-2.71901	0.650273	0.436187
rc_AI103500_f_at	Rn.231519	LOC100364956 /// LOC100365176 /// RT1-A2 /// RT1-A3 /// RT1-CE10 /// RT1-CE5 /// RT1-EC2 /// Rt1.aa	RT1 class Ia, locus A2 /// RT1 class I, locus A3 /// RT1 class I, locus CE10 /// RT1 class I, locus CE5 /// RT1 class Ib, locus EC2 /// MHC class I RT1.Aa alpha-chain		6.31945	3.85e-06	0.000207	1.02344	0.809805	0.328751	2.0075	3.85e-06	0.000207
rc_AI058946_at	Rn.231660	Mxd4	Max dimerization protein 4		-1.10717	0.622559	0.425856	-2.15449	0.000107	0.000691	-1.00353	0.622559	0.425856
rc_AI028925_at	Rn.231662	Yipf2	Yip1 domain family, member 2		-1.14105	0.320006	0.292894	-2.15029	5.43e-06	0.000134	-1.12034	0.320006	0.292894
rc_AI102065_at	Rn.231663	Hebp1	heme binding protein 1		4.46555	5.9e-06	0.000262	1.66341	0.00369318	0.006836	1.2578	5.9e-06	0.000262
AF045564_at	Rn.231671	Ndrg4	N-myc downstream regulated gene 4		-2.89466	8.56e-05	0.001252	-2.84199	3.83e-06	0.000116	-2.32591	8.56e-05	0.001252
rc_AI013404_at	Rn.231673	---	RAP1B, member of RAS oncogene family		2.32871	0.0127107	0.034876	2.00705	0.0179026	0.020796	1.07779	0.0127107	0.034876
rc_AI071578_at	Rn.231679	Nrep	---		-3.13649	6.71e-05	0.001082	-1.47462	0.010619	0.014283	-1.76505	6.71e-05	0.001082
rc_AA956555_at	Rn.231683	---	---		8.52675	0.00845468	0.026261	4.52457	0.00158803	0.003873	1.08356	0.00845468	0.026261
rc_AA963862_at	Rn.231689	Tle3	transducin-like enhancer of split 3 (E(sp1) homolog, Drosophila)		2.15963	0.0180705	0.044629	1.04672	0.828715	0.334067	2.86019	0.0180705	0.044629
rc_AI045577_at	Rn.231697	---	---		1.98932	0.000312	0.002812	1.94612	3.55e-05	0.000363	2.29152	0.000312	0.002812
rc_AI071574_at	Rn.231699	Ccp110	CP110 protein		-2.93292	3.03e-06	0.000179	-1.25168	0.0690329	0.055164	-1.31662	3.03e-06	0.000179
rc_AI112111_at	Rn.231707	---	---		1.40053	0.105652	0.146985	2.81096	0.00028	0.001263	1.51726	0.105652	0.146985
rc_AI228391_at	Rn.231720	---	---		-2.04995	0.000209	0.002191	1.01498	0.86151	0.342536	-1.70812	0.000209	0.002191
rc_AI104487_at	Rn.231723	---	---		1.10814	0.834596	0.496161	2.19853	0.0163233	0.019464	-2.4364	0.834596	0.496161
rc_AI170376_at	Rn.231725	---	---		-2.21957	0.000134	0.001669	-1.20098	0.065482	0.053122	-1.51839	0.000134	0.001669
rc_AI170377_at	Rn.23214	---	---		-2.14117	0.00194553	0.009583	-1.09725	0.531445	0.245792	-2.20898	0.00194553	0.009583
M59861_at	Rn.2328	Aldh1l1	aldehyde dehydrogenase 1 family, member L1		-2.05973	0.00041	0.00336	-1.01704	0.887242	0.349261	-1.07541	0.00041	0.00336
rc_AA964866_at	Rn.23305	Ifngr2	interferon gamma receptor 2	Mm.249364	2.59237	2.65e-05	0.000635	1.8298	6.4e-05	0.000514	1.82647	2.65e-05	0.000635
rc_AI228238_at	Rn.23325	Pgbd5	PiggyBac transposable element derived 5	Mm.234233	-2.01429	0.000125	0.001606	-1.26498	0.0183187	0.021103	-1.90128	0.000125	0.001606
rc_AI233114_at	Rn.2334	Uqcrc2	ubiquinol cytochrome c reductase core protein 2	Mm.334206	-1.54844	0.167134	0.196325	-7.52255	3.92e-07	4.7e-05	-2.52847	0.167134	0.196325
rc_AI169656_at	Rn.23348	Slc22a8	solute carrier family 22 (organic anion transporter), member 8	Mm.285294	-2.1633	0.00016	0.001861	-1.24325	0.0151672	0.018446	-1.42491	0.00016	0.001861
rc_AA944265_at	Rn.23380	---	---		-2.1621	0.000228	0.002298	-1.16989	0.111248	0.078193	-1.29142	0.000228	0.002298
rc_AA943866_at	Rn.23384	Zer1	zer-1 homolog (C. elegans)	Mm.44526	-1.61764	0.00129061	0.007243	-2.14342	1.01e-05	0.000184	-1.39324	0.00129061	0.007243
rc_AI012882_f_at	Rn.2342	Mgat2	mannosyl (alpha-1,6-)-glycoprotein beta-1,2-N-acetylglucosaminyltransferase	Mm.206642	2.12104	0.000396	0.003305	1.54654	0.00110096	0.003005	1.25404	0.000396	0.003305
rc_AI012428_at	Rn.23425	Cytip	cytohesin 1 interacting protein	Mm.273905	5.18895	1.63e-06	0.000128	2.83934	1.5e-05	0.000224	2.18963	1.63e-06	0.000128
rc_AI104773_at	Rn.23465	LOC100360334	---		-2.44524	1.65e-05	0.000473	-1.27344	0.0237486	0.025429	-2.29988	1.65e-05	0.000473
rc_AA957154_at	Rn.23491	---	---		1.03545	0.932389	0.523192	2.16779	0.0196307	0.022128	-1.94313	0.932389	0.523192
rc_AI059569_at	Rn.23507	Sept8	septin 8	Mm.274399	-4.14431	1.09e-06	0.000103	-1.8075	0.000485	0.001768	-1.29654	1.09e-06	0.000103
rc_AI104589_at	Rn.23547	Efha2	EF hand domain family, member A2	Mm.169893	-2.62284	0.00216902	0.010331	1.17632	0.158318	0.101436	-2.34919	0.00216902	0.010331
rc_AI111678_at	Rn.23557	Zfp462	zinc finger protein 462	Mm.102904	-2.01651	0.000783	0.005127	1.54317	0.00210692	0.004675	-1.12072	0.000783	0.005127
Y17048_at	Rn.23560	Cabp1	calcium binding protein 1		-2.74733	0.000117	0.001532	-2.51722	4.71e-05	0.000427	-1.82401	0.000117	0.001532
X53517_at	Rn.2357	Cd37	CD37 molecule	Mm.3689	4.26559	2.51e-05	0.000617	2.91858	8.74e-07	6.4e-05	3.99254	2.51e-05	0.000617
rc_AI177155_at	Rn.23620	Nsdhl	NAD(P) dependent steroid dehydrogenase-like	Mm.38792	-1.24913	0.10876	0.149949	-1.70614	0.000332	0.001401	-2.69837	0.10876	0.149949
rc_AI101153_at	Rn.23622	---	---		-2.15435	0.00215705	0.010301	-1.81079	0.000162	0.000892	-2.02354	0.00215705	0.010301
rc_AA946486_at	Rn.23625	---	---		2.84353	1.32e-05	0.000427	1.86734	0.000328	0.001389	1.45256	1.32e-05	0.000427
rc_AI102874_at	Rn.23635	---	---		1.1101	0.646593	0.4347	2.9928	1.55e-05	0.000229	1.44241	0.646593	0.4347
rc_AI169177_s_at	Rn.23638	Ier3	immediate early response 3	Mm.25613	3.14125	9.22e-05	0.00131	-1.00287	0.976179	0.371387	-1.08648	9.22e-05	0.00131
rc_AI145424_at	Rn.23671	Fgfr3	Fibroblast growth factor receptor 3	Mm.6904	-2.90622	0.000395	0.003305	-1.84517	0.00129489	0.00337	-1.55798	0.000395	0.003305
rc_AI233740_at	Rn.23676	Akr1b8	aldo-keto reductase family 1, member B8		5.72516	0.0122618	0.034059	-1.27284	0.198956	0.120447	1.07539	0.0122618	0.034059
rc_AA851508_at	Rn.23694	Nup205	nucleoporin 205	Mm.261208	2.32534	0.00203289	0.00988	1.95721	0.00580987	0.009355	-1.05725	0.00203289	0.00988
rc_AA875559_at	Rn.2370	Lsm14a	LSM14A, SCD6 homolog A (S. cerevisiae)	Mm.276503	1.91414	0.111393	0.152239	2.37237	0.00310859	0.006083	-1.5777	0.111393	0.152239
rc_AI137672_at	Rn.23779	Cd69	Cd69 molecule	Mm.74745	2.20497	0.000261	0.002511	1.62923	0.000504	0.001809	1.12292	0.000261	0.002511
rc_AI012030_at	Rn.2379	Mgp	matrix Gla protein	Mm.243085	5.00001	0.000181	0.001996	-1.37026	0.123979	0.084681	-1.95327	0.000181	0.001996
rc_AI144722_at	Rn.23807	Map7	microtubule-associated protein 7	Mm.20928	-2.62626	3.82e-05	0.000779	-1.09478	0.275869	0.153021	-1.48216	3.82e-05	0.000779
rc_AA875539_at	Rn.23808	---	---		1.13397	0.629791	0.428327	2.01996	0.00457752	0.007904	-1.55858	0.629791	0.428327
rc_AI228654_at	Rn.23812	Dnajc6	DnaJ (Hsp40) homolog, subfamily C, member 6	Mm.76494	-2.60998	0.000893	0.005602	1.41852	0.0119764	0.015553	-2.18063	0.000893	0.005602
rc_AI229232_at	Rn.23816	---	---		-1.13511	0.285415	0.272737	-2.11861	0.000204	0.001035	-2.01951	0.285415	0.272737
rc_AI101009_at	Rn.23849	Zcchc12	zinc finger, CCHC domain containing 12	Mm.297698	-2.04642	0.00567466	0.020015	-1.08729	0.325095	0.172419	-1.95494	0.00567466	0.020015
rc_AA858760_at	Rn.2386	Fchsd2	FCH and double SH3 domains 2	Mm.263041	1.07479	0.401346	0.334269	2.04515	0.000839	0.002507	1.24872	0.401346	0.334269
rc_AI169311_at	Rn.23870	RGD1359349	similar to hypothetical protein MGC34760	Mm.391170	7.62519	2.79e-08	1.9e-05	2.40094	1.04e-05	0.000187	1.73347	2.79e-08	1.9e-05
rc_AI145036_at	Rn.23878	Celf4	bruno-like 4, RNA binding protein (Drosophila)	Mm.266435	-2.45333	0.000372	0.00318	1.40644	0.0104479	0.014112	-1.51112	0.000372	0.00318
rc_AI102458_at	Rn.23908	Ano4	anoctamin 4	Mm.236464	-2.08595	0.000165	0.001896	1.00064	0.994995	0.375954	-1.70147	0.000165	0.001896
rc_AI177119_at	Rn.2393	C1qc	complement component 1, q subcomponent, C chain	Mm.439732	7.55424	1.08e-05	0.000385	3.8209	5.29e-07	5.2e-05	8.42442	1.08e-05	0.000385
rc_AI105257_at	Rn.23957	Rgs10	regulator of G-protein signaling 10	Mm.18635	1.79371	0.0213812	0.050106	2.02831	0.00106078	0.002927	1.71276	0.0213812	0.050106
rc_AI028953_at	Rn.2397	LOC100360635 /// LOC100364111 /// LOC680394 /// LOC687679 /// Snrpg /// Snrpgl2	similar to small nuclear ribonucleoprotein polypeptide G /// small nuclear ribonucleoprotein polypeptide G	Mm.276802	2.06503	0.00321997	0.013577	-1.26373	0.0413444	0.037898	1.6528	0.00321997	0.013577
rc_AI011757_at	Rn.23977	Fcgr3a	Fc fragment of IgG, low affinity IIIa, receptor	Mm.251254	11.9722	9.52e-07	9.7e-05	3.50162	1.42e-05	0.000217	3.74786	9.52e-07	9.7e-05
rc_AI172476_at	Rn.2398	Klf10	Kruppel-like factor 10	Mm.4292	2.47814	0.000293	0.002708	1.73154	0.00115458	0.003112	-1.10404	0.000293	0.002708
rc_AA850814_at	Rn.23989	Sccpdh	saccharopine dehydrogenase (putative)	Mm.136458	-2.05437	0.000127	0.00162	-1.68762	0.000636	0.002088	-1.44694	0.000127	0.00162
rc_AI145778_at	Rn.24009	---	---		-3.12729	1.78e-05	0.000498	1.2312	0.078894	0.060862	-1.2577	1.78e-05	0.000498
rc_AI112346_at	Rn.24012	Ralyl	RALY RNA binding protein-like	Mm.422625	-2.24078	0.000922	0.005734	1.08405	0.590726	0.264431	-1.9384	0.000922	0.005734
rc_AI171821_at	Rn.24032	Clec4a	C-type (calcium dependent, carbohydrate recognition domain) lectin, superfamily member 6	Mm.47384	3.02141	3.61e-05	0.000748	1.18391	0.180568	0.111996	1.24436	3.61e-05	0.000748
rc_AI044635_at	Rn.24061	Dzip1	DAZ interacting protein 1	Mm.87456	-2.95173	1.5e-05	0.000454	-1.27744	0.0492418	0.043008	-1.45047	1.5e-05	0.000454
rc_AI011548_at	Rn.24090	Napg	N-ethylmaleimide-sensitive factor attachment protein, gamma	Mm.292687	-1.59061	0.0441851	0.082322	-3.55046	9.42e-06	0.000179	-1.97961	0.0441851	0.082322
rc_AI231479_at	Rn.24091	Ugcg	UDP-glucose ceramide glucosyltransferase	Mm.198803	1.76576	0.141604	0.177039	2.77999	0.00188535	0.004349	-1.55793	0.141604	0.177039
J03481mRNA_at	Rn.241	Qdpr	quinoid dihydropteridine reductase	Mm.30204	-3.23251	2.77e-05	0.000654	-2.62742	3.82e-05	0.000378	-1.54445	2.77e-05	0.000654
L26267_at	Rn.2411	Nfkb1	nuclear factor of kappa light polypeptide gene enhancer in B-cells 1	Mm.256765	2.25813	2.86e-05	0.000663	3.62602	5.68e-07	5.5e-05	1.59117	2.86e-05	0.000663
rc_AI176941_at	Rn.24135	---	---		-1.86158	0.0225141	0.051885	-2.96504	1.47e-05	0.000221	-1.7806	0.0225141	0.051885
rc_AI176699_at	Rn.24167	Pgm2l1	phosphoglucomutase 2-like 1	Mm.440524	-2.13067	0.00106091	0.006322	-3.53239	2.83e-07	4.5e-05	-2.74135	0.00106091	0.006322
rc_AI058767_at	Rn.24177	Pip4k2a	phosphatidylinositol-5-phosphate 4-kinase, type II, alpha	Mm.313977	-2.18495	0.00896947	0.027336	-1.22708	0.0534609	0.045708	-1.25116	0.00896947	0.027336
rc_AI179632_at	Rn.24225	Accn3	amiloride-sensitive cation channel 3		-1.66507	0.151656	0.18465	-2.02805	0.0501205	0.043575	-3.91788	0.151656	0.18465
rc_AI012335_at	Rn.2423	Atf4	activating transcription factor 4 (tax-responsive enhancer element B67)	Mm.641	1.45316	0.146905	0.180993	-3.42451	4.19e-05	0.000399	-1.43397	0.146905	0.180993
rc_AI180075_at	Rn.24237	Stat2	signal transducer and activator of transcription 2	Mm.293120	2.04617	0.000137	0.001691	-1.04079	0.748785	0.312007	-1.08982	0.000137	0.001691
rc_AI227731_at	Rn.24257	---	---		-2.01072	0.00102797	0.006208	-1.79901	0.00062	0.002058	-2.99343	0.00102797	0.006208
rc_AA818770_at	Rn.2427	Cdc34	cell division cycle 34 homolog (S. cerevisiae)		1.25482	0.24085	0.245985	-2.0938	0.000292	0.001296	-1.26435	0.24085	0.245985
rc_AI170805_at	Rn.24282	Cst7	cystatin F (leukocystatin)	Mm.12965	7.94099	1.32e-06	0.000115	1.23946	0.0323154	0.031776	1.2834	1.32e-06	0.000115
rc_AI228481_at	Rn.24331	---	---		-1.14356	0.475579	0.368674	-1.75323	0.0101952	0.013888	-3.36088	0.475579	0.368674
rc_AI228540_at	Rn.24338	Large	like-glycosyltransferase	Mm.324371	-1.67105	0.000928	0.005761	-1.57479	0.00175686	0.004145	-2.36348	0.000928	0.005761
rc_AI228766_at	Rn.24358	---	---		-2.26341	2.26e-05	0.000581	-1.63966	0.00130372	0.003385	-2.63629	2.26e-05	0.000581
rc_AI171006_at	Rn.24378	C1qtnf4	C1q and tumor necrosis factor related protein 4		-2.56642	0.00042	0.003413	-1.83922	0.000665	0.002152	-1.52437	0.00042	0.003413
rc_AI011462_at	Rn.24386	RGD1306954	similar to RIKEN cDNA 1110004E09	Mm.45374	-1.14546	0.265168	0.260761	-2.07671	1.58e-05	0.000232	-1.25732	0.265168	0.260761
rc_AI229198_at	Rn.24414	---	---		-2.99026	6.38e-05	0.001051	1.88078	0.000516	0.001836	1.15009	6.38e-05	0.001051
rc_AI138048_at	Rn.24428	Rcan2	regulator of calcineurin 2	Mm.251242	-1.73781	0.00227979	0.010649	-2.17295	0.000101	0.000668	-1.18181	0.00227979	0.010649
rc_AI229493_at	Rn.24450	---	---		-2.40613	0.000282	0.002628	-1.03948	0.76613	0.316764	-1.77627	0.000282	0.002628
rc_AI227608_s_at	Rn.2455	Mapt	microtubule-associated protein tau	Mm.1287	-3.67632	0.000175	0.001956	-1.02432	0.864152	0.343148	-1.41412	0.000175	0.001956
rc_AI233209_at	Rn.24561	Crym	crystallin, mu		4.77537	1.5e-05	0.000454	-1.44718	0.0032741	0.006302	-1.23057	1.5e-05	0.000454
rc_AI231388_at	Rn.24570	Tmem98	transmembrane protein 98	Mm.27682	-2.08504	0.000322	0.002872	1.08415	0.328617	0.173766	-1.13448	0.000322	0.002872
rc_AI229707_s_at	Rn.2458	Tubb5	tubulin, beta 5	Mm.273538	2.88881	3.8e-05	0.000779	-1.00266	0.982043	0.372691	-1.06089	3.8e-05	0.000779
rc_AI012213_at	Rn.24600	Ppp2r4	protein phosphatase 2A activator, regulatory subunit 4	Mm.275393	-1.25748	0.266304	0.261445	-2.64375	3.45e-06	0.000111	-1.23744	0.266304	0.261445
rc_AI231808_at	Rn.24602	Palmd	palmdelphin	Mm.253736	1.068	0.665964	0.442404	-1.32533	0.047524	0.041957	-2.21947	0.665964	0.442404
rc_AI232295_at	Rn.24628	Lilrb4	leukocyte immunoglobulin-like receptor, subfamily B, member 4	Mm.34408	78.8753	7.64e-10	4e-06	12.4297	4.31e-07	4.8e-05	5.87644	7.64e-10	4e-06
rc_AI232483_at	Rn.24648	Mfsd1	---		2.05514	3.33e-05	0.000722	1.36834	0.00226959	0.004907	1.287	3.33e-05	0.000722
rc_AI232489_at	Rn.24649	Dusp11	dual specificity phosphatase 11 (RNA/RNP complex 1-interacting)	Mm.24007	2.05906	5.06e-05	0.000917	1.10449	0.272209	0.151642	1.07119	5.06e-05	0.000917
rc_AI232991_at	Rn.24687	Sh3tc2	SH3 domain and tetratricopeptide repeats 2	Mm.262320	-1.18899	0.221843	0.233623	-2.0658	0.000366	0.001489	-1.97145	0.221843	0.233623
rc_AI233135_at	Rn.24698	Sirt3	sirtuin (silent mating type information regulation 2 homolog) 3 (S. cerevisiae)	Mm.244216	-1.72425	0.00518694	0.018797	-2.16187	0.000211	0.001058	-1.49541	0.00518694	0.018797
rc_AI233227_at	Rn.24708	---	---		-2.1787	3.53e-05	0.00074	-1.42839	0.0443686	0.039933	-1.70255	3.53e-05	0.00074
rc_AI227670_at	Rn.2473	LOC680039	hypothetical protein LOC680039	Mm.384483	-1.4477	0.0580536	0.098877	-2.1657	0.000214	0.001066	-1.61618	0.0580536	0.098877
rc_AA998172_at	Rn.24751	Pafah1b2	platelet-activating factor acetylhydrolase, isoform 1b, subunit 2	Mm.200859	-1.73646	0.00447216	0.016983	-2.39813	3.71e-06	0.000115	-1.62663	0.00447216	0.016983
rc_AA817726_at	Rn.24783	---	---		12.705	8.82e-05	0.001278	3.1565	0.00590657	0.009465	-1.55202	8.82e-05	0.001278
rc_AI234161_at	Rn.24787	Cxcr3	chemokine (C-X-C motif) receptor 3	Mm.12876	2.11281	0.00106939	0.006349	1.51881	0.000761	0.002359	1.12434	0.00106939	0.006349
rc_AI234133_at	Rn.24799	Laptm5	lysosomal protein transmembrane 5	Mm.271868	6.44578	5.09e-06	0.000247	1.88126	0.000968	0.00276	2.28136	5.09e-06	0.000247
rc_AI231999_at	Rn.24825	Tpd52l1	tumor protein D52-like 1	Mm.439966	-2.32878	6.83e-05	0.001096	1.27546	0.0610315	0.050395	-1.65661	6.83e-05	0.001096
rc_AI228050_at	Rn.24826	---	---		-3.9403	5.64e-06	0.000258	-1.87898	0.000108	0.000694	-2.30542	5.64e-06	0.000258
rc_AI101003_at	Rn.24858	Cisd2	CDGSH iron sulfur domain 2	Mm.269993	1.12451	0.824467	0.493448	2.20891	0.0223634	0.024337	-2.84884	0.824467	0.493448
H32369_at	Rn.24880	Srp54	Signal recognition particle 54a	Mm.12848	1.27809	0.122475	0.161772	2.00664	0.00468362	0.00803	-1.16687	0.122475	0.161772
rc_AI177115_at	Rn.24932	RGD1311429	similar to KIAA1267 protein		1.19328	0.363613	0.315551	2.31119	0.0015593	0.003821	1.03419	0.363613	0.315551
rc_AI009427_at	Rn.24968	Psmb10	proteasome (prosome, macropain) subunit, beta type 10	Mm.787	6.29966	1.11e-05	0.000392	1.53622	0.0282957	0.028886	1.23833	1.11e-05	0.000392
rc_AA997710_at	Rn.24970	Pcdh19	protocadherin 19	Mm.39738	-1.2073	0.207267	0.224387	2.31278	0.000505	0.00181	1.15241	0.207267	0.224387
rc_AI177096_at	Rn.2498	Aprt	adenine phosphoribosyl transferase	Mm.1786	2.62623	7.33e-06	0.0003	1.3779	0.0182883	0.021077	1.38981	7.33e-06	0.0003
rc_AI178719_at	Rn.24997	Fxyd5	FXYD domain-containing ion transport regulator 5	Mm.1870	5.15979	6.5e-06	0.000281	1.58656	0.00119453	0.003181	1.78116	6.5e-06	0.000281
rc_AI232699_at	Rn.25010	Lsm7	LSM7 homolog, U6 small nuclear RNA associated (S. cerevisiae)	Mm.379101	1.22117	0.134075	0.171256	-2.13769	3.18e-05	0.000341	-1.64169	0.134075	0.171256
rc_AA944314_at	Rn.25011	Usp42	Ubiquitin specific peptidase 42	Mm.259620	1.31388	0.314551	0.289443	2.03874	0.00249892	0.005247	-1.35465	0.314551	0.289443
rc_AI233181_at	Rn.25033	---	---		-2.56019	0.00397763	0.015647	3.27819	0.000859	0.002547	2.83976	0.00397763	0.015647
rc_AI228167_at	Rn.25045	Tril	similar to RIKEN cDNA 1200009O22; EST AI316813	Mm.469168	-5.45869	1.55e-05	0.000463	-1.65316	0.00258588	0.005364	-1.18774	1.55e-05	0.000463
rc_AI144614_at	Rn.25053	Opalin	oligodendrocytic myelin paranodal and inner loop protein	Mm.54119	-4.47181	4.8e-06	0.000235	-1.99149	8.54e-05	0.000605	-2.07655	4.8e-06	0.000235
rc_AI229010_at	Rn.25058	---	---		-2.89546	0.000216	0.002219	-1.01503	0.87414	0.345857	-1.69138	0.000216	0.002219
rc_AI102037_at	Rn.25081	---	---		-1.66642	0.0288588	0.061763	-1.48061	0.00162036	0.003921	-2.05855	0.0288588	0.061763
rc_AA893658_at	Rn.25104	Hsd17b13	hydroxysteroid (17-beta) dehydrogenase 13	Mm.284944	-1.08796	0.481519	0.37112	2.05293	0.000259	0.001196	1.0885	0.481519	0.37112
rc_AI102401_at	Rn.25154	---	---		-2.55975	0.00135911	0.007521	1.24174	0.0339375	0.032863	-1.68706	0.00135911	0.007521
AB008807_at	Rn.25166	Gsto1	glutathione S-transferase omega 1	Mm.378931	1.27085	0.0629021	0.104519	-2.11784	3.71e-05	0.000372	-1.20905	0.0629021	0.104519
rc_AA858982_at	Rn.2517	Lmo4	LIM domain only 4	Mm.29187	1.34587	0.161233	0.191567	2.05649	0.00252933	0.005278	-1.15352	0.161233	0.191567
rc_AA858480_at	Rn.25189	---	---		1.57775	0.315181	0.289874	2.19831	0.0211149	0.023305	-2.75457	0.315181	0.289874
rc_AI058796_at	Rn.25191	Tmem163	transmembrane protein 163	Mm.281287	-2.99335	2.18e-05	0.000567	1.47308	0.00692873	0.010524	1.70816	2.18e-05	0.000567
X03478cds_f_at	Rn.2521	Ugt2b	UDP glycosyltransferase 2 family, polypeptide B		1.59427	0.0364753	0.072362	2.02969	9.28e-05	0.000637	2.39444	0.0364753	0.072362
rc_AI235874_at	Rn.25217	Mfap5	microfibrillar associated protein 5	Mm.41931	-1.05707	0.742509	0.468155	-2.25269	0.000995	0.002803	-3.47073	0.742509	0.468155
rc_AI235512_at	Rn.25218	Fam13b	family with sequence similarity 13, member B1	Mm.226899	-1.39551	0.0181099	0.044663	-2.0548	3.32e-05	0.00035	-1.98962	0.0181099	0.044663
AA851120_at	Rn.25221	Adam9	ADAM metallopeptidase domain 9 (meltrin gamma)	Mm.28908	1.26636	0.246703	0.249766	-2.32038	0.00018	0.000953	-1.67891	0.246703	0.249766
X54081mRNA_i_at	Rn.2528	Cox4i1	cytochrome c oxidase subunit IV isoform 1	Mm.386758	-1.12742	0.211162	0.226745	-2.39248	2.81e-05	0.000318	-1.29684	0.211162	0.226745
rc_AI235051_at	Rn.25296	---	---		-2.02876	0.000487	0.003754	1.22153	0.101022	0.072829	-1.95875	0.000487	0.003754
rc_AA892414_at	Rn.25345	---	---		1.47854	0.00947013	0.028442	2.04994	0.000227	0.001102	1.29548	0.00947013	0.028442
rc_AA924766_at	Rn.25356	Calhm2	calcium homeostasis modulator 2	Mm.31663	1.97104	0.000397	0.003305	2.16265	6.1e-05	0.0005	2.14626	0.000397	0.003305
rc_AI010885_at	Rn.25364	RGD1311783	similar to RIKEN cDNA 2010012O05	Mm.87163	-1.70787	0.0460547	0.08455	-3.72583	1.66e-05	0.00024	-1.10844	0.0460547	0.08455
rc_AI236672_at	Rn.25383	---	---		-2.54889	4.25e-05	0.000829	1.12183	0.179627	0.111524	-1.52139	4.25e-05	0.000829
rc_AI237698_at	Rn.25444	---	---		16.2463	2.3e-07	4.8e-05	2.73135	0.00170739	0.004069	1.86	2.3e-07	4.8e-05
rc_AA924201_at	Rn.25565	Zmynd17	zinc finger, MYND-type containing 17	Mm.295241	1.20824	0.379728	0.323762	-2.1383	0.0121857	0.015755	1.12964	0.379728	0.323762
rc_AA964339_at	Rn.2561	---	---		-2.00606	0.00197758	0.00968	-1.09286	0.523755	0.24325	-1.7318	0.00197758	0.00968
rc_AI178892_at	Rn.2567	Mtmr4	myotubularin related protein 4		-1.74025	0.0146205	0.038438	-2.85793	3.36e-06	0.00011	-2.00855	0.0146205	0.038438
rc_AA943601_at	Rn.2569	---	---		-2.87552	2.31e-05	0.000585	-1.35885	0.0284177	0.028974	-1.60506	2.31e-05	0.000585
X07551cds_s_at	Rn.25717	RT1-Ba	RT1 class II, locus Ba	Mm.235338	30.3069	1.26e-09	4e-06	11.9028	6.61e-09	1.7e-05	16.2936	1.26e-09	4e-06
M80367_at	Rn.25736	Gbp2	guanylate binding protein 2	Mm.24038	11.9732	2.69e-06	0.000174	8.90082	1.12e-05	0.000194	2.10737	2.69e-06	0.000174
rc_AI070757_at	Rn.25745	Pcsk1n	proprotein convertase subtilisin/kexin type 1 inhibitor	Mm.4881	-2.05668	0.000257	0.002486	-1.8537	0.000668	0.002159	-1.64446	0.000257	0.002486
rc_AI169327_g_at	Rn.25754	Timp1	TIMP metallopeptidase inhibitor 1	Mm.8245	21.1302	1.72e-06	0.000133	4.36278	6.87e-05	0.000531	2.55404	1.72e-06	0.000133
rc_AA965147_at	Rn.25771	Hnrnpa1	Heterogeneous nuclear ribonucleoprotein A1		2.23432	0.0583647	0.099211	3.43194	0.000551	0.001911	1.09231	0.0583647	0.099211
rc_AI235238_at	Rn.2578	Hsbp1	heat shock factor binding protein 1	Mm.358714	1.0187	0.913995	0.518171	-3.0108	2.41e-05	0.000296	-1.37198	0.913995	0.518171
J03752_at	Rn.2580	Mgst1	microsomal glutathione S-transferase 1	Mm.14796	2.24602	0.00409032	0.01598	2.86062	4.17e-05	0.000399	2.22063	0.00409032	0.01598
U62897_at	Rn.25905	Cpd	carboxypeptidase D	Mm.276736	-2.53539	0.00947533	0.028452	-1.57683	0.00511644	0.008558	-1.31156	0.00947533	0.028452
M24542cds_at	Rn.2603	Uqcrfs1	ubiquinol-cytochrome c reductase, Rieske iron-sulfur polypeptide 1	Mm.181933	1.01144	0.909825	0.516938	-2.06229	6.27e-05	0.000508	-1.27679	0.909825	0.516938
U48220_at	Rn.26060	Cyp2d4	cytochrome P450, family 2, subfamily d, polypeptide 4	Mm.174372	-3.79133	0.0307322	0.064409	2.40003	0.0191493	0.021749	-2.01112	0.0307322	0.064409
X58294_at	Rn.26083	Ca2	carbonic anhydrase II	Mm.1186	-2.44005	0.000209	0.002191	-1.6211	0.000333	0.001404	-1.79518	0.000209	0.002191
M81642_at	Rn.2609	F2r	coagulation factor II (thrombin) receptor	Mm.24816	1.15281	0.623324	0.425926	2.18005	0.000334	0.001406	-1.02388	0.623324	0.425926
D84346_s_at	Rn.2611	Nckap1	NCK-associated protein 1	Mm.25203	-1.84493	0.0155012	0.039929	-2.99916	0.000137	0.000796	-1.86138	0.0155012	0.039929
rc_AA875192_at	Rn.2620	Chchd1	Coiled-coil-helix-coiled-coil-helix domain containing 1	Mm.246996	1.55454	0.296315	0.278963	3.73482	0.00602974	0.0096	-1.7286	0.296315	0.278963
rc_AI232613_at	Rn.2631	Fam96b	family with sequence similarity 96, member B	Mm.279	-1.33842	0.125148	0.163952	-2.51309	4.15e-05	0.000399	-1.66847	0.125148	0.163952
D84484_at	Rn.2633	Tardbp	TAR DNA binding protein		1.37142	0.19841	0.218327	2.20071	0.0063462	0.009931	-1.08561	0.19841	0.218327
rc_AA817753_at	Rn.2635	RGD1309762	similar to KIAA0614 protein	Mm.478062	-2.03958	0.00128188	0.007208	1.05328	0.506085	0.237354	-1.29469	0.00128188	0.007208
M31837_at	Rn.26369	Igfbp3	insulin-like growth factor binding protein 3	Mm.29254	3.24191	0.00367849	0.01486	-1.69332	0.146875	0.09603	2.44434	0.00367849	0.01486
rc_AA943011_at	Rn.2637	Vps11	vacuolar protein sorting 11 homolog (S. cerevisiae)	Mm.295013	-1.2485	0.0787126	0.121437	-2.06465	2.25e-05	0.000287	-1.44089	0.0787126	0.121437
D26154cds_at	Rn.2641	Mprip	myosin phosphatase Rho interacting protein	Mm.2402	-1.10827	0.650543	0.436265	-3.60611	3.7e-06	0.000115	-1.62237	0.650543	0.436265
rc_AI232303_at	Rn.26488	Rnf167	ring finger protein 167	Mm.261818	-1.35498	0.072251	0.114758	-2.2626	0.000368	0.001491	-1.24376	0.072251	0.114758
rc_AI103098_at	Rn.2649	Plac8	placenta-specific 8	Mm.34609	20.2696	3.32e-06	0.000189	9.42848	2.63e-05	0.000307	3.57127	3.32e-06	0.000189
D10706cds#2_s_at	Rn.266	Oaz1	ornithine decarboxylase antizyme 1	Mm.398119	1.09426	0.668296	0.443354	-3.6562	9.59e-06	0.00018	-1.11707	0.668296	0.443354
rc_AI009801_at	Rn.2661	Mif	macrophage migration inhibitory factor	Mm.2326	-1.36261	0.0565016	0.097004	-2.01232	0.000428	0.001644	-1.34501	0.0565016	0.097004
rc_AA859325_at	Rn.2677	Lsmd1	LSM domain containing 1	Mm.45683	1.11712	0.473697	0.367835	-2.00613	0.000177	0.000943	-1.40195	0.473697	0.367835
rc_AA859350_at	Rn.2694	Mcam	melanoma cell adhesion molecule	Mm.275003	-1.07713	0.670581	0.444137	-2.04093	0.00058	0.001971	-2.02386	0.670581	0.444137
rc_AI232477_s_at	Rn.2695	Gng5 /// LOC100360499	guanine nucleotide binding protein (G protein), gamma 5		1.81096	0.0289084	0.061813	2.65714	0.000923	0.00268	1.31406	0.0289084	0.061813
rc_AI235129_at	Rn.26957	Trak2	trafficking protein, kinesin binding 2	Mm.222887	-2.04594	0.0178388	0.044263	-3.82985	9.82e-05	0.000658	-1.65138	0.0178388	0.044263
U59809_s_at	Rn.270	Igf2r	insulin-like growth factor 2 receptor	Mm.26553	2.8195	9.22e-05	0.00131	1.34	0.110003	0.077576	1.36756	9.22e-05	0.00131
U73030_at	Rn.271	Pttg1	pituitary tumor-transforming 1	Mm.6856	2.1681	0.00035	0.003053	1.1889	0.111489	0.078318	1.17407	0.00035	0.003053
X62952_at	Rn.2710	Vim	vimentin	Mm.268000	2.55778	0.00176603	0.008976	1.81527	0.0126759	0.016199	1.01357	0.00176603	0.008976
rc_AI229508_at	Rn.2715	Mcm2	minichromosome maintenance complex component 2	Mm.16711	2.09735	9.87e-05	0.001373	1.39033	0.00616201	0.009745	-1.06837	9.87e-05	0.001373
AJ005984_at	Rn.27154	Ensa	endosulfine alpha	Mm.241365	-1.32451	0.0177316	0.044051	-2.01807	6.85e-05	0.00053	-1.25124	0.0177316	0.044051
rc_AI030028_at	Rn.2721	---	---		1.66224	0.461888	0.362484	6.00065	0.00484729	0.008233	1.32852	0.461888	0.362484
rc_AI102495_at	Rn.2738	Pnp	nucleoside phosphorylase	Mm.17932	3.41287	5.53e-05	0.000961	1.13206	0.229094	0.133693	1.4751	5.53e-05	0.000961
rc_AA848487_s_at	Rn.2742	Psme1	proteasome (prosome, macropain) activator subunit 1	Mm.830	6.18765	2.83e-05	0.000663	1.58374	0.0348839	0.033479	2.59494	2.83e-05	0.000663
rc_AA859982_at	Rn.2744	Dhx36	DEAH (Asp-Glu-Ala-His) box polypeptide 36	Mm.224233	1.33617	0.581446	0.411322	3.84539	0.000738	0.002317	-1.63223	0.581446	0.411322
X78167_at	Rn.27505	Rpl15	ribosomal protein L15		2.32458	0.000154	0.001821	1.17612	0.196891	0.119481	1.87367	0.000154	0.001821
rc_AI232332_at	Rn.2757	Nipa2	non imprinted in Prader-Willi/Angelman syndrome 2 homolog (human)	Mm.333893	2.32389	5.14e-05	0.000923	1.12745	0.201606	0.121644	1.04955	5.14e-05	0.000923
rc_AI102849_at	Rn.27575	Gtf2i	general transcription factor II I	Mm.261570	-1.54386	0.00988494	0.029293	-2.37615	4.3e-05	0.000404	-1.35053	0.00988494	0.029293
rc_AI237654_at	Rn.2758	Txnip	thioredoxin interacting protein	Mm.410189	1.51293	0.0115241	0.032627	-2.03168	3.07e-05	0.000333	1.17543	0.0115241	0.032627
rc_AI045180_at	Rn.27612	RGD1310444	LOC363015		-2.26869	0.00792764	0.025161	-4.14083	1.37e-06	7.5e-05	-1.48583	0.00792764	0.025161
rc_AI010104_at	Rn.2762	Msn	---	Mm.138876	4.37698	8.34e-05	0.001229	1.48269	0.0263185	0.027439	-1.04787	8.34e-05	0.001229
rc_AI232700_at	Rn.27698	Nacc2	---	Mm.131074	-2.18071	4.95e-05	0.000906	-1.31919	0.0219328	0.023997	-2.1496	4.95e-05	0.000906
rc_AI178573_s_at	Rn.2783	Lrrc59	leucine rich repeat containing 59	Mm.172720	1.75841	0.111254	0.152195	-3.27534	1.54e-05	0.000228	-2.06818	0.111254	0.152195
rc_AA957765_at	Rn.2789	Slc31a1	solute carrier family 31 (copper transporters), member 1	Mm.248637	2.6285	2.2e-05	0.00057	-1.00601	0.946473	0.364184	1.25624	2.2e-05	0.00057
M60921_g_at	Rn.27923	Btg2	BTG family, member 2	Mm.392646	2.8133	5.47e-06	0.000252	1.22414	0.0568436	0.047774	1.28827	5.47e-06	0.000252
rc_AI639285_at	Rn.28077	B3galt5	UDP-Gal:betaGlcNAc beta 1,3-galactosyltransferase, polypeptide 5	Mm.154783	-2.44026	0.000325	0.002895	1.26903	0.0651063	0.052885	-1.18399	0.000325	0.002895
AJ006064_at	Rn.2819	Coro1b	coronin, actin-binding protein, 1B	Mm.276859	2.05824	0.00116405	0.006767	-1.55048	0.00464417	0.007985	1.29815	0.00116405	0.006767
M58364_at	Rn.28195	Gch1	GTP cyclohydrolase 1	Mm.10651	4.67896	2.96e-06	0.000179	3.1205	2.64e-05	0.000307	2.36084	2.96e-06	0.000179
rc_AI171788_at	Rn.28251	Rnf149	ring finger protein 149	Mm.28614	3.5653	1.38e-06	0.000117	1.86141	0.000131	0.000777	1.24997	1.38e-06	0.000117
AA944073_at	Rn.2833	Rpl41	ribosomal protein L41		2.11553	6.09e-05	0.00102	1.92124	1.41e-05	0.000217	1.75204	6.09e-05	0.00102
rc_AA945601_g_at	Rn.28371	Nadk	NAD kinase		2.1741	0.000387	0.00326	1.20538	0.0578846	0.04846	1.29269	0.000387	0.00326
M89945mRNA_g_at	Rn.2848	Fdps	farnesyl diphosphate synthase (farnesyl pyrophosphate synthetase, dimethylallyltranstransferase, geranyltranstransferase)	Mm.39472	-1.7986	0.00461272	0.01736	-4.6045	2.4e-06	9.6e-05	-2.91695	0.00461272	0.01736
rc_AA996856_f_at	Rn.2851	Fblim1	filamin binding LIM protein 1	Mm.478014	3.8729	4.58e-07	6.3e-05	1.6722	0.00042	0.001621	1.99431	4.58e-07	6.3e-05
rc_AA851273_g_at	Rn.28532	Rarres2	retinoic acid receptor responder (tazarotene induced) 2	Mm.28231	2.35489	0.000155	0.00183	1.01228	0.928041	0.359414	1.19941	0.000155	0.00183
rc_AI171469_at	Rn.28553	---	---		1.2829	0.558395	0.402527	2.6542	0.00524377	0.008702	-1.88917	0.558395	0.402527
rc_AI010476_at	Rn.2863	Rac2	ras-related C3 botulinum toxin substrate 2 (rho family, small GTP binding protein Rac2)	Mm.1972	10.7493	4.31e-05	0.000836	5.92946	0.000144	0.000825	3.29959	4.31e-05	0.000836
rc_AI101375_at	Rn.2864	Ptov1	prostate tumor overexpressed 1	Mm.42855	-1.51519	0.0416096	0.078924	-2.20801	5.78e-05	0.000486	-1.78409	0.0416096	0.078924
rc_AI044508_s_at	Rn.2865	Nsg1	neuron specific gene family member 1	Mm.7414	-2.42543	1.54e-05	0.000462	-1.75607	9.15e-05	0.00063	-1.63015	1.54e-05	0.000462
rc_AI044390_s_at	Rn.2874	Hmgb2	High mobility group box 2	Mm.279998	2.78169	0.0160138	0.040909	3.11324	0.000899	0.002629	-1.18957	0.0160138	0.040909
rc_AI171799_at	Rn.2881	Epdr1	ependymin related protein 1 (zebrafish)	Mm.275054	-1.91611	0.000447	0.003541	-1.15292	0.190597	0.116621	-2.07213	0.000447	0.003541
X86789_at	Rn.2883	Sncg	synuclein, gamma (breast cancer-specific protein 1)	Mm.282800	-3.25684	0.00037	0.003167	-2.04139	7.59e-05	0.000561	-1.47555	0.00037	0.003167
U06230_s_at	Rn.2888	Pros1	protein S (alpha)	Mm.127156	2.2917	0.00222907	0.010497	2.94516	3.09e-06	0.000106	2.1704	0.00222907	0.010497
U50194_at	Rn.28991	Tpp2	tripeptidyl peptidase II	Mm.401675	1.11909	0.695157	0.452392	2.38394	0.000585	0.001983	-1.22342	0.695157	0.452392
rc_AA875414_at	Rn.2912	---	Cadherin, EGF LAG seven-pass G-type receptor 2 (flamingo homolog, Drosophila)	Mm.39728	-2.67484	0.000113	0.001496	-1.13718	0.247377	0.141472	-1.45263	0.000113	0.001496
rc_AI103616_at	Rn.29157	Rac1	ras-related C3 botulinum toxin substrate 1	Mm.292510	1.36798	0.143568	0.178366	-2.61447	3.84e-05	0.00038	-1.31181	0.143568	0.178366
U68544_at	Rn.2923	Ppif	peptidylprolyl isomerase F	Mm.41656	1.04459	0.802874	0.487357	2.06008	0.000371	0.0015	-1.11967	0.802874	0.487357
M24067_at	Rn.29367	Serpine1	serine (or cysteine) peptidase inhibitor, clade E, member 1	Mm.250422	9.07581	1.44e-06	0.000118	1.01521	0.879207	0.347171	1.28152	1.44e-06	0.000118
rc_AI105266_at	Rn.2944	Prdx5	peroxiredoxin 5	Mm.279782	3.70153	0.000454	0.003579	-1.29001	0.0268169	0.027784	-1.1265	0.000454	0.003579
rc_AA875527_at	Rn.2948	---	---		-1.09087	0.77301	0.47833	2.21001	0.00576391	0.0093	-1.40457	0.77301	0.47833
Z78279_at	Rn.2953	Col1a1	collagen, type I, alpha 1	Mm.277735	-1.06983	0.800318	0.486576	-1.84275	0.0058418	0.009391	-2.02131	0.800318	0.486576
M33648_g_at	Rn.29594	Hmgcs2	3-hydroxy-3-methylglutaryl-Coenzyme A synthase 2 (mitochondrial)	Mm.289131	1.38545	0.3514	0.309294	2.44232	0.00313211	0.006115	1.26651	0.3514	0.309294
rc_AI176916_at	Rn.2969	Pmm1	phosphomannomutase 1	Mm.18939	-1.28041	0.0741298	0.116637	-2.58439	2.91e-05	0.000324	-1.49802	0.0741298	0.116637
rc_AI009805_at	Rn.29724	Elovl1	elongation of very long chain fatty acids (FEN1/Elo2, SUR4/Elo3, yeast)-like 1	Mm.282096	-1.40061	0.0735215	0.116027	-2.55323	2.32e-05	0.000292	-1.21059	0.0735215	0.116027
E05646cds_s_at	Rn.29745	Pebp1	phosphatidylethanolamine binding protein 1	Mm.195898	-1.68835	0.0162225	0.041242	-2.24078	0.00114953	0.003102	1.23385	0.0162225	0.041242
rc_AI169631_s_at	Rn.29754	Phb	prohibitin		-1.13475	0.494023	0.376424	-2.37097	0.000288	0.001287	-1.12856	0.494023	0.376424
L27075_g_at	Rn.29771	Acly	ATP citrate lyase	Mm.282039	-1.57191	0.0965784	0.138846	-3.24159	7.85e-06	0.000161	-1.50725	0.0965784	0.138846
rc_AA944316_at	Rn.29777	Txn1	thioredoxin 1	Mm.260618	3.3736	0.000161	0.001867	-1.06385	0.713932	0.302209	-1.31818	0.000161	0.001867
rc_AI171734_s_at	Rn.29782	Fh	fumarate hydratase 1	Mm.41502	1.05502	0.747433	0.469733	-2.48016	0.000202	0.001028	-1.10593	0.747433	0.469733
rc_AI102739_at	Rn.2989	Hopx	HOP homeobox	Mm.181852	3.9771	6.6e-06	0.000282	-1.03323	0.661006	0.286516	1.27724	6.6e-06	0.000282
rc_AA800199_at	Rn.2990	Prr13	proline rich 13	Mm.393955	2.85595	2.82e-05	0.000663	1.57312	0.00190576	0.004382	1.61286	2.82e-05	0.000663
rc_AI175566_at	Rn.29901	Dynlt1	dynein light chain Tctex-type 1	Mm.458208	2.16005	0.000878	0.00554	2.46905	0.000116	0.000723	1.28309	0.000878	0.00554
rc_AI172107_at	Rn.29909	Psmd2	proteasome (prosome, macropain) 26S subunit, non-ATPase, 2	Mm.243234	1.09834	0.52763	0.38995	-2.72626	1.16e-05	0.000199	-1.61166	0.52763	0.38995
M74494_g_at	Rn.2992	Atp1a1	ATPase, Na+/K+ transporting, alpha 1 polypeptide	Mm.280103	-1.36825	0.207116	0.224258	-6.3672	3.96e-09	1.7e-05	-2.62066	0.207116	0.224258
rc_AA891753_at	Rn.30	LOC684996	Similar to chromosome 7 open reading frame 11	Mm.291109	-1.35563	0.235972	0.243124	2.22444	0.00635828	0.009942	-1.02327	0.235972	0.243124
rc_AA926149_g_at	Rn.3001	Cat	catalase	Mm.4215	-1.30395	0.622273	0.425818	2.3312	0.051553	0.044492	-1.3303	0.622273	0.425818
AF022081_at	Rn.30015	Rnf4	ring finger protein 4		1.00534	0.975875	0.535166	-2.21536	0.000121	0.000741	-1.16928	0.975875	0.535166
AF033355_at	Rn.30025	Pip4k2b	phosphatidylinositol-5-phosphate 4-kinase, type II, beta	Mm.39700	-1.2857	0.170733	0.199002	-2.55146	0.000207	0.001046	-1.40793	0.170733	0.199002
AF076619_at	Rn.30028	Grb14	growth factor receptor bound protein 14	Mm.214554	-2.73984	0.000125	0.001606	-1.60172	0.000129	0.000771	-1.89923	0.000125	0.001606
rc_AI232874_at	Rn.3005	Susd3	sushi domain containing 3	Mm.34308	2.00565	0.000234	0.002333	1.03171	0.690102	0.295215	1.45269	0.000234	0.002333
AF084205_at	Rn.30050	Taok1	TAO kinase 1	Mm.340436	-1.45812	0.0896289	0.132077	-2.22138	0.00136938	0.003498	-1.12067	0.0896289	0.132077
AB019393_at	Rn.30051	Myoc	myocilin	Mm.10694	-2.69719	0.0241359	0.054494	-7.04602	0.000318	0.001361	-11.0782	0.0241359	0.054494
AB016160_g_at	Rn.30059	Gabbr1	gamma-aminobutyric acid (GABA) B receptor 1	Mm.32191	-3.075	6.11e-05	0.001023	-3.68534	9.44e-06	0.000179	-1.67869	6.11e-05	0.001023
AJ007291_at	Rn.30105	Park7	Parkinson disease (autosomal recessive, early onset) 7	Mm.277349	-1.48503	0.020157	0.048019	-2.25345	0.000863	0.002557	1.01886	0.020157	0.048019
X06890cds_at	Rn.3016	Rab4a	RAB4A, member RAS oncogene family	Mm.9221	-3.01313	0.00831296	0.025985	-4.15963	1.28e-07	2.9e-05	-2.26451	0.00831296	0.025985
rc_AI228798_at	Rn.30285	Sez6l2	seizure related 6 homolog (mouse)-like 2	Mm.283926	-2.11928	2.5e-05	0.000617	-1.25184	0.0667245	0.053817	-1.98879	2.5e-05	0.000617
rc_AA893199_at	Rn.30327	Naa20	N-acetyltransferase 5	Mm.151168	1.48339	0.0308134	0.064542	2.00549	0.00044	0.001675	1.02282	0.0308134	0.064542
rc_AI177264_at	Rn.3037	Uxs1	UDP-glucuronate decarboxylase 1	Mm.387202	1.78133	0.154992	0.187177	2.75847	0.00139586	0.003542	-1.43875	0.154992	0.187177
AA799366_at	Rn.3040	Sdhd	succinate dehydrogenase complex, subunit D, integral membrane protein	Mm.10406	-1.01993	0.921504	0.52021	-2.88961	5.31e-05	0.000459	-1.35574	0.921504	0.52021
rc_AA894092_at	Rn.30516	Postn	periostin, osteoblast specific factor	Mm.236067	3.65473	5.15e-06	0.000247	1.44728	0.0054575	0.008952	1.55681	5.15e-06	0.000247
rc_AI235600_at	Rn.3052	---	---		2.48313	0.000461	0.003616	1.07864	0.623096	0.274794	-1.4317	0.000461	0.003616
rc_AA866321_at	Rn.3062	---	---		2.30228	0.00151786	0.008116	2.68346	2.91e-05	0.000324	1.59382	0.00151786	0.008116
U12402_at	Rn.3065	Arl1	ADP-ribosylation factor-like 1	Mm.291247	1.02505	0.86421	0.504788	-2.23556	3.97e-06	0.000117	-1.61902	0.86421	0.504788
U70825_at	Rn.3066	Oplah	5-oxoprolinase (ATP-hydrolysing)	Mm.322738	1.40305	0.0222502	0.051429	1.29661	0.0300322	0.030158	2.82954	0.0222502	0.051429
U27562_at	Rn.3091	Sparcl1	SPARC-like 1 (hevin)	Mm.29027	-2.9529	6e-05	0.001013	1.17242	0.0576811	0.048323	-1.10755	6e-05	0.001013
rc_AI177360_at	Rn.3093	---	---		-2.07846	4.88e-05	0.000901	-1.27431	0.022882	0.024736	-1.91947	4.88e-05	0.000901
rc_AA997146_at	Rn.3095	Drg2	developmentally regulated GTP binding protein 2	Mm.41803	-1.1636	0.25659	0.255443	-2.15819	1.19e-05	0.0002	-1.28351	0.25659	0.255443
rc_AI236386_f_at	Rn.30992	Swi5	similar to RIKEN cDNA 2900010J23	Mm.27344	2.08	0.0169376	0.042515	1.76087	0.013462	0.016878	-1.35143	0.0169376	0.042515
L10326_at	Rn.31	Gnas	GNAS complex locus		-2.10729	0.00151395	0.008104	1.23421	0.0513313	0.044357	-1.50122	0.00151395	0.008104
rc_AI103150_at	Rn.3102	Ube2c	ubiquitin-conjugating enzyme E2C	Mm.89830	2.45786	0.000172	0.001945	1.18964	0.0670079	0.053976	1.08298	0.000172	0.001945
rc_AA901181_at	Rn.3111	Pdzrn3	PDZ domain containing RING finger 3	Mm.321654	1.16449	0.39885	0.333271	2.11866	0.000792	0.002419	-1.00808	0.39885	0.333271
X80130cds_f_at	Rn.3114	Acta2 /// Actc1	actin, alpha, cardiac muscle 1		1.7621	0.00178432	0.00904	-2.22628	0.00172538	0.004101	-1.03227	0.00178432	0.00904
rc_AA800808_at	Rn.31142	Bid	BH3 interacting domain death agonist	Mm.235081	2.91309	0.00025	0.002443	2.01325	0.00194368	0.004436	1.19881	0.00025	0.002443
rc_AI228253_at	Rn.3117	Mmp24	---		-1.34599	0.0272418	0.059328	-2.25621	2.57e-05	0.000304	-1.46869	0.0272418	0.059328
rc_AI232374_at	Rn.3129	H1f0	H1 histone family, member 0	Mm.24350	1.02143	0.82175	0.492534	-4.07093	0.00969022	0.013399	-1.27765	0.82175	0.492534
rc_AI043862_at	Rn.3130	Cxcl14	Chemokine (C-X-C motif) ligand 14	Mm.30211	1.3252	0.143111	0.178077	2.32877	5.8e-05	0.000486	1.37751	0.143111	0.178077
rc_AA799452_at	Rn.3136	Taldo1	transaldolase 1	Mm.29182	2.47302	0.000199	0.002129	-1.2394	0.0962304	0.070354	1.10235	0.000199	0.002129
rc_AI638971_g_at	Rn.31429	Ocln	occludin	Mm.4807	1.26297	0.355704	0.31132	2.43901	0.00178787	0.004193	1.66175	0.355704	0.31132
rc_AI103960_at	Rn.3159	Ndufv1	NADH dehydrogenase (ubiquinone) flavoprotein 1	Mm.29842	-1.24279	0.142373	0.177593	-2.2305	4.38e-05	0.000409	-1.45548	0.142373	0.177593
J02722cds_at	Rn.3160	Hmox1	heme oxygenase (decycling) 1	Mm.276389	13.4848	4.23e-06	0.000219	1.67034	0.00129564	0.003371	3.16877	4.23e-06	0.000219
X89968_at	Rn.31745	Napa	N-ethylmaleimide-sensitive factor attachment protein, alpha	Mm.104540	-1.3029	0.0281607	0.060706	-2.1491	3.72e-05	0.000372	-1.37132	0.0281607	0.060706
rc_AA997731_at	Rn.3175	Srsf6	Splicing factor, arginine/serine-rich 6	Mm.24042	-1.09001	0.753591	0.471875	-2.55635	8.37e-07	6.4e-05	-1.27373	0.753591	0.471875
rc_AA874924_at	Rn.3176	Ly86	lymphocyte antigen 86	Mm.2639	5.93456	5.04e-05	0.000917	8.03513	1.23e-06	7.3e-05	4.25537	5.04e-05	0.000917
L16532_at	Rn.31762	Cnp	2',3'-cyclic nucleotide 3' phosphodiesterase	Mm.15711	-3.04234	2.01e-05	0.000537	-1.5363	0.00376562	0.006925	-1.16174	2.01e-05	0.000537
rc_AI014091_at	Rn.31765	Cited2	Cbp/p300-interacting transactivator, with Glu/Asp-rich carboxy-terminal domain, 2	Mm.272321	2.46589	2.56e-05	0.000623	3.94589	3.06e-07	4.7e-05	1.66214	2.56e-05	0.000623
rc_AA799489_g_at	Rn.31796	Acox1	acyl-Coenzyme A oxidase 1, palmitoyl	Mm.356689	-1.19898	0.162566	0.192667	-2.54502	2.17e-05	0.000282	-1.35494	0.162566	0.192667
[truncated: 959 more rows]
