# Supplementary material for: Transcriptomic Meta-Analysis of Multiple Sclerosis and Its Experimental Models
Source: PLoS One. 2014 Jan 27;9(1):e86643. doi: 10.1371/journal.pone.0086643 (PMC3903571; doi:10.1371/journal.pone.0086643)
Supplement: Table S5 — List of differentially expressed genes in proteolipid protein-induced experimental autoimmune encephalomyelitis obtained by re-analysis of raw data from the study E-GEOD-44989. (XLSX) [file pone.0086643.s005.xlsx]

## Sheet: Sheet1
ProbeSetID (Mus musculus)	UniGeneID (Mus musculus)	Gene Symbol (mus musculus)	GeneTitle (Mus musculus)	diseased vs controle
				Fold change	p-value	q-value
102362_i_at	Mm.1167	Junb	Jun-B oncogene	2.62585	1.2e-05	0.000199
92793_at	Mm.1258	Tnfrsf1a	tumor necrosis factor receptor superfamily, member 1a	2.30447	0	4e-06
92802_s_at	Mm.1268	Plp1	proteolipid protein (myelin) 1	-2.24124	0.014405	0.04241
102742_g_at	Mm.1287	Mapt	microtubule-associated protein tau	-2.33733	0.000617	0.004549
94194_s_at	Mm.12956	Hcn2	hyperpolarization-activated, cyclic nucleotide-gated K+ 2	-2.07725	0.001408	0.008442
161689_f_at	Mm.1349	Il1r2	interleukin 1 receptor, type II	9.76659	0	0
161666_f_at	Mm.1360	Gadd45b	growth arrest and DNA-damage-inducible 45 beta	2.03728	0.00542	0.022001
161968_f_at	Mm.14302	Ccr5	chemokine (C-C motif) receptor 5	5.82732	0	1.1e-05
102731_g_at	Mm.14437	H2-M3	histocompatibility 2, M region locus 3	3.58505	2e-06	4.2e-05
92877_at	Mm.14455	Tgfbi	transforming growth factor, beta induced	17.8277	0	0
102831_s_at	Mm.1452	Cd86	CD86 antigen	2.54406	0	3e-06
103035_at	Mm.14814	Tap1	transporter 1, ATP-binding cassette, sub-family B (MDR/TAP)	17.784	0	0
102879_s_at	Mm.150	Fcgr1	Fc receptor, IgG, high affinity I	4.70437	0	0
102884_at	Mm.15105	Inpp5d	inositol polyphosphate-5-phosphatase D	2.19304	3e-06	6.1e-05
94278_at	Mm.153911	Lcp1	lymphocyte cytosolic protein 1	3.26823	0	6e-06
100154_at	Mm.154457	Tapbp	TAP binding protein	3.90433	3e-05	0.000433
93066_at	Mm.1568	Grn	granulin	4.98449	0	6e-06
103016_s_at	Mm.15819	Cd68	CD68 antigen	6.30109	1.5e-05	0.000248
102921_s_at	Mm.1626	Fas	Fas (TNF receptor superfamily member 6)	3.06766	2e-06	4.1e-05
162171_f_at	Mm.16340	Fgfr2	fibroblast growth factor receptor 2	-2.35101	1.1e-05	0.000194
93092_at	Mm.16373	H2-DMa	histocompatibility 2, class II, locus DMa	4.49301	2e-06	4.1e-05
101554_at	Mm.170515	Nfkbia	nuclear factor of kappa light polypeptide gene enhancer in B-cells inhibitor, alpha	2.66778	2e-06	5.3e-05
161177_f_at	Mm.172	Lox	lysyl oxidase	2.27414	0.000452	0.003699
93305_f_at	Mm.1838	Vamp8	vesicle-associated membrane protein 8	2.01534	9.3e-05	0.001088
93896_at	Mm.184021	Ptprd	protein tyrosine phosphatase, receptor type, D	-2.21596	4e-06	8.7e-05
160106_at	Mm.18626	Capg	capping protein (actin filament), gelsolin-like	5.17927	0	9e-06
103210_at	Mm.1940	Csf2rb2	colony stimulating factor 2 receptor, beta 2, low-affinity (granulocyte-macrophage)	6.84948	0	0
102161_f_at	Mm.195061	EG547347 /// H2-D1 /// H2-K1 /// H2-K2 /// H2-L /// H2-T22 /// H2-T23 /// LOC547349 /// LOC676708	predicted gene, EG547347 /// histocompatibility 2, D region locus 1 /// histocompatibility 2, K1, K region /// histocompatibility 2, K region locus 2 /// histocompatibility 2, D region /// histocompatibility 2, T region locus 22 /// histocompatibility 2, T region locus 23 /// similar to MHC class I antigen precursor /// h-2 class I histocompatibility antigen, L-D alpha chain-like	7.50144	0.000257	0.002371
102114_f_at	Mm.196189	Angptl4	angiopoietin-like 4	3.74329	0.000122	0.001349
103465_f_at	Mm.200941	Saa2	serum amyloid A 2	12.4368	0	1e-06
103299_at	Mm.203915	Pld4	phospholipase D family, member 4	3.49606	0	1.3e-05
103254_at	Mm.20488	Trafd1	TRAF type zinc finger domain containing 1	2.71505	2e-06	4.3e-05
95339_r_at	Mm.2055	Mmp12	matrix metallopeptidase 12	8.21924	8e-06	0.000139
100561_at	Mm.207619	Iqgap1	IQ motif containing GTPase activating protein 1	3.12153	1e-06	3.2e-05
93593_f_at	Mm.20829	Emp3	epithelial membrane protein 3	3.95859	0	2e-06
95349_g_at	Mm.21013	Cxcl1	chemokine (C-X-C motif) ligand 1	15.1596	0	4e-06
99979_at	Mm.214016	Cyp1b1	cytochrome P450, family 1, subfamily b, polypeptide 1	3.82795	1.7e-05	0.000277
162475_f_at	Mm.21855	Pglyrp1	peptidoglycan recognition protein 1	3.00134	1.4e-05	0.000223
94774_at	Mm.218770	Ifi202b	interferon activated gene 202B	21.2165	0	0
103499_at	Mm.22339	Vwf	Von Willebrand factor homolog	4.15232	3e-06	5.7e-05
104333_at	Mm.22506	D17H6S56E-5	DNA segment, Chr 17, human D6S56E 5	5.74359	1e-06	3.4e-05
103507_at	Mm.2254	Emr1	EGF-like module containing, mucin-like, hormone receptor-like sequence 1	3.89889	5e-06	0.000103
104354_at	Mm.22574	Csf1r	colony stimulating factor 1 receptor	3.03481	3e-06	6.4e-05
162181_f_at	Mm.22673	Fcer1g	Fc receptor, IgE, high affinity I, gamma polypeptide	6.81147	0	7e-06
103793_at	Mm.228797	Mvp	major vault protein	2.00618	0.011129	0.035531
104531_at	Mm.2314	Prkcd	protein kinase C, delta	2.7224	0	2e-06
102021_at	Mm.233802	Il4ra	interleukin 4 receptor, alpha	2.52814	4e-06	8.3e-05
161914_s_at	Mm.234003	Lsp1	lymphocyte specific 1	4.12724	0	1.3e-05
94792_at	Mm.239291	Msr1	macrophage scavenger receptor 1	4.39291	1e-06	3.4e-05
98045_s_at	Mm.240830	Dab2	disabled homolog 2 (Drosophila)	4.97227	1e-06	2e-05
98988_at	Mm.247272	Nfkbiz	nuclear factor of kappa light polypeptide gene enhancer in B-cells inhibitor, zeta	5.09313	6e-06	0.000105
96511_s_at	Mm.248172	Vav1	vav 1 oncogene	2.97873	0.000196	0.001947
93038_f_at	Mm.248360	Anxa1	annexin A1	15.2626	0	1e-06
104761_at	Mm.24842	Antxr2	anthrax toxin receptor 2	2.11972	1e-06	1.9e-05
103080_at	Mm.248478	Samhd1	SAM domain and HD domain, 1	5.69142	0	9e-06
101877_at	Mm.248637	Slc31a1	solute carrier family 31, member 1	2.5601	4e-06	9.2e-05
94375_at	Mm.255848	Hk2	hexokinase 2	3.56937	1e-06	3.2e-05
96020_at	Mm.2570	C1qb	complement component 1, q subcomponent, beta polypeptide	6.79696	1e-05	0.000169
96033_at	Mm.2580	Sdc1	syndecan 1	2.42736	3e-06	5.7e-05
160273_at	Mm.259321	Zfp36l2	zinc finger protein 36, C3H type-like 2	2.63254	1e-05	0.00017
92531_at	Mm.26017	Sec62	SEC62 homolog (S. cerevisiae)	-2.13039	0.000199	0.001975
96764_at	Mm.261140	Iigp1	interferon inducible GTPase 1	57.1112	0	0
103708_at	Mm.262037	Eif1a	eukaryotic translation initiation factor 1A	2.19592	0.000408	0.003422
103977_at	Mm.262589	F10	coagulation factor X	5.6453	0.000502	0.003953
94441_at	Mm.26584	Gpsm3	G-protein signalling modulator 3 (AGS3-like, C. elegans)	3.2021	1e-06	3.1e-05
95940_f_at	Mm.266485	Fam105a	family with sequence similarity 105, member A	2.23481	0.006572	0.025133
104155_f_at	Mm.2706	Atf3	activating transcription factor 3	3.87478	0	1e-06
98603_s_at	Mm.270975	Rangap1	RAN GTPase activating protein 1	-2.18008	0.012001	0.037347
97013_f_at	Mm.271671	Cyba	cytochrome b-245, alpha polypeptide	8.6374	1e-06	3.4e-05
93198_at	Mm.271701	Csf3r	colony stimulating factor 3 receptor (granulocyte)	3.03227	0	1.4e-05
161819_f_at	Mm.271868	Laptm5	lysosomal-associated protein transmembrane 5	3.97095	3e-06	7.2e-05
104257_g_at	Mm.273905	Cytip	cytohesin 1 interacting protein	8.4474	0	2e-06
94354_at	Mm.277376	Abca1	ATP-binding cassette, sub-family A (ABC1), member 1	2.19322	0.004785	0.020082
94305_at	Mm.277735	Col1a1	collagen, type I, alpha 1	2.04508	0.003766	0.017112
92472_f_at	Mm.278689	Slfn2	schlafen 2	7.97938	0	0
96205_at	Mm.28638	Sh3bgr	SH3-binding domain glutamic acid-rich protein	-2.11056	4e-05	0.00056
96766_s_at	Mm.2901	Tyro3	TYRO3 protein tyrosine kinase 3	-2.17169	0.000521	0.004078
101848_g_at	Mm.290906	Sp100	nuclear antigen Sp100	2.19048	1.1e-05	0.000184
97949_at	Mm.292100	Fgl2	fibrinogen-like protein 2	8.54614	0	2e-06
95082_at	Mm.29254	Igfbp3	insulin-like growth factor binding protein 3	3.39227	8.7e-05	0.001032
102809_s_at	Mm.293753	Lck	lymphocyte protein tyrosine kinase	3.24544	0	7e-06
95648_at	Mm.29500	Mobkl1b	MOB1, Mps One Binder kinase activator-like 1B (yeast)	2.08748	8.1e-05	0.000974
98030_at	Mm.295578	Trim30a	tripartite motif-containing 30A	4.26307	0	0
96912_s_at	Mm.30144	Ctla2a /// Ctla2b	cytotoxic T lymphocyte-associated protein 2 alpha /// cytotoxic T lymphocyte-associated protein 2 beta	5.01201	0	1e-06
160511_at	Mm.303231	Cxcl12	chemokine (C-X-C motif) ligand 12	2.43861	8.4e-05	0.001003
92898_at	Mm.316000	Cyp7b1	cytochrome P450, family 7, subfamily b, polypeptide 1	2.36811	0.000226	0.002162
102678_at	Mm.321227	Trim21	tripartite motif-containing 21	2.38524	3e-06	5.9e-05
101019_at	Mm.322945	Ctsc	cathepsin C	16.102	0	0
104669_at	Mm.3233	Irf7	interferon regulatory factor 7	3.13293	1e-06	2.5e-05
97106_at	Mm.3275	Map3k8	mitogen-activated protein kinase kinase kinase 8	2.29131	1e-06	2.6e-05
93105_s_at	Mm.333026	Gm6273 /// LOC381765 /// LOC665506 /// Tcrb-J	predicted gene 6273 /// similar to T cell antigen receptor /// similar to T-cell receptor beta-2 chain C region /// T-cell receptor beta, joining region	2.82698	1e-06	2.6e-05
95415_f_at	Mm.333375	C1ra	complement component 1, r subcomponent A	11.2301	0	0
103335_at	Mm.341434	Lgals9	lectin, galactose binding, soluble 9	3.97621	0	1e-05
162206_f_at	Mm.3468	Socs3	suppressor of cytokine signaling 3	14.8696	0	1e-06
98473_at	Mm.3506	Arg2	arginase type II	5.90474	0	1e-06
100116_at	Mm.351273	2810417H13Rik	RIKEN cDNA 2810417H13 gene	2.5524	0.000115	0.001301
98498_at	Mm.35687	Casp7	caspase 7	2.18818	2e-06	5e-05
103087_at	Mm.368982	Sult1a1	sulfotransferase family 1A, phenol-preferring, member 1	2.48214	3e-06	6.1e-05
96771_at	Mm.373043	Erbb3	v-erb-b2 erythroblastic leukemia viral oncogene homolog 3 (avian)	-2.06733	7e-05	0.000866
97909_at	Mm.378957	Stmn1	stathmin 1	-2.3149	4.4e-05	0.000601
98629_f_at	Mm.3879	Hif1a	hypoxia inducible factor 1, alpha subunit	2.02054	0.000256	0.002367
101451_at	Mm.389800	Peg3	paternally expressed 3	-2.29713	0.001386	0.008336
103690_at	Mm.391375	Lat2	linker for activation of T cells family, member 2	2.28662	8e-06	0.000141
101048_at	Mm.391573	Ptprc	protein tyrosine phosphatase, receptor type, C	10.056	0	0
92356_at	Mm.395	Ptpn22	protein tyrosine phosphatase, non-receptor type 22 (lymphoid)	2.87079	0	8e-06
99071_at	Mm.3999	Mpeg1	macrophage expressed gene 1	11.6798	0	0
99457_at	Mm.4078	Mki67	antigen identified by monoclonal antibody Ki 67	4.11154	1.9e-05	0.000302
160547_s_at	Mm.410189	Txnip	thioredoxin interacting protein	3.8172	1e-06	1.8e-05
92422_at	Mm.4137	Chga	chromogranin A	-2.66058	0.002741	0.013626
99562_at	Mm.4219	Man2b1	mannosidase 2, alpha B1	3.34783	7e-06	0.000126
102707_f_at	Mm.422814	Serpina3c	serine (or cysteine) peptidase inhibitor, clade A, member 3C	10.2127	0	2e-06
103005_s_at	Mm.423621	Cd44	CD44 antigen	2.27009	0.000355	0.003067
102914_s_at	Mm.425593	Bcl2a1a /// Bcl2a1b /// Bcl2a1c /// Bcl2a1d /// Mthfs	B-cell leukemia/lymphoma 2 related protein A1a /// B-cell leukemia/lymphoma 2 related protein A1b /// B-cell leukemia/lymphoma 2 related protein A1c /// B-cell leukemia/lymphoma 2 related protein A1d /// 5, 10-methenyltetrahydrofolate synthetase	13.2279	0	0
97541_f_at	Mm.426002	H2-D1 /// H2-L	histocompatibility 2, D region locus 1 /// histocompatibility 2, D region	14.3844	0	5e-06
94993_f_at	Mm.439660	BC026782	cDNA sequence BC026782	2.54943	6.2e-05	0.000786
97540_f_at	Mm.439675	H2-D1	histocompatibility 2, D region locus 1	10.2947	0	3e-06
103033_at	Mm.439678	C4a /// C4b	complement component 4A (Rodgers blood group) /// complement component 4B (Childo blood group)	2.81281	1e-06	3.5e-05
98465_f_at	Mm.442561	Ifi204	interferon activated gene 204	22.3532	0	0
101653_f_at	Mm.442861	H2-D4	histocompatibility 2, D region locus 4	8.13965	0.003859	0.017424
92564_at	Mm.45039	Lrrfip1	leucine rich repeat (in FLII) interacting protein 1	2.90001	5e-06	9.2e-05
162362_f_at	Mm.454219	Tnc	tenascin C	3.16696	4.4e-05	0.000601
100611_at	Mm.45436	Lyz2	lysozyme 2	56.4887	0	0
92202_g_at	Mm.457803	Zbtb16	zinc finger and BTB domain containing 16	2.11614	1e-05	0.000168
161996_f_at	Mm.4598	Bcan	brevican	-2.55303	0.00019	0.00191
98034_at	Mm.460938	H2-DMb1	histocompatibility 2, class II, locus Mb1	10.1979	0	0
100030_at	Mm.4610	Upp1	uridine phosphorylase 1	2.46949	9.3e-05	0.001088
98773_s_at	Mm.4662	Irg1	immunoresponsive gene 1	19.172	0	5e-06
104533_at	Mm.478841	Pim1	proviral integration site 1	2.73866	0	7e-06
101590_at	Mm.486	Lamp2	lysosomal-associated membrane protein 2	2.3924	7e-06	0.000135
92943_at	Mm.4920	Gria1	glutamate receptor, ionotropic, AMPA1 (alpha 1)	-2.06481	0.001562	0.00913
100468_g_at	Mm.4925	Lyl1	lymphoblastomic leukemia 1	3.46525	4e-06	8.3e-05
103638_at	Mm.52297	Fnbp1	formin binding protein 1	-2.04497	0.000323	0.002848
100609_at	Mm.653	C2 /// Cfb	complement component 2 (within H-2S) /// complement factor B	15.3035	0	1e-06
92559_at	Mm.76649	Vcam1	vascular cell adhesion molecule 1	8.90896	0	2e-06
101487_f_at	Mm.788	Ly6e	lymphocyte antigen 6 complex, locus E	2.81901	0	4e-06
101464_at	Mm.8245	Timp1	tissue inhibitor of metalloproteinase 1	28.8579	0	0
101510_at	Mm.830	Psme1	proteasome (prosome, macropain) 28 subunit, alpha	3.96237	0	6e-06
AFFX-MurFAS_at	Mm.874	Il10	interleukin 10	3.07723	2e-06	5.1e-05
160564_at	Mm.9537	Lcn2	lipocalin 2	79.6674	0	0
92770_at	Mm.100144	S100a6	S100 calcium binding protein A6 (calcyclin)	2.73155	0.015935	0.045135
101502_at	Mm.101034	Tgif1	TGFB-induced factor homeobox 1	3.21882	0	8e-06
102025_at	Mm.10116	Cxcl13	chemokine (C-X-C motif) ligand 13	2.884	2e-06	5.1e-05
102218_at	Mm.1019	Il6	interleukin 6	4.69262	0.000438	0.003622
102053_at	Mm.10306	Plscr2	phospholipid scramblase 2	2.27167	7.1e-05	0.00088
102064_at	Mm.1051	Casp1	caspase 1	4.58683	0	1.3e-05
102401_at	Mm.105218	Irf1	interferon regulatory factor 1	21.0085	0	0
94122_at	Mm.10694	Myoc	myocilin	-9.97943	0	2e-06
102330_at	Mm.10747	Aif1	allograft inflammatory factor 1	2.88458	8.9e-05	0.001059
102255_at	Mm.10760	Osmr	oncostatin M receptor	3.95856	0	1.2e-05
102264_at	Mm.10948	Slfn1	schlafen 1	4.86142	0	2e-06
97950_at	Mm.11223	Xdh	xanthine dehydrogenase	4.80015	0	4e-06
102353_at	Mm.1137	Itgb2	integrin beta 2	8.33006	0	0
94331_at	Mm.121721	Stat6	signal transducer and activator of transcription 6	2.8663	1e-06	1.6e-05
92777_at	Mm.1231	Cyr61	cysteine rich protein 61	5.16642	4e-06	7.9e-05
104728_at	Mm.127156	Pros1	protein S (alpha)	2.34411	0.000171	0.001748
96041_at	Mm.128512	Rbm3	RNA binding motif protein 3	3.99613	1e-06	1.7e-05
102638_at	Mm.12965	Cst7	cystatin F (leukocystatin)	9.80369	0	0
102763_at	Mm.12966	Plin4	perilipin 4	3.09597	1e-06	2.3e-05
92833_at	Mm.13000	Hal	histidine ammonia lyase	7.6233	0	4e-06
102641_at	Mm.1302	Sfpi1	SFFV proviral integration 1	4.12027	0	4e-06
102644_at	Mm.1314	Mdfic	MyoD family inhibitor domain containing	4.3851	3e-06	7.5e-05
102663_at	Mm.1359	Plaur	plasminogen activator, urokinase receptor	4.11147	0	1e-06
103446_at	Mm.136224	Ifih1	interferon induced with helicase C domain 1	4.08189	0	1e-06
92849_at	Mm.137	Ccl6	chemokine (C-C motif) ligand 6	7.98809	1e-06	2.9e-05
92851_at	Mm.13787	Cp	ceruloplasmin	12.3614	0	0
160308_at	Mm.138876	Msn	moesin	3.36686	0	1e-06
92715_at	Mm.140210	Ubd	ubiquitin D	4.51494	2e-06	4.7e-05
160253_at	Mm.141021	Ifitm3	interferon induced transmembrane protein 3	7.4466	0	4e-06
160606_r_at	Mm.1421	Adamts1	a disintegrin-like and metallopeptidase (reprolysin type) with thrombospondin type 1 motif, 1	2.66879	0.000122	0.001349
102710_at	Mm.14255	Apbb1ip	amyloid beta (A4) precursor protein-binding, family B, member 1 interacting protein	3.01883	9e-06	0.000165
102712_at	Mm.14277	Saa3	serum amyloid A 3	104.263	0	0
160846_at	Mm.143818	Nek6	NIMA (never in mitosis gene a)-related expressed kinase 6	2.33492	1e-06	2.6e-05
101561_at	Mm.147226	Mt2	metallothionein 2	2.12176	0.000127	0.001392
93026_at	Mm.14796	Mgst1	microsomal glutathione S-transferase 1	2.48597	3.1e-05	0.000446
102877_at	Mm.14874	Gzmb	granzyme B	2.60148	0	2e-06
93097_at	Mm.154144	Arg1	arginase, liver	47.391	0	0
94755_at	Mm.15534	Il1a	interleukin 1 alpha	5.83136	0	1e-06
102905_at	Mm.1569	Casp4	caspase 4, apoptosis-related cysteine peptidase	5.12289	0	0
92633_at	Mm.156919	Ctsz	cathepsin Z	3.47144	0.000213	0.002065
160815_at	Mm.157591	Fermt3	fermitin family homolog 3 (Drosophila)	4.19293	0	3e-06
94004_at	Mm.157770	Cnn2	calponin 2	3.00646	0.000102	0.001169
102906_at	Mm.15793	Tgtp1 /// Tgtp2	T-cell specific GTPase 1 /// T-cell specific GTPase 2	66.7569	0	0
93077_s_at	Mm.1583	Ly6c1 /// Ly6c2	lymphocyte antigen 6 complex, locus C1 /// lymphocyte antigen 6 complex, locus C2	3.22359	1.2e-05	0.0002
103024_at	Mm.15969	Adam8	a disintegrin and metallopeptidase domain 8	3.22097	5e-06	9.2e-05
93088_at	Mm.163	B2m	beta-2 microglobulin	6.6009	0	1e-06
94769_at	Mm.16415	Mmp8	matrix metallopeptidase 8	10.766	0	0
95471_at	Mm.168789	Cdkn1c	cyclin-dependent kinase inhibitor 1C (P57)	-3.47661	4e-06	8.8e-05
102940_at	Mm.1715	Ltb	lymphotoxin B	2.38649	4e-06	8.4e-05
99158_at	Mm.172222	Ostf1	osteoclast stimulating factor 1	2.22354	0.000226	0.002162
103089_at	Mm.1738	Cd48	CD48 antigen	5.61429	0	0
160254_at	Mm.175661	Gm7676 /// Ifitm1	interferon induced transmembrane protein 1 pseudogene /// interferon induced transmembrane protein 1	4.88148	0	6e-06
99149_at	Mm.176695	Trim59	tripartite motif-containing 59	-2.67033	1e-06	3e-05
101753_s_at	Mm.177539	Lyz1 /// Lyz2	lysozyme 1 /// lysozyme 2	77.6058	0	3e-06
93290_at	Mm.17932	Pnp	purine-nucleoside phosphorylase	2.23945	8.1e-05	0.000974
102791_at	Mm.180191	Psmb8	proteasome (prosome, macropain) subunit, beta type 8 (large multifunctional peptidase 7)	24.7923	0	0
97426_at	Mm.182785	Emp1	epithelial membrane protein 1	3.46428	7.4e-05	0.000913
93323_at	Mm.18565	Plp2	proteolipid protein 2	2.26426	1e-06	3e-05
93328_at	Mm.18603	Hdc	histidine decarboxylase	2.08852	1.3e-05	0.000219
103389_at	Mm.18651	Aass	aminoadipate-semialdehyde synthase	2.30734	1e-06	2.4e-05
103394_at	Mm.1870	Fxyd5	FXYD domain-containing ion transport regulator 5	7.38035	0	1e-06
160108_at	Mm.18742	Nupr1	nuclear protein 1	4.12941	2.8e-05	0.000419
93351_at	Mm.18832	Hpgd	hydroxyprostaglandin dehydrogenase 15 (NAD)	3.60424	3.3e-05	0.00047
93497_at	Mm.19131	C3	complement component 3	2.78648	2.8e-05	0.000417
103503_at	Mm.192699	Plcg2	phospholipase C, gamma 2	2.02055	0	1.2e-05
93573_at	Mm.192991	Mt1	metallothionein 1	2.27372	0.000755	0.005307
93511_at	Mm.193	Itm2a	integral membrane protein 2A	-2.1293	1e-05	0.000171
92852_at	Mm.193099	Fn1	fibronectin 1	5.50138	0	3e-06
97384_at	Mm.194536	Gmfg	glia maturation factor, gamma	4.19197	0	2e-06
94881_at	Mm.195663	Cdkn1a	cyclin-dependent kinase inhibitor 1A (P21)	2.18551	0.000883	0.005957
95102_at	Mm.196533	Shisa5	shisa homolog 5 (Xenopus laevis)	2.71544	0	7e-06
103579_at	Mm.1972	Rac2	RAS-related C3 botulinum substrate 2	3.03455	0	1e-06
100300_at	Mm.200362	Cybb	cytochrome b-245, beta polypeptide	6.14714	1.7e-05	0.000267
103226_at	Mm.2019	Mrc1	mannose receptor, C type 1	2.68168	0.0032	0.015264
160645_at	Mm.2026	Birc3	baculoviral IAP repeat-containing 3	2.66803	1e-06	2.8e-05
94461_at	Mm.202727	Nampt	nicotinamide phosphoribosyltransferase	3.48197	3e-06	5.9e-05
103634_at	Mm.2032	Irf9	interferon regulatory factor 9	3.50704	0	1.3e-05
103231_at	Mm.20323	Rhoh	ras homolog gene family, member H	2.15293	5e-06	9.2e-05
103639_at	Mm.2036	Ifit2	interferon-induced protein with tetratricopeptide repeats 2	5.5198	1e-06	2.8e-05
160255_at	Mm.203866	Ahnak	AHNAK nucleoprotein (desmoyokin)	2.35525	0.000135	0.00145
103662_at	Mm.2068	Ncf4	neutrophil cytosolic factor 4	7.40034	0	0
103258_at	Mm.2074	Ly75	lymphocyte antigen 75	2.20564	0.000162	0.001677
99481_at	Mm.207432	Atp1a2	ATPase, Na+/K+ transporting, alpha 2 polypeptide	-3.1852	0.005718	0.02278
93592_at	Mm.2082	Apod	apolipoprotein D	2.74478	5.5e-05	0.000717
103262_at	Mm.20827	Hipk1	homeodomain interacting protein kinase 1	4.37945	0	1e-06
93775_at	Mm.2121	Ifi27l1	interferon, alpha-inducible protein 27 like 1	2.08722	0.004063	0.017962
103887_at	Mm.2128	S100a9	S100 calcium binding protein A9 (calgranulin B)	17.2179	0	1e-06
102430_at	Mm.213003	Myd88	myeloid differentiation primary response gene 88	2.76502	5e-06	9.2e-05
97945_at	Mm.213248	A130082M07Rik	RIKEN cDNA A130082M07 gene	2.24982	5.6e-05	0.000727
103444_at	Mm.21492	Dna2	DNA replication helicase 2 homolog (yeast)	2.27208	0.001348	0.008197
103448_at	Mm.21567	S100a8	S100 calcium binding protein A8 (calgranulin A)	25.0762	0	1e-06
104065_at	Mm.21596	Edem1	ER degradation enhancer, mannosidase alpha-like 1	3.61382	0	1e-06
93843_at	Mm.21623	Dhrs1	dehydrogenase/reductase (SDR family) member 1	2.0008	0.000417	0.003475
92291_f_at	Mm.220362	Cfhr1	complement factor H-related 1	2.65085	7.4e-05	0.000914
102012_at	Mm.221479	Skap2	src family associated phosphoprotein 2	2.10569	0.000653	0.004759
104276_at	Mm.22213	Glipr2	GLI pathogenesis-related 2	3.4899	0	1.1e-05
103486_at	Mm.222830	Il1b	interleukin 1 beta	7.29188	0	1e-05
94258_at	Mm.2241	Arhgdib	Rho, GDP dissociation inhibitor (GDI) beta	5.56808	0	0
94285_at	Mm.22564	H2-Eb1	histocompatibility 2, class II antigen E beta	23.1178	0	2e-06
94294_at	Mm.22592	Ccnb2	cyclin B2	2.99248	5.7e-05	0.000735
104376_at	Mm.22665	Hdac5	histone deacetylase 5	-2.02831	0.00378	0.017144
104477_at	Mm.226900	Fam46c	family with sequence similarity 46, member C	2.64088	8.7e-05	0.001032
160387_at	Mm.227281	Cd302	CD302 antigen	2.2397	0.000116	0.001304
94834_at	Mm.2277	Ctsh	cathepsin H	6.81084	0	1e-05
95373_at	Mm.22842	Cd2	CD2 antigen	2.06962	9e-06	0.00016
104696_at	Mm.230249	Ctse	cathepsin E	3.96014	1e-06	2.9e-05
160527_at	Mm.233470	Igfbp7	insulin-like growth factor binding protein 7	2.56933	1e-06	2.7e-05
94928_at	Mm.235328	Tnfrsf1b	tumor necrosis factor receptor superfamily, member 1b	4.27833	0	2e-06
92866_at	Mm.235338	H2-Aa	histocompatibility 2, class II antigen A, alpha	67.3708	0	3e-06
96153_at	Mm.236225	Ngp	neutrophilic granule protein	6.54493	1e-06	1.5e-05
93104_at	Mm.23811	Btg1	B-cell translocation gene 1, anti-proliferative	3.00068	1e-06	1.8e-05
100569_at	Mm.238343	Anxa2	annexin A2	2.15661	0.000464	0.003733
99334_at	Mm.240327	Ifng	interferon gamma	2.00383	0.00153	0.008998
104597_at	Mm.24038	Gbp2	guanylate binding protein 2	39.8861	0	0
104177_at	Mm.24045	Rsad2	radical S-adenosyl methionine domain containing 2	2.65159	6.3e-05	0.000803
103707_at	Mm.2408	C3ar1	complement component 3a receptor 1	3.36488	6e-06	0.000107
104606_at	Mm.24130	Cd52	CD52 antigen	9.08605	0	1.2e-05
103723_at	Mm.24208	Il13ra1	interleukin 13 receptor, alpha 1	2.44693	1e-05	0.000168
93866_s_at	Mm.243085	Mgp	matrix Gla protein	2.88561	0.000159	0.001659
104628_at	Mm.2433	Man2a1	mannosidase 2, alpha 1	3.27391	1e-06	1.5e-05
104712_at	Mm.2444	Myc	myelocytomatosis oncogene	2.06702	0.001787	0.010043
97473_at	Mm.245355	Tspan4	tetraspanin 4	2.17255	0.000101	0.001169
103759_at	Mm.246332	Bst1	bone marrow stromal cell antigen 1	3.45626	1e-06	1.7e-05
92786_at	Mm.247951	Efhd1	EF hand domain containing 1	-2.32898	1.9e-05	0.000294
96551_at	Mm.248327	Clec4e	C-type lectin domain family 4, member e	2.97264	2e-06	4.9e-05
101918_at	Mm.248380	Tgfb1	transforming growth factor, beta 1	2.00631	0.000755	0.005307
100475_at	Mm.248445	Trim25	tripartite motif-containing 25	2.18167	1.8e-05	0.00028
95706_at	Mm.248615	Lgals3	lectin, galactose binding, soluble 3	17.9858	0	0
98451_at	Mm.248776	Dnajb2	DnaJ (Hsp40) homolog, subfamily B, member 2	-2.25501	0.001587	0.009243
94330_at	Mm.24887	Npl	N-acetylneuraminate pyruvate lyase	4.73123	1e-06	2.5e-05
94147_at	Mm.250422	Serpine1	serine (or cysteine) peptidase inhibitor, clade E, member 1	3.86483	0.000122	0.001349
94238_at	Mm.250438	Prss23	protease, serine, 23	3.32906	0	1.2e-05
101144_at	Mm.253664	Il18r1	interleukin 18 receptor 1	3.50159	0	1e-06
100998_at	Mm.254067	H2-Ab1	histocompatibility 2, class II antigen A, beta 1	17.0076	6e-06	0.00011
160489_at	Mm.255332	Tnfaip2	tumor necrosis factor, alpha-induced protein 2	2.00194	1e-06	2.6e-05
94384_at	Mm.25613	Ier3	immediate early response 3	2.50693	0.000637	0.004653
103563_at	Mm.259672	Rnf19b	ring finger protein 19B	2.20656	1.4e-05	0.000231
100584_at	Mm.259702	Anxa4	annexin A4	2.28951	2e-06	4.7e-05
96055_at	Mm.2619	Cck	cholecystokinin	-2.01239	9e-05	0.001059
160781_r_at	Mm.262094	Unc93b1	unc-93 homolog B1 (C. elegans)	2.03662	0.002292	0.011996
98828_at	Mm.262106	Itgam	integrin alpha M	2.1522	0.000136	0.001458
94425_at	Mm.2639	Ly86	lymphocyte antigen 86	3.58651	0	5e-06
102957_at	Mm.265350	Lcp2	lymphocyte cytosolic protein 2	4.23576	0	0
96092_at	Mm.26730	Hp	haptoglobin	3.45027	0.000354	0.003057
104023_at	Mm.2699	AF251705	cDNA sequence AF251705	3.13156	5e-06	0.000104
92995_at	Mm.27005	Vsnl1	visinin-like 1	-2.10549	0.000171	0.00175
102326_at	Mm.270307	Ncf2	neutrophil cytosolic factor 2	4.16783	0	3e-06
96605_at	Mm.27061	Tmem176a	transmembrane protein 176A	2.43043	0.000199	0.001975
98111_at	Mm.270681	Hsph1	heat shock 105kDa/110kDa protein 1	-2.1023	6.1e-05	0.000775
92718_at	Mm.271275	Ifi27l2a	interferon, alpha-inducible protein 27 like 2A	6.67753	5e-06	9.7e-05
160162_at	Mm.271711	Tagln2	transgelin 2	2.35061	3.4e-05	0.000488
102851_s_at	Mm.271799	Ptpn6	protein tyrosine phosphatase, non-receptor type 6	3.93641	1e-06	1.6e-05
94061_at	Mm.272368	Crip1	cysteine-rich protein 1 (intestinal)	2.91425	0.001174	0.00749
98405_at	Mm.272569	Serpinb9	serine (or cysteine) peptidase inhibitor, clade B, member 9	2.53922	0	1e-06
104697_at	Mm.27467	Rhoj	ras homolog gene family, member J	2.11234	0.001755	0.009924
99413_at	Mm.274927	Ccr1	chemokine (C-C motif) receptor 1	6.64832	0	0
98083_at	Mm.275036	Klf6	Kruppel-like factor 6	2.70008	0.00031	0.002749
160236_at	Mm.27548	Slain1	SLAIN motif family, member 1	-2.04178	0.000108	0.001235
94297_at	Mm.276405	Fkbp5	FK506 binding protein 5	3.3298	1e-06	2.3e-05
92731_at	Mm.276776	Ptx3	pentraxin related gene	11.088	1e-06	3.6e-05
102279_at	Mm.277125	Uba7	ubiquitin-like modifier activating enzyme 7	2.72047	0	1.2e-05
160246_at	Mm.27740	Tnfaip8	tumor necrosis factor, alpha-induced protein 8	2.23852	2e-06	4.6e-05
101465_at	Mm.277406	Stat1	signal transducer and activator of transcription 1	7.42013	0	1.3e-05
100084_at	Mm.277812	Ezr	ezrin	2.75146	1e-05	0.000167
94929_at	Mm.277916	Ptpn1	protein tyrosine phosphatase, non-receptor type 1	2.52713	0.000165	0.001703
93250_r_at	Mm.279998	Hmgb2	high mobility group box 2	3.56925	0	8e-06
98600_at	Mm.280038	S100a11	S100 calcium binding protein A11 (calgizzarin)	11.7602	0	0
102993_at	Mm.281124	Ggta1	glycoprotein galactosyltransferase alpha 1, 3	2.9871	0	3e-06
93137_at	Mm.281715	Ntsr2	neurotensin receptor 2	-2.1845	0.001206	0.007612
160275_at	Mm.28212	Sepx1	selenoprotein X 1	2.33509	0.00131	0.008056
97835_at	Mm.28231	Rarres2	retinoic acid receptor responder (tazarotene induced) 2	2.38481	0.000196	0.001953
160774_at	Mm.2824	Entpd1	ectonucleoside triphosphate diphosphohydrolase 1	2.24462	0	5e-06
93541_at	Mm.283283	Tagln	transgelin	7.42223	0	1e-06
97885_at	Mm.28385	Tmem176b	transmembrane protein 176B	2.20545	1.2e-05	0.000198
97890_at	Mm.28405	Sgk1	serum/glucocorticoid regulated kinase 1	2.833	5e-06	9.3e-05
98406_at	Mm.284248	Ccl5	chemokine (C-C motif) ligand 5	30.9877	1e-06	1.9e-05
98915_at	Mm.28614	Rnf149	ring finger protein 149	2.02414	0.000397	0.003359
102736_at	Mm.290320	Ccl2	chemokine (C-C motif) ligand 2	46.7035	0	3e-06
96648_at	Mm.290482	Coro1a	coronin, actin binding protein 1A	2.42848	3e-06	7.6e-05
160965_at	Mm.290655	Rasa4	RAS p21 protein activator 4	2.34364	0.000472	0.003763
96562_at	Mm.2913	Slc11a1	solute carrier family 11 (proton-coupled divalent metal ion transporters), member 1	5.6877	0	0
103443_at	Mm.292082	Aim1	absent in melanoma 1	4.13725	0	9e-06
104647_at	Mm.292547	Ptgs2	prostaglandin-endoperoxide synthase 2	3.74853	1e-06	2e-05
96072_at	Mm.29324	Ldha	lactate dehydrogenase A	2.0546	5e-06	0.000102
95654_at	Mm.29524	Clic1 /// Sept9	chloride intracellular channel 1 /// septin 9	4.6502	0	3e-06
99849_at	Mm.298132	Wdr92	WD repeat domain 92	2.50366	2e-06	4.5e-05
97409_at	Mm.29938	Irgm1	immunity-related GTPase family M member 1	17.1958	0	0
96348_at	Mm.29998	Pnpla2	patatin-like phospholipase domain containing 2	2.09524	0.000139	0.001483
96357_at	Mm.30010	Arpc1b	actin related protein 2/3 complex, subunit 1B	4.08911	1.1e-05	0.000184
96948_at	Mm.30204	Qdpr	quinoid dihydropteridine reductase	-2.09364	1.9e-05	0.000294
97444_at	Mm.30241	Ifi30	interferon gamma inducible protein 30	8.83196	0	3e-06
93086_at	Mm.305097	Gm10883 /// Gm1420 /// Gm7202 /// Igk-C /// Igk-J1 /// Igk-V28	predicted gene 10883 /// predicted gene 1420 /// predicted gene 7202 /// immunoglobulin kappa chain, constant region /// immunoglobulin kappa chain, joining region, 1 /// immunoglobulin kappa chain variable 28 (V28)	2.65701	2e-06	4.2e-05
98872_at	Mm.306021	Ugt8a	UDP galactosyltransferase 8A	-3.66402	4e-06	9.1e-05
101468_at	Mm.3064	Cfp	complement factor properdin	2.07152	6e-06	0.000105
104509_at	Mm.30824	Ch25h	cholesterol 25-hydroxylase	6.47508	0	2e-06
97980_at	Mm.3122	Ltbr	lymphotoxin B receptor	2.24296	0.00016	0.001667
102860_at	Mm.312628	Serpina3g	serine (or cysteine) peptidase inhibitor, clade A, member 3G	15.4448	0	0
97507_at	Mm.3152	Lgals3bp	lectin, galactoside-binding, soluble, 3 binding protein	6.23516	0	1.2e-05
94939_at	Mm.316861	Cd53	CD53 antigen	7.87751	0	1e-06
103349_at	Mm.317331	Lyn	Yamaguchi sarcoma viral (v-yes-1) oncogene homolog	3.46562	1e-06	2.6e-05
100328_s_at	Mm.3189	Gm10693 /// Gm14548 /// Gm15448 /// Lilra6 /// Lilrb3 /// Pira1 /// Pira11 /// Pira2 /// Pira4 /// Pira6 /// Pira7	predicted pseudogene 10693 /// predicted gene 14548 /// predicted gene 15448 /// leukocyte immunoglobulin-like receptor, subfamily A (with TM domain), member 6 /// leukocyte immunoglobulin-like receptor, subfamily B (with TM and ITIM domains), member 3 /// paired-Ig-like receptor A1 /// paired-Ig-like receptor A11 /// paired-Ig-like receptor A2 /// paired-Ig-like receptor A4 /// paired-Ig-like re…	7.38981	0	9e-06
104671_at	Mm.3238	Ampd3	adenosine monophosphate deaminase 3	2.27407	1.8e-05	0.000289
98018_at	Mm.3243	Procr	protein C receptor, endothelial	2.15548	2e-06	4e-05
98003_at	Mm.326531	Lilrb3	leukocyte immunoglobulin-like receptor, subfamily B (with TM and ITIM domains), member 3	3.33618	0	1e-06
95024_at	Mm.326911	Usp18	ubiquitin specific peptidase 18	6.64039	0	4e-06
93352_at	Mm.330731	Tgm2	transglutaminase 2, C polypeptide	6.82628	0	1e-06
98033_at	Mm.3311	Plbd1	phospholipase B domain containing 1	3.64145	0	1e-06
97538_at	Mm.3317	Gusb	glucuronidase, beta	3.12448	0	8e-06
98398_s_at	Mm.3333	Apobec1	apolipoprotein B mRNA editing enzyme, catalytic polypeptide 1	4.47995	2.9e-05	0.000426
93482_at	Mm.33360	Mylk	myosin, light polypeptide kinase	2.99739	2e-06	5.3e-05
104692_at	Mm.3337	Selp	selectin, platelet	10.1103	0	1e-06
98002_at	Mm.334861	Irf8	interferon regulatory factor 8	4.18647	0	6e-06
102328_at	Mm.336851	Casp8	caspase 8	2.28883	5e-06	9.2e-05
94743_f_at	Mm.337613	EG214403	predicted gene, EG214403	3.12033	2e-06	4.5e-05
94085_at	Mm.338790	Srgn	serglycin	11.1308	0	1e-06
98408_at	Mm.33896	Hhex	hematopoietically expressed homeobox	2.05114	0.000522	0.004078
160933_at	Mm.33902	Igtp	interferon gamma induced GTPase	38.9234	0	0
94761_at	Mm.341574	Ccl7	chemokine (C-C motif) ligand 7	17.063	7e-06	0.000133
96614_at	Mm.341776	4933426M11Rik	RIKEN cDNA 4933426M11 gene	2.39969	1e-06	1.9e-05
92217_s_at	Mm.34408	Gp49a /// Lilrb4	glycoprotein 49 A /// leukocyte immunoglobulin-like receptor, subfamily B, member 4	19.9003	0	0
98088_at	Mm.3460	Cd14	CD14 antigen	7.42575	0	1e-06
98092_at	Mm.34609	Plac8	placenta-specific 8	15.8735	0	1.1e-05
160894_at	Mm.347407	Cebpd	CCAAT/enhancer binding protein (C/EBP), delta	11.1404	0	0
97420_at	Mm.348025	Lrg1	leucine-rich alpha-2-glycoprotein 1	7.86401	0	0
98469_at	Mm.3488	Aurkb	aurora kinase B	2.93134	3.8e-05	0.00054
98447_at	Mm.349667	Cebpa	CCAAT/enhancer binding protein (C/EBP), alpha	2.13064	0.000115	0.001296
98486_at	Mm.35474	Stmn4	stathmin-like 4	-2.65496	0.000733	0.005203
98776_at	Mm.359198	Igh-V7183 /// Igh-VJ558 /// Igh-VS107 /// Ighg /// LOC544903	immunoglobulin heavy chain (V7183 family) /// immunoglobulin heavy chain (J558 family) /// immunoglobulin heavy chain (S107 family) /// Immunoglobulin heavy chain (gamma polypeptide) /// similar to immunoglobulin mu-chain	2.09258	5.1e-05	0.00068
98543_at	Mm.3619	Ctss	cathepsin S	4.97708	0	0
100720_at	Mm.371570	Pabpc1	poly(A) binding protein, cytoplasmic 1	2.1488	5.1e-05	0.000676
100588_at	Mm.371573	Psme2	proteasome (prosome, macropain) 28 subunit, beta	3.867	0	5e-06
160841_at	Mm.378235	Dbp	D site albumin promoter binding protein	-2.36819	0.000364	0.003133
104432_at	Mm.378883	Rnd2	Rho family GTPase 2	-2.06461	0.011189	0.035642
101800_at	Mm.378918	Fpr2	formyl peptide receptor 2	14.6372	0	0
96553_at	Mm.378924	Gpr65	G-protein coupled receptor 65	4.66454	0	8e-06
93672_at	Mm.378990	Eif2ak2	eukaryotic translation initiation factor 2-alpha kinase 2	2.16729	0	6e-06
93018_at	Mm.379266	Ifitm2 /// LOC631287	interferon induced transmembrane protein 2 /// interferon-induced transmembrane protein 3-like	3.48046	2.9e-05	0.000426
99366_at	Mm.379451	Pqlc3	PQ loop repeat containing	3.9126	0	1.1e-05
103462_at	Mm.380679	Dock2	dedicator of cyto-kinesis 2	4.29744	0	0
98589_at	Mm.381	Plin2	perilipin 2	2.19956	0.001674	0.009591
92315_at	Mm.38192	Slfn4	schlafen 4	6.48874	2e-06	4.2e-05
99952_at	Mm.38274	Chi3l1	chitinase 3-like 1	8.89896	0	7e-06
101972_at	Mm.383181	Napsa	napsin A aspartic peptidase	2.3696	1e-06	1.7e-05
92694_at	Mm.387173	Chi3l3	chitinase 3-like 3	126.39	0	0
99081_at	Mm.38888	Serping1	serine (or cysteine) peptidase inhibitor, clade G, member 1	13.0544	0	0
99030_at	Mm.389	Il7r	interleukin 7 receptor	5.12627	1e-06	2.7e-05
102717_at	Mm.389688	Oas1g	2'-5' oligoadenylate synthetase 1G	3.02235	0	1e-06
92239_at	Mm.390167	Elavl3	ELAV (embryonic lethal, abnormal vision, Drosophila)-like 3 (Hu antigen C)	-2.16937	4e-05	0.000555
93294_at	Mm.390287	Ctgf	connective tissue growth factor	2.00817	0.008886	0.03073
93085_at	Mm.390983	Psmb9	proteasome (prosome, macropain) subunit, beta type 9 (large multifunctional peptidase 2)	15.3387	0	3e-06
99051_at	Mm.3925	S100a4	S100 calcium binding protein A4	3.23642	4e-06	9e-05
99109_at	Mm.399	Ier2	immediate early response 2	2.09134	0.000106	0.001212
160469_at	Mm.4159	Thbs1	thrombospondin 1	2.60557	1e-06	3.2e-05
104388_at	Mm.416125	Ccl9	chemokine (C-C motif) ligand 9	9.52654	0	8e-06
101708_at	Mm.42019	Myo1f	myosin IF	3.36047	0	1e-06
92459_at	Mm.42029	Ccl8	chemokine (C-C motif) ligand 8	2.78418	0.000328	0.002878
98304_at	Mm.42146	Tlr6	toll-like receptor 6	2.59231	0	5e-06
92488_at	Mm.42163	Casp12	caspase 12	2.67764	5e-06	9.2e-05
92689_at	Mm.422756	Il18bp	interleukin 18 binding protein	6.06284	0	1.3e-05
99578_at	Mm.4237	Top2a	topoisomerase (DNA) II alpha	2.38466	0.000117	0.001311
94224_s_at	Mm.425061	Ifi204 /// Ifi205 /// Mnda /// Mndal	interferon activated gene 204 /// interferon activated gene 205 /// myeloid cell nuclear differentiation antigen /// myeloid nuclear differentiation antigen like	10.7102	0	0
102337_s_at	Mm.425062	Fcgr2b	Fc receptor, IgG, low affinity IIb	28.5616	0	0
93078_at	Mm.425949	Ly6a	lymphocyte antigen 6 complex, locus A	5.12057	0	1e-06
93956_at	Mm.426079	Ifit3	interferon-induced protein with tetratricopeptide repeats 3	10.455	0	3e-06
101658_f_at	Mm.431282	H2-Q8	histocompatibility 2, Q region locus 8	3.63628	0.009786	0.03274
96752_at	Mm.435508	Icam1	intercellular adhesion molecule 1	10.5545	0	1.3e-05
97322_at	Mm.436639	Ms4a6b	membrane-spanning 4-domains, subfamily A, member 6B	5.05521	0	1.2e-05
99669_at	Mm.43831	Lgals1	lectin, galactose binding, soluble 1	2.22818	0.000347	0.003021
92925_at	Mm.439656	Cebpb	CCAAT/enhancer binding protein (C/EBP), beta	8.14915	5e-06	0.000103
100325_at	Mm.439661	Gp49a	glycoprotein 49 A	48.1185	0	0
103202_at	Mm.439718	Gbp3	guanylate binding protein 3	19.3348	0	0
92223_at	Mm.439732	C1qc	complement component 1, q subcomponent, C chain	7.66231	1.1e-05	0.000181
101054_at	Mm.439737	Cd74	CD74 antigen (invariant polypeptide of major histocompatibility complex, class II antigen-associated)	53.4016	0	1e-06
98438_f_at	Mm.439743	H2-Q7	histocompatibility 2, Q region locus 7	8.69011	1e-06	1.5e-05
100981_at	Mm.439751	Ifit1	interferon-induced protein with tetratricopeptide repeats 1	12.6034	0	1e-06
98562_at	Mm.439957	C1qa	complement component 1, q subcomponent, alpha polypeptide	5.70491	8e-06	0.000138
98373_at	Mm.440715	Ms4a4c	membrane-spanning 4-domains, subfamily A, member 4C	5.44337	0	6e-06
102104_f_at	Mm.440755	Ms4a6c	membrane-spanning 4-domains, subfamily A, member 6C	24.8578	0	0
92251_f_at	Mm.440876	AI607873	expressed sequence AI607873	11.7891	0	0
97700_at	Mm.440940	H2-K1	Histocompatibility 2, K1, K region	6.09186	0	3e-06
103256_at	Mm.441056	Ms4a4d	membrane-spanning 4-domains, subfamily A, member 4D	4.06569	0	0
95951_at	Mm.441101	Clec4d	C-type lectin domain family 4, member d	8.80707	0	0
98472_at	Mm.441651	C920025E04Rik /// H2-T23 /// LOC100505163	RIKEN cDNA C920025E04 gene /// histocompatibility 2, T region locus 23 /// h-2 class I histocompatibility antigen, D-37 alpha chain-like	13.877	0	2e-06
102839_at	Mm.441702	Plscr1	phospholipid scramblase 1	2.12049	1.7e-05	0.000277
101762_at	Mm.445311	Sprr3	small proline-rich protein 3	2.49978	5e-06	9.8e-05
99993_at	Mm.4487	Anpep	alanyl (membrane) aminopeptidase	2.82965	4e-06	8.8e-05
98822_at	Mm.451527	Isg15	ISG15 ubiquitin-like modifier	10.5636	0	1e-06
100013_at	Mm.45558	Ifi35	interferon-induced protein 35	3.47804	0	6e-06
100880_at	Mm.45740	Gbp6	guanylate binding protein 6	12.8928	0	1e-06
95974_at	Mm.457978	Gbp1	guanylate binding protein 1	7.00663	0	1e-06
98410_at	Mm.458517	Irgm2	immunity-related GTPase family M member 2	17.6056	0	0
95784_at	Mm.458769	Pira1	paired-Ig-like receptor A1	7.65568	0	0
161511_f_at	Mm.460266	Gm9706 /// Isg15	predicted gene 9706 /// ISG15 ubiquitin-like modifier	9.77659	2.6e-05	0.000397
100397_at	Mm.46301	Tyrobp	TYRO protein tyrosine kinase binding protein	6.38926	0	4e-06
98859_at	Mm.46354	Acp5	acid phosphatase 5, tartrate resistant	4.83459	2e-06	4.6e-05
97125_f_at	Mm.466882	H2-K1	histocompatibility 2, K1, K region	10.1468	0	1.2e-05
93321_at	Mm.472787	Ifi203	interferon activated gene 203	2.53178	1e-06	2.1e-05
92760_at	Mm.4735	Was	Wiskott-Aldrich syndrome homolog (human)	2.57041	0	9e-06
92762_at	Mm.47384	Clec4a2	C-type lectin domain family 4, member a2	2.93097	7e-06	0.000126
99475_at	Mm.474283	Socs2	suppressor of cytokine signaling 2	2.48989	7e-06	0.000134
100435_at	Mm.4772	Lpar1	lysophosphatidic acid receptor 1	-3.2001	0	3e-06
101681_f_at	Mm.477808	H2-Bl	histocompatibility 2, blastocyst	4.60751	4e-06	8.7e-05
98801_at	Mm.4783	Klra2	killer cell lectin-like receptor, subfamily A, member 2	3.0094	0	3e-06
96038_at	Mm.478353	Rnase4	ribonuclease, RNase A family 4	2.2147	0.001012	0.006676
99872_s_at	Mm.478511	Ftl1 /// Ftl2 /// LOC434624	ferritin light chain 1 /// ferritin light chain 2 /// ferritin light chain 1-like	3.89487	9.3e-05	0.001088
93829_at	Mm.479541	Rod1	ROD1 regulator of differentiation 1 (S. pombe)	2.47573	1.2e-05	0.0002
96172_at	Mm.479657	Gimap4	GTPase, IMAP family member 4	4.90443	0	0
101160_at	Mm.4979	Cxcl2	chemokine (C-X-C motif) ligand 2	3.63855	0.001955	0.010678
100507_at	Mm.5167	Nov	nephroblastoma overexpressed gene	3.91468	6.8e-05	0.000848
101215_at	Mm.5304	Gabra2	gamma-aminobutyric acid (GABA) A receptor, subunit alpha 2	-2.24678	5.3e-05	0.000693
100552_at	Mm.549	Ifngr1	interferon gamma receptor 1	2.09146	7e-06	0.000122
93534_at	Mm.56769	Dcn	decorin	2.25335	0.001045	0.006856
100581_at	Mm.6095	Cstb	cystatin B	2.09788	1.3e-05	0.000219
100927_at	Mm.6105	Pltp	phospholipid transfer protein	-2.01925	0.009318	0.031618
94744_at	Mm.6180	Klrb1b	killer cell lectin-like receptor subfamily B member 1B	2.29197	1e-06	2.7e-05
93397_at	Mm.6272	Ccr2	chemokine (C-C motif) receptor 2	12.1094	0	3e-06
100944_at	Mm.6381	AW112010	expressed sequence AW112010	33.1806	0	0
93412_at	Mm.6393	Darc	Duffy blood group, chemokine receptor	2.74462	6.2e-05	0.000787
93425_at	Mm.6479	Irf5	interferon regulatory factor 5	3.04467	0	2e-06
103421_at	Mm.66293	Frrs1	ferric-chelate reductase 1	2.16025	3.2e-05	0.000468
93454_at	Mm.681	Cd93	CD93 antigen	2.3211	4.1e-05	0.000569
93483_at	Mm.715	Hck	hemopoietic cell kinase	4.63652	0	0
101393_at	Mm.7214	Anxa3	annexin A3	4.24433	1.9e-05	0.000294
101093_at	Mm.738	Col4a1	collagen, type IV, alpha 1	2.30442	0.000119	0.001326
101436_at	Mm.766	Cxcl9	chemokine (C-X-C motif) ligand 9	29.7621	0	0
101486_at	Mm.787	Psmb10	proteasome (prosome, macropain) subunit, beta type 10	2.52107	7.4e-05	0.000914
101853_f_at	Mm.8655	Cfh	complement component factor h	3.02666	8e-06	0.000141
93717_at	Mm.867	Ccl12	chemokine (C-C motif) ligand 12	3.08351	4.4e-05	0.000601
93858_at	Mm.877	Cxcl10	chemokine (C-X-C motif) ligand 10	28.3312	0	0
93871_at	Mm.882	Il1rn	interleukin 1 receptor antagonist	9.05862	0	0
93914_at	Mm.896	Il1r1	interleukin 1 receptor, type I	3.0811	0	1e-06
101912_at	Mm.902	1100001G20Rik	RIKEN cDNA 1100001G20 gene	11.8902	0	1e-06
101982_at	Mm.9684	Vasp	vasodilator-stimulated phosphoprotein	3.56504	0.000793	0.005504
