# Supplementary material for: Transcriptomic Meta-Analysis of Multiple Sclerosis and Its Experimental Models
Source: PLoS One. 2014 Jan 27;9(1):e86643. doi: 10.1371/journal.pone.0086643 (PMC3903571; doi:10.1371/journal.pone.0086643)
Supplement: Table S6 — List of differentially expressed genes in Theiler’s murine encephalomyelitis virus-induced demyelinating disease (TMEV-IDD) obtained by re-analysis of the raw data from the study of Ulrich et al. (2010). (XLSX) [file pone.0086643.s006.xlsx]

## Sheet: Sheet1
ProbeSetID (Mus musculus)	UniGeneID (Mus musculus)	Gene Symbol (Mus musculus)	Gene Title (Mus musculus)	14dpi			42dpi			98dpi			196dpi
				Fold change	p-value	q-value	Fold change	p-value	q-value	Fold change	p-value	q-value	Fold change	p-value	q-value
1421375_a_at	Mm.100144	S100a6	S100 calcium binding protein A6 (calcyclin)	1.01999	0.92045	0.734603	1.83763	1.39101e-08	1.55523e-06	1.80912	2.18329e-05	0.000844495	2.3728	6.90895e-08	5.0135e-06
1441320_a_at	Mm.100647	AI413194 /// Trim56	expressed sequence AI413194 /// tripartite motif-containing 56	1.51562	0.00304879	0.130784	2.08506	5.3197e-07	3.72379e-05	1.97769	2.86635e-06	0.000151759	2.11492	4.61872e-10	8.99638e-08
1422286_a_at	Mm.101034	Tgif1	TGFB-induced factor homeobox 1	1.04837	0.618979	0.668259	1.60685	8.7458e-05	0.00306436	1.95942	3.15109e-05	0.00113089	2.30771	2.95806e-05	0.00082934
1417851_at	Mm.10116	Cxcl13	chemokine (C-X-C motif) ligand 13	18.3202	3.12431e-06	0.00263692	71.8026	1.13442e-12	1.52201e-09	90.2489	1.97797e-12	2.80382e-09	47.0987	2.37308e-10	5.42877e-08
1422708_at	Mm.101369	Pik3cg	phosphoinositide-3-kinase, catalytic, gamma polypeptide	1.07267	0.481557	0.627386	1.80402	9.12397e-07	5.99575e-05	2.1643	0.000147867	0.00394961	2.08666	7.9522e-05	0.00181806
1447814_x_at	Mm.10137	Il16	interleukin 16	1.14178	0.388835	0.593865	1.32395	0.0786807	0.284097	1.93235	7.75433e-05	0.00239695	2.51	2.35807e-06	9.87477e-05
1448961_at	Mm.10306	Plscr2	phospholipid scramblase 2	1.00761	0.952627	0.739262	1.61095	0.000486556	0.0128419	2.25022	2.71586e-07	2.13313e-05	1.4087	0.00095435	0.012317
1436312_at	Mm.103545	Ikzf1	IKAROS family zinc finger 1	1.89063	0.000163578	0.0227259	2.97852	1.04032e-08	1.20066e-06	3.90941	3.27025e-09	5.9359e-07	3.37444	1.16055e-09	1.89758e-07
1417601_at	Mm.103701	Rgs1	regulator of G-protein signaling 1	1.21575	0.418989	0.605724	5.17022	3.43663e-08	3.41542e-06	7.90049	1.83422e-08	2.25624e-06	5.75701	7.36611e-08	5.28949e-06
1430534_at	Mm.103835	Rnase6	ribonuclease, RNase A family, 6	1.50086	0.0025498	0.122618	3.85582	2.94513e-08	2.99158e-06	3.12471	4.57745e-06	0.000226725	3.11074	1.72938e-06	7.57414e-05
1449265_at	Mm.1051	Casp1	caspase 1	1.71769	0.000309711	0.0346974	2.65532	9.74977e-08	8.34954e-06	3.41391	2.65102e-08	3.02358e-06	2.77074	2.31824e-10	5.36214e-08
1448436_a_at	Mm.105218	Irf1	interferon regulatory factor 1	2.34771	2.92479e-05	0.00707282	6.41765	6.30845e-09	8.09291e-07	8.93972	5.68908e-08	5.64508e-06	5.54733	1.08925e-09	1.83233e-07
1450468_at	Mm.10694	Myoc	myocilin	-1.23297	0.293024	0.553447	-1.53371	0.00146385	0.0300038	-4.45761	1.79863e-07	1.48727e-05	-3.01819	2.07237e-06	8.79025e-05
1437245_at	Mm.107370	Tmem154	transmembrane protein 154	1.17097	0.0897746	0.404823	1.56436	0.00165169	0.032749	2.37718	3.08689e-05	0.00111382	2.65023	5.35374e-08	4.06427e-06
1418204_s_at	Mm.10747	Aif1	allograft inflammatory factor 1	2.46857	3.3041e-06	0.00264117	4.49979	1.62367e-09	2.64051e-07	5.59598	4.75873e-09	7.74087e-07	3.76276	2.35768e-12	1.39606e-09
1418674_at	Mm.10760	Osmr	oncostatin M receptor	1.27631	0.032057	0.300659	1.92913	3.32938e-05	0.00133673	2.13642	9.88073e-05	0.00290929	2.85015	4.22658e-08	3.35482e-06
1418612_at	Mm.10948	Slfn1	schlafen 1	2.05906	0.000184716	0.0242646	5.09637	6.09887e-10	1.32692e-07	7.0897	2.98941e-08	3.33291e-06	4.00894	3.86532e-06	0.000150776
1455127_at	Mm.111354	Xkr5	X Kell blood group precursor-related family, member 5	1.10515	0.305977	0.559728	2.6085	5.8837e-08	5.39758e-06	4.01897	8.33809e-07	5.38413e-05	3.99353	1.01482e-06	4.76625e-05
1451006_at	Mm.11223	Xdh	xanthine dehydrogenase	2.18497	0.000900005	0.0724927	3.64614	1.40995e-05	0.000638543	3.77842	2.50448e-05	0.000941597	2.84928	1.24852e-07	8.17799e-06
1422632_at	Mm.113590	Ctsw	cathepsin W	1.80513	0.000356626	0.0383346	3.25333	3.10457e-07	2.2566e-05	5.62549	1.79592e-08	2.22754e-06	3.52003	8.22438e-08	5.75642e-06
1450678_at	Mm.1137	Itgb2	integrin beta 2	2.22858	1.31541e-06	0.00194522	5.14156	2.57621e-11	1.45533e-08	7.59022	9.9364e-09	1.38867e-06	6.61947	3.53577e-09	4.66409e-07
1419297_at	Mm.116	H2-Oa	histocompatibility 2, O region alpha locus	1.16904	0.0582293	0.358857	3.31516	3.35618e-06	0.000183479	4.58099	1.94604e-07	1.59586e-05	3.32505	3.58453e-06	0.000141515
1433699_at	Mm.116683	Tnfaip3	tumor necrosis factor, alpha-induced protein 3	1.43503	0.00297525	0.12992	1.85503	7.59984e-07	5.11346e-05	2.46995	1.06021e-05	0.000462762	2.19352	3.92218e-06	0.000152793
1429947_a_at	Mm.116687	Zbp1	Z-DNA binding protein 1	4.54789	0.000216344	0.027355	21.2047	8.05051e-12	6.82175e-09	22.8719	1.14896e-09	2.71446e-07	19.308	1.12849e-11	4.91336e-09
1449874_at	Mm.116844	Ly96	lymphocyte antigen 96	1.20037	0.125202	0.446465	2.11372	8.62844e-06	0.000420326	2.53475	1.03479e-06	6.38465e-05	2.29374	3.47167e-09	4.60917e-07
1417110_at	Mm.117294	Man1a	mannosidase 1, alpha	1.06609	0.410689	0.602798	1.49768	2.87639e-06	0.000160096	1.81489	0.000326734	0.00713709	2.10409	6.98542e-06	0.000243159
1424305_at	Mm.1192	Igj	immunoglobulin joining chain	3.61615	0.000310405	0.0346974	115.264	4.6993e-16	3.74757e-12	117.22	3.80072e-15	4.23341e-11	105.48	6.83711e-18	2.02424e-13
1437072_at	Mm.119564	Arhgap25	Rho GTPase activating protein 25	1.28214	0.00955085	0.205549	2.15231	3.37895e-07	2.43405e-05	2.26229	2.68333e-06	0.000142893	2.40495	6.4647e-06	0.000230323
1426353_at	Mm.121721	Stat6	signal transducer and activator of transcription 6	1.25641	0.127068	0.448287	1.74906	3.15813e-06	0.00017413	1.9463	1.95488e-05	0.000773841	2.10058	5.08117e-07	2.68637e-05
1455132_at	Mm.122284	Rasal3	RAS protein activator like 3	1.87469	3.14839e-05	0.00729331	2.86623	1.00426e-07	8.50978e-06	3.38592	3.81571e-07	2.83965e-05	3.31436	3.1985e-08	2.64517e-06
1416039_x_at	Mm.1231	Cyr61	cysteine rich protein 61	1.4495	0.0234327	0.275736	1.90487	0.00242726	0.043205	2.81346	0.000475118	0.0095434	1.94116	0.00922913	0.0573439
1422812_at	Mm.124289	Cxcr6	chemokine (C-X-C motif) receptor 6	3.01825	1.32524e-06	0.00194522	5.83564	1.99837e-10	5.79707e-08	9.50254	1.30788e-10	5.23238e-08	6.84805	7.53746e-10	1.34433e-07
1419561_at	Mm.1282	Ccl3	chemokine (C-C motif) ligand 3	1.13487	0.0487426	0.338676	3.08371	0.00142096	0.0293582	4.58728	0.000373942	0.00793973	3.66813	0.00419925	0.0342503
1449925_at	Mm.12876	Cxcr3	chemokine (C-X-C motif) receptor 3	1.52899	3.1757e-05	0.00729331	2.01603	1.42484e-06	8.65657e-05	3.03625	3.95692e-06	0.000199306	2.52594	1.50878e-07	9.64794e-06
1419202_at	Mm.12965	Cst7	cystatin F (leukocystatin)	3.99231	7.13354e-06	0.00312764	23.7915	3.21256e-13	5.17222e-10	34.4591	1.96815e-11	1.50225e-08	23.5434	3.63067e-10	7.51693e-08
1418645_at	Mm.13000	Hal	histidine ammonia lyase	1.18025	0.111663	0.430762	2.31388	0.000336534	0.00951418	4.51432	4.18155e-06	0.000209204	4.94435	1.66466e-05	0.000503937
1418747_at	Mm.1302	Sfpi1	SFFV proviral integration 1	1.43452	0.00070566	0.0615583	2.30151	1.28233e-08	1.44374e-06	2.82752	2.52223e-06	0.000134555	2.23035	8.35212e-07	4.05374e-05
1427040_at	Mm.1314	Mdfic	MyoD family inhibitor domain containing	1.27242	0.0434636	0.327058	2.47669	4.2715e-08	4.07103e-06	3.16551	1.15761e-05	0.000498694	3.93374	1.44606e-07	9.32746e-06
1419697_at	Mm.131723	Cxcl11	chemokine (C-X-C motif) ligand 11	3.70162	7.10354e-05	0.0127561	11.9779	6.03915e-09	7.80966e-07	15.0818	1.51004e-08	1.97153e-06	6.20816	2.57711e-08	2.25073e-06
1456429_at	Mm.132613	Malt1	mucosa associated lymphoid tissue lymphoma translocation gene 1	2.01318	0.000357684	0.0383346	1.36391	0.0647377	0.260736	1.38432	0.0236731	0.114048	1.39612	0.00116472	0.01422
1455500_at	Mm.133342	Rnf213	ring finger protein 213	2.4784	2.46722e-05	0.00645507	4.84049	7.94566e-10	1.49459e-07	6.05907	3.31176e-09	5.97482e-07	3.73416	1.37307e-08	1.36875e-06
1436649_at	Mm.133367	Ikzf3	IKAROS family zinc finger 3	1.8723	0.000412107	0.0419058	2.90868	1.25529e-06	7.80315e-05	4.42931	1.38458e-07	1.20515e-05	3.40846	1.55154e-08	1.4803e-06
1418830_at	Mm.1355	Cd79a	CD79A antigen (immunoglobulin-associated alpha)	1.32564	0.0341961	0.306792	1.88188	1.75073e-05	0.000769079	2.17213	3.05073e-05	0.00110345	2.15525	4.42602e-07	2.40882e-05
1426276_at	Mm.136224	Ifih1	interferon induced with helicase C domain 1	2.34605	1.74687e-05	0.00508993	4.64046	2.64619e-10	7.10061e-08	5.26947	1.68221e-09	3.57686e-07	3.61399	3.23083e-09	4.34791e-07
1438658_a_at	Mm.136736	S1pr3	sphingosine-1-phosphate receptor 3	1.10469	0.575178	0.656813	2.19301	1.7753e-05	0.00077881	2.35376	0.00162095	0.02314	3.06537	1.14433e-05	0.000367859
1417266_at	Mm.137	Ccl6	chemokine (C-C motif) ligand 6	1.19942	0.197572	0.503278	2.15385	9.80187e-06	0.000468279	2.77118	4.48079e-06	0.000222307	2.24679	2.11456e-05	0.000623101
1422161_at	Mm.1374	Siglec1	sialic acid binding Ig-like lectin 1, sialoadhesin	1.11402	0.471025	0.624521	4.71142	2.08913e-08	2.22748e-06	5.94031	1.18883e-06	7.10624e-05	5.84271	3.671e-07	2.06628e-05
1417494_a_at	Mm.13787	Cp	ceruloplasmin	1.45274	0.128316	0.44899	2.00122	0.000109098	0.00366697	2.14991	0.000640974	0.0120686	2.99438	9.2458e-07	4.41512e-05
1419015_at	Mm.13828	Wisp2	WNT1 inducible signaling pathway protein 2	1.15977	0.43187	0.611063	2.78363	9.10186e-05	0.00315479	3.57255	2.17955e-05	0.000844495	3.82587	2.31473e-05	0.000669907
1430635_at	Mm.138437	Mlana	melan-A	-1.26051	0.144227	0.463603	2.32289	0.000150437	0.00489795	4.14054	9.10259e-06	0.000408081	4.31615	1.80621e-08	1.67806e-06
1425964_x_at	Mm.13849	Hspb1	heat shock protein 1	1.04977	0.680545	0.682803	1.36687	0.00103831	0.0231855	1.56895	0.000377171	0.00799119	2.08105	7.36937e-05	0.00171133
1458504_at	Mm.140055	Zc3h12d	zinc finger CCCH type containing 12D	1.43248	0.00576937	0.171775	2.51572	8.0453e-05	0.00284367	3.83104	5.20106e-07	3.68631e-05	3.3281	3.91943e-07	2.169e-05
1448710_at	Mm.1401	Cxcr4	chemokine (C-X-C motif) receptor 4	1.17998	0.155808	0.473496	2.60956	7.40861e-08	6.55377e-06	3.51927	1.68207e-06	9.5557e-05	4.78196	1.81785e-08	1.68189e-06
1419762_at	Mm.140210	Ubd	ubiquitin D	1.06186	0.416876	0.605222	8.6115	1.04479e-05	0.000494739	11.8499	0.000224939	0.00544389	4.56495	0.00148296	0.0168933
1421385_a_at	Mm.1403	Myo7a	myosin VIIA	1.06634	0.545561	0.647477	1.42397	0.000961	0.0217763	1.72244	1.25169e-05	0.000533815	2.10459	7.9778e-07	3.8912e-05
1423754_at	Mm.141021	Ifitm3	interferon induced transmembrane protein 3	2.24888	3.76466e-05	0.00806038	4.11132	6.2515e-10	1.34199e-07	4.77149	2.06451e-09	4.16223e-07	3.47662	9.78567e-11	2.75925e-08
1419676_at	Mm.14157	Mx2	myxovirus (influenza virus) resistance 2	1.41225	0.0716195	0.379572	2.53128	5.78622e-06	0.00029574	3.01285	5.58549e-07	3.86672e-05	1.87119	0.000469215	0.00726563
1417392_a_at	Mm.142455	Slc7a7	solute carrier family 7 (cationic amino acid transporter, y+ system), member 7	1.48478	0.148197	0.467145	2.28274	1.18579e-07	9.87691e-06	2.57872	5.37364e-06	0.000261386	3.10457	1.00296e-07	6.84201e-06
1422873_at	Mm.142727	Prg2	proteoglycan 2, bone marrow	-1.06984	0.546003	0.647477	-1.08994	0.41806	0.538367	3.97777	0.00528395	0.0494475	15.5548	2.94192e-09	4.01384e-07
1450826_a_at	Mm.14277	Saa3	serum amyloid A 3	3.62981	0.000250935	0.0298753	11.8577	1.50573e-07	1.21211e-05	8.45973	2.73128e-07	2.13851e-05	3.0264	8.6684e-05	0.00194929
1424775_at	Mm.14301	Oas1a	2'-5' oligoadenylate synthetase 1A	6.24306	1.76943e-06	0.0023559	19.3641	5.53995e-11	2.47759e-08	22.888	1.12763e-10	4.79533e-08	12.9031	1.6141e-11	6.45785e-09
1424727_at	Mm.14302	Ccr5	chemokine (C-C motif) receptor 5	1.55545	0.00055374	0.0523649	2.50517	1.81055e-08	1.95637e-06	3.18666	4.52801e-08	4.69651e-06	2.23165	6.01468e-08	4.50822e-06
1421358_at	Mm.14437	H2-M3	histocompatibility 2, M region locus 3	1.65514	2.48566e-05	0.00645507	2.84604	2.68165e-09	3.9072e-07	3.55781	1.11904e-06	6.78444e-05	3.0986	1.68666e-11	6.57058e-09
1448123_s_at	Mm.14455	Tgfbi	transforming growth factor, beta induced	1.18025	0.331975	0.571498	2.19885	0.000107632	0.00362906	2.31649	4.62818e-05	0.00154416	2.15577	0.000123858	0.00259888
1449858_at	Mm.1452	Cd86	CD86 antigen	1.2028	0.137716	0.457338	3.96501	7.67138e-09	9.50071e-07	4.2333	5.50659e-07	3.85015e-05	3.53164	2.34866e-08	2.08192e-06
1453913_a_at	Mm.14814	Tap2	transporter 2, ATP-binding cassette, sub-family B (MDR/TAP)	1.71087	5.50315e-05	0.0108864	3.23406	2.24528e-07	1.69316e-05	3.72275	9.63625e-07	6.01367e-05	2.77781	6.59891e-09	7.54331e-07
1419060_at	Mm.14874	Gzmb	granzyme B	5.57791	7.07265e-05	0.0127561	19.7746	4.12351e-14	9.66198e-11	19.6435	5.84709e-11	3.05362e-08	6.16433	0.000249414	0.00444838
1417876_at	Mm.150	Fcgr1	Fc receptor, IgG, high affinity I	2.39076	6.31955e-06	0.0030049	4.69669	9.2511e-11	3.61211e-08	5.51912	4.61891e-09	7.59645e-07	3.82277	2.03656e-09	2.99979e-07
1419315_at	Mm.150050	Slamf9	SLAM family member 9	1.52209	0.000140969	0.021058	2.11342	1.10277e-07	9.22317e-06	2.57142	3.00839e-07	2.31737e-05	2.60416	2.20812e-07	1.35352e-05
1438948_x_at	Mm.1508	Tspo	translocator protein	1.58504	0.00955707	0.205549	4.45311	6.76177e-10	1.36064e-07	4.37619	2.13807e-07	1.73896e-05	3.58061	4.71731e-09	5.77123e-07
1418110_a_at	Mm.15105	Inpp5d	inositol polyphosphate-5-phosphatase D	1.87689	3.57796e-05	0.00790419	3.52516	5.23384e-09	6.93538e-07	3.2608	1.92643e-08	2.33686e-06	3.11243	1.18965e-10	3.23134e-08
1449976_a_at	Mm.152780	Gpr35	G protein-coupled receptor 35	1.05601	0.816897	0.714449	1.94682	1.97447e-06	0.000117054	2.15682	1.30333e-05	0.000551885	1.69428	0.00876682	0.055651
1415983_at	Mm.153911	Lcp1	lymphocyte cytosolic protein 1	1.16718	0.0924717	0.407362	1.89634	2.13823e-06	0.000125641	2.20003	5.2787e-07	3.72361e-05	2.14262	6.04734e-07	3.08161e-05
1419549_at	Mm.154144	Arg1	arginase, liver	-1.06196	0.590922	0.661303	4.1383	9.51398e-06	0.000457922	7.39212	0.000145139	0.00390289	6.70068	3.46695e-07	1.97774e-05
1421812_at	Mm.154457	Tapbp	TAP binding protein	1.43525	0.00368101	0.141695	2.62325	8.03056e-09	9.87994e-07	3.64153	3.65677e-08	3.92977e-06	2.74914	7.3602e-10	1.33688e-07
1448713_at	Mm.1550	Stat4	signal transducer and activator of transcription 4	1.59379	4.24398e-05	0.00873639	1.5374	0.00288376	0.0486417	2.2366	0.00102776	0.0166546	1.92714	0.000119994	0.00253759
1421473_at	Mm.15534	Il1a	interleukin 1 alpha	1.20477	0.145537	0.464829	1.57662	0.000966515	0.0218859	2.00633	7.50505e-05	0.00234429	1.93241	4.91213e-07	2.62039e-05
1418014_a_at	Mm.15622	B4galt1	UDP-Gal:betaGlcNAc beta 1,4- galactosyltransferase, polypeptide 1	1.49741	0.00205619	0.112507	2.34186	1.85152e-07	1.43315e-05	2.40179	1.30292e-06	7.71441e-05	2.31951	4.03536e-08	3.22902e-06
1448148_at	Mm.1568	Grn	granulin	1.6465	0.000109796	0.0171607	3.34201	1.88453e-10	5.61869e-08	4.84609	4.72362e-08	4.88239e-06	3.54056	4.8933e-08	3.80247e-06
1449591_at	Mm.1569	Casp4	caspase 4, apoptosis-related cysteine peptidase	2.31926	0.000124855	0.0189018	5.11992	1.01313e-08	1.17772e-06	6.38473	8.0727e-08	7.53317e-06	6.55218	1.70498e-09	2.61548e-07
1417869_s_at	Mm.156919	Ctsz	cathepsin Z	1.34328	0.00366317	0.141174	3.00433	5.3838e-09	7.10485e-07	4.46769	3.27088e-08	3.55356e-06	3.65116	1.40011e-08	1.37315e-06
1456014_s_at	Mm.157591	Fermt3	fermitin family homolog 3 (Drosophila)	1.87061	0.000167613	0.0230152	3.50698	1.81872e-09	2.87073e-07	4.67441	1.5416e-07	1.31115e-05	3.59096	1.05414e-08	1.10812e-06
1449009_at	Mm.15793	Tgtp1 /// Tgtp2	T cell specific GTPase 1 /// T cell specific GTPase 2	9.07968	2.61949e-05	0.00664917	35.4591	9.80332e-10	1.74402e-07	58.7537	3.29497e-08	3.56671e-06	36.862	4.59766e-10	8.99638e-08
1449164_at	Mm.15819	Cd68	CD68 antigen	1.37787	0.000541562	0.0513571	5.2649	1.28108e-09	2.16839e-07	9.54008	2.47264e-09	4.81082e-07	8.93396	7.79424e-08	5.52061e-06
1421571_a_at	Mm.1583	Ly6c1 /// Ly6c2	lymphocyte antigen 6 complex, locus C1 /// lymphocyte antigen 6 complex, locus C2	1.13313	0.105707	0.425297	1.80969	3.55468e-05	0.00141487	2.82711	2.39119e-08	2.81348e-06	2.46703	3.52434e-07	1.99893e-05
1430005_a_at	Mm.159219	Batf2	basic leucine zipper transcription factor, ATF-like 2	1.32901	0.0509387	0.343408	2.09776	6.11293e-06	0.00031145	2.31154	3.55846e-05	0.00124355	1.89026	4.23698e-05	0.00110038
1431444_at	Mm.160060	Spint4	serine protease inhibitor, Kunitz type 4	1.14909	0.207445	0.510076	1.82957	4.63395e-06	0.000243415	2.75655	1.97645e-05	0.000780593	1.84414	3.23003e-05	0.000887933
1421408_at	Mm.160384	Igsf6	immunoglobulin superfamily, member 6	1.68909	0.000401987	0.0411495	3.17987	8.72658e-09	1.05242e-06	5.60002	2.19593e-07	1.77308e-05	5.57244	7.04865e-09	7.96515e-07
1435560_at	Mm.1618	Itgal	integrin alpha L	2.4784	0.000298356	0.0338003	5.27223	9.31072e-11	3.61211e-08	9.72461	2.12625e-08	2.54194e-06	8.23697	1.71581e-12	1.12066e-09
1449289_a_at	Mm.163	B2m	beta-2 microglobulin	3.11433	1.55875e-07	0.000751763	4.022	8.26884e-11	3.37034e-08	4.30592	7.86927e-12	7.09856e-09	3.66889	4.13576e-13	4.22228e-10
1422527_at	Mm.16373	H2-DMa	histocompatibility 2, class II, locus DMa	1.41974	0.00340513	0.138455	3.11188	1.39995e-09	2.32363e-07	4.68746	7.17052e-08	6.80772e-06	3.80101	7.29819e-11	2.20485e-08
1416881_at	Mm.1639	Mcl1	myeloid cell leukemia sequence 1	1.15806	0.127606	0.448418	1.78307	1.58816e-07	1.26245e-05	2.10862	9.6627e-06	0.000428673	1.89448	2.17814e-08	1.96608e-06
1452117_a_at	Mm.170905	Fyb	FYN binding protein	2.85794	2.10098e-05	0.00572009	5.92505	6.89809e-10	1.36985e-07	6.39073	3.92748e-09	6.79728e-07	5.44605	2.12682e-08	1.92563e-06
1459741_x_at	Mm.171378	Ucp2	uncoupling protein 2 (mitochondrial, proton carrier)	1.15605	0.0593537	0.360239	1.49705	1.07814e-05	0.000509034	2.15412	4.19334e-07	3.05949e-05	2.05111	1.75929e-07	1.11535e-05
1419135_at	Mm.1715	Ltb	lymphotoxin B	3.00866	2.44451e-05	0.00645507	5.77346	3.53809e-08	3.49468e-06	8.1718	4.847e-07	3.47283e-05	7.07541	3.11608e-10	6.88483e-08
1416121_at	Mm.172	Lox	lysyl oxidase	1.0625	0.776925	0.705393	-1.22967	0.34857	0.506177	-1.01796	0.902688	0.637357	2.17632	0.000194252	0.00365849
1426397_at	Mm.172346	Tgfbr2	transforming growth factor, beta receptor II	1.44274	8.91689e-05	0.0149171	1.82367	1.52379e-07	1.22281e-05	1.92516	7.30597e-06	0.000339819	2.05124	2.10701e-07	1.30929e-05
1424927_at	Mm.173790	Glipr1	GLI pathogenesis-related 1 (glioma)	1.29226	0.0114583	0.216592	3.39982	6.17923e-08	5.57342e-06	5.10373	2.95287e-08	3.30455e-06	4.73145	1.05541e-05	0.000343375
1427301_at	Mm.1738	Cd48	CD48 antigen	1.80887	0.000518947	0.0495217	3.95132	7.7931e-10	1.4761e-07	6.1373	3.64486e-09	6.45835e-07	4.45444	2.97045e-09	4.03418e-07
1439426_x_at	Mm.177539	Lyz1	lysozyme 1	2.60237	0.00122126	0.0829573	10.337	3.09659e-10	7.97682e-08	14.6665	2.81721e-10	8.96039e-08	13.7177	2.66066e-11	9.6065e-09
1425294_at	Mm.179812	Slamf8	SLAM family member 8	2.08697	6.45125e-05	0.0120997	4.50162	6.93432e-10	1.36985e-07	6.15672	2.57384e-09	4.9431e-07	3.8064	4.20417e-12	2.34852e-09
1422962_a_at	Mm.180191	Psmb8	proteasome (prosome, macropain) subunit, beta type 8 (large multifunctional peptidase 7)	8.13364	2.07985e-07	0.000877697	16.9157	1.12332e-10	3.93162e-08	22.2328	1.45702e-08	1.92996e-06	15.046	1.51249e-12	1.06619e-09
1417561_at	Mm.182440	Apoc1	apolipoprotein C-I	-1.03807	0.648303	0.674863	1.35684	0.0409995	0.21076	1.81471	0.0011163	0.0177416	2.73313	3.61521e-05	0.000970393
1430373_at	Mm.185296	5430427O19Rik	RIKEN cDNA 5430427O19 gene	1.21365	0.0121482	0.221807	1.7195	1.46918e-06	8.8924e-05	2.42084	2.26462e-05	0.000868727	2.3817	5.28124e-07	2.7526e-05
1445882_at	Mm.185355	Cd300lb	CD300 antigen like family member B	1.21258	0.0545392	0.351718	-1.03604	0.669982	0.631208	1.80034	0.00310678	0.0356113	2.53061	0.00313174	0.0280715
1453572_a_at	Mm.18565	Plp2	proteolipid protein 2	1.05272	0.493037	0.631421	1.44717	3.74652e-05	0.00148022	1.79485	4.97587e-06	0.000245235	2.07832	7.18488e-08	5.1883e-06
1444078_at	Mm.1858	Cd8a	CD8 antigen, alpha chain	1.2369	0.0510371	0.343478	1.88111	4.08245e-05	0.00159533	3.08473	6.60572e-06	0.000310156	2.1719	5.96124e-06	0.000216025
1416203_at	Mm.18625	Aqp1	aquaporin 1	-1.08827	0.832892	0.717985	1.81949	0.00791587	0.0938135	1.18096	0.479238	0.492984	2.49968	0.0024419	0.0239551
1447803_x_at	Mm.18626	Capg	capping protein (actin filament), gelsolin-like	1.00541	0.971314	0.74263	2.08038	3.66177e-06	0.000197502	3.1881	1.75216e-05	0.000704842	3.53411	2.16274e-06	9.1213e-05
1423166_at	Mm.18628	Cd36	CD36 antigen	1.29042	0.0636282	0.366107	1.41953	0.0108056	0.111668	3.56266	9.28105e-05	0.00277946	3.80799	1.64743e-06	7.29072e-05
1423523_at	Mm.18651	Aass	aminoadipate-semialdehyde synthase	1.16838	0.0797944	0.390188	1.96361	4.72476e-05	0.00181548	2.35005	0.000252809	0.00594441	2.28487	2.00132e-05	0.000597303
1418296_at	Mm.1870	Fxyd5	FXYD domain-containing ion transport regulator 5	1.44908	0.0078516	0.1932	2.60339	5.23361e-08	4.87059e-06	3.5236	2.46682e-06	0.000132073	3.345	2.46401e-07	1.47974e-05
1426112_a_at	Mm.188157	Cd72	CD72 antigen	1.39431	0.0044233	0.153045	1.949	2.9804e-07	2.17616e-05	2.66437	1.63084e-05	0.000663208	2.00941	5.88043e-05	0.00142822
1419905_s_at	Mm.18832	Hpgd	hydroxyprostaglandin dehydrogenase 15 (NAD)	1.03413	0.705308	0.688115	2.20953	2.49126e-05	0.00104451	4.0737	4.76565e-05	0.00157802	3.51938	3.2122e-07	1.85145e-05
1423954_at	Mm.19131	C3 /// LOC100048759	complement component 3 /// complement C3-like	1.31914	0.0295973	0.294038	2.80852	1.22499e-09	2.09812e-07	3.07466	3.97866e-07	2.9316e-05	3.07393	6.32461e-07	3.20087e-05
1426926_at	Mm.192699	Plcg2	phospholipase C, gamma 2	1.265	0.00298846	0.12992	1.93456	1.0503e-07	8.85331e-06	2.26216	3.83113e-06	0.000193625	1.83148	3.41039e-06	0.000135713
1434798_at	Mm.19298	Atp6v0d2	ATPase, H+ transporting, lysosomal V0 subunit D2	1.1219	0.242872	0.528347	1.02145	0.75966	0.656529	10.1974	8.92182e-05	0.00269356	20.2051	1.64026e-05	0.000497059
1424754_at	Mm.193094	Ms4a7	membrane-spanning 4-domains, subfamily A, member 7	1.54214	0.0755268	0.384122	21.443	1.18341e-11	8.10762e-09	38.996	5.1439e-11	2.78407e-08	40.3683	3.0733e-10	6.84137e-08
1425548_a_at	Mm.19379	Lst1	leukocyte specific transcript 1	1.78753	0.0194372	0.259163	3.73477	1.2861e-05	0.000593301	3.70081	5.53951e-07	3.85015e-05	2.0792	2.6554e-06	0.000108889
1449360_at	Mm.1940	Csf2rb2	colony stimulating factor 2 receptor, beta 2, low-affinity (granulocyte-macrophage)	1.51707	0.0133923	0.230918	3.83308	2.63809e-05	0.0010975	4.43315	1.01872e-08	1.41048e-06	4.07578	5.21043e-08	3.9841e-06
1419194_s_at	Mm.194536	Gm9835 /// Gmfg	predicted pseudogene 9835 /// glia maturation factor, gamma	1.64619	0.00606934	0.174535	2.85797	1.41194e-08	1.56235e-06	2.99157	1.33774e-05	0.000562137	2.90813	2.26135e-08	2.03499e-06
1443687_x_at	Mm.195060	H2-DMb2	histocompatibility 2, class II, locus Mb2	1.2021	0.010047	0.207848	3.79219	1.98512e-05	0.000852278	8.07358	4.69378e-05	0.00155942	5.91426	2.47296e-11	9.13596e-09
1449875_s_at	Mm.195061	H2-T10 /// H2-T22 /// H2-T9	histocompatibility 2, T region locus 10 /// histocompatibility 2, T region locus 22 /// histocompatibility 2, T region locus 9	2.08921	0.000113169	0.0175256	4.17667	4.08774e-08	3.94087e-06	4.72921	3.76407e-08	4.01609e-06	3.91416	4.24854e-09	5.42177e-07
1460603_at	Mm.196013	Samd9l	sterile alpha motif domain containing 9-like	2.82457	2.93304e-05	0.00707282	5.86737	1.69913e-09	2.7356e-07	7.34982	1.07325e-09	2.59744e-07	4.83703	2.02256e-09	2.99816e-07
1423986_a_at	Mm.196533	Shisa5	shisa homolog 5 (Xenopus laevis)	1.37652	0.000360756	0.0384935	2.44241	2.63876e-08	2.73229e-06	2.85691	5.96413e-07	4.07202e-05	2.38961	3.1153e-08	2.58358e-06
1417620_at	Mm.1972	Rac2	RAS-related C3 botulinum substrate 2	2.0797	0.00014077	0.021058	4.42527	4.10053e-09	5.63231e-07	4.87081	7.85495e-07	5.13904e-05	4.00316	8.45561e-10	1.4726e-07
1419477_at	Mm.197536	Clec2d	C-type lectin domain family 2, member d	1.61221	0.00111059	0.0804244	1.96546	0.000267057	0.00788921	2.18236	4.87398e-06	0.000240611	2.29092	2.26991e-05	0.000660811
1420895_at	Mm.197552	Tgfbr1	transforming growth factor, beta receptor I	1.23634	0.0179036	0.252735	1.4036	3.37656e-06	0.000183968	1.92615	2.83704e-06	0.00015054	2.02577	1.19526e-07	7.9167e-06
1452016_at	Mm.19844	Alox5ap	arachidonate 5-lipoxygenase activating protein	1.32267	0.00115824	0.0816102	1.99148	4.67578e-07	3.30901e-05	2.26721	1.07763e-05	0.000467622	1.98484	6.51737e-08	4.81191e-06
1436778_at	Mm.200362	Cybb	cytochrome b-245, beta polypeptide	2.85045	0.000606705	0.0561161	10.2391	9.7743e-10	1.74402e-07	17.398	2.18163e-11	1.62357e-08	13.2366	2.49859e-10	5.64694e-08
1433935_at	Mm.200422	AU020206	expressed sequence AU020206	2.33999	1.15161e-05	0.00392711	4.21033	3.34771e-09	4.68679e-07	5.76677	2.05902e-09	4.16223e-07	4.68526	6.48273e-12	3.19136e-09
1422352_at	Mm.201549	Mcpt1	mast cell protease 1	1.05443	0.722894	0.692243	3.73234	0.000878341	0.0203472	2.76168	0.000537004	0.0105307	1.22682	0.283895	0.381499
1429173_at	Mm.20169	Dnase1l1	deoxyribonuclease 1-like 1	1.05094	0.676401	0.681574	1.34457	0.00041803	0.011283	1.62113	0.000440586	0.00903885	2.1028	1.59585e-06	7.10493e-05
1450430_at	Mm.2019	Mrc1	mannose receptor, C type 1	1.15427	0.225414	0.519771	1.32183	0.0137083	0.126385	1.62919	0.00155534	0.0225191	2.17417	1.19804e-07	7.9174e-06
1421392_a_at	Mm.2026	Birc3	baculoviral IAP repeat-containing 3	1.23261	0.175811	0.4878	2.26944	2.60298e-07	1.9268e-05	2.70186	7.06684e-06	0.000329727	2.19649	2.62917e-07	1.55994e-05
1421322_a_at	Mm.2032	Irf9	interferon regulatory factor 9	2.63703	2.29729e-06	0.0023977	4.73519	1.53383e-10	4.79508e-08	4.85915	5.61768e-11	2.9862e-08	3.28296	4.93206e-08	3.81728e-06
1418293_at	Mm.2036	Ifit2	interferon-induced protein with tetratricopeptide repeats 2	2.14576	0.000146755	0.0215603	4.77615	2.13013e-09	3.25072e-07	5.65357	7.27417e-09	1.0773e-06	2.7344	6.63991e-06	0.000234589
1455587_at	Mm.20377	Fam167b	family with sequence similarity 167, member B	1.42135	0.028921	0.293038	2.63868	4.7709e-09	6.3744e-07	3.25586	3.34055e-07	2.51465e-05	2.63573	3.57951e-08	2.90349e-06
1433678_at	Mm.203915	Pld4	phospholipase D family, member 4	2.12444	2.74347e-05	0.00686071	3.04137	1.78275e-08	1.93281e-06	3.7615	4.16604e-07	3.04704e-05	3.12286	2.51003e-07	1.50432e-05
1425374_at	Mm.204887	Oas3	2'-5' oligoadenylate synthetase 3	1.42685	0.107479	0.427032	2.7002	2.62933e-05	0.00109669	3.03212	3.38359e-06	0.000174563	1.98699	5.57007e-05	0.00136981
1449153_at	Mm.2055	Mmp12	matrix metallopeptidase 12	1.01183	0.922656	0.735042	1.63784	0.00862797	0.0983784	7.66602	2.05001e-05	0.000801901	11.2809	1.13942e-05	0.000367078
1460287_at	Mm.206505	Timp2	tissue inhibitor of metalloproteinase 2	1.1151	0.0757187	0.384516	1.96983	1.05589e-08	1.21427e-06	2.8014	1.1714e-06	7.01614e-05	2.82185	3.22772e-09	4.34791e-07
1428660_s_at	Mm.206737	Tor3a	torsin family 3, member A	1.55865	0.000229619	0.0284894	2.68482	6.06682e-08	5.50286e-06	3.24214	6.59982e-07	4.45495e-05	2.25922	2.16197e-07	1.3363e-05
1418465_at	Mm.2068	Ncf4	neutrophil cytosolic factor 4	1.95737	7.21633e-05	0.0128223	5.58667	9.61765e-09	1.13025e-06	6.38103	2.85637e-08	3.22077e-06	4.58759	8.47352e-09	9.29158e-07
1434998_at	Mm.207619	Iqgap1	IQ motif containing GTPase activating protein 1	1.18825	0.0436228	0.327275	1.60562	2.69421e-05	0.00111336	1.92449	6.64217e-06	0.000311343	2.11822	1.02593e-06	4.79091e-05
1433488_x_at	Mm.207683	Gns	glucosamine (N-acetyl)-6-sulfatase	1.1579	0.0301422	0.295128	1.6122	1.60181e-05	0.000709467	2.11253	3.26931e-06	0.000169953	1.81215	5.28016e-07	2.7526e-05
1429570_at	Mm.207971	Mlkl	mixed lineage kinase domain-like	1.06617	0.595389	0.662568	2.30907	0.000116762	0.00388804	2.92625	3.2714e-06	0.000169953	2.41542	1.13908e-06	5.25302e-05
1417104_at	Mm.20829	Emp3	epithelial membrane protein 3	1.16986	0.303623	0.558083	2.11677	2.41341e-09	3.56476e-07	1.90536	0.000702921	0.0128431	2.44285	5.76626e-06	0.000210765
1422105_at	Mm.210361	Cd3e	CD3 antigen, epsilon polypeptide	2.17795	0.000254116	0.0301016	4.16517	1.17924e-06	7.40186e-05	5.17328	2.37458e-07	1.89508e-05	3.57435	2.57623e-07	1.53468e-05
1422188_s_at	Mm.211738 /// Mm.246559	Tcrg-V4 /// Trgv2	T cell receptor gamma, variable 4 /// T cell receptor gamma variable 2	1.21713	0.0693591	0.374513	2.57327	0.00027811	0.00814104	4.48315	2.8702e-06	0.000151759	3.20148	3.5715e-06	0.000141364
1454757_s_at	Mm.2121	Ifi27l1	interferon, alpha-inducible protein 27 like 1	2.61305	6.04733e-07	0.00145827	4.12957	7.39031e-12	6.43157e-09	3.83702	9.82454e-12	8.60167e-09	3.06626	4.73147e-10	9.15576e-08
1416612_at	Mm.214016	Cyp1b1	cytochrome P450, family 1, subfamily b, polypeptide 1	1.07272	0.497206	0.63229	1.20858	0.0882685	0.297064	1.36492	0.00311347	0.0356605	2.00924	1.47809e-05	0.000457276
1424065_at	Mm.21596	Edem1	ER degradation enhancer, mannosidase alpha-like 1	1.26406	0.018957	0.257657	4.20622	6.36736e-10	1.35552e-07	6.03383	4.19721e-10	1.15687e-07	5.0335	4.54689e-10	8.97455e-08
1434653_at	Mm.21613	Ptk2b	PTK2 protein tyrosine kinase 2 beta	1.46044	0.00232171	0.1184	1.82349	9.24665e-06	0.00044639	2.40313	4.41358e-05	0.00148961	2.46105	2.09521e-06	8.8491e-05
1456377_x_at	Mm.21687	Limd2 /// LOC632329	LIM domain containing 2 /// LIM domain-containing protein 2-like	1.35037	0.00408874	0.149591	2.32743	1.75499e-07	1.37496e-05	2.45918	8.19926e-06	0.000377242	1.88049	2.60203e-07	1.54694e-05
1457666_s_at	Mm.218770	Ifi202b /// LOC100044068	interferon activated gene 202B /// interferon-activable protein 202-like	6.90771	1.98064e-06	0.0023977	24.073	2.76954e-12	3.17041e-09	28.7443	3.32519e-12	3.66608e-09	15.8355	3.54191e-10	7.43717e-08
1448550_at	Mm.218846	Lbp	lipopolysaccharide binding protein	1.50482	0.154473	0.472424	1.93301	0.000361204	0.0100525	1.51058	0.021524	0.108634	2.6479	5.17202e-05	0.00129003
1424041_s_at	Mm.219527	C1s	complement component 1, s subcomponent	1.39437	0.116845	0.436358	2.44139	1.20692e-05	0.000560791	2.96618	2.93069e-07	2.28379e-05	3.0704	1.06894e-07	7.21067e-06
1424825_a_at	Mm.219621	Glycam1	glycosylation dependent cell adhesion molecule 1	-1.0043	0.95677	0.739967	78.3532	6.92975e-05	0.00252133	37.315	0.00596481	0.0531778	14.3639	0.0183182	0.0869552
1450199_a_at	Mm.220821	Stab1	stabilin 1	1.41145	0.00796788	0.194904	1.58523	0.00213831	0.0395257	1.5622	0.000925108	0.0154885	2.08313	9.44452e-06	0.000315956
1448620_at	Mm.22119	Fcgr3	Fc receptor, IgG, low affinity III	1.80679	2.31197e-06	0.0023977	3.17781	1.99719e-10	5.79707e-08	4.28944	4.84759e-10	1.28112e-07	3.78987	1.08944e-11	4.81413e-09
1429831_at	Mm.222266	Pik3ap1	phosphoinositide-3-kinase adaptor protein 1	2.83376	7.18846e-07	0.00151676	5.4074	4.59535e-11	2.20851e-08	6.18669	1.51533e-09	3.3476e-07	4.56043	8.79132e-09	9.56918e-07
1419128_at	Mm.22378	Itgax	integrin alpha X	1.93708	0.00023531	0.0287828	4.31452	2.44592e-08	2.58225e-06	7.56183	2.26068e-08	2.68111e-06	9.56525	6.06967e-09	6.99232e-07
1426454_at	Mm.2241	Arhgdib	Rho, GDP dissociation inhibitor (GDI) beta	1.63118	0.000158266	0.0222628	3.04623	6.61939e-10	1.35761e-07	3.7735	5.09597e-08	5.15976e-06	2.5392	2.55553e-09	3.52934e-07
1417821_at	Mm.22506	D17H6S56E-5	DNA segment, Chr 17, human D6S56E 5	1.43528	0.068324	0.372877	3.83614	1.73828e-07	1.36519e-05	3.95861	9.8798e-07	6.13991e-05	3.29332	5.62467e-09	6.63457e-07
1451161_a_at	Mm.2254	Emr1	EGF-like module containing, mucin-like, hormone receptor-like sequence 1	1.49421	0.000390458	0.0402475	2.52729	1.78647e-09	2.84774e-07	3.62887	1.59976e-06	9.14043e-05	3.54231	7.47804e-10	1.34433e-07
1417025_at	Mm.22564	H2-Eb1	histocompatibility 2, class II antigen E beta	6.24594	8.56339e-06	0.00347304	23.5443	4.20086e-14	9.66198e-11	34.5314	1.22393e-09	2.8464e-07	26.5489	5.66362e-15	2.03861e-11
1419873_s_at	Mm.22574	Csf1r	colony stimulating factor 1 receptor	1.66541	3.07394e-05	0.00729331	2.0754	3.72188e-10	8.88067e-08	2.08831	2.03052e-06	0.000111297	1.70373	3.03017e-08	2.54867e-06
1450920_at	Mm.22592	Ccnb2	cyclin B2	1.51258	0.000349713	0.0380849	1.53564	0.000198127	0.00616991	2.16254	1.09947e-06	6.69305e-05	1.73197	0.000345217	0.00577116
1418340_at	Mm.22673	Fcer1g	Fc receptor, IgE, high affinity I, gamma polypeptide	1.97354	5.14642e-06	0.00289572	5.34644	9.48926e-10	1.7166e-07	7.01038	5.02625e-10	1.31247e-07	5.53866	4.38852e-09	5.55254e-07
1448021_at	Mm.226900	Fam46c	family with sequence similarity 46, member C	1.1933	0.230643	0.522295	4.24039	9.32305e-09	1.10776e-06	7.05403	4.00208e-09	6.88001e-07	5.1705	1.81402e-09	2.74016e-07
1443814_x_at	Mm.2277	Ctsh	cathepsin H	1.74864	0.00167707	0.0993294	3.21086	1.6769e-06	0.000100878	4.9346	1.80828e-09	3.73812e-07	4.50135	1.40508e-08	1.37315e-06
1419699_at	Mm.22802	Scgb3a1	secretoglobin, family 3A, member 1	1.06754	0.43869	0.613637	1.44118	0.00251833	0.0441927	2.09717	0.000310898	0.00689115	1.52989	0.000236311	0.00426842
1453196_a_at	Mm.228363	Oasl2	2'-5' oligoadenylate synthetase-like 2	6.85781	2.59223e-06	0.00243094	26.0985	8.85308e-12	7.12673e-09	28.7524	3.73459e-11	2.13791e-08	11.5913	4.22938e-10	8.63571e-08
1449024_a_at	Mm.2284	Hexa	hexosaminidase A	1.13182	0.106535	0.425635	1.60689	5.49193e-06	0.000283398	2.18217	5.37384e-06	0.000261386	2.19914	1.43359e-06	6.45043e-05
1418770_at	Mm.22842	Cd2	CD2 antigen	1.5985	0.28385	0.549236	20.1773	9.15221e-05	0.00316543	16.1291	0.00841098	0.0652536	41.8535	4.99208e-12	2.68725e-09
1448618_at	Mm.228797	Mvp	major vault protein	1.19317	0.110501	0.429487	1.57446	3.89353e-05	0.00152892	1.76519	0.000563597	0.010944	2.04192	1.38805e-05	0.000432585
1449991_at	Mm.2299	Cd244	CD244 natural killer cell receptor 2B4	1.14752	0.231801	0.522544	2.685	1.72698e-07	1.35963e-05	4.10504	5.36802e-08	5.38031e-06	2.54632	6.71076e-06	0.000235966
1418989_at	Mm.230249	Ctse	cathepsin E	2.00951	2.41474e-06	0.0023977	4.51916	2.64411e-08	2.73229e-06	5.06666	6.9377e-07	4.63053e-05	4.7281	1.10732e-07	7.43403e-06
1419289_a_at	Mm.230301	Syngr1	synaptogyrin 1	-1.08919	0.302612	0.557677	1.33516	0.000555869	0.0143001	1.81799	4.90149e-05	0.0016194	2.07263	4.78149e-05	0.00121202
1448118_a_at	Mm.231395	Ctsd	cathepsin D	1.16519	0.0250155	0.282533	1.77399	2.42065e-07	1.8169e-05	2.3976	1.1705e-08	1.59102e-06	2.27064	7.69962e-09	8.56993e-07
1422847_a_at	Mm.2314	Prkcd	protein kinase C, delta	1.10905	0.389096	0.594115	1.51254	4.20776e-06	0.000223212	1.64313	2.41234e-05	0.00091362	2.07754	3.51218e-07	1.99585e-05
1417756_a_at	Mm.234003	Lsp1	lymphocyte specific 1	1.32902	0.00104656	0.0776522	1.87593	4.86724e-06	0.000254424	2.70217	0.000176415	0.004477	1.97319	1.37566e-05	0.000429359
1425214_at	Mm.235193	P2ry6	pyrimidinergic receptor P2Y, G-protein coupled, 6	2.07797	0.000446096	0.044689	2.90149	4.36675e-09	5.90796e-07	4.28922	1.26067e-07	1.11689e-05	3.49358	1.10835e-08	1.15544e-06
1455660_at	Mm.235324	Csf2rb	colony stimulating factor 2 receptor, beta, low-affinity (granulocyte-macrophage)	2.10381	7.57387e-05	0.0133174	6.88919	1.01909e-09	1.80301e-07	8.40031	2.40267e-08	2.81585e-06	6.86143	6.84785e-10	1.27269e-07
1418099_at	Mm.235328	Tnfrsf1b	tumor necrosis factor receptor superfamily, member 1b	1.3415	0.0312094	0.297804	1.8682	0.000157361	0.00508227	2.23375	2.20368e-06	0.000119488	2.18995	2.05161e-06	8.7272e-05
1452431_s_at	Mm.235338	H2-Aa	histocompatibility 2, class II antigen A, alpha	6.98392	3.816e-06	0.00264759	29.6407	4.39704e-11	2.19972e-08	44.6045	2.00814e-10	7.47229e-08	31.7402	2.20939e-14	4.67233e-11
1423606_at	Mm.236067	Postn	periostin, osteoblast specific factor	1.20364	0.500961	0.633567	1.16811	0.20383	0.415737	1.1081	0.299353	0.399854	2.0856	7.08536e-05	0.00166048
1417492_at	Mm.236553	Ctsb	cathepsin B	1.05765	0.427218	0.608741	1.48192	5.09646e-06	0.000264261	1.87598	3.28344e-05	0.00116637	2.10676	4.94226e-07	2.627e-05
1448061_at	Mm.239291	Msr1	macrophage scavenger receptor 1	1.00984	0.879373	0.727228	3.93254	1.92279e-05	0.000831313	6.85647	1.29028e-07	1.13301e-05	6.18353	2.37135e-06	9.90236e-05
1420699_at	Mm.239516	Clec7a	C-type lectin domain family 7, member a	1.42213	0.128369	0.449	11.5753	2.10008e-10	6.03773e-08	17.3563	3.84323e-10	1.0793e-07	13.633	6.55213e-13	5.54248e-10
1422010_at	Mm.23979	Tlr7	toll-like receptor 7	1.39282	0.0253633	0.283639	2.22467	8.9359e-05	0.00311403	2.61768	9.66852e-07	6.02118e-05	2.50338	4.33107e-07	2.36148e-05
1436199_at	Mm.240252	Trim14	tripartite motif-containing 14	1.9449	0.00131004	0.0864395	2.54431	5.96378e-09	7.75319e-07	3.47252	1.49011e-08	1.95408e-06	2.54797	5.00801e-07	2.65718e-05
1425947_at	Mm.240327	Ifng	interferon gamma	1.34701	0.0249592	0.282191	2.39786	4.8755e-06	0.000254443	2.89224	8.49887e-07	5.47607e-05	1.81911	0.00538703	0.0407877
1418240_at	Mm.24038	Gbp2	guanylate binding protein 2	3.36104	4.4214e-06	0.00274735	9.48786	1.43783e-10	4.63106e-08	10.2042	3.80753e-09	6.68735e-07	7.10881	2.38372e-10	5.42877e-08
1436058_at	Mm.24045	Rsad2	radical S-adenosyl methionine domain containing 2	2.21503	0.0105327	0.210655	7.64855	5.16572e-09	6.8734e-07	9.07449	2.37431e-08	2.8047e-06	3.89164	8.88755e-07	4.26468e-05
1442082_at	Mm.2408	C3ar1	complement component 3a receptor 1	1.86447	2.06242e-06	0.0023977	3.86445	1.47049e-08	1.61603e-06	4.72913	2.62431e-07	2.06668e-05	4.79013	1.05547e-08	1.10812e-06
1436530_at	Mm.24097	Gm11428 /// LOC100504934	predicted gene 11428 /// extracellular peptidase inhibitor-like	1.52866	0.0527664	0.347382	5.0463	3.36329e-06	0.000183556	8.69266	4.26086e-08	4.48188e-06	7.13564	1.54993e-06	6.92131e-05
1460218_at	Mm.24130	Cd52	CD52 antigen	3.25652	4.07392e-06	0.00274735	9.07916	4.44283e-11	2.19972e-08	11.7993	2.47343e-10	8.46311e-08	7.92719	4.44416e-11	1.46196e-08
1417346_at	Mm.24163	Pycard	PYD and CARD domain containing	1.70002	0.000926535	0.0735996	4.04869	9.31664e-09	1.10776e-06	5.24195	4.7563e-07	3.43654e-05	3.99596	1.10021e-08	1.15101e-06
1424518_at	Mm.243758	Apol9a /// Apol9b	apolipoprotein L 9a /// apolipoprotein L 9b	2.15993	0.00111727	0.0804244	8.17675	3.79959e-08	3.73008e-06	14.1924	2.48286e-08	2.87587e-06	5.5513	6.48617e-07	3.26361e-05
1418076_at	Mm.243926	St14	suppression of tumorigenicity 14 (colon carcinoma)	1.31537	0.00449207	0.154118	1.62178	0.000638211	0.0159206	2.21143	0.000136862	0.0037584	2.70871	1.68116e-06	7.39577e-05
1428242_at	Mm.243954	Hmha1	histocompatibility (minor) HA-1	1.53453	0.000368927	0.0390889	1.93307	9.39158e-06	0.000452708	2.53323	9.80098e-06	0.000433515	2.30078	5.51648e-08	4.16644e-06
1421578_at	Mm.244263	Ccl4	chemokine (C-C motif) ligand 4	1.40448	0.00990988	0.207482	1.91788	7.98383e-05	0.00282816	2.45852	8.2584e-06	0.000379377	1.87157	8.17296e-05	0.00185566
1451564_at	Mm.244406	Parp14	poly (ADP-ribose) polymerase family, member 14	2.98516	1.25247e-05	0.00418647	7.29994	2.52722e-09	3.69893e-07	8.08721	4.2297e-09	7.15396e-07	5.16792	2.17066e-09	3.10814e-07
1460431_at	Mm.244825	Gcnt1	glucosaminyl (N-acetyl) transferase 1, core 2	1.34646	0.0235175	0.275979	1.43682	0.0205333	0.154092	2.07496	6.03957e-06	0.000288581	2.11372	3.11331e-08	2.58358e-06
1419714_at	Mm.245363	Cd274	CD274 antigen	2.34705	1.74784e-05	0.00508993	7.64465	5.88731e-10	1.29843e-07	11.2519	1.44294e-09	3.25405e-07	6.92328	3.27656e-09	4.38001e-07
1418531_at	Mm.24754	Oosp1	oocyte secreted protein 1	1.04604	0.600409	0.663095	1.41478	0.0613022	0.254329	6.51223	7.22135e-05	0.00227476	11.3857	3.50591e-10	7.41417e-08
1439902_at	Mm.247623	C5ar1	complement component 5a receptor 1	1.28853	0.0797924	0.390188	1.41088	0.00236712	0.0424251	1.76771	9.05974e-05	0.00272582	2.03911	0.000257801	0.00457044
1422932_a_at	Mm.248172	Vav1	vav 1 oncogene	1.44006	0.00335364	0.137569	3.04885	1.27917e-05	0.000590951	3.59926	1.4999e-06	8.68658e-05	3.16384	4.05785e-07	2.23723e-05
1448213_at	Mm.248360	Anxa1	annexin A1	1.13632	0.502007	0.634035	1.40727	0.0323257	0.190744	2.05499	0.00204079	0.0270964	2.34663	0.000238297	0.00429147
1420653_at	Mm.248380	Tgfb1	transforming growth factor, beta 1	1.22625	0.0780747	0.387317	1.60008	1.20993e-06	7.55034e-05	2.04276	8.48024e-05	0.00258913	1.88055	0.000204222	0.00379318
1426708_at	Mm.24842	Antxr2	anthrax toxin receptor 2	1.04019	0.830975	0.717795	1.41038	0.00665543	0.0843056	1.47458	0.0108768	0.0754972	2.78031	8.7218e-06	0.00029545
1424354_at	Mm.248440	Tmem140	transmembrane protein 140	1.70061	0.00413082	0.149631	4.19984	1.4526e-10	4.63106e-08	6.1021	2.04282e-07	1.66605e-05	5.76724	2.92859e-11	1.03221e-08
1425974_a_at	Mm.248445	Trim25	tripartite motif-containing 25	2.31875	1.5846e-05	0.00477644	3.24182	4.19311e-09	5.69697e-07	3.85047	5.14413e-08	5.17605e-06	3.19174	2.08319e-09	3.03824e-07
1418131_at	Mm.248478	Samhd1	SAM domain and HD domain, 1	1.72132	5.03684e-06	0.0028821	2.91781	3.24406e-08	3.24465e-06	3.2002	1.04745e-08	1.44354e-06	2.15946	2.72001e-06	0.000111076
1426808_at	Mm.248615	Lgals3	lectin, galactose binding, soluble 3	1.88317	0.00416704	0.149889	6.6951	3.55467e-09	4.95461e-07	8.74164	4.75715e-08	4.90003e-06	7.85334	5.54948e-07	2.87241e-05
1435342_at	Mm.24877	Kcnk6	potassium inwardly-rectifying channel, subfamily K, member 6	1.44051	0.000484545	0.0472781	1.92497	7.89972e-07	5.26648e-05	2.47927	5.53645e-07	3.85015e-05	2.12249	1.91893e-08	1.76438e-06
1424265_at	Mm.24887	Npl	N-acetylneuraminate pyruvate lyase	1.13246	0.240093	0.526949	2.45998	1.28111e-08	1.44374e-06	2.77987	4.18713e-05	0.00142124	2.50122	6.30718e-07	3.19751e-05
1427883_a_at	Mm.249555	Col3a1	collagen, type III, alpha 1	1.28757	0.455878	0.619565	1.30571	0.189018	0.405292	1.03004	0.87596	0.63014	2.24223	0.000995439	0.0126325
1421211_a_at	Mm.249560	Ciita	class II transactivator	-1.14599	0.245523	0.530165	1.75754	0.000859049	0.0199865	2.31138	0.000438765	0.00901391	1.97853	1.52553e-05	0.000468526
1425750_a_at	Mm.249645	Jak3	Janus kinase 3	1.31491	0.00225546	0.117097	1.40453	0.000350918	0.00984282	2.11359	3.15679e-07	2.39113e-05	1.50369	8.07973e-06	0.00027591
1419149_at	Mm.250422	Serpine1	serine (or cysteine) peptidase inhibitor, clade E, member 1	1.29976	0.0333231	0.303084	2.3189	7.22009e-06	0.000360445	3.58024	1.09614e-06	6.68645e-05	3.61876	3.66057e-06	0.000143736
1436171_at	Mm.251048	Arhgap30	Rho GTPase activating protein 30	1.91573	7.05307e-06	0.00312764	2.42863	5.06067e-08	4.76472e-06	3.89433	1.79139e-06	0.000100426	2.76864	7.66008e-10	1.3578e-07
1425225_at	Mm.251254	Fcgr4	Fc receptor, IgG, low affinity IV	3.15616	4.81446e-06	0.00280235	15.0288	1.13056e-12	1.52201e-09	19.7093	6.44098e-12	6.39117e-09	14.8586	1.95431e-11	7.41803e-09
1416875_at	Mm.251356	Parvg	parvin, gamma	1.43588	0.00299016	0.12992	2.18056	0.000700121	0.0170658	2.50497	7.19249e-05	0.00227011	2.35474	1.35712e-05	0.000425183
1435526_at	Mm.253335	Tor1aip2	torsin A interacting protein 2	1.17015	0.0163086	0.245903	1.4072	6.98682e-05	0.00253351	2.00498	1.70272e-06	9.61795e-05	1.59103	2.98243e-06	0.000120136
1421628_at	Mm.253664	Il18r1	interleukin 18 receptor 1	1.26058	0.0297015	0.294038	1.83324	0.000193111	0.0060547	3.10725	7.17181e-08	6.80772e-06	2.84402	2.30908e-08	2.05916e-06
1425477_x_at	Mm.254067	H2-Ab1	histocompatibility 2, class II antigen A, beta 1	5.21908	1.56117e-05	0.00474821	29.4629	2.37001e-09	3.51679e-07	51.7525	5.54817e-09	8.86405e-07	36.4776	2.06884e-12	1.27607e-09
1417597_at	Mm.255003	Cd28	CD28 antigen	1.29075	0.0692818	0.37442	2.26027	1.35368e-06	8.35029e-05	3.08229	6.25052e-05	0.00201152	3.26332	1.69256e-07	1.07534e-05
1438855_x_at	Mm.255332	Tnfaip2	tumor necrosis factor, alpha-induced protein 2	1.4177	0.0184848	0.255338	2.95592	2.74528e-07	2.02284e-05	3.77526	2.40722e-05	0.000912842	3.69793	8.96106e-06	0.000301485
1450997_at	Mm.25559	Stk17b	serine/threonine kinase 17b (apoptosis-inducing)	1.26262	0.0481775	0.337923	1.73654	6.45862e-06	0.00032648	1.99956	4.71033e-05	0.00156318	2.20957	1.14035e-07	7.61978e-06
1422612_at	Mm.255848	Hk2	hexokinase 2	1.75863	0.0017953	0.103253	2.53037	4.99783e-06	0.000259565	3.0554	3.32226e-07	2.51008e-05	2.74222	1.44371e-09	2.29803e-07
1450905_at	Mm.256712	Plxnc1	plexin C1	-1.18139	0.256966	0.535723	1.49395	8.80728e-05	0.00308255	1.80155	8.33774e-05	0.00255611	2.17885	2.48899e-05	0.000718233
1441221_at	Mm.256720	1700008J07Rik	RIKEN cDNA 1700008J07 gene	1.68791	0.00072426	0.0626949	1.91976	0.00365677	0.0577763	1.74082	0.0385212	0.146354	2.45578	2.55273e-09	3.52934e-07
1449222_at	Mm.256798	Ebi3	Epstein-Barr virus induced gene 3	1.48805	0.00411797	0.149591	2.00244	1.62169e-05	0.000717286	2.539	1.72431e-05	0.000695518	1.98748	3.04459e-07	1.77093e-05
1429954_at	Mm.25684	Clec4a3	C-type lectin domain family 4, member a3	2.04152	0.000181059	0.0238772	3.74693	7.59061e-08	6.67808e-06	3.64935	1.04961e-06	6.45554e-05	3.07378	5.59336e-09	6.62403e-07
1437726_x_at	Mm.2570	C1qb	complement component 1, q subcomponent, beta polypeptide	2.14683	0.000440163	0.0443579	5.30794	5.90449e-09	7.72864e-07	8.65635	1.31829e-10	5.23238e-08	5.83248	7.42216e-12	3.48802e-09
1418216_at	Mm.257927	Ggt5	gamma-glutamyltransferase 5	1.06072	0.648348	0.674863	1.62457	0.000845378	0.0197828	2.49869	6.31942e-07	4.29556e-05	2.46858	4.04976e-07	2.23694e-05
1437279_x_at	Mm.2580	Sdc1	syndecan 1	1.0757	0.661726	0.678487	2.56225	1.00577e-06	6.52939e-05	3.17883	1.57786e-05	0.000645189	4.45538	1.90114e-09	2.85718e-07
1422875_at	Mm.259115	Cd84	CD84 antigen	1.79521	0.00177352	0.1027	5.07827	2.66111e-08	2.7346e-06	7.78046	2.55733e-09	4.9431e-07	7.15097	5.68165e-09	6.67519e-07
1424176_a_at	Mm.259702	Anxa4	annexin A4	1.24367	0.0874101	0.40111	1.91319	6.89166e-06	0.000346196	2.20272	0.000212704	0.00520705	2.44428	2.59202e-06	0.000106585
1424921_at	Mm.260325	Bst2	bone marrow stromal cell antigen 2	4.2183	6.01049e-06	0.0030049	13.8679	4.33166e-11	2.19972e-08	17.4258	3.71488e-11	2.13791e-08	9.47122	5.21276e-12	2.75594e-09
1425065_at	Mm.260926	Oas2	2'-5' oligoadenylate synthetase 2	1.45115	0.136881	0.456668	6.2187	1.62269e-09	2.64051e-07	7.24637	5.65448e-13	1.05202e-09	4.78425	5.50915e-05	0.00135697
1419768_at	Mm.260994	Cd22	CD22 antigen	1.61612	0.00349052	0.139309	3.11535	9.57329e-07	6.23526e-05	6.8347	1.00632e-08	1.39982e-06	7.18367	5.3834e-09	6.4268e-07
1419042_at	Mm.261140	Iigp1	interferon inducible GTPase 1	10.6316	6.30976e-06	0.0030049	31.4057	2.31746e-10	6.54581e-08	48.7303	7.41127e-11	3.67698e-08	29.7937	1.93928e-10	4.66794e-08
1419603_at	Mm.261270	Ifi204	interferon activated gene 204	1.68191	0.000899443	0.0724927	5.53044	1.93916e-09	3.03111e-07	9.08435	5.28062e-10	1.3669e-07	4.36915	1.63914e-08	1.54062e-06
1421792_s_at	Mm.261623	Trem2	triggering receptor expressed on myeloid cells 2	1.60259	0.0013831	0.0897948	2.41414	5.61602e-06	0.000288414	3.46387	2.98456e-07	2.31366e-05	4.8472	9.40283e-09	1.00501e-06
1423768_at	Mm.262094	Unc93b1	unc-93 homolog B1 (C. elegans)	1.51573	0.000178677	0.0238241	2.18433	7.01621e-07	4.77636e-05	2.9479	6.32905e-06	0.000299053	2.58345	4.24818e-08	3.36295e-06
1422046_at	Mm.262106	Itgam	integrin alpha M	1.2308	0.0729301	0.381665	1.90694	1.08923e-05	0.000513517	2.32252	3.42857e-05	0.00121357	2.35451	2.61629e-06	0.000107434
1449305_at	Mm.262589	F10	coagulation factor X	-1.09304	0.513145	0.637885	2.02248	2.04448e-06	0.000120793	2.16508	4.63655e-05	0.00154416	1.71425	0.00268773	0.0254444
1438009_at	Mm.263165	Hist1h2ab /// Hist1h2ac /// Hist1h2ad /// Hist1h2ae /// Hist1h2ag /// Hist1h2ah /// Hist1h2ai /// Hist1h2an /// Hist1h2ao /// Hist1h2ap	histone cluster 1, H2ab /// histone cluster 1, H2ac /// histone cluster 1, H2ad /// histone cluster 1, H2ae /// histone cluster 1, H2ag /// histone cluster 1, H2ah /// histone cluster 1, H2ai /// histone cluster 1, H2an /// histone cluster 1, H2ao /// histone cluster 1, H2ap	1.16549	0.189762	0.498444	2.32154	1.75969e-07	1.37529e-05	2.80346	3.94507e-05	0.0013483	1.99166	4.13887e-05	0.00108058
1422903_at	Mm.2639	Ly86	lymphocyte antigen 86	1.62162	0.0176922	0.251605	3.24098	2.51698e-09	3.69893e-07	3.67095	1.41788e-07	1.23054e-05	3.34078	5.18289e-09	6.21247e-07
1418641_at	Mm.265350	Lcp2	lymphocyte cytosolic protein 2	1.63367	0.00402666	0.149221	2.13109	1.83526e-07	1.42742e-05	3.90612	3.08484e-07	2.34858e-05	2.52942	3.38689e-07	1.93955e-05
1437356_at	Mm.265618	Gpr183	G protein-coupled receptor 183	-1.00866	0.931962	0.735729	1.31177	0.00708076	0.0875476	1.8491	0.00536505	0.049924	2.33567	0.00112723	0.0138537
1433930_at	Mm.265786	Hpse	heparanase	1.01152	0.911969	0.733078	7.03283	7.06984e-09	8.96255e-07	17.8962	1.87539e-10	7.06666e-08	18.1211	3.48476e-12	2.02298e-09
1418396_at	Mm.26584	Gpsm3	G-protein signalling modulator 3 (AGS3-like, C. elegans)	1.36658	0.00349703	0.139309	2.17975	1.61655e-07	1.27894e-05	2.42133	0.000183772	0.00462038	2.47405	1.89565e-07	1.19159e-05
1423182_at	Mm.265915	Tnfrsf13b	tumor necrosis factor receptor superfamily, member 13b	1.46975	0.00265706	0.12517	2.46069	2.74643e-09	3.98356e-07	2.29956	9.20745e-05	0.0027602	2.62048	2.76914e-08	2.39023e-06
1442798_x_at	Mm.267479	Hk3	hexokinase 3	1.31603	0.00686786	0.182566	8.69655	2.85534e-12	3.17041e-09	18.0725	3.27658e-11	2.03203e-08	11.5802	1.61601e-09	2.51814e-07
1450641_at	Mm.268000	Vim	vimentin	1.50078	0.00437751	0.152885	2.48571	1.31787e-07	1.07978e-05	3.09198	1.60487e-07	1.35721e-05	3.3658	5.01519e-09	6.03844e-07
1426774_at	Mm.268462	Parp12	poly (ADP-ribose) polymerase family, member 12	2.38386	7.73241e-06	0.00334675	5.00053	1.7334e-09	2.77689e-07	5.43442	1.11559e-10	4.79533e-08	3.20466	4.99488e-09	6.03844e-07
1452014_a_at	Mm.268521	Igf1	insulin-like growth factor 1	1.31913	0.0440395	0.32862	2.5751	1.27384e-05	0.000589334	5.5203	2.80963e-06	0.000149352	6.51196	1.99344e-06	8.50419e-05
1428018_a_at	Mm.2699	AF251705	cDNA sequence AF251705	1.82641	4.24331e-06	0.00274735	2.37296	1.33452e-06	8.2479e-05	3.74897	1.29439e-08	1.75143e-06	3.19936	1.50529e-10	3.8309e-08
1451655_at	Mm.270253	Slfn8	schlafen 8	3.10167	1.74891e-05	0.00508993	5.88341	8.42147e-10	1.55846e-07	9.6303	7.10012e-10	1.7761e-07	7.23797	1.12016e-09	1.84246e-07
1448561_at	Mm.270307	Ncf2	neutrophil cytosolic factor 2	1.19399	0.0185599	0.255867	1.75429	2.22009e-05	0.000943099	2.30221	3.92348e-06	0.000197956	2.38659	4.225e-07	2.30995e-05
1449363_at	Mm.2706	Atf3	activating transcription factor 3	1.27765	0.0257318	0.285214	2.09362	2.23412e-05	0.000947809	2.85489	6.53342e-05	0.00209126	3.08815	0.00018979	0.00359965
1423909_at	Mm.27061	Tmem176a	transmembrane protein 176A	1.06644	0.363608	0.58391	1.46959	9.76787e-06	0.000467348	1.73872	9.86546e-05	0.00290929	2.01848	5.45533e-06	0.000201641
1426278_at	Mm.271275	Ifi27l2a	interferon, alpha-inducible protein 27 like 2A	9.7044	8.28727e-07	0.00155432	29.6986	1.89419e-13	3.58782e-10	23.297	3.00568e-11	1.9085e-08	9.1786	6.23778e-09	7.15814e-07
1454268_a_at	Mm.271671	Cyba	cytochrome b-245, alpha polypeptide	1.55737	0.00265191	0.12517	4.58456	3.76274e-10	8.88067e-08	6.99965	5.93452e-08	5.84963e-06	6.49357	1.60071e-09	2.51668e-07
1420635_a_at	Mm.271689	Tcirg1	T cell, immune regulator 1, ATPase, H+ transporting, lysosomal V0 protein A3	1.29323	0.00666688	0.18033	1.70054	1.2367e-05	0.0005738	2.07175	5.54863e-07	3.85015e-05	2.02902	7.88714e-06	0.000270268
1439407_x_at	Mm.271711	Tagln2	transgelin 2	1.06202	0.754064	0.699724	1.72633	2.81315e-05	0.00115836	1.81989	0.000332994	0.00725133	2.16896	1.53067e-05	0.000469617
1460188_at	Mm.271799	Ptpn6	protein tyrosine phosphatase, non-receptor type 6	2.03018	0.00010863	0.0170574	4.79931	3.6855e-10	8.88067e-08	6.66054	1.78671e-08	2.22754e-06	4.89288	1.14067e-08	1.17671e-06
1451426_at	Mm.271830	Dhx58	DEXH (Asp-Glu-X-His) box polypeptide 58	2.5359	8.8472e-06	0.00347304	5.22882	7.83242e-08	6.83093e-06	6.11162	5.14684e-08	5.17605e-06	3.88271	2.07545e-06	8.79072e-05
1439221_s_at	Mm.271833	Cd40	CD40 antigen	1.20076	0.0943289	0.41075	2.14741	1.25456e-06	7.80315e-05	2.15813	1.64271e-05	0.000667124	1.72171	0.000890854	0.011738
1459841_x_at	Mm.271868	Laptm5	lysosomal-associated protein transmembrane 5	1.67298	7.93175e-05	0.0136781	2.90821	5.32843e-11	2.41656e-08	3.91043	2.03441e-08	2.45183e-06	3.08853	4.68928e-08	3.65352e-06
1456578_x_at	Mm.271967	Lasp1	LIM and SH3 protein 1	1.89439	6.22391e-05	0.0117385	2.44141	8.25405e-07	5.49133e-05	2.96527	1.26941e-07	1.1213e-05	2.48405	4.8365e-07	2.58995e-05
1428947_at	Mm.27252	2010001M09Rik	RIKEN cDNA 2010001M09 gene	1.31899	0.0561114	0.354352	10.4662	1.28075e-10	4.29585e-08	14.9741	2.27216e-10	8.05463e-08	14.6019	6.57531e-12	3.19136e-09
1449049_at	Mm.273024	Tlr1	toll-like receptor 1	1.34211	0.00605093	0.174535	2.16677	1.89242e-07	1.46129e-05	2.62652	7.61562e-06	0.000352569	2.54138	3.37101e-08	2.75577e-06
1420697_at	Mm.27387	Slc15a3	solute carrier family 15, member 3	1.80432	3.79621e-05	0.00806038	5.41707	2.66666e-08	2.7346e-06	5.65028	2.54319e-07	2.01345e-05	5.14836	6.38284e-08	4.72437e-06
1451777_at	Mm.275233	Ddx60	DEAD (Asp-Glu-Ala-Asp) box polypeptide 60	2.54671	7.65529e-05	0.0133908	4.17253	2.94371e-09	4.25056e-07	5.47184	3.64622e-12	3.82255e-09	3.30467	2.94286e-08	2.48938e-06
1436448_a_at	Mm.275434	Ptgs1	prostaglandin-endoperoxide synthase 1	1.27609	0.0100397	0.207848	1.77213	3.68925e-06	0.000198652	2.01248	2.45043e-05	0.000926808	1.47567	0.000246561	0.00440579
1455180_at	Mm.27585	Myzap	myocardial zonula adherens protein	1.22001	0.213819	0.513081	1.39291	0.0123604	0.119521	1.53835	0.00575405	0.052142	2.15981	2.25475e-06	9.48233e-05
1453677_a_at	Mm.275878	Derl3	Der1-like domain family, member 3	1.07616	0.41345	0.603772	1.82019	5.89154e-05	0.00220307	2.15222	1.4916e-05	0.000616694	2.69376	8.29558e-08	5.79256e-06
1447927_at	Mm.275893	Gbp10 /// Gbp6	guanylate-binding protein 10 /// guanylate binding protein 6	8.03602	8.50118e-06	0.00347304	30.7044	1.07727e-11	7.72736e-09	42.4277	2.40452e-12	3.25353e-09	21.5567	6.49296e-12	3.19136e-09
1427007_at	Mm.276131	Sash3	SAM and SH3 domain containing 3	1.48548	6.1518e-05	0.0117385	2.51178	2.46826e-07	1.84221e-05	3.24334	5.32119e-06	0.000259674	2.54928	5.92142e-07	3.02265e-05
1426971_at	Mm.277125	Uba7	ubiquitin-like modifier activating enzyme 7	2.27351	1.99477e-05	0.00556019	4.7606	3.83931e-08	3.75762e-06	6.14919	2.69926e-09	5.11794e-07	4.69614	1.43251e-10	3.72034e-08
1421840_at	Mm.277376	Abca1	ATP-binding cassette, sub-family A (ABC1), member 1	1.26387	0.00467419	0.157891	1.52347	0.000324318	0.00924981	2.06149	4.30888e-05	0.00145758	2.72569	6.67755e-08	4.89356e-06
1435665_at	Mm.277377	Trim30d	tripartite motif-containing 30D	2.28665	0.000308984	0.0346974	5.73154	7.19348e-09	9.01284e-07	5.04176	7.21256e-08	6.81598e-06	4.21136	3.91949e-08	3.16194e-06
1427994_at	Mm.277387	Cd300lf	CD300 antigen like family member F	2.1633	8.07303e-06	0.00340682	6.04895	5.9714e-09	7.75319e-07	8.53466	2.39852e-09	4.69731e-07	6.03581	7.34235e-09	8.25012e-07
1450033_a_at	Mm.277406	Stat1	signal transducer and activator of transcription 1	3.6354	2.88181e-05	0.00704999	11.4585	4.04248e-11	2.1339e-08	18.1503	3.02929e-10	9.40491e-08	11.18	8.65783e-11	2.53792e-08
1460180_at	Mm.27816	Hexb	hexosaminidase B	1.3713	0.000149443	0.0215816	1.98849	1.76315e-08	1.91802e-06	2.48168	6.95251e-08	6.6762e-06	2.18805	1.14885e-08	1.18103e-06
1450165_at	Mm.278689	Slfn2	schlafen 2	1.99591	5.04884e-05	0.0101458	3.94235	8.31091e-09	1.00985e-06	5.14851	2.41935e-08	2.82428e-06	3.60917	2.71471e-07	1.60107e-05
1419515_at	Mm.279187	Fgd2	FYVE, RhoGEF and PH domain containing 2	1.22879	0.0338715	0.30526	2.37249	1.0122e-05	0.000482143	1.84013	7.79461e-05	0.00240445	1.23957	0.0445662	0.144097
1437313_x_at	Mm.279998	Hmgb2	high mobility group box 2	1.1309	0.307893	0.560742	1.56945	0.000421767	0.0113648	2.06396	1.54234e-05	0.000633274	1.65255	0.000525552	0.00794275
1460351_at	Mm.280038	Gm12854 /// S100a11	predicted gene 12854 /// S100 calcium binding protein A11 (calgizzarin)	1.50077	0.0256167	0.284749	2.28329	1.03057e-07	8.7098e-06	2.75235	1.92178e-06	0.000106334	2.68694	9.4536e-08	6.47893e-06
1425025_at	Mm.280559	Tmem106a	transmembrane protein 106A	1.49341	0.00690379	0.183003	3.339	2.86429e-07	2.10462e-05	4.19148	7.84193e-09	1.13873e-06	3.41984	1.9234e-06	8.26494e-05
1417695_a_at	Mm.28099	Soat1	sterol O-acyltransferase 1	1.0969	0.353347	0.57974	1.63192	3.78365e-05	0.00149306	2.73123	2.95614e-07	2.29761e-05	2.44117	9.90806e-09	1.0552e-06
1418483_a_at	Mm.281124	Ggta1	glycoprotein galactosyltransferase alpha 1, 3	1.20921	0.0819316	0.393782	2.30882	1.30909e-08	1.46873e-06	2.48024	1.93555e-05	0.000767967	3.17897	3.85659e-09	5.05225e-07
1427961_s_at	Mm.281844	Ugt2b34	UDP glucuronosyltransferase 2 family, polypeptide B34	1.57821	0.067295	0.371161	2.54694	1.97525e-05	0.000849173	1.94768	0.000401052	0.00841333	2.04426	4.58379e-05	0.00117093
1450939_at	Mm.2824	Entpd1	ectonucleoside triphosphate diphosphohydrolase 1	1.28951	0.00773957	0.192786	1.81158	1.4555e-05	0.000657652	2.78127	2.37376e-06	0.000127549	2.26176	7.37861e-08	5.28949e-06
1416051_at	Mm.283217	C2	complement component 2 (within H-2S)	1.4114	0.0111875	0.214963	2.15344	1.81943e-06	0.000108291	3.47137	1.42065e-06	8.25975e-05	3.56295	8.62534e-10	1.49338e-07
1439034_at	Mm.283714	Spn	sialophorin	1.68439	0.00415634	0.149889	3.16722	2.46609e-08	2.59504e-06	4.86167	6.76969e-08	6.52169e-06	3.27083	2.18373e-06	9.19672e-05
1418126_at	Mm.284248	Ccl5	chemokine (C-C motif) ligand 5	31.7612	4.50534e-08	0.000400151	75.4879	3.73542e-10	8.88067e-08	92.2711	6.85641e-11	3.51899e-08	48.3435	5.06388e-11	1.59944e-08
1437121_at	Mm.284447	Dennd1c	DENN/MADD domain containing 1C	1.20018	0.130182	0.450471	1.84978	0.000133345	0.00440276	2.25788	3.78669e-05	0.00130768	1.89381	7.31295e-05	0.00170214
1423704_at	Mm.284770	Pla2g15	phospholipase A2, group XV	1.27101	0.0206301	0.264021	2.00559	6.2553e-07	4.30386e-05	2.77162	1.51202e-06	8.71057e-05	2.37227	1.14271e-07	7.61978e-06
1422643_at	Mm.285934	Moxd1	monooxygenase, DBH-like 1	1.33723	0.352838	0.579479	1.48313	0.0204229	0.153613	1.05948	0.705981	0.579215	2.31004	0.000147404	0.00298505
1438966_x_at	Mm.287146	Fmod	fibromodulin	1.39233	0.124121	0.44536	1.28099	0.134814	0.355081	1.2212	0.256085	0.370667	2.69683	1.90845e-05	0.000572471
1420703_at	Mm.287228	Csf2ra	colony stimulating factor 2 receptor, alpha, low-affinity (granulocyte-macrophage)	1.37734	0.00411091	0.149591	1.64054	3.43148e-05	0.0013743	2.6609	4.5462e-07	3.29273e-05	2.19803	3.59416e-05	0.000968254
1424032_at	Mm.28804	Hvcn1	hydrogen voltage-gated channel 1	1.50212	0.00954564	0.205549	4.16933	1.77813e-07	1.38634e-05	5.27772	3.86454e-07	2.85604e-05	4.31118	1.93595e-08	1.76904e-06
1456307_s_at	Mm.288206	Adcy7	adenylate cyclase 7	1.36897	0.00229987	0.117821	1.69123	1.05976e-05	0.000501091	2.15215	4.15146e-07	3.04386e-05	1.95761	1.00738e-05	0.000331759
1454850_at	Mm.288312	Tbc1d10c	TBC1 domain family, member 10c	1.31186	0.0255983	0.284745	1.38853	0.00540397	0.0743624	2.47704	0.00147679	0.0215943	1.79402	0.000117464	0.00249657
1434873_a_at	Mm.288671	Acap1	ArfGAP with coiled-coil, ankyrin repeat and PH domains 1	1.11613	0.319733	0.565777	1.63479	0.000105766	0.00357738	2.22464	1.28273e-05	0.00054549	1.91788	1.09841e-06	5.08924e-05
1427855_at	Mm.288753	Igkv19-93	Immunoglobulin kappa chain variable 19-93	1.41577	0.119114	0.439831	12.4842	3.07378e-07	2.23927e-05	11.3409	1.06976e-05	0.000466246	9.43548	1.62439e-05	0.000492754
1420380_at	Mm.290320	Ccl2	chemokine (C-C motif) ligand 2	1.36365	0.0609064	0.36239	2.99869	1.37854e-07	1.12093e-05	2.46455	5.72653e-06	0.000276284	1.6883	9.76024e-05	0.00215327
1419598_at	Mm.290390	Ms4a6d	membrane-spanning 4-domains, subfamily A, member 6D	3.17359	1.5001e-05	0.00473303	7.24326	1.51496e-10	4.78252e-08	10.1127	3.06125e-10	9.40491e-08	7.23373	1.60215e-09	2.51668e-07
1427682_a_at	Mm.290421	Egr2	early growth response 2	-1.12724	0.635978	0.672654	1.31309	0.235428	0.43888	1.34715	0.146056	0.28428	2.10969	0.00547621	0.0411472
1421525_a_at	Mm.290476	Naip5	NLR family, apoptosis inhibitory protein 5	1.49064	0.0123146	0.223005	1.98013	6.62119e-05	0.00242943	3.57545	7.84484e-07	5.13904e-05	2.52566	4.93654e-07	2.627e-05
1424975_at	Mm.290569	Siglec5	sialic acid binding Ig-like lectin 5	1.147	0.344306	0.576121	1.76333	5.32274e-05	0.00201165	2.0922	5.50165e-07	3.85015e-05	1.9347	1.01935e-06	4.77525e-05
1422788_at	Mm.290729	Slc43a3	solute carrier family 43, member 3	1.24773	0.310905	0.562104	2.05822	0.000268072	0.00791193	2.89312	0.00020679	0.00510034	3.68772	9.49076e-07	4.48574e-05
1444040_at	Mm.290880	Lair1	leukocyte-associated Ig-like receptor 1	1.37089	0.000402653	0.0411495	2.17905	1.22445e-08	1.38828e-06	2.815	2.204e-08	2.62435e-06	2.12552	1.63814e-08	1.54062e-06
1434457_at	Mm.290906	Sp100	nuclear antigen Sp100	2.34211	0.0100907	0.207848	4.84537	6.89422e-07	4.70326e-05	4.19105	3.21999e-08	3.51109e-06	3.11266	6.98925e-06	0.000243159
1427041_at	Mm.290912	BC013712	cDNA sequence BC013712	1.60919	0.00255958	0.122618	4.86127	7.24893e-10	1.41464e-07	6.27649	1.05916e-08	1.45295e-06	3.57287	1.47297e-07	9.48038e-06
1443698_at	Mm.291131	Xaf1	XIAP associated factor 1	2.65663	3.52488e-06	0.00264117	5.76375	2.48337e-12	3.02806e-09	5.79842	1.15228e-08	1.57344e-06	3.81681	4.58761e-09	5.69631e-07
1420361_at	Mm.2913	Slc11a1	solute carrier family 11 (proton-coupled divalent metal ion transporters), member 1	2.0121	1.51892e-05	0.00473548	2.87505	7.29704e-10	1.41545e-07	3.94072	2.56838e-07	2.028e-05	3.4221	3.09666e-08	2.58358e-06
1421855_at	Mm.292100	Fgl2	fibrinogen-like protein 2	1.8009	0.0354916	0.310874	4.45882	2.64744e-08	2.73229e-06	5.87013	6.58397e-08	6.38409e-06	4.80069	2.36167e-08	2.0872e-06
1416295_a_at	Mm.2923	Il2rg	interleukin 2 receptor, gamma chain	3.09463	3.70598e-05	0.00802012	8.18679	1.27443e-09	2.16839e-07	12.1481	6.92101e-09	1.05654e-06	7.49007	1.96712e-10	4.69676e-08
1420432_at	Mm.29232	Tas1r1	taste receptor, type 1, member 1	1.14848	0.451414	0.618551	2.01029	1.59557e-05	0.000707677	1.90607	0.000614311	0.01167	1.24289	0.135008	0.262457
1421911_at	Mm.293120	Stat2	signal transducer and activator of transcription 2	1.45286	0.000105545	0.0166505	2.39255	5.40444e-07	3.75859e-05	3.14048	1.63624e-07	1.37982e-05	1.94972	3.52343e-06	0.000139648
1423466_at	Mm.2932	Ccr7	chemokine (C-C motif) receptor 7	1.27227	0.0810966	0.392575	1.5648	0.00104288	0.0232553	2.2993	0.00177168	0.0244942	1.58622	0.00464385	0.0367028
1425396_a_at	Mm.293753	Lck	lymphocyte protein tyrosine kinase	2.08407	1.55575e-05	0.00474821	3.3806	2.59632e-08	2.71433e-06	4.32873	1.68048e-07	1.40073e-05	2.93434	1.35163e-08	1.35652e-06
1435903_at	Mm.294439	Cd300a	CD300A antigen	1.54928	6.95512e-05	0.0126921	2.90792	3.63358e-07	2.60582e-05	5.1049	2.73708e-07	2.13851e-05	5.82256	1.37214e-10	3.62719e-08
1416656_at	Mm.29524	Clic1	chloride intracellular channel 1	1.19072	0.158163	0.475401	2.01024	1.52661e-07	1.22281e-05	2.18452	2.83589e-05	0.00103454	2.37714	2.91409e-07	1.70171e-05
1434067_at	Mm.295569	AI662270	expressed sequence AI662270	1.49685	0.0149383	0.238617	5.36737	1.09497e-10	3.91007e-08	7.77234	3.7926e-08	4.03208e-06	6.14122	3.95581e-11	1.33089e-08
1451860_a_at	Mm.295578	Trim30a	tripartite motif-containing 30A	3.03288	6.60243e-06	0.00304891	9.36286	5.05133e-10	1.12174e-07	9.73743	2.44715e-11	1.76842e-08	5.49769	1.16649e-09	1.89758e-07
1453192_at	Mm.296138	Fam101a	family with sequence similarity 101, member A	-1.07138	0.467844	0.623502	1.39033	0.00126821	0.026937	1.92303	0.000449377	0.00914983	2.07226	0.000348932	0.00582669
1451544_at	Mm.296902	Tapbpl	TAP binding protein-like	1.19448	0.0801626	0.390631	1.85277	3.28162e-06	0.000180014	2.78617	1.33488e-05	0.000562047	2.31986	6.42849e-07	3.24235e-05
1415828_a_at	Mm.29702	Serp1	stress-associated endoplasmic reticulum protein 1	1.02432	0.766597	0.703341	1.62189	5.46736e-06	0.000282583	2.0649	4.63745e-05	0.00154416	2.08132	2.18563e-07	1.34707e-05
1438037_at	Mm.297393	Herc6	hect domain and RLD 6	2.32064	4.41306e-06	0.00274735	5.04462	1.08848e-08	1.24287e-06	5.92939	2.86997e-09	5.33958e-07	3.87444	1.61393e-08	1.52662e-06
1419309_at	Mm.2976	Pdpn	podoplanin	1.24491	0.00823389	0.195758	1.56894	2.47069e-06	0.000142012	1.79126	2.35007e-05	0.000899189	2.12664	1.60983e-06	7.15358e-05
1425120_x_at	Mm.298416	Ifi27l2b	interferon, alpha-inducible protein 27 like 2B	1.47179	0.00141841	0.090637	2.16382	1.89724e-07	1.46151e-05	2.03677	1.94452e-07	1.59586e-05	1.56931	0.00142806	0.0164065
1417640_at	Mm.2987	Cd79b	CD79B antigen	1.23543	0.258611	0.536222	4.48257	4.42515e-09	5.96192e-07	5.54212	1.32006e-07	1.15575e-05	7.57897	4.31254e-10	8.66806e-08
1418825_at	Mm.29938	Irgm1	immunity-related GTPase family M member 1	3.98997	4.21167e-05	0.00872307	12.2273	2.52034e-11	1.4492e-08	16.413	2.29993e-10	8.05463e-08	9.24194	1.69324e-09	2.611e-07
1416226_at	Mm.30010	Arpc1b /// Gm5637	actin related protein 2/3 complex, subunit 1B /// predicted pseudogene 5637	1.09453	0.458022	0.620275	1.88191	4.11703e-08	3.95727e-06	2.83347	1.73528e-06	9.74638e-05	2.95067	3.62321e-10	7.51693e-08
1451962_at	Mm.300786	Igkv6-20	immunoglobulin kappa variable 6-20	1.39117	0.157655	0.474911	2.38956	0.00519159	0.0726507	2.4297	5.40872e-08	5.40291e-06	3.33371	0.000560491	0.00835142
1452352_at	Mm.30144	Ctla2b	cytotoxic T lymphocyte-associated protein 2 beta	1.3259	0.0167416	0.247999	2.42486	2.55437e-06	0.000145313	3.95555	1.72203e-06	9.7086e-05	3.31836	5.75804e-08	4.33782e-06
1422476_at	Mm.30241	Ifi30	interferon gamma inducible protein 30	1.47109	0.00787612	0.193521	3.20356	2.51071e-10	6.99645e-08	5.04791	2.29524e-07	1.84661e-05	3.27834	4.66245e-08	3.65088e-06
1448303_at	Mm.302602	Gpnmb	glycoprotein (transmembrane) nmb	1.10262	0.20382	0.506899	15.0746	7.71749e-06	0.000382313	90.8439	7.04185e-12	6.76199e-09	97.5685	1.81322e-09	2.74016e-07
1436271_at	Mm.303207	Apol7b /// Apol7e	apolipoprotein L 7b /// apolipoprotein L 7e	1.18279	0.228344	0.521928	1.47119	0.0237161	0.163911	2.05941	0.00120325	0.0186262	1.42338	0.0107674	0.0630737
1418364_a_at	Mm.30357	Ftl1 /// LOC100862446 /// LOC434624	ferritin light chain 1 /// ferritin light chain 1-like /// ferritin light chain 1-like	1.15354	0.0511814	0.343508	1.81578	2.30941e-06	0.000133746	2.53728	4.85168e-07	3.47283e-05	2.32029	1.35752e-07	8.81396e-06
1425763_x_at	Mm.303767	Igh-VJ558 /// Igha	immunoglobulin heavy chain (J558 family) /// immunoglobulin heavy constant alpha	4.14817	0.00405263	0.149495	355.051	1.11895e-14	4.50377e-11	198.344	4.15047e-13	8.23675e-10	157.295	1.15996e-12	8.58564e-10
1460423_x_at	Mm.304143	Igk-V1 /// Igkv9-120	immunoglobulin kappa chain variable 1 (V1) /// immunoglobulin kappa chain variable 9-120	1.92883	0.0286928	0.292473	9.78181	0.00216268	0.0398388	6.38418	0.00104694	0.0168671	14.5555	2.51782e-07	1.50595e-05
1427792_at	Mm.304150	---	---	-1.10581	0.443339	0.61533	46.8978	1.5631e-11	1.00664e-08	52.2925	4.98737e-07	3.55177e-05	10.6329	0.00387007	0.0324773
1427758_x_at	Mm.304472	Igh-VJ558 /// Ighg3 /// Ighm /// Ighv14-2	immunoglobulin heavy chain (J558 family) /// Immunoglobulin heavy constant gamma 3 /// immunoglobulin heavy constant mu /// immunoglobulin heavy variable 14-2	1.11111	0.204206	0.507301	26.2449	8.88987e-10	1.63574e-07	34.4551	2.79292e-10	8.96039e-08	20.9385	7.70467e-10	1.3578e-07
1427851_x_at	Mm.304472 /// Mm.313465 /// Mm.361298 /// Mm.425791 /// Mm.460983 /// Mm.469113	Igh-VJ558 /// Ighm /// Ighv1-72	Immunoglobulin heavy chain (J558 family) /// Immunoglobulin heavy constant mu /// Immunoglobulin heavy variable 1-72	1.05393	0.603715	0.664136	2.37324	0.0108581	0.111961	1.97313	0.000102462	0.00299777	2.22739	6.63969e-06	0.000234589
1425084_at	Mm.30479	Gimap7	GTPase, IMAP family member 7	2.46196	0.00016678	0.0230152	6.61467	1.03906e-09	1.82829e-07	8.03913	2.62078e-08	3.00059e-06	7.02717	4.93399e-12	2.68725e-09
1427455_x_at	Mm.305097	Igk-V28 /// Igkc /// Igkj1 /// Igkv4-53 /// Igkv6-23 /// Igkv8-30	immunoglobulin kappa chain variable 28 (V28) /// immunoglobulin kappa constant /// immunoglobulin kappa joining 1 /// immunoglobulin kappa variable 4-53 /// immunoglobulin kappa variable 6-23 /// immunoglobulin kappa chain variable 8-30	7.37864	0.000157928	0.0222628	316.428	8.04816e-19	2.59151e-14	305.704	1.89972e-17	5.65509e-13	221.281	8.41389e-17	8.30357e-13
1426201_at	Mm.305352	Igkv4-72	immunoglobulin kappa chain variable 4-72	-1.16298	0.103268	0.421891	4.03269	0.000840576	0.0196991	2.04134	0.0217469	0.109134	3.07241	0.00529977	0.0403364
1423555_a_at	Mm.30756	Ifi44	interferon-induced protein 44	4.54515	1.10139e-05	0.00389521	12.6562	4.00373e-10	9.20858e-08	16.4436	4.17255e-11	2.34356e-08	8.73842	7.35656e-09	8.25012e-07
1428787_at	Mm.30805	Nckap1l	NCK associated protein 1 like	1.41386	0.0393029	0.319881	2.56433	1.11452e-06	7.07841e-05	3.56452	3.73144e-07	2.7839e-05	2.82252	1.66797e-06	7.36385e-05
1449227_at	Mm.30824	Ch25h	cholesterol 25-hydroxylase	1.31415	0.0844086	0.397272	2.74511	1.71888e-06	0.000102877	3.41094	9.71378e-06	0.000430297	3.10508	6.87647e-05	0.00162093
1451475_at	Mm.3085	Plxnd1	plexin D1	-1.06934	0.592877	0.661825	1.37337	0.0113226	0.114866	1.48784	0.00141632	0.0209652	2.11103	1.31545e-05	0.000415871
1424923_at	Mm.312628	Serpina3g	serine (or cysteine) peptidase inhibitor, clade A, member 3G	1.35969	0.392618	0.595477	8.07565	8.38515e-09	1.01504e-06	9.20182	2.07683e-06	0.000113229	10.0061	6.74141e-08	4.92816e-06
1424965_at	Mm.313136	Lpxn	leupaxin	1.67996	9.86159e-05	0.0158641	3.23134	1.06671e-06	6.84157e-05	4.37467	1.40269e-06	8.18731e-05	3.55886	2.10943e-07	1.30929e-05
1441946_at	Mm.313876	Itih5	inter-alpha (globulin) inhibitor H5	1.46825	0.0514983	0.34404	1.13112	0.649311	0.624994	1.2779	0.295124	0.397288	2.14906	0.00130303	0.0153333
1460197_a_at	Mm.31403	Steap4	STEAP family member 4	1.05258	0.773402	0.704896	1.11796	0.507988	0.574342	1.40895	0.0330548	0.136512	2.25831	1.02779e-05	0.000336609
1425503_at	Mm.314757	Gcnt2	glucosaminyl (N-acetyl) transferase 2, I-branching enzyme	-1.14898	0.540248	0.646303	1.63963	0.000159848	0.00514711	1.35642	0.019226	0.102362	2.00013	0.00107907	0.0134007
1416527_at	Mm.31486	Rab32	RAB32, member RAS oncogene family	1.03809	0.740015	0.696951	1.88745	1.09847e-06	6.99026e-05	2.29829	3.55733e-06	0.000181949	2.03882	2.46467e-06	0.000102343
1448380_at	Mm.3152	Lgals3bp	lectin, galactoside-binding, soluble, 3 binding protein	3.32047	2.76812e-06	0.0024873	8.87752	1.71446e-11	1.06165e-08	10.6102	1.09449e-11	9.30879e-09	7.42873	1.43214e-10	3.72034e-08
1435454_a_at	Mm.315872	BC006779	cDNA sequence BC006779	1.79129	0.00288156	0.12834	3.65691	8.5448e-08	7.37648e-06	4.76526	1.60296e-09	3.5086e-07	2.84401	4.03484e-08	3.22902e-06
1434129_s_at	Mm.316553	Lhfpl2	lipoma HMGIC fusion partner-like 2	1.14112	0.0802283	0.390782	1.38479	0.000777379	0.0186109	1.70843	0.000316001	0.00695678	2.03484	9.4211e-07	4.48436e-05
1435338_at	Mm.31672	Cdk6	cyclin-dependent kinase 6	1.08437	0.48932	0.630645	1.77566	0.000341631	0.00964112	1.67059	0.0017467	0.0242858	2.01835	1.3016e-05	0.000413034
1448617_at	Mm.316861	Cd53	CD53 antigen	1.5351	0.00039037	0.0402475	3.25198	6.46906e-10	1.35552e-07	4.63764	4.40144e-08	4.58119e-06	4.09048	2.83489e-08	2.42577e-06
1451318_a_at	Mm.317331	Gm11787 /// Lyn	predicted gene 11787 /// Yamaguchi sarcoma viral (v-yes-1) oncogene homolog	1.56895	9.64558e-05	0.0156746	2.8511	2.54519e-10	7.00471e-08	3.28817	9.50564e-08	8.67987e-06	2.71593	5.26287e-10	1.00526e-07
1445104_at	Mm.31753	E230029C05Rik	RIKEN cDNA E230029C05 gene	2.18415	0.00010029	0.0160185	1.5083	0.0275225	0.175316	1.70181	0.000394823	0.00831195	1.36385	0.00597692	0.0435532
1422303_a_at	Mm.3180	Tnfrsf18	tumor necrosis factor receptor superfamily, member 18	1.81189	0.000361447	0.0384935	3.08872	1.78429e-05	0.000781689	3.59682	0.000110752	0.00317923	3.62988	1.04347e-06	4.86515e-05
1435582_at	Mm.318345	Wdfy4	WD repeat and FYVE domain containing 4	1.1059	0.276649	0.545978	2.52314	5.52734e-07	3.83578e-05	2.96449	3.84505e-05	0.00132476	2.52251	1.4712e-05	0.000455621
1420464_s_at	Mm.3189	Gm10693 /// Gm14548 /// Gm15448 /// Lilra6 /// Lilrb3 /// Pira1 /// Pira11 /// Pira2 /// Pira4 /// Pira6 /// Pira7	predicted pseudogene 10693 /// predicted gene 14548 /// predicted gene 15448 /// leukocyte immunoglobulin-like receptor, subfamily A (with TM domain), member 6 /// leukocyte immunoglobulin-like receptor, subfamily B (with TM and ITIM domains), member 3 /// paired-Ig-like receptor A1 /// paired-Ig-like receptor A11 /// paired-Ig-like receptor A2 /// paired-Ig-like receptor A4 /// paired-Ig-like re…	1.52689	0.0651907	0.36861	1.31285	0.0105389	0.110295	2.08066	0.0018046	0.0248127	1.54848	5.90244e-05	0.00143122
1456498_at	Mm.31903	Itga4	integrin alpha 4	1.32985	0.0645588	0.367529	2.61076	1.37918e-05	0.000626369	1.82425	0.00880358	0.067103	2.05875	2.56108e-05	0.000732609
1424893_at	Mm.31979	Ndel1	nuclear distribution gene E-like homolog 1 (A. nidulans)	2.09895	0.000355313	0.0383346	1.14456	0.304896	0.482321	-1.11339	0.471724	0.489397	-1.01242	0.930801	0.640133
1427891_at	Mm.321047	Gimap6	GTPase, IMAP family member 6	1.26716	0.0108446	0.212425	1.87784	4.02079e-05	0.00157314	2.20158	0.000370262	0.00787845	1.81494	3.16926e-05	0.000875291
1448940_at	Mm.321227	Trim21	tripartite motif-containing 21	1.95953	0.000101488	0.0160856	3.51727	6.23763e-10	1.34199e-07	3.8637	7.8651e-08	7.38575e-06	2.64104	2.05326e-09	3.00941e-07
1427577_x_at	Mm.321293	Igk-V28 /// Igkv6-14 /// Igkv6-23 /// Igkv8-19	immunoglobulin kappa chain variable 28 (V28) /// immunoglobulin kappa variable 6-14 /// immunoglobulin kappa variable 6-23 /// immunoglobulin kappa variable 8-19	1.07879	0.528388	0.642751	10.6856	3.75531e-09	5.18974e-07	16.4585	1.59733e-10	6.17524e-08	22.6991	4.91619e-13	4.53022e-10
1419569_a_at	Mm.322843	Isg20	interferon-stimulated protein	2.74831	0.000963872	0.0744905	5.0561	5.59091e-08	5.1732e-06	6.24689	1.11392e-06	6.76718e-05	3.83684	7.45115e-08	5.30297e-06
1416382_at	Mm.322945	Ctsc	cathepsin C	1.77247	0.000810614	0.0675712	4.87479	3.43418e-12	3.56712e-09	6.93959	1.51816e-09	3.3476e-07	5.8017	1.32659e-11	5.53182e-09
1417244_a_at	Mm.3233	Irf7	interferon regulatory factor 7	5.60931	6.11817e-06	0.0030049	17.4	8.58523e-12	7.08832e-09	20.2494	2.79507e-11	1.84897e-08	8.88052	6.96712e-09	7.90319e-07
1435777_at	Mm.323386	Itpripl2	inositol 1,4,5-triphosphate receptor interacting protein-like 2	1.11859	0.369693	0.586102	1.46172	0.00209186	0.0390028	1.66503	0.000226228	0.00547009	2.01259	1.23969e-08	1.26562e-06
1420664_s_at	Mm.3243	Procr	protein C receptor, endothelial	1.22787	0.177854	0.489872	1.79808	0.00023758	0.00715629	1.93635	5.35212e-05	0.00174887	2.04026	3.04667e-05	0.000850158
1438475_at	Mm.325205	AB124611	cDNA sequence AB124611	1.83796	0.028595	0.292045	9.30113	7.23045e-10	1.41464e-07	11.3542	3.91315e-09	6.79728e-07	7.25259	2.75225e-08	2.3826e-06
1430523_s_at	Mm.326349	Iglv1	immunoglobulin lambda variable 1	1.6753	0.0745149	0.383522	20.2011	1.41316e-06	8.61814e-05	16.5914	3.05254e-12	3.63485e-09	13.2215	1.55497e-08	1.4803e-06
1418191_at	Mm.326911	Usp18	ubiquitin specific peptidase 18	7.57049	7.05993e-06	0.00312764	19.3236	1.04367e-10	3.77598e-08	23.5182	1.13198e-12	1.77351e-09	11.4665	7.83564e-09	8.68866e-07
1424857_a_at	Mm.326945	Trim34a	tripartite motif-containing 34A	1.74454	0.00732393	0.188027	3.77992	5.22673e-08	4.87059e-06	4.49052	1.45768e-07	1.25774e-05	3.34291	1.12405e-08	1.16361e-06
1440837_at	Mm.327358	H2-Ob	histocompatibility 2, O region beta locus	1.46862	0.00335794	0.137578	1.98188	4.53291e-05	0.00175012	2.61998	8.89644e-07	5.65874e-05	1.94095	5.06324e-07	2.68168e-05
1435872_at	Mm.328931	---	---	1.06221	0.405439	0.601276	1.8753	3.60846e-06	0.000194954	2.08415	4.58795e-05	0.00153627	1.77342	6.57523e-05	0.00155986
1460437_at	Mm.32911	Cyth4	cytohesin 4	1.37679	0.00393745	0.147371	2.43091	7.57924e-08	6.67808e-06	3.20757	1.30353e-06	7.71441e-05	2.62485	2.79453e-07	1.64487e-05
1449824_at	Mm.329131	Prg4	proteoglycan 4 (megakaryocyte stimulating factor, articular superficial zone protein)	1.44007	0.420523	0.60616	1.34193	0.210228	0.421188	-1.43773	0.320835	0.412068	2.30485	0.00346931	0.0301835
1436346_at	Mm.32955	Cd109	CD109 antigen	1.26103	0.0430857	0.326817	2.21705	5.16452e-08	4.83423e-06	1.74465	9.00365e-06	0.000405478	2.36588	5.74686e-06	0.000210316
1455900_x_at	Mm.330731	Tgm2	transglutaminase 2, C polypeptide	1.45838	0.00621771	0.176247	2.34809	2.52445e-06	0.000143871	2.92551	1.79467e-05	0.000719027	2.58222	2.01169e-08	1.82698e-06
1451716_at	Mm.330745	Mafb	v-maf musculoaponeurotic fibrosarcoma oncogene family, protein B (avian)	1.72553	3.21111e-05	0.0073248	2.90974	1.97812e-09	3.07708e-07	3.22892	5.73334e-08	5.6701e-06	2.81463	2.02533e-09	2.99816e-07
1448786_at	Mm.3311	Plbd1	phospholipase B domain containing 1	1.51543	0.000309241	0.0346974	2.09572	7.08526e-06	0.000354814	2.07885	5.81538e-05	0.0018837	2.23135	9.65506e-06	0.000320105
1448124_at	Mm.3317	Gusb	glucuronidase, beta	1.21348	0.0174626	0.250974	2.07325	2.50605e-06	0.00014333	2.92561	5.53406e-07	3.85015e-05	3.21773	3.37315e-06	0.000134412
1416236_a_at	Mm.33240	Mpzl2	myelin protein zero-like 2	1.23462	0.571923	0.655625	1.26931	0.225551	0.432465	-1.22058	0.415212	0.463513	2.10731	0.00268971	0.02545
1451985_at	Mm.33284	Lrrk1	leucine-rich repeat kinase 1	1.28412	0.0414027	0.323416	1.98689	6.24685e-06	0.00031777	2.18047	6.71778e-07	4.52432e-05	1.75344	1.77505e-05	0.000534622
1452205_x_at	Mm.333026	LOC665506 /// Tcrb-J /// Trbv1	T-cell receptor beta-2 chain C region-like /// T cell receptor beta, joining region /// T cell receptor beta, variable 1	3.54115	3.59875e-06	0.00264117	7.56406	7.75569e-10	1.4761e-07	10.9722	1.36518e-09	3.12605e-07	10.1306	4.03845e-10	8.30313e-08
1451951_at	Mm.333117	Igkv14-111	Immunoglobulin kappa variable 14-111	1.13527	0.0393364	0.319884	21.0192	3.19382e-07	2.31103e-05	4.24292	0.00120191	0.0186152	8.57476	0.0145063	0.0759609
1425738_at	Mm.333124	Igk	Immunoglobulin kappa chain complex	1.07856	0.426084	0.608301	182.772	7.84921e-08	6.83093e-06	628.639	8.3048e-10	2.06014e-07	1127.97	1.74118e-12	1.12066e-09
1426200_at	Mm.333129 /// Mm.335607 /// Mm.335805 /// Mm.429482 /// Mm.457994	Igkv4-55 /// Igkv4-68	Immunoglobulin kappa variable 4-55 /// Immunoglobulin kappa variable 4-68	1.11083	0.133517	0.453348	11.3402	1.97756e-06	0.000117054	4.62695	0.00109763	0.0174916	9.1936	0.000165532	0.00325329
1427857_x_at	Mm.333129 /// Mm.335805 /// Mm.469529	Igkv4-68	Immunoglobulin kappa variable 4-68	1.17044	0.126028	0.447262	12.4095	1.02163e-06	6.59248e-05	10.2779	2.58043e-05	0.000966217	15.1744	4.71993e-06	0.000178926
1426170_a_at	Mm.333148	Cd8b1	CD8 antigen, beta chain 1	1.5359	0.00663964	0.18028	3.82294	2.08888e-06	0.00012319	8.60374	1.19068e-10	4.9228e-08	6.04662	1.42547e-08	1.38372e-06
1451755_a_at	Mm.3333	Apobec1	apolipoprotein B mRNA editing enzyme, catalytic polypeptide 1	1.82089	6.20802e-06	0.0030049	2.50187	1.86789e-08	2.01157e-06	3.77618	1.11783e-10	4.79533e-08	3.52421	1.18674e-10	3.23134e-08
1417009_at	Mm.333375	C1ra	complement component 1, r subcomponent A	1.99285	0.007758	0.192786	5.281	3.19446e-09	4.55385e-07	6.75961	5.62787e-07	3.87802e-05	5.81699	6.54395e-12	3.19136e-09
1434745_at	Mm.333406	Ccnd2	cyclin D2	1.34208	0.000484325	0.0472781	1.56856	0.000495078	0.0130135	1.83257	1.11975e-05	0.000483784	2.14427	5.77168e-09	6.75416e-07
1425505_at	Mm.33360	Mylk	myosin, light polypeptide kinase	1.37896	0.00540457	0.166934	1.46482	0.00109065	0.0240637	1.96118	0.00019161	0.00477709	2.45047	4.08977e-05	0.00107154
1437176_at	Mm.334720	Nlrc5	NLR family, CARD domain containing 5	4.20605	2.85166e-05	0.00702716	10.5418	1.17964e-09	2.03125e-07	21.0676	2.21755e-09	4.43034e-07	11.5404	1.23293e-10	3.31845e-08
1416714_at	Mm.334861	Irf8	interferon regulatory factor 8	1.98792	1.35596e-05	0.00444439	3.87198	1.82322e-10	5.4867e-08	5.62246	1.60479e-08	2.06802e-06	3.6065	3.98397e-08	3.20522e-06
1419178_at	Mm.335106	Cd3g	CD3 antigen, gamma polypeptide	3.30067	8.41655e-05	0.0142785	8.51706	3.5865e-10	8.87712e-08	12.4579	3.02326e-08	3.35808e-06	10.4205	2.20108e-11	8.24894e-09
1452408_at	Mm.335670	---	---	1.32915	0.0569405	0.356539	1.92906	2.69696e-05	0.00111336	3.42702	1.09411e-06	6.68645e-05	3.15147	6.91947e-07	3.45468e-05
1457753_at	Mm.336203	Tlr13	toll-like receptor 13	1.4736	0.00820449	0.195638	2.49796	4.53715e-07	3.23222e-05	3.03408	3.51243e-06	0.000180272	3.03589	4.49244e-08	3.5374e-06
1449317_at	Mm.336848	Cflar	CASP8 and FADD-like apoptosis regulator	1.30945	0.00266839	0.12517	2.07219	2.30254e-05	0.000974268	2.44533	3.10275e-05	0.00111684	1.94382	3.12912e-07	1.81653e-05
1424552_at	Mm.336851	Casp8	caspase 8	1.34441	0.00623718	0.176502	2.05596	6.40722e-10	1.35552e-07	2.61713	3.52739e-06	0.000180729	2.29659	3.89804e-07	2.1612e-05
1417426_at	Mm.338790	Srgn	serglycin	1.41361	0.0150977	0.239633	2.89782	8.4944e-11	3.419e-08	3.52873	2.91546e-06	0.000153606	3.01537	8.80919e-08	6.10798e-06
1417141_at	Mm.33902	Igtp	interferon gamma induced GTPase	6.62065	8.75745e-06	0.00347304	22.701	9.73791e-11	3.68895e-08	34.6294	3.59333e-11	2.13791e-08	22.7598	3.68098e-11	1.26723e-08
1459700_at	Mm.339371	Lemd3	LEM domain containing 3	1.28736	0.100523	0.418401	1.66256	0.0210375	0.155618	2.50018	1.14909e-06	6.93836e-05	1.91727	0.000163695	0.00323098
1423467_at	Mm.33957	Ms4a4b	membrane-spanning 4-domains, subfamily A, member 4B	8.50753	1.26139e-06	0.00194522	19.6631	3.27415e-11	1.75713e-08	32.4208	3.14202e-10	9.49127e-08	21.6108	6.19346e-13	5.39317e-10
1417171_at	Mm.339927	Itk	IL2 inducible T cell kinase	1.32262	0.0312809	0.298233	1.51155	9.63323e-05	0.00330341	2.11926	3.88665e-05	0.001336	1.89139	4.30518e-06	0.000165966
1451905_a_at	Mm.33996	Mx1	myxovirus (influenza virus) resistance 1	1.3396	0.188355	0.498013	3.3163	3.57088e-06	0.000193899	6.02602	1.16543e-05	0.000501337	1.70979	0.0235125	0.100337
1421217_a_at	Mm.341434	Lgals9	lectin, galactose binding, soluble 9	1.87157	0.00068426	0.0603149	3.80676	2.824e-10	7.39291e-08	3.89705	8.00496e-08	7.49345e-06	3.20513	1.15839e-08	1.18671e-06
1425385_a_at	Mm.342177	Ighm	Immunoglobulin heavy constant mu	3.10995	0.0226421	0.273106	422.963	2.68532e-17	4.32337e-13	511.857	8.28343e-15	4.93162e-11	572.732	1.92526e-14	4.38466e-11
1448613_at	Mm.3433	Ecm1	extracellular matrix protein 1	1.27502	0.138219	0.457863	1.71869	0.000656653	0.0162523	1.83779	0.00101469	0.0165146	2.18303	0.000125834	0.00262821
1452948_at	Mm.34368	Tnfaip8l2	tumor necrosis factor, alpha-induced protein 8-like 2	1.30544	0.00178603	0.103003	2.25986	8.59681e-07	5.68413e-05	2.58124	1.30631e-05	0.000552361	2.33094	2.42626e-07	1.46899e-05
1420394_s_at	Mm.34408	Gp49a /// Lilrb4	glycoprotein 49 A /// leukocyte immunoglobulin-like receptor, subfamily B, member 4	1.78955	0.00730715	0.18778	8.41558	7.41012e-10	1.42027e-07	15.5365	7.63644e-09	1.11672e-06	10.8283	1.44177e-08	1.39042e-06
1436576_at	Mm.34479	Fam26f	family with sequence similarity 26, member F	1.86332	0.00207759	0.112946	6.21575	6.86514e-09	8.73745e-07	9.81984	1.47336e-09	3.29767e-07	7.3054	1.60657e-09	2.51668e-07
1425234_at	Mm.345095	Col20a1	collagen, type XX, alpha 1	1.23719	0.0165937	0.247327	1.43019	0.0123702	0.119541	2.0768	1.02561e-05	0.000449637	1.71165	7.99565e-05	0.00182236
1451335_at	Mm.34609	Plac8	placenta-specific 8	5.35796	3.51909e-05	0.0078938	17.9364	4.85064e-10	1.08466e-07	21.1798	3.93268e-10	1.09409e-07	9.30017	6.95593e-10	1.27914e-07
1450753_at	Mm.34613	Nkg7	natural killer cell group 7 sequence	3.39909	3.17267e-05	0.00729331	8.4715	1.05448e-09	1.84534e-07	13.0744	3.50182e-10	1.02198e-07	9.72372	3.86711e-11	1.316e-08
1427318_s_at	Mm.34674	Myof	myoferlin	1.038	0.835058	0.718317	1.28932	0.094147	0.30538	2.33994	0.00210031	0.0276401	2.62382	0.000256435	0.00455605
1455899_x_at	Mm.3468	Socs3	suppressor of cytokine signaling 3	1.73492	0.000616529	0.0564724	5.0822	1.91228e-10	5.64912e-08	6.07149	3.11209e-07	2.36328e-05	4.40539	1.40046e-08	1.37315e-06
1423233_at	Mm.347407	Cebpd	CCAAT/enhancer binding protein (C/EBP), delta	1.08363	0.58212	0.658733	2.1622	7.29032e-07	4.93169e-05	2.95508	4.72567e-05	0.00156652	2.41655	1.13423e-05	0.000365804
1417290_at	Mm.348025	Lrg1	leucine-rich alpha-2-glycoprotein 1	1.24412	0.277895	0.546636	1.76507	0.00641135	0.0823003	1.66248	0.0598638	0.182812	2.09392	8.8568e-06	0.000298374
1418982_at	Mm.349667	Cebpa	CCAAT/enhancer binding protein (C/EBP), alpha	1.14146	0.124969	0.44612	1.438	7.94005e-05	0.00281885	2.28172	1.69945e-06	9.61772e-05	2.32433	5.06236e-06	0.000189962
1419153_at	Mm.351273	2810417H13Rik	RIKEN cDNA 2810417H13 gene	1.12008	0.194825	0.502054	1.90315	2.58699e-05	0.00108183	2.29271	1.79175e-08	2.22754e-06	1.55903	0.000201229	0.00375393
1418488_s_at	Mm.35290	Ripk4	receptor-interacting serine-threonine kinase 4	-1.27402	0.0424411	0.326353	1.0548	0.625963	0.617174	1.97112	9.02982e-06	0.000406042	2.25697	3.90906e-05	0.00103382
1424524_at	Mm.35450	Dram1	DNA-damage regulated autophagy modulator 1	1.41126	0.0748124	0.383929	2.01017	5.10714e-05	0.00194385	3.45	3.01198e-07	2.31737e-05	3.25211	3.04908e-08	2.55731e-06
1460253_at	Mm.35600	Cmtm7	CKLF-like MARVEL transmembrane domain containing 7	1.44035	0.00119478	0.0825441	2.11411	6.60487e-07	4.51543e-05	2.39351	1.16578e-06	6.99806e-05	2.10092	8.374e-08	5.81986e-06
1448261_at	Mm.35605	Cdh1	cadherin 1	-1.05771	0.870357	0.724937	1.23659	0.404263	0.532776	1.09449	0.635864	0.55545	2.86474	0.00154451	0.0173672
1448659_at	Mm.35687	Casp7	caspase 7	1.07045	0.470501	0.624376	1.73195	3.20968e-07	2.3173e-05	2.25031	1.10237e-05	0.000477662	1.75766	1.91366e-05	0.000573452
1442338_at	Mm.35746	---	---	1.88185	0.00343218	0.138455	2.81423	4.30431e-05	0.00167188	4.03365	7.57433e-06	0.000351204	2.74081	1.94534e-06	8.33503e-05
1416645_a_at	Mm.358570	Afp	alpha fetoprotein	1.0908	0.299392	0.55641	1.61699	0.00142753	0.0293904	2.41728	1.49367e-07	1.27769e-05	1.81526	3.25819e-05	0.000891232
1452463_x_at	Mm.359121	Igkv8-30	immunoglobulin kappa chain variable 8-30	8.37811	6.78197e-05	0.0125114	314.888	4.03943e-14	9.66198e-11	310.218	8.96102e-13	1.48195e-09	237.527	1.02579e-13	1.4462e-10
1419125_at	Mm.361	Ptpn18	protein tyrosine phosphatase, non-receptor type 18	1.52576	0.000231117	0.0284894	2.41831	1.3756e-07	1.12093e-05	2.81497	1.83815e-05	0.000733486	2.7009	7.4944e-10	1.34433e-07
1448591_at	Mm.3619	Ctss	cathepsin S	2.11453	6.63355e-07	0.00149299	3.05009	9.59268e-12	7.53376e-09	3.07003	1.93365e-11	1.50225e-08	2.70718	6.9054e-13	5.67905e-10
1438687_at	Mm.36534	Lax1	lymphocyte transmembrane adaptor 1	-1.06194	0.560552	0.652215	1.48365	0.00358288	0.0570003	2.96704	1.60352e-05	0.00065299	2.88058	1.1255e-06	5.20661e-05
1442201_at	Mm.366116	---	---	1.47813	0.0604442	0.361823	2.67153	1.20824e-07	1.00271e-05	2.29726	1.41115e-06	8.22057e-05	2.09381	0.000502777	0.00768841
1434046_at	Mm.36783	AA467197	expressed sequence AA467197	1.2602	0.0101077	0.207989	1.87041	3.29134e-05	0.00132476	2.44862	1.35653e-05	0.000567151	2.19991	1.02512e-06	4.79091e-05
1419206_at	Mm.3689	Cd37	CD37 antigen	1.40798	0.048115	0.337912	2.60987	4.717e-08	4.46728e-06	3.14717	8.05229e-07	5.23364e-05	3.02468	5.26761e-07	2.7526e-05
1417189_at	Mm.371573	Psme2	proteasome (prosome, macropain) 28 subunit, beta	1.35181	0.00351324	0.13936	2.22001	1.39801e-08	1.55764e-06	2.75743	4.4574e-07	3.23629e-05	2.14168	1.70472e-08	1.59719e-06
1448377_at	Mm.371583	Slpi	secretory leukocyte peptidase inhibitor	-1.05052	0.486813	0.62956	4.10088	2.43791e-06	0.000140682	8.51536	9.16908e-10	2.25574e-07	7.33954	3.54454e-09	4.66409e-07
1449347_a_at	Mm.372123	Xlr4a /// Xlr4b /// Xlr4c /// Xlr4d-ps	X-linked lymphocyte-regulated 4A /// X-linked lymphocyte-regulated 4B /// X-linked lymphocyte-regulated 4C /// X-linked lymphocyte-regulated 4D, pseudogene	1.40697	0.0555568	0.353521	2.60992	3.35274e-08	3.34236e-06	2.93227	7.53924e-05	0.00235003	3.23688	3.12001e-05	0.000866539
1452178_at	Mm.373750	Parp10 /// Plec	poly (ADP-ribose) polymerase family, member 10 /// plectin	1.51914	0.00116517	0.0816102	3.90055	7.13656e-08	6.3305e-06	6.18166	1.7682e-09	3.70674e-07	3.96144	1.27376e-10	3.39746e-08
1418261_at	Mm.375031	Syk	spleen tyrosine kinase	1.49652	0.00259367	0.123676	2.04386	8.97039e-05	0.00312267	2.37449	1.90167e-06	0.000105417	2.57713	2.82876e-07	1.66171e-05
1440275_at	Mm.378894	Runx3	runt related transcription factor 3	1.22507	0.24791	0.531089	2.08404	2.16111e-05	0.000921692	2.62098	1.66024e-06	9.44972e-05	2.00131	9.3983e-06	0.000314765
1449175_at	Mm.378924	Gpr65	G-protein coupled receptor 65	1.47415	0.0074589	0.189648	4.12153	8.0941e-09	9.90989e-07	4.55192	3.8099e-08	4.03605e-06	4.45056	9.16032e-08	6.3366e-06
1440866_at	Mm.378990	Eif2ak2	eukaryotic translation initiation factor 2-alpha kinase 2	1.5864	0.000284258	0.0327527	2.67316	1.84506e-07	1.43159e-05	3.22719	1.7021e-08	2.15609e-06	1.91426	0.000105118	0.002275
1422011_s_at	Mm.379041	3830403N18Rik /// Xlr	RIKEN cDNA 3830403N18 gene /// X-linked lymphocyte-regulated complex	1.24252	0.0303257	0.29553	2.04195	1.1467e-05	0.000534352	2.69264	1.17696e-09	2.75872e-07	2.2186	1.11236e-07	7.45097e-06
1437808_x_at	Mm.379327	Il10ra	interleukin 10 receptor, alpha	1.71938	0.000172372	0.0234648	2.75828	1.36168e-06	8.38357e-05	3.92868	3.13876e-08	3.44777e-06	2.59181	3.3296e-10	7.14307e-08
1424906_at	Mm.379451	Pqlc3	PQ loop repeat containing	1.25148	0.355601	0.580524	2.03214	1.42849e-06	8.66241e-05	2.68566	5.27405e-06	0.000257796	3.83109	4.60031e-09	5.69631e-07
1418162_at	Mm.38049	Tlr4	toll-like receptor 4	1.05271	0.644237	0.674157	1.41563	0.0125266	0.120153	1.42382	0.0345039	0.139428	2.06611	9.46979e-07	4.48574e-05
1422808_s_at	Mm.380679	Dock2	dedicator of cyto-kinesis 2	1.78485	1.395e-05	0.00448526	2.732	7.40936e-09	9.24734e-07	3.64571	9.30688e-07	5.88211e-05	3.15659	4.4463e-06	0.000170531
1448318_at	Mm.381	Plin2	perilipin 2	1.12977	0.0164489	0.246223	1.611	3.13877e-05	0.0012697	1.87208	8.34314e-06	0.000381503	2.09145	3.00475e-08	2.53449e-06
1427102_at	Mm.38192	Slfn4	schlafen 4	1.24042	0.269429	0.541916	6.6698	2.86934e-07	2.10462e-05	8.76701	1.64224e-07	1.38097e-05	2.93601	0.00066662	0.00947954
1417172_at	Mm.38261	Ube2l6	ubiquitin-conjugating enzyme E2L 6	1.39153	0.024666	0.281135	3.12431	8.43042e-07	5.58559e-05	3.09802	1.00509e-06	6.23323e-05	2.0476	4.49143e-06	0.000171582
1425336_x_at	Mm.382902	H2-K1	histocompatibility 2, K1, K region	4.49499	7.93379e-08	0.000454093	5.83046	1.6995e-11	1.06165e-08	5.89736	2.60468e-08	2.99367e-06	6.19715	8.73678e-14	1.38875e-10
1430684_s_at	Mm.383914	Lrp2bp	Lrp2 binding protein	1.36823	0.0749274	0.384122	1.579	7.32129e-05	0.00262816	2.08665	0.000141023	0.00382367	1.4335	0.00567961	0.0420386
1442118_at	Mm.384779	---	---	-1.10412	0.257653	0.535789	2.15369	1.58259e-05	0.000703563	5.38001	1.39333e-08	1.86832e-06	6.43135	7.53041e-11	2.25202e-08
1449233_at	Mm.386767	Bhlha15	basic helix-loop-helix family, member a15	1.12549	0.193226	0.501079	1.70159	0.0565787	0.245398	1.82703	0.0510995	0.16941	3.69843	0.000755916	0.0103949
1450967_at	Mm.386788	Ptplad2	protein tyrosine phosphatase-like A domain containing 2	1.38929	0.00989401	0.207482	1.73586	0.000131468	0.00435522	1.90534	8.5688e-06	0.000390024	2.38533	4.75298e-07	2.55854e-05
1419764_at	Mm.387173	Chi3l3	chitinase 3-like 3	-1.01418	0.939501	0.736556	1.07503	0.652304	0.625781	1.795	0.0705075	0.199286	3.82363	0.000710559	0.00998921
1417976_at	Mm.388	Ada	adenosine deaminase	-1.21506	0.199944	0.504985	1.85938	3.08508e-06	0.00017098	2.81768	9.58357e-07	6.00597e-05	2.88118	1.61161e-06	7.15358e-05
1416625_at	Mm.38888	Serping1	serine (or cysteine) peptidase inhibitor, clade G, member 1	1.91722	0.0295557	0.294038	3.61585	8.99896e-08	7.74777e-06	3.55497	4.82666e-05	0.00159644	4.57754	6.64681e-08	4.89356e-06
1448575_at	Mm.389	Il7r	interleukin 7 receptor	1.33503	0.0173828	0.250467	2.01542	2.43643e-07	1.82449e-05	4.26049	1.34906e-06	7.90528e-05	4.38305	5.71308e-07	2.94678e-05
1424357_at	Mm.390134	Tmem45b	transmembrane protein 45b	-1.06441	0.919683	0.734569	2.80912	0.0363733	0.19964	-1.22465	0.662831	0.564911	3.98716	0.00613286	0.0442539
1435208_at	Mm.390852	Dtx3l	deltex 3-like (Drosophila)	1.94215	5.62962e-05	0.0110498	3.96607	1.09055e-09	1.88794e-07	4.43393	6.66535e-09	1.02805e-06	3.09166	2.78182e-08	2.3942e-06
1450696_at	Mm.390983	Psmb9	proteasome (prosome, macropain) subunit, beta type 9 (large multifunctional peptidase 2)	4.6006	6.68303e-06	0.00304891	16.2694	6.57392e-10	1.35736e-07	20.0367	7.39479e-09	1.08974e-06	15.1929	1.96291e-13	2.52675e-10
1456426_at	Mm.391513	Clec2i	C-type lectin domain family 2, member i	1.19837	0.153066	0.470799	1.85622	0.000344317	0.00969992	2.04701	0.000343332	0.00743836	1.91355	5.29081e-06	0.000196788
1460245_at	Mm.391515	Klrd1	killer cell lectin-like receptor, subfamily D, member 1	1.79915	0.00142881	0.090841	3.69792	1.06873e-06	6.84157e-05	4.66979	1.88353e-07	1.55316e-05	3.44325	2.26915e-08	2.03582e-06
1422124_a_at	Mm.391573	Ptprc	protein tyrosine phosphatase, receptor type, C	2.93335	4.68062e-06	0.00277224	7.22739	1.90143e-11	1.1132e-08	7.77702	1.65215e-09	3.53822e-07	6.44201	4.34752e-10	8.66806e-08
1423377_at	Mm.3919	Igfbpl1	insulin-like growth factor binding protein-like 1	1.16121	0.147698	0.466466	1.57605	0.00103601	0.0231664	2.67806	2.39469e-05	0.00091041	1.7242	0.00153907	0.0173258
1424542_at	Mm.3925	S100a4	S100 calcium binding protein A4	1.14341	0.537819	0.645637	2.33035	4.00019e-06	0.000213964	2.59068	1.98084e-06	0.000109196	3.72208	8.48882e-06	0.000288218
1416926_at	Mm.393018	Trp53inp1	transformation related protein 53 inducible nuclear protein 1	1.06716	0.375651	0.588609	1.62983	1.73111e-05	0.000762541	2.19957	3.41288e-07	2.55906e-05	2.77249	2.93792e-08	2.48938e-06
1417995_at	Mm.395	Ptpn22	protein tyrosine phosphatase, non-receptor type 22 (lymphoid)	2.04108	0.000148163	0.0215603	2.35698	1.36577e-06	8.39271e-05	3.61826	3.52573e-07	2.63703e-05	2.76617	6.67329e-08	4.89356e-06
1427076_at	Mm.3999	Mpeg1	macrophage expressed gene 1	2.02148	4.49137e-05	0.00918961	6.1643	3.91324e-10	9.13089e-08	8.97584	4.52127e-10	1.22354e-07	7.71377	9.32978e-11	2.656e-08
1424880_at	Mm.40298	Trib1	tribbles homolog 1 (Drosophila)	-1.08518	0.361638	0.583086	1.40526	0.00173035	0.0337944	2.11346	0.00150882	0.0219523	1.7703	0.000242305	0.00434778
1420686_at	Mm.40324	Cryba4	crystallin, beta A4	1.27045	0.027463	0.288688	2.06077	2.99348e-05	0.00122167	1.79757	0.000306909	0.00682815	2.22529	0.000786491	0.010701
1450912_at	Mm.4046	Ms4a1	membrane-spanning 4-domains, subfamily A, member 1	1.01003	0.897546	0.730314	1.22927	0.003096	0.0511762	3.34991	0.00104649	0.0168671	4.368	3.83713e-05	0.00101979
1426817_at	Mm.4078	Mki67	antigen identified by monoclonal antibody Ki 67	1.34051	0.0134553	0.23117	1.87297	1.55875e-05	0.000696149	2.76443	2.25756e-06	0.000121966	2.07566	1.91152e-06	8.22583e-05
1440878_at	Mm.4081	Runx1	runt related transcription factor 1	1.0082	0.966419	0.741611	2.26872	6.22244e-05	0.00230567	2.30189	7.63137e-07	5.0148e-05	3.17109	3.99457e-06	0.000155409
1418842_at	Mm.4091	Hcls1	hematopoietic cell specific Lyn substrate 1	1.67845	0.0300886	0.294984	2.6368	8.88078e-07	5.85986e-05	2.88426	3.2337e-05	0.00115007	2.39038	2.43784e-06	0.000101514
1415996_at	Mm.410189	Txnip	thioredoxin interacting protein	1.26414	0.0727785	0.381574	1.59885	0.000463802	0.0123425	2.01558	1.99044e-06	0.000109522	2.2608	1.20252e-07	7.92931e-06
1415892_at	Mm.412319	Sgpl1	sphingosine phosphate lyase 1	1.16978	0.0429403	0.326817	1.4709	0.000298333	0.00862327	1.93963	1.44644e-05	0.000601364	2.02194	1.31616e-05	0.000415871
1419455_at	Mm.4154	Il10rb	interleukin 10 receptor, beta	1.23229	0.0370197	0.314937	1.80313	3.75536e-06	0.000201874	2.13001	1.58122e-05	0.000645676	2.39284	6.82713e-08	4.9663e-06
1451344_at	Mm.41681	Tmem119	transmembrane protein 119	1.62425	0.00014657	0.0215603	2.11951	7.73632e-08	6.78773e-06	2.28368	6.49761e-06	0.000305562	1.85999	2.29299e-08	2.05099e-06
1422139_at	Mm.4183	Plau	plasminogen activator, urokinase	1.31726	0.010532	0.210655	1.73577	0.000176922	0.00560166	5.22576	8.59514e-05	0.00261348	3.46482	6.4e-05	0.00152932
1417910_at	Mm.4189	Ccna2	cyclin A2	1.22558	0.015585	0.242392	1.49973	0.00120649	0.0259685	2.19432	6.53603e-08	6.35832e-06	1.72933	9.27135e-05	0.00206386
1429524_at	Mm.42019	Myo1f	myosin IF	1.72776	0.000592778	0.05513	3.31505	3.25841e-09	4.60179e-07	4.54436	1.13886e-07	1.02422e-05	3.9606	1.01582e-06	4.76625e-05
1419684_at	Mm.42029	Ccl8 /// LOC100503254	chemokine (C-C motif) ligand 8 /// c-C motif chemokine 8-like	2.66973	0.00178791	0.103003	85.9858	8.78026e-14	1.76703e-10	115.243	1.21829e-10	4.96795e-08	37.5568	9.5167e-10	1.61004e-07
1436598_at	Mm.42044	Icos	inducible T cell co-stimulator	1.06453	0.515688	0.639006	2.33756	6.31052e-07	4.3326e-05	2.1453	0.000185681	0.00465574	1.92278	2.76862e-05	0.0007829
1456288_at	Mm.42147	Slfn5	schlafen 5	1.34512	0.031304	0.298267	2.77915	4.28141e-07	3.06359e-05	2.08234	0.00071194	0.0129226	1.84762	7.26056e-06	0.000251123
1418981_at	Mm.42163	Casp12	caspase 12	1.35848	0.011921	0.21992	2.72594	6.04891e-08	5.50212e-06	2.93621	1.83677e-06	0.000102391	3.15302	9.00673e-11	2.58893e-08
1416340_a_at	Mm.4219	Man2b1	mannosidase 2, alpha B1	1.36702	6.89245e-05	0.0126462	1.7919	2.39129e-07	1.79906e-05	2.51895	1.49861e-06	8.68658e-05	2.65377	2.27348e-07	1.39071e-05
1415810_at	Mm.42196	Uhrf1	ubiquitin-like, containing PHD and RING finger domains, 1	1.28146	0.11138	0.430473	1.62266	0.000271514	0.00799155	2.49374	8.61133e-07	5.51273e-05	1.34684	0.0124295	0.0691399
1450424_a_at	Mm.422756	Il18bp	interleukin 18 binding protein	1.55192	0.00240272	0.120171	4.70083	4.89664e-08	4.62381e-06	7.91905	5.38608e-09	8.66664e-07	5.51274	8.77726e-07	4.21859e-05
1424948_x_at	Mm.422886	H2-D1 /// H2-K1	histocompatibility 2, D region locus 1 /// histocompatibility 2, K1, K region	5.70534	8.23616e-07	0.00155432	10.1884	4.72769e-11	2.2387e-08	14.0562	3.64181e-09	6.45835e-07	11.3152	4.80866e-14	9.49123e-11
1427837_at	Mm.423001	Igkv15-103	Immunoglobulin kappa chain variable 15-103	1.98248	0.243376	0.528894	413.162	2.42163e-08	2.56502e-06	220.201	2.46706e-13	5.24567e-10	24.5082	0.0217395	0.0959948
1427839_at	Mm.423002	Igh-VJ558	Immunoglobulin heavy chain (J558 family)	-1.1337	0.250071	0.532532	7.13022	6.26507e-06	0.000318194	8.44816	1.56284e-11	1.29229e-08	8.04716	6.94313e-12	3.31553e-09
1448025_at	Mm.423523	LOC100038947 /// Sirpb1a /// Sirpb1b	signal-regulatory protein beta 1-like /// signal-regulatory protein beta 1A /// signal-regulatory protein beta 1B	1.04222	0.52713	0.642636	1.72133	0.0313206	0.187772	4.16401	0.000579233	0.0111747	4.9244	7.93668e-05	0.00181591
1423760_at	Mm.423621	Cd44	CD44 antigen	1.22001	0.210468	0.51161	2.27501	3.19618e-09	4.55385e-07	2.16036	0.000137244	0.00376195	2.60144	1.4938e-06	6.70098e-05
1454694_a_at	Mm.4237	Top2a	topoisomerase (DNA) II alpha	1.23368	0.0471272	0.336418	2.1232	8.85679e-06	0.000430149	3.25275	3.05623e-08	3.38208e-06	2.27192	3.14508e-05	0.000871866
1452348_s_at	Mm.425061	Ifi204 /// Ifi205 /// Mnda /// Mndal	interferon activated gene 204 /// interferon activated gene 205 /// myeloid cell nuclear differentiation antigen /// myeloid nuclear differentiation antigen like	1.82319	0.00049681	0.0479209	5.16109	1.48756e-07	1.20049e-05	10.0611	3.87983e-14	1.2964e-10	4.07514	2.09735e-05	0.000620335
1435477_s_at	Mm.425062	Fcgr2b	Fc receptor, IgG, low affinity IIb	1.64952	1.05641e-05	0.00383488	7.07025	4.80412e-12	4.68766e-09	11.8622	1.01989e-09	2.48853e-07	10.3364	8.88741e-11	2.57967e-08
1456772_at	Mm.425296	Ncf1	neutrophil cytosolic factor 1	1.79877	6.12111e-05	0.0117385	2.66156	7.19112e-09	9.01284e-07	3.99567	4.79278e-08	4.91971e-06	3.25467	6.39336e-10	1.20564e-07
1429184_at	Mm.425473	Gm4070 /// Gvin1	predicted gene 4070 /// GTPase, very large interferon inducible 1	2.30984	0.000167782	0.0230152	4.76378	4.1532e-09	5.66665e-07	6.44052	1.16603e-06	6.99806e-05	4.61015	8.17935e-10	1.43292e-07
1419004_s_at	Mm.425593	Bcl2a1a /// Bcl2a1b /// Bcl2a1d	B cell leukemia/lymphoma 2 related protein A1a /// B cell leukemia/lymphoma 2 related protein A1b /// B cell leukemia/lymphoma 2 related protein A1d	1.84725	9.59083e-05	0.0156746	5.67969	6.14367e-11	2.67333e-08	7.8526	3.13637e-09	5.72782e-07	6.38325	9.96945e-09	1.05793e-06
1449195_s_at	Mm.425692	Cxcl16	chemokine (C-X-C motif) ligand 16	1.96699	0.010497	0.210647	5.51144	8.38711e-08	7.27655e-06	6.98412	4.95723e-08	5.03641e-06	5.15412	1.40531e-08	1.37315e-06
1419712_at	Mm.425857	Il3ra	interleukin 3 receptor, alpha chain	1.12609	0.0899386	0.404863	1.3341	0.142237	0.362308	2.27894	0.00121573	0.0187804	2.12741	0.00150468	0.0170619
1417185_at	Mm.425949	Ly6a	lymphocyte antigen 6 complex, locus A	1.98708	2.01597e-05	0.00556019	3.9942	4.01692e-08	3.89593e-06	4.91459	3.564e-10	1.02309e-07	3.52107	3.78027e-07	2.11049e-05
1449025_at	Mm.426079	Ifit3	interferon-induced protein with tetratricopeptide repeats 3	3.86788	3.90156e-05	0.00815675	10.9471	2.81101e-10	7.39291e-08	12.9286	2.72601e-10	8.96039e-08	5.36017	1.35511e-07	8.81396e-06
1427860_at	Mm.426557	Igkv6-14	Immunoglobulin kappa variable 6-14	1.07073	0.462199	0.62119	171.557	1.03338e-11	7.72736e-09	119.359	9.85982e-06	0.00043547	443.225	1.57587e-14	3.88802e-11
1425078_x_at	Mm.429811	C130026I21Rik	RIKEN cDNA C130026I21 gene	1.50306	0.0326687	0.302246	3.86616	7.3537e-10	1.4179e-07	4.56967	1.72614e-07	1.4313e-05	4.47097	5.18604e-08	3.9841e-06
1418536_at	Mm.431282	H2-Q7 /// H2-Q8 /// H2-Q9 /// LOC68395	histocompatibility 2, Q region locus 7 /// histocompatibility 2, Q region locus 8 /// histocompatibility 2, Q region locus 9 /// histocompatibility 2, Q region locus 6-like	3.92313	6.69362e-05	0.0124163	10.2239	1.31013e-09	2.18581e-07	11.7522	7.88109e-09	1.13886e-06	9.19691	1.53824e-11	6.3253e-09
1424067_at	Mm.435508	Icam1	intercellular adhesion molecule 1	1.86786	0.000314921	0.0349587	4.46896	8.40645e-08	7.27655e-06	5.60776	5.85558e-07	4.01633e-05	3.9619	4.36233e-10	8.66806e-08
1418826_at	Mm.436639	Ms4a6b	membrane-spanning 4-domains, subfamily A, member 6B	4.17724	0.000179647	0.0238241	9.48639	2.57869e-10	7.03676e-08	11.0033	6.57705e-10	1.6592e-07	8.646	5.11446e-10	9.8326e-08
1452535_at	Mm.436922	Ighm	Immunoglobulin heavy constant mu	1.00933	0.934051	0.735949	6.22494	6.2523e-05	0.00231407	33.7938	1.99863e-06	0.00010977	11.4822	4.88408e-05	0.0012296
1449556_at	Mm.439648	C920025E04Rik /// H2-T23	RIKEN cDNA C920025E04 gene /// histocompatibility 2, T region locus 23	4.79935	3.58217e-05	0.00790419	13.9036	7.45327e-09	9.26623e-07	17.1989	1.79435e-08	2.22754e-06	14.268	4.24248e-09	5.42177e-07
1422160_at	Mm.439654	H2-T24	histocompatibility 2, T region locus 24	1.33803	0.0146392	0.237622	2.13185	0.000220493	0.00674893	1.90941	0.000905926	0.0152791	1.65828	0.00680815	0.0473929
1418901_at	Mm.439656	Cebpb	CCAAT/enhancer binding protein (C/EBP), beta	1.00115	0.991698	0.746948	1.69366	4.0159e-05	0.00157314	2.33104	1.07302e-05	0.000466983	1.90692	4.47257e-07	2.42756e-05
1418133_at	Mm.439658	Bcl3	B cell leukemia/lymphoma 3	1.11786	0.359638	0.582037	1.6779	0.00414124	0.0631084	1.95358	0.00279277	0.0334753	2.13867	2.78253e-05	0.000786082
1427746_x_at	Mm.439675	H2-K1	histocompatibility 2, K1, K region	5.62931	5.07479e-07	0.00145827	12.2079	1.30652e-11	8.76457e-09	13.1058	1.26423e-09	2.91733e-07	11.3955	7.33949e-14	1.27822e-10
1450582_at	Mm.439676	Gm10499	Predicted gene 10499	1.33774	0.0108207	0.212425	2.3076	1.12982e-06	7.13337e-05	2.8154	5.32637e-05	0.00174237	1.94212	2.56129e-06	0.000105762
1416128_at	Mm.439690	Gm5620 /// Gm6682 /// LOC100862648 /// Tuba1a /// Tuba1b /// Tuba1c	predicted gene 5620 /// tubulin, alpha 1C pseudogene /// tubulin alpha-1C chain-like /// tubulin, alpha 1A /// tubulin, alpha 1B /// tubulin, alpha 1C	1.33914	0.0297043	0.294038	2.23255	1.13932e-06	7.17928e-05	2.8495	2.97739e-06	0.000156592	2.63381	1.10144e-07	7.41136e-06
1418282_x_at	Mm.439692	Serpina1b	serine (or cysteine) preptidase inhibitor, clade A, member 1B	1.63302	0.299592	0.556508	2.78959	0.000319577	0.00913077	1.67994	0.0735975	0.203733	3.25927	0.000628639	0.00910118
1451513_x_at	Mm.439695	Serpina1b	serine (or cysteine) preptidase inhibitor, clade A, member 1B	1.7729	0.232095	0.522962	2.65199	0.000909881	0.0209123	1.5743	0.085054	0.219054	3.43259	0.00106858	0.013304
1418392_a_at	Mm.439718	Gbp3	guanylate binding protein 3	4.81352	9.48784e-07	0.00168584	12.1196	6.47454e-11	2.77974e-08	16.5377	2.06937e-09	4.16223e-07	9.32573	1.92302e-10	4.66674e-08
1449401_at	Mm.439732	C1qc	complement component 1, q subcomponent, C chain	2.92369	3.48573e-07	0.00117678	6.9633	2.53906e-12	3.02806e-09	8.86602	9.6792e-11	4.43278e-08	6.58953	7.6174e-13	6.09529e-10
1425519_a_at	Mm.439737	Cd74	CD74 antigen (invariant polypeptide of major histocompatibility complex, class II antigen-associated)	6.38957	4.17679e-06	0.00274735	23.4024	1.5528e-12	2.00001e-09	27.9095	4.4373e-10	1.21183e-07	21.7848	9.38136e-14	1.38875e-10
1450783_at	Mm.439751	Ifit1	interferon-induced protein with tetratricopeptide repeats 1	7.07578	1.11918e-05	0.00389521	18.1153	1.84532e-11	1.10036e-08	19.137	7.81314e-12	7.09856e-09	9.33746	3.37878e-08	2.75577e-06
1417381_at	Mm.439957	C1qa	complement component 1, q subcomponent, alpha polypeptide	2.32368	3.73667e-06	0.00264759	4.95219	3.08492e-11	1.68363e-08	5.82644	1.7185e-11	1.3826e-08	4.62687	4.36066e-13	4.30349e-10
1450672_a_at	Mm.439964	Atrip /// Trex1	ATR interacting protein /// three prime repair exonuclease 1	1.23506	0.0628196	0.364272	2.17768	1.91784e-08	2.05848e-06	2.56825	1.85129e-06	0.000103008	1.69002	0.000211998	0.00389364
1452492_a_at	Mm.440037	Slc37a2	solute carrier family 37 (glycerol-3-phosphate transporter), member 2	1.05205	0.567898	0.654315	1.28999	0.00329688	0.0537245	2.03314	0.000127995	0.00356756	2.15553	4.4785e-06	0.000171528
1435144_at	Mm.440242	---	---	2.30125	3.91408e-05	0.00815675	2.94686	2.30168e-09	3.44717e-07	3.86086	9.02444e-08	8.31701e-06	3.33664	1.85679e-07	1.17214e-05
1420342_at	Mm.440246	Gdap10	ganglioside-induced differentiation-associated-protein 10	1.9494	0.0020979	0.113427	1.85806	0.00232558	0.0417958	2.38726	0.000453175	0.00920511	1.50635	0.0115597	0.0659682
1419721_at	Mm.440567	Niacr1	niacin receptor 1	2.0849	0.000188393	0.0246517	5.84101	2.9328e-08	2.98849e-06	7.101	7.6529e-09	1.11672e-06	3.84547	1.48334e-10	3.81885e-08
1450291_s_at	Mm.440715	Ms4a4c	membrane-spanning 4-domains, subfamily A, member 4C	2.82617	2.65555e-05	0.0066904	8.65531	2.14241e-10	6.10492e-08	11.8993	4.25451e-09	7.15527e-07	6.77459	1.76899e-08	1.65217e-06
1450234_at	Mm.440755	Ms4a6c	membrane-spanning 4-domains, subfamily A, member 6C	1.87302	0.00271542	0.125451	5.75125	8.98301e-10	1.64281e-07	8.07186	2.32103e-09	4.57566e-07	6.11673	8.70152e-09	9.50638e-07
1457035_at	Mm.440876	AI607873	expressed sequence AI607873	1.67	0.00373609	0.142843	5.58998	6.80319e-10	1.36064e-07	7.05003	5.77341e-10	1.48158e-07	5.17519	2.40236e-09	3.38695e-07
1441667_s_at	Mm.440892	Smyd1	SET and MYND domain containing 1	-1.31758	0.00830908	0.196027	-1.49467	0.000835828	0.0196164	-2.15503	2.80119e-05	0.00102692	-2.16466	1.95152e-08	1.77778e-06
1449989_at	Mm.4409	Mcpt2	mast cell protease 2	1.23338	0.0752576	0.384122	4.43714	5.06116e-05	0.00193321	3.49468	0.000112945	0.00322663	1.76076	0.00722657	0.049287
1418990_at	Mm.441056	Ms4a4d	membrane-spanning 4-domains, subfamily A, member 4D	1.36101	0.139438	0.458569	2.6995	7.48924e-05	0.00267661	3.67851	9.61392e-07	6.01234e-05	4.01623	4.47685e-07	2.42756e-05
1420804_s_at	Mm.441101	Clec4d	C-type lectin domain family 4, member d	-1.17722	0.233446	0.523892	1.52343	0.0174933	0.142778	1.76708	0.00602762	0.0535133	2.65305	0.00018977	0.00359965
1449277_at	Mm.441169	Ccl19 /// Gm12407 /// Gm13309 /// Gm2023 /// Gm2457 /// Gm2564 /// LOC100043918 /// LOC100043921 /// LOC100861618 /// LOC100861647	chemokine (C-C motif) ligand 19 /// predicted gene 12407 /// predicted gene 13309 /// predicted gene 2023 /// predicted pseudogene 2457 /// predicted gene 2564 /// c-C motif chemokine 19-like /// c-C motif chemokine 19-like /// c-C motif chemokine 19-like /// c-C motif chemokine 19-like	1.64681	0.0475234	0.336731	3.03695	1.50791e-05	0.000678138	2.66622	0.00190257	0.0257787	2.42785	2.64463e-05	0.000752872
1428484_at	Mm.44153	Osbpl3	oxysterol binding protein-like 3	-1.06115	0.776443	0.705393	1.93707	4.98481e-05	0.00191084	1.45349	0.00429565	0.0435831	2.21114	8.22554e-05	0.00186614
1420442_at	Mm.4418	Cacna1s	calcium channel, voltage-dependent, L type, alpha 1S subunit	-1.08918	0.437005	0.613492	1.50005	0.0417679	0.212294	2.13545	0.00245254	0.0307011	2.08255	5.25187e-05	0.00130508
1435313_at	Mm.445045	Cd200r4	CD200 receptor 4	1.29763	0.152371	0.470201	4.05739	1.08283e-07	9.07998e-06	6.46496	5.90318e-07	4.03968e-05	5.48412	2.93361e-08	2.48938e-06
1435331_at	Mm.447	Pyhin1	pyrin and HIN domain family, member 1	2.75645	2.97044e-05	0.0071122	6.77515	6.57603e-10	1.35736e-07	9.27192	6.32e-09	9.95417e-07	4.711	8.34209e-07	4.05374e-05
1422755_at	Mm.4475	Btk	Bruton agammaglobulinemia tyrosine kinase	1.41934	0.00169814	0.100034	1.7902	1.91915e-07	1.47162e-05	2.36716	1.27411e-06	7.58554e-05	1.81142	1.93261e-08	1.76904e-06
1444464_at	Mm.448216	---	---	2.26835	6.5446e-06	0.00304891	1.74439	0.00228636	0.0413274	2.37544	4.2355e-08	4.47101e-06	1.50385	0.0996116	0.223472
1421424_a_at	Mm.4487	Anpep	alanyl (membrane) aminopeptidase	1.12116	0.508736	0.636224	2.29093	3.55475e-05	0.00141487	4.03862	3.05694e-05	0.00110436	5.06881	5.34806e-05	0.00132501
1435792_at	Mm.449722	Csprs /// Gm15433 /// Gm2666 /// Gm7592 /// Gm7609	component of Sp100-rs /// predicted pseudogene 15433 /// predicted gene 2666 /// predicted gene 7592 /// predicted pseudogene 7609	1.15512	0.374017	0.58784	4.44949	1.44372e-08	1.59205e-06	9.14036	4.57164e-09	7.56048e-07	6.99731	1.11363e-09	1.84195e-07
1420028_s_at	Mm.4502	Mcm3	minichromosome maintenance deficient 3 (S. cerevisiae)	1.11908	0.19255	0.500784	1.55862	6.67092e-05	0.00244095	2.03696	0.000140328	0.00381906	1.73664	8.40883e-05	0.00190334
1433842_at	Mm.45039	Lrrfip1	leucine rich repeat (in FLII) interacting protein 1	1.22262	0.0719082	0.379863	2.21846	4.91509e-07	3.46281e-05	2.50472	5.86063e-06	0.000281386	2.11769	5.74541e-07	2.95317e-05
1419527_at	Mm.45071	Comp	cartilage oligomeric matrix protein	1.10821	0.625588	0.669781	1.21194	0.116344	0.334191	1.11636	0.279305	0.386265	2.46824	0.00171793	0.0187185
1448891_at	Mm.45173	Fcrls	Fc receptor-like S, scavenger receptor	-1.05001	0.627209	0.670096	-1.04436	0.668639	0.630921	1.09296	0.397589	0.454856	2.00985	0.000258728	0.00458412
1422828_at	Mm.4527	Cd3d	CD3 antigen, delta polypeptide	2.87452	0.000195295	0.0251647	5.00748	9.93241e-08	8.46094e-06	10.1107	7.96936e-07	5.19192e-05	5.8097	1.90084e-08	1.75319e-06
1449911_at	Mm.4528	Lag3	lymphocyte-activation gene 3	1.48868	0.00621035	0.176247	2.78055	1.05305e-07	8.85332e-06	2.41123	1.73294e-06	9.74638e-05	2.06395	1.70838e-06	7.50437e-05
1423547_at	Mm.45436	Lyz2	lysozyme 2	2.29227	0.00155822	0.0954726	10.973	1.04276e-10	3.77598e-08	20.5096	9.86211e-11	4.44811e-08	18.2809	1.23906e-11	5.28356e-09
1445897_s_at	Mm.45558	Ifi35	interferon-induced protein 35	2.44857	0.000251321	0.0298753	6.07356	3.99157e-08	3.88304e-06	8.97531	7.24045e-09	1.0773e-06	5.59548	2.11229e-09	3.06558e-07
1438200_at	Mm.45563	Sulf1	sulfatase 1	1.10882	0.406018	0.60146	1.30254	0.00408618	0.0624466	1.58569	0.00184494	0.0252391	2.01859	2.54645e-07	1.52e-05
1425156_at	Mm.45740	Gbp7	guanylate binding protein 7	3.10612	8.03754e-06	0.00340682	11.2672	6.48292e-10	1.35552e-07	13.0233	3.10075e-09	5.69772e-07	6.72592	3.96583e-09	5.14978e-07
1420549_at	Mm.457978	Gbp1 /// LOC100047734	guanylate binding protein 1 /// interferon-induced guanylate-binding protein 1-like	3.02046	0.00117687	0.0820699	8.92804	0.000241984	0.00726177	9.41023	1.5642e-05	0.000641365	7.22977	0.00012744	0.00265522
1451963_at	Mm.458003	Igh-VJ558	immunoglobulin heavy chain (J558 family)	1.05314	0.588425	0.660608	1.20763	0.0603816	0.253005	2.36944	0.00149167	0.021756	1.76679	0.01517	0.0777317
1419722_at	Mm.458023	Klk8	kallikrein related-peptidase 8	1.1377	0.242321	0.527926	2.27313	3.34868e-06	0.00018338	2.33132	0.000185785	0.00465574	2.00743	0.000319391	0.00544393
1417793_at	Mm.458517	Irgm2	immunity-related GTPase family M member 2	6.43823	5.6704e-06	0.0030049	18.1516	2.52046e-10	6.99645e-08	26.1947	2.62257e-10	8.77176e-08	16.721	5.45005e-10	1.03434e-07
1418776_at	Mm.458519	Gbp8	guanylate-binding protein 8	3.87071	3.63774e-05	0.00796481	22.7691	2.07784e-09	3.21418e-07	34.9351	1.64935e-07	1.38304e-05	30.5663	3.35359e-10	7.14307e-08
1439831_at	Mm.458531	---	---	4.29975	7.70255e-05	0.013404	19.6476	3.05289e-10	7.92767e-08	29.7227	2.62001e-10	8.77176e-08	17.6132	1.18429e-10	3.23134e-08
1419426_s_at	Mm.458815	Ccl21a /// Ccl21b /// Ccl21c /// Gm10591 /// Gm13304 /// Gm1987 /// LOC100041504 /// LOC100041593 /// LOC100862177	chemokine (C-C motif) ligand 21A (serine) /// chemokine (C-C motif) ligand 21B (leucine) /// chemokine (C-C motif) ligand 21C (leucine) /// predicted gene 10591 /// predicted gene 13304 /// predicted gene 1987 /// c-C motif chemokine 21c-like /// c-C motif chemokine 21c-like /// c-C motif chemokine 21c-like	1.86457	0.0272301	0.288334	1.93633	0.00693617	0.0864337	2.19288	0.0113616	0.077323	2.81099	0.00180058	0.0193484
1447621_s_at	Mm.45995	Tmem173	transmembrane protein 173	1.67375	8.96971e-05	0.0149171	3.5773	3.56155e-08	3.50709e-06	3.37995	4.93129e-08	5.02721e-06	2.66793	4.53435e-09	5.68843e-07
1428733_at	Mm.46299	Gngt2	guanine nucleotide binding protein (G protein), gamma transducing activity polypeptide 2	1.17168	0.109436	0.42781	1.9249	1.18505e-06	7.40944e-05	3.09031	1.02772e-06	6.36033e-05	2.55109	7.50497e-05	0.00173321
1450792_at	Mm.46301	Tyrobp	TYRO protein tyrosine kinase binding protein	1.6387	0.000134167	0.0202209	3.48795	2.08622e-09	3.21418e-07	5.08136	1.67485e-08	2.13978e-06	4.88398	7.43652e-08	5.30297e-06
1429469_at	Mm.463136	A930013F10Rik	RIKEN cDNA A930013F10 gene	2.31213	0.000280028	0.0323758	-1.09506	0.722527	0.646385	1.06088	0.719972	0.584087	-1.08948	0.569881	0.525139
1451567_a_at	Mm.463437	Gm16340 /// Ifi203 /// LOC100862472 /// LOC100862473	predicted gene 16340 /// interferon activated gene 203 /// interferon-activable protein 203-like /// uncharacterized LOC100862473	3.39141	3.5307e-05	0.0078938	5.47649	1.16463e-08	1.32513e-06	7.33302	4.3469e-08	4.5403e-06	4.60728	4.24468e-09	5.42177e-07
1431609_a_at	Mm.46354	Acp5	acid phosphatase 5, tartrate resistant	1.73594	0.0974826	0.414276	3.45966	2.23046e-06	0.00012964	10.0114	1.60295e-06	9.14111e-05	13.6776	2.0702e-07	1.29035e-05
1427381_at	Mm.4662	Irg1	immunoresponsive gene 1	1.10026	0.234424	0.52443	9.59189	2.98728e-05	0.00122167	25.3987	2.29226e-10	8.05463e-08	8.69239	4.66986e-05	0.00118984
1440342_at	Mm.467605	G530011O06Rik	RIKEN cDNA G530011O06 gene	1.46615	0.0982263	0.415242	2.7501	4.13881e-05	0.00161343	3.65526	2.87426e-05	0.00104726	2.10229	7.54203e-05	0.00174041
1421173_at	Mm.4677	Irf4	interferon regulatory factor 4	-1.22544	0.210337	0.511489	2.24145	1.79472e-06	0.000107019	2.96056	2.19592e-07	1.77308e-05	3.86712	2.13974e-07	1.32533e-05
1427856_a_at	Mm.469529	---	---	1.02281	0.913452	0.733431	3.95825	4.67352e-05	0.00179794	9.3803	3.47624e-05	0.00122608	5.37823	1.15372e-05	0.000370074
1452405_x_at	Mm.471605	Trav9d-3	T cell receptor alpha variable 9D-3	1.49659	0.00400175	0.1492	2.7863	3.23171e-08	3.24465e-06	3.84391	2.89117e-06	0.000152596	2.73866	1.58816e-06	7.08134e-05
1427511_at	Mm.472491	---	---	2.3604	8.2987e-05	0.0141497	2.84431	1.19514e-05	0.00055612	3.74503	5.89914e-09	9.34072e-07	3.47563	2.34554e-08	2.08192e-06
1436172_at	Mm.473165	Gm20559	predicted gene, 20559	1.65666	0.0096616	0.205821	2.95807	2.62493e-06	0.000148285	3.75234	7.07637e-08	6.77329e-06	3.07463	4.67356e-08	3.65088e-06
1419631_at	Mm.4735	Was	Wiskott-Aldrich syndrome homolog (human)	1.9535	0.000675472	0.0598528	2.19687	2.5314e-07	1.88247e-05	2.7361	5.4843e-06	0.00026589	2.57456	6.15326e-07	3.1302e-05
1418580_at	Mm.475107	Rtp4	receptor transporter protein 4	4.83113	2.95372e-06	0.00255686	13.101	6.46797e-13	9.75138e-10	13.5532	8.44991e-11	4.01129e-08	7.90145	9.41242e-10	1.60155e-07
1418021_at	Mm.477109	C4b /// LOC675521	complement component 4B (Chido blood group) /// complement C4-B-like	2.34045	8.30982e-06	0.00346345	3.63931	3.12953e-09	4.4987e-07	2.74745	4.50297e-09	7.48851e-07	2.14854	6.23903e-08	4.65282e-06
1438868_at	Mm.479285	D14Ertd668e	DNA segment, Chr 14, ERATO Doi 668, expressed	4.40748	1.91948e-05	0.00544552	8.70873	8.07734e-10	1.50341e-07	8.26028	8.89176e-09	1.26043e-06	6.54196	9.98219e-08	6.82539e-06
1447930_at	Mm.479583	Baz1a	bromodomain adjacent to zinc finger domain 1A	1.34068	0.0058244	0.172558	2.0575	2.07311e-05	0.00088887	2.84829	3.96737e-06	0.000199494	2.33598	7.86532e-07	3.8554e-05
1420425_at	Mm.4800	Prdm1	PR domain containing 1, with ZNF domain	1.28298	0.0252818	0.283431	2.07799	1.73006e-06	0.000103354	2.95026	5.4821e-07	3.85015e-05	4.02668	7.65135e-08	5.4324e-06
1456437_x_at	Mm.481484	C1ra /// C1rb	complement component 1, r subcomponent A /// complement component 1, r subcomponent B	1.35307	0.114194	0.433312	3.63689	4.50875e-11	2.19972e-08	5.03289	1.31388e-06	7.76023e-05	4.13092	2.49844e-09	3.50571e-07
1419100_at	Mm.482074	Serpina3n	serine (or cysteine) peptidase inhibitor, clade A, member 3N	1.33532	0.0105515	0.210905	2.59984	1.70564e-07	1.34612e-05	3.77284	1.31702e-06	7.76338e-05	4.04471	1.80804e-08	1.67806e-06
1416016_at	Mm.482076	Tap1	transporter 1, ATP-binding cassette, sub-family B (MDR/TAP)	4.87431	2.79969e-06	0.0024873	8.4921	6.77136e-10	1.36064e-07	11.6823	9.55768e-09	1.34204e-06	7.64352	3.84023e-12	2.18647e-09
1430802_at	Mm.482320	H2-Q5	histocompatibility 2, Q region locus 5	4.16405	0.000149939	0.0215816	20.5766	1.75243e-10	5.32342e-08	26.3034	1.17795e-07	1.05301e-05	19.916	4.19117e-09	5.41863e-07
1419296_at	Mm.482337	Arhgap4	Rho GTPase activating protein 4	1.75747	1.89431e-05	0.00541965	1.55227	8.47132e-05	0.00297466	2.12324	1.05093e-05	0.000459385	1.57187	4.5488e-06	0.000173104
1442693_at	Mm.482754	Trim5	tripartite motif-containing 5	1.59221	0.0766903	0.385221	2.72377	1.23955e-07	1.02342e-05	3.80887	1.85881e-05	0.000740737	3.68128	1.06248e-07	7.19828e-06
1436279_at	Mm.483839	Slc26a7	solute carrier family 26, member 7	1.23919	0.288409	0.551107	-1.02438	0.793717	0.666155	-1.13556	0.333429	0.419831	2.06829	0.000845714	0.0112991
1425890_at	Mm.484815	Ly6i	lymphocyte antigen 6 complex, locus I	1.16856	0.0774053	0.386495	2.0013	0.00427131	0.0645407	2.07739	6.21854e-08	6.0693e-06	1.25691	0.00400144	0.0332126
1435458_at	Mm.485038	Pim1	proviral integration site 1	1.07673	0.226724	0.520375	2.09549	1.37398e-06	8.4181e-05	2.44316	3.20061e-06	0.000167739	1.90072	5.22889e-07	2.74486e-05
1452928_at	Mm.485545	Abi3	ABI gene family, member 3	1.37055	0.00111498	0.0804244	1.58911	6.82153e-06	0.000343208	2.28115	1.03594e-06	6.38465e-05	1.7183	7.8043e-05	0.00179116
1421550_a_at	Mm.485757	Trim34a /// Trim34b	tripartite motif-containing 34A /// tripartite motif-containing 34B	1.32133	0.000600618	0.0557057	1.63691	0.000154952	0.00502391	2.12141	1.10409e-05	0.000477711	1.50478	0.000602966	0.008794
1431008_at	Mm.486287	H2-Q6 /// LOC68395	histocompatibility 2, Q region locus 6 /// histocompatibility 2, Q region locus 6-like	7.14961	2.56157e-06	0.00243094	21.1767	1.30106e-09	2.18199e-07	28.4478	3.07731e-07	2.34858e-05	21.4148	3.68165e-13	3.91668e-10
1424375_s_at	Mm.486400	Gimap4	GTPase, IMAP family member 4	3.39265	8.75331e-06	0.00347304	6.1698	3.36582e-10	8.4015e-08	8.75923	9.36062e-08	8.57375e-06	7.74986	2.03271e-10	4.73872e-08
1436183_at	Mm.486484	Zc3hav1	zinc finger CCCH type, antiviral 1	2.02727	1.52893e-05	0.00473548	3.40182	4.39248e-11	2.19972e-08	3.45998	2.93194e-08	3.29351e-06	3.08165	4.29522e-10	8.66806e-08
1438097_at	Mm.487312	Rab20	RAB20, member RAS oncogene family	1.36954	0.0311386	0.297346	2.35696	1.48221e-07	1.19917e-05	2.59709	9.94817e-05	0.00292626	2.02527	0.000441482	0.00693412
1425394_at	Mm.487411	BC023105	cDNA sequence BC023105	1.11467	0.126499	0.447812	25.2441	1.17854e-10	4.08054e-08	55.2173	6.37638e-14	1.89812e-10	30.0094	4.79576e-09	5.84307e-07
1452410_a_at	Mm.48757	Fes	feline sarcoma oncogene	1.48278	0.0047063	0.158094	1.81081	2.6627e-05	0.00110488	2.51262	9.12949e-07	5.78227e-05	2.56342	5.29012e-07	2.7526e-05
1435697_a_at	Mm.489718	Cytip	cytohesin 1 interacting protein	1.74282	0.0277562	0.289332	8.28693	1.7568e-08	1.91759e-06	10.2493	4.83936e-08	4.95045e-06	9.12011	6.06682e-11	1.89072e-08
1418569_at	Mm.490327	Fblim1	filamin binding LIM protein 1	1.24738	0.0547424	0.352087	1.62563	3.24935e-05	0.0013095	2.18034	0.00204925	0.0271685	2.36209	0.00109292	0.0135049
1433465_a_at	Mm.490357	AI467606	expressed sequence AI467606	1.22229	0.031923	0.300426	1.94366	2.55877e-06	0.000145313	2.25191	6.65191e-06	0.000311343	2.22658	8.66774e-07	4.17273e-05
1453472_a_at	Mm.490386	Slamf7	SLAM family member 7	1.26888	0.148601	0.467173	4.82625	1.50431e-09	2.48404e-07	6.35471	1.36622e-07	1.19266e-05	6.15239	3.30619e-10	7.14307e-08
1449361_at	Mm.490611	Tbx21	T-box 21	1.23176	0.109389	0.427773	1.51802	0.00196246	0.0372589	2.21928	0.0014745	0.0215796	1.32731	0.0172224	0.0839392
1436472_at	Mm.490634	Slfn9	schlafen 9	1.36208	0.0517994	0.345086	2.36856	3.01528e-05	0.00122746	4.15019	6.3204e-07	4.29556e-05	2.36789	1.19561e-05	0.000382681
1416897_at	Mm.49074	Parp9	poly (ADP-ribose) polymerase family, member 9	2.60402	3.84277e-06	0.00264759	4.90075	1.38056e-10	4.53613e-08	5.72586	4.02933e-09	6.88001e-07	3.97252	9.24201e-09	9.91395e-07
1419120_at	Mm.4925	Lyl1	lymphoblastomic leukemia 1	1.31765	0.029331	0.293902	1.80699	2.90681e-07	2.12726e-05	1.93221	0.000188485	0.00471102	2.05062	4.93617e-06	0.000185933
1431591_s_at	Mm.4950	Gm9706 /// Isg15	predicted gene 9706 /// ISG15 ubiquitin-like modifier	3.48244	0.000147522	0.0215603	12.9596	1.10502e-10	3.91007e-08	16.3698	3.32555e-10	9.80148e-08	6.63092	7.57392e-09	8.46183e-07
1423064_at	Mm.5001	Dnmt3a	DNA methyltransferase 3A	1.36836	0.00251367	0.122512	1.70931	0.000930522	0.0212418	2.44322	3.37679e-06	0.000174514	1.82247	0.000316764	0.00541474
1448328_at	Mm.5012	Sh3bp2	SH3-domain binding protein 2	1.38712	0.000371184	0.0390889	2.38406	5.95846e-08	5.4352e-06	2.35017	1.32456e-05	0.000559284	2.35289	1.54347e-05	0.000472306
1449156_at	Mm.560	Ly9	lymphocyte antigen 9	1.355	0.000635729	0.0577817	3.04127	5.15396e-08	4.83423e-06	5.06868	2.76037e-10	8.96039e-08	3.87706	3.76542e-07	2.1074e-05
1449368_at	Mm.56769	Dcn	decorin	1.34994	0.211174	0.512138	1.25729	0.252782	0.449523	-1.35039	0.0885606	0.223706	2.03273	0.00133364	0.0155757
1425005_at	Mm.56899	Klrc1	killer cell lectin-like receptor subfamily C, member 1	1.45301	0.0184023	0.255014	2.46442	1.02843e-05	0.000488428	3.03575	3.99064e-07	2.93317e-05	2.38415	1.74451e-06	7.62912e-05
1450529_at	Mm.57004	H2-M9	histocompatibility 2, M region locus 9	1.59026	0.00159951	0.096947	1.91313	3.99861e-06	0.000213964	2.52956	5.91174e-06	0.000282927	2.64909	3.0854e-06	0.000123611
1431843_a_at	Mm.57043	Nfkbie	nuclear factor of kappa light polypeptide gene enhancer in B cells inhibitor, epsilon	1.29929	0.0377054	0.316235	2.06018	0.000482493	0.012766	1.63518	0.000678461	0.0124782	1.66068	6.65186e-06	0.000234731
1417023_a_at	Mm.582	Fabp4	fatty acid binding protein 4, adipocyte	-1.34541	0.334079	0.572108	-1.11594	0.765735	0.658477	3.96162	0.00784347	0.0626852	3.77372	7.10474e-06	0.000246597
1421186_at	Mm.6272	Ccr2	chemokine (C-C motif) receptor 2	1.68472	0.000656259	0.0589237	1.74379	0.000293815	0.00850031	2.07321	0.000383124	0.00810003	1.78709	2.07177e-05	0.000614611
1434372_at	Mm.6381	AW112010	expressed sequence AW112010	3.929	3.49535e-06	0.00264117	9.43845	1.04314e-10	3.77598e-08	11.9806	7.0137e-09	1.06252e-06	8.50071	7.9784e-11	2.36214e-08
1417533_a_at	Mm.6424	Itgb5	integrin beta 5	1.48565	5.65264e-06	0.0030049	1.64366	4.20048e-05	0.0016355	1.98656	2.03766e-06	0.000111297	2.01308	3.3759e-05	0.000920342
1417314_at	Mm.653	C2 /// Cfb	complement component 2 (within H-2S) /// complement factor B	2.26823	0.0464163	0.334879	24.0194	6.66243e-13	9.75138e-10	34.8653	2.60451e-11	1.80305e-08	17.348	1.13786e-10	3.17814e-08
1434976_x_at	Mm.6700	Eif4ebp1	eukaryotic translation initiation factor 4E binding protein 1	1.16451	0.188569	0.498247	1.95015	0.000140551	0.00459466	2.54731	2.68633e-05	0.000995849	2.24741	2.86827e-06	0.000116169
1452087_at	Mm.68134	Epsti1	epithelial stromal interaction 1 (breast)	3.20422	1.09575e-05	0.00389521	5.31031	9.69898e-10	1.74402e-07	6.3658	8.13637e-08	7.56886e-06	4.40087	2.76229e-09	3.78621e-07
1449455_at	Mm.715	Hck	hemopoietic cell kinase	1.8843	1.94422e-05	0.00546974	3.3404	1.9113e-09	3.00214e-07	3.6083	6.04571e-08	5.93956e-06	2.46524	2.8241e-06	0.000114852
1460330_at	Mm.7214	Anxa3	annexin A3	1.16767	0.106659	0.425805	1.68328	1.94917e-05	0.000841331	1.96923	1.06047e-06	6.49549e-05	2.14738	3.21542e-07	1.85145e-05
1451584_at	Mm.72168	Havcr2	hepatitis A virus cellular receptor 2	1.328	0.114382	0.43347	2.36107	7.89005e-07	5.26648e-05	3.85825	1.84415e-08	2.25912e-06	2.97004	1.0498e-07	7.12869e-06
1418166_at	Mm.731	Il12rb1	interleukin 12 receptor, beta 1	-1.17343	0.302993	0.557775	1.52186	0.000233862	0.0070774	2.52058	1.52728e-05	0.000629696	1.97728	1.54422e-05	0.000472306
1452815_at	Mm.74639	P2ry10	purinergic receptor P2Y, G-protein coupled 10	1.07076	0.50448	0.635054	2.04927	5.6118e-06	0.000288414	2.38853	7.1047e-05	0.00224753	2.60247	9.19772e-08	6.34764e-06
1428735_at	Mm.74745	Cd69	CD69 antigen	1.59247	0.0130053	0.228178	3.64041	1.01839e-08	1.17957e-06	5.21507	8.512e-08	7.89362e-06	4.55669	5.80346e-08	4.36094e-06
1425719_a_at	Mm.7491	Nmi	N-myc (and STAT) interactor	1.54395	0.00241697	0.12035	2.34069	5.71247e-08	5.25547e-06	3.34717	1.45875e-08	1.92996e-06	2.6261	1.32858e-08	1.33792e-06
1447813_x_at	Mm.7601	Sla	src-like adaptor	1.37602	0.044575	0.329641	2.35675	5.20198e-07	3.64932e-05	3.11408	8.84828e-07	5.64016e-05	2.14146	6.27586e-06	0.000225768
1418652_at	Mm.766	Cxcl9	chemokine (C-X-C motif) ligand 9	6.88868	6.18714e-05	0.0117385	17.1244	1.41002e-08	1.56235e-06	30.3949	3.01328e-11	1.9085e-08	16.5657	5.07817e-11	1.59944e-08
1448162_at	Mm.76649	Vcam1	vascular cell adhesion molecule 1	1.16582	0.121642	0.442356	1.86955	2.66583e-06	0.000150332	2.38611	3.29904e-06	0.00017109	2.23855	4.0483e-08	3.23064e-06
1448632_at	Mm.787	Psmb10	proteasome (prosome, macropain) subunit, beta type 10	1.13559	0.103724	0.422623	1.87581	2.83573e-06	0.00015825	2.39254	3.76324e-06	0.000190517	1.73072	3.85929e-07	2.14373e-05
1453304_s_at	Mm.788	Ly6e	lymphocyte antigen 6 complex, locus E	1.64454	0.000112524	0.017506	3.11503	5.86293e-09	7.70557e-07	3.58768	6.5444e-09	1.01997e-06	2.5753	3.35227e-08	2.7493e-06
1450495_a_at	Mm.8217	Klrk1	killer cell lectin-like receptor subfamily K, member 1	1.21674	0.323538	0.567406	2.41007	9.04191e-05	0.00313739	3.11042	2.23563e-06	0.000121	1.99708	3.46773e-05	0.000938464
1460227_at	Mm.8245	Timp1	tissue inhibitor of metalloproteinase 1	1.94773	0.000162952	0.0227259	6.9702	8.13158e-09	9.91806e-07	8.26892	6.40837e-07	4.34543e-05	5.96568	3.19956e-07	1.85016e-05
1417056_at	Mm.830	Psme1	proteasome (prosome, macropain) 28 subunit, alpha	1.35959	0.0036396	0.140909	2.27903	9.45155e-09	1.1189e-06	3.05486	7.32045e-07	4.87506e-05	2.2953	2.56296e-09	3.52934e-07
1416942_at	Mm.83526	Erap1	endoplasmic reticulum aminopeptidase 1	1.23657	0.0107283	0.212166	1.94887	9.43213e-07	6.18563e-05	2.52847	6.76776e-07	4.53745e-05	2.2917	4.66212e-09	5.72738e-07
1440517_x_at	Mm.8396	Cmah	cytidine monophospho-N-acetylneuraminic acid hydroxylase	1.20624	0.294982	0.554425	1.74553	0.00312834	0.0516048	5.87441	3.42688e-09	6.14526e-07	4.66214	3.14434e-07	1.82179e-05
1436562_at	Mm.86382	Ddx58	DEAD (Asp-Glu-Ala-Asp) box polypeptide 58	2.58406	1.37499e-05	0.00446343	4.27059	1.23056e-07	1.01861e-05	5.93456	2.94999e-09	5.45437e-07	3.20651	3.11501e-08	2.58358e-06
1456061_at	Mm.86514	Gimap8	GTPase, IMAP family member 8	1.40772	0.00490952	0.161334	1.66795	0.000167453	0.00534919	2.3354	1.55668e-06	8.91139e-05	2.17099	5.56181e-07	2.87376e-05
1437886_at	Mm.86699	Klhl6	kelch-like 6 (Drosophila)	1.40842	0.00227678	0.117171	1.99951	2.04593e-07	1.56111e-05	2.1303	8.28346e-06	0.000379942	2.09667	7.39705e-06	0.000254653
1419282_at	Mm.867	Ccl12 /// LOC100862578	chemokine (C-C motif) ligand 12 /// c-C motif chemokine 12-like	4.09099	0.000231223	0.0284894	13.3147	1.66936e-09	2.70118e-07	14.0711	2.17336e-10	7.89912e-08	8.82445	5.88459e-09	6.80559e-07
1419132_at	Mm.87596	Tlr2	toll-like receptor 2	1.74816	8.18285e-05	0.014023	2.78654	4.619e-07	3.27603e-05	3.47926	8.73086e-08	8.07144e-06	2.83271	4.52806e-09	5.68843e-07
1418930_at	Mm.877	Cxcl10	chemokine (C-X-C motif) ligand 10	7.31765	7.01711e-05	0.0127364	30.7051	6.9021e-12	6.17355e-09	48.8279	1.85386e-10	7.06666e-08	16.8342	1.36299e-09	2.20511e-07
1451798_at	Mm.882	Il1rn	interleukin 1 receptor antagonist	1.44253	0.0396765	0.319884	3.66134	1.18707e-07	9.87691e-06	4.69791	3.85271e-07	2.85604e-05	3.05123	1.06956e-06	4.97113e-05
1416957_at	Mm.897	Pou2af1	POU domain, class 2, associating factor 1	1.1311	0.311591	0.562313	10.7596	5.55988e-12	5.11509e-09	14.7941	1.6229e-09	3.52631e-07	15.5078	1.24921e-11	5.28356e-09
1452954_at	Mm.89830	Ube2c	ubiquitin-conjugating enzyme E2C	1.18138	0.211995	0.512224	1.85047	0.00036284	0.0100893	2.703	6.15237e-06	0.000292562	1.55411	0.0240146	0.101701
1460273_a_at	Mm.89961	Naip2	NLR family, apoptosis inhibitory protein 2	1.67539	0.00486178	0.1606	2.85491	1.04694e-06	6.73713e-05	3.34435	1.76047e-08	2.22058e-06	2.46232	5.08821e-08	3.92305e-06
1416776_at	Mm.9114	Crym	crystallin, mu	1.21098	0.202334	0.506124	1.87733	1.18487e-06	7.40944e-05	2.99623	0.0001785	0.00450686	2.95527	1.23111e-07	8.08183e-06
1419298_at	Mm.9122	Pon3	paraoxonase 3	1.24057	0.140567	0.459668	3.09224	1.07621e-08	1.23324e-06	4.91142	2.65048e-09	5.05766e-07	4.35108	1.40052e-09	2.24134e-07
1427747_a_at	Mm.9537	Lcn2	lipocalin 2	1.68208	0.148502	0.467173	1.79819	0.189027	0.405292	6.22313	0.000582752	0.0112353	5.9395	0.000746136	0.0103227
1417706_at	Mm.95452	Naglu	alpha-N-acetylglucosaminidase (Sanfilippo disease IIIB)	1.11179	0.225813	0.519893	1.96203	1.63367e-06	9.85097e-05	3.14157	9.58528e-06	0.000425873	3.27003	3.35324e-06	0.000133798
1424339_at	Mm.95479	Oasl1	2'-5' oligoadenylate synthetase-like 1	1.26953	0.0080221	0.195016	1.88781	4.96198e-06	0.000258119	2.14972	9.53242e-07	5.99066e-05	1.46052	0.00042693	0.00675758
1427952_at	Mm.95707	Aipl1	aryl hydrocarbon receptor-interacting protein-like 1	1.15186	0.159391	0.47633	2.13494	7.74841e-07	5.18709e-05	2.85664	4.44103e-07	3.23229e-05	2.17812	0.000144842	0.00294121
1451780_at	Mm.9749	Blnk	B cell linker	1.54124	0.000152686	0.0218419	2.47909	1.00488e-08	1.17236e-06	3.43505	7.40489e-08	6.97559e-06	3.33588	5.56343e-09	6.61504e-07
1448748_at	Mm.98232	Plek	pleckstrin	1.5798	0.000329555	0.0361226	3.48337	1.08832e-09	1.88794e-07	4.54516	4.33002e-08	4.53859e-06	4.0329	6.95075e-09	7.90319e-07
1434437_x_at	Mm.99	Rrm2	ribonucleotide reductase M2	1.22493	0.0530654	0.347811	1.89283	8.07695e-06	0.000397673	2.62535	5.04712e-06	0.000247517	1.74595	0.000199647	0.00373398
1435945_a_at	Mm.9911	Kcnn4	potassium intermediate/small conductance calcium-activated channel, subfamily N, member 4	1.01143	0.901156	0.731025	1.91396	7.04745e-07	4.78751e-05	2.27749	0.000126094	0.00352933	2.44044	5.79673e-07	2.96924e-05
dpi=days post infectionem
