# Supplementary material for: Transcriptomic Meta-Analysis of Multiple Sclerosis and Its Experimental Models
Source: PLoS One. 2014 Jan 27;9(1):e86643. doi: 10.1371/journal.pone.0086643 (PMC3903571; doi:10.1371/journal.pone.0086643)
Supplement: Table S7 — List of differentially expressed genes in a transgenic tumor necrosis factor-overexpressing mice (TNFtg) obtained by re-analysis of the data from Tseveleki et al. (2010). (XLSX) [file pone.0086643.s007.xlsx]

## Sheet: Tabelle1
ReporterREF	Gene Symbol (Mus musculus)	Gene Title (Mus musculus)	UniGeneID (Mus musculus)	early vs. control		late vs. control
				Fold change	q-value	Fold change	q-value
L0273B08-3	Tgif1	TG interacting factor 1	Mm.101034	1.19459	0.512096	2.57053	0.03629
L0035A04-3	Nfe2l2	Nuclear factor, erythroid derived 2, like 2	Mm.1025	1.51753	0.328316	3.11676	0.04489
G0107A08-3	Gpx1	Glutathione peroxidase 1	Mm.1090	1.47281	0.159891	2.47242	0.002688
L0040B09-3	Rspry1	Ring finger and SPRY domain containing 1	Mm.109074	-1.22466	0.429379	2.16527	0.021145
Image:2939260	Med1	Mediator complex subunit 1	Mm.12926	-1.13645	0.441667	6.071	0.004346
UI-M-BH0-akg-d-09-0-UI	Trpm3	Transient receptor potential cation channel, subfamily M, member 3	Mm.131943	-4.35206	0.023721	1.03083	0.85557
UI-M-AQ1-aec-e-04-0-UI	Eef1a1	Eukaryotic translation elongation factor 1 alpha 1	Mm.138471	-1.06186	0.637027	2.84959	0.036206
J0068E06-3	Msn	Moesin	Mm.138876	1.41535	0.380158	5.04744	0.007409
Image:3493622	Saa3	Serum amyloid A 3	Mm.14277	-1.58507	0.337781	14.5562	0.004824
L0013A07-3	Tgfbi	Transforming growth factor, beta induced	Mm.14455	2.07898	0.147793	8.21349	0.016737
UI-M-AK1-aer-a-12-0-UI	Lcp1	Lymphocyte cytosolic protein 1	Mm.153911	1.94346	0.3659	8.44582	0.000744
C0016F05-3	Tapbp	TAP binding protein	Mm.154457	1.39142	0.330687	2.64211	0.006809
C0177C04-3	Ctsz	Cathepsin Z	Mm.156919	2.37761	0.299997	10.1316	8.6e-05
J0070C09-3	BC032204	CDNA sequence BC032204	Mm.157591	-1.06263	0.629216	2.71411	0.005204
Image:1546892	Cd68	CD68 antigen	Mm.15819	-1.26924	0.401383	6.9147	0.004087
C0145G06-3	B2m	Beta-2 microglobulin	Mm.163	2.33892	0.377469	8.77792	0.000885
UI-M-AM0-adr-d-10-0-UI	Lamp1	Lysosomal-associated membrane protein 1	Mm.16716	1.09001	0.524067	2.07125	0.00991
G0105E03-3	Nfkbia	Nuclear factor of kappa light chain gene enhancer in B-cells inhibitor, alpha	Mm.170515	1.53276	0.354604	3.78054	0.002844
Image:3600672	Ucp2	Uncoupling protein 2 (mitochondrial, proton carrier)	Mm.171378	-1.15358	0.534162	3.98741	0.001295
UI-M-BG1-aid-h-06-0-UI	Gnb5	Guanine nucleotide binding protein, beta 5	Mm.17604	1.06081	0.641385	3.94973	0.020342
UI-M-AJ1-ahf-f-06-0-UI	Fth1	Ferritin heavy chain 1	Mm.1776	1.1949	0.476421	2.43315	0.036206
L0046A03-3	Prnd	Prion protein dublet	Mm.180750	4.70455	0.002488	1.48698	0.483438
Image:3600257	Emp1	Epithelial membrane protein 1	Mm.182785	-4.39524	0.034132	1.32804	0.797086
J0455E02-3	Ninj1	Ninjurin 1	Mm.18503	1.02102	0.659293	2.2106	0.016951
G0100B07-3	Prdx6	Peroxiredoxin 6	Mm.186185	1.26247	0.343867	2.24992	0.024049
C0145D04-3	Capg	Capping protein (actin filament), gelsolin-like	Mm.18626	1.16055	0.581139	6.49221	0.001989
UI-M-BH0-ajw-c-02-0-UI	1700123O20Rik	RIKEN cDNA 1700123O20 gene	Mm.197509	1.23865	0.377627	2.84572	0.002727
Image:3025262	Alox5ap	Arachidonate 5-lipoxygenase activating protein	Mm.19844	-1.52284	0.22402	2.88871	0.04914
L0275H02-3	AU020206	Expressed sequence AU020206	Mm.200422	1.02426	0.67429	6.16221	0.007034
UI-M-AL1-ahl-b-12-0-UI	Gpx3	Glutathione peroxidase 3	Mm.200916	-1.19041	0.453007	14.75	0.008686
UI-M-AP0-abe-g-12-0-UI	Tcn2	Transcobalamin 2	Mm.20948	1.06962	0.594661	2.25233	0.035498
C0100E03-3	Nmd3	NMD3 homolog (S. cerevisiae)	Mm.21062	1.35081	0.317705	2.11232	0.01429
UI-M-BH0-ajj-c-07-0-UI	Cd9	CD9 antigen	Mm.210676	1.11091	0.511242	4.29581	0.004087
UI-M-AP0-abj-f-05-0-UI	Dicer1	Dicer1, Dcr-1 homolog (Drosophila)	Mm.21135	2.02308	0.02458	-1.78532	0.655076
J0511A04-3	C1s	Complement component 1, s subcomponent	Mm.219527	1.08199	0.62441	6.6471	0.00394
L0284F01-3	Mapkapk2	MAP kinase-activated protein kinase 2	Mm.221235	1.03795	0.641553	2.60924	0.005204
C0102C10-3	Sh3bgrl3	SH3 domain binding glutamic acid-rich protein-like 3	Mm.22240	1.00231	0.689825	2.1753	0.036818
J0023F02-3	Wipf1	WAS/WASL interacting protein family, member 1	Mm.223504	1.20202	0.429008	2.06424	0.042656
UI-M-AQ1-aea-g-12-0-UI	Arhgdib	Rho, GDP dissociation inhibitor (GDI) beta	Mm.2241	2.00178	0.305509	4.1309	0.01047
J0202E12-3	Cyb5r3	Cytochrome b5 reductase 3	Mm.22560	-1.33154	0.350666	2.31798	0.024988
C0106A05-3	H2-Eb1	Histocompatibility 2, class II antigen E beta	Mm.22564	1.52121	0.386269	16.4811	0.000204
UI-M-AQ0-aah-g-07-0-UI	Csf1r	Colony stimulating factor 1 receptor	Mm.22574	1.15051	0.590629	2.70781	0.00871
J0502G09-3	Nr1h3	Nuclear receptor subfamily 1, group H, member 3	Mm.22690	1.2853	0.444665	2.12622	0.018528
G0112A12-3	Ctsh	Cathepsin H	Mm.2277	2.24943	0.206585	5.49396	0.009908
J0038G12-3	Mvp	Major vault protein	Mm.228797	1.08007	0.628362	3.08257	0.014414
L0237D12-3	Ctsd	Cathepsin D	Mm.231395	1.29076	0.345495	5.24158	0.00217
C0163G03-3	Pgm1	Phosphoglucomutase 1	Mm.2325	1.17136	0.515934	2.51797	0.026668
G0116C07-3	Ctsb	Cathepsin B	Mm.236553	1.12567	0.538889	2.14344	0.013991
J0093B11-3	Blvrb	Biliverdin reductase B (flavin reductase (NADPH))	Mm.24021	-1.18721	0.474943	2.57465	0.024988
C0037H07-3	Il13ra1	Interleukin 13 receptor, alpha 1	Mm.24208	1.26252	0.508501	2.37605	0.042209
C0120F08-3	Hmha1	Histocompatibility (minor) HA-1	Mm.243954	-1.27185	0.397429	2.90563	0.044162
Image:3599146	Anxa1	Annexin A1	Mm.248360	-2.22225	0.175449	3.41721	0.019536
C0172H02-3	Lgals3	Lectin, galactose binding, soluble 3	Mm.248615	-1.1983	0.512292	8.93634	0.019046
L0301G05-3	Stat3	Signal transducer and activator of transcription 3	Mm.249934	-1.01887	0.665447	2.56669	0.011348
UI-M-AO1-aeg-g-02-0-UI	H2-Ab1	Histocompatibility 2, class II antigen A, beta 1	Mm.254067	2.19146	0.24515	8.76892	0.00047
J0020F12-3R	Tnfaip2	Tumor necrosis factor, alpha-induced protein 2	Mm.255332	1.33853	0.431111	11.7318	0.000611
J0719F11-3	Anxa4	Annexin A4	Mm.259702	-1.05904	0.648153	7.52394	0.004045
L0018G11-3	Sbno2	Strawberry notch homolog 2 (Drosophila)	Mm.262102	-1.14479	0.465348	2.00118	0.016737
C0009D03-3R	Pfn1	Profilin 1	Mm.2647	1.20608	0.481468	2.30157	0.022409
J0450G12-3	Lcp2	Lymphocyte cytosolic protein 2	Mm.265350	1.54452	0.3659	2.69925	0.013344
Image:2372623	Pck1	Phosphoenolpyruvate carboxykinase 1, cytosolic	Mm.266867	-1.46083	0.243421	3.78706	0.009908
Image:3582780	Hp	Haptoglobin	Mm.26730	1.1155	0.61052	26.9167	0.002688
J0447H03-3	Plxnb2	Plexin B2	Mm.267514	1.05004	0.63309	2.03286	0.020695
UI-M-AO1-aeg-b-08-0-UI	Vim	Vimentin	Mm.268000	1.1046	0.610982	4.00533	0.028189
J0802G04-3	Tmem176a	Transmembrane protein 176A	Mm.27061	1.33984	0.468159	4.89475	0.00707
UI-M-AK1-aex-g-04-0-UI	Hsp110	Heat shock protein 110	Mm.270681	16.0954	0.034132	-2.2791	0.346916
J0712F11-3	Cyba	Cytochrome b-245, alpha polypeptide	Mm.271671	1.91149	0.345495	11.3065	0.000204
C0104E07-3	Tcirg1	T-cell, immune regulator 1, ATPase, H+ transporting, lysosomal V0 protein A3	Mm.271689	-1.01842	0.678205	5.38331	0.001489
UI-M-BH0-aiw-f-04-0-UI	Tagln2	Transgelin 2	Mm.271711	-1.16548	0.491905	3.52598	0.005204
L0242F06-3	Ptpn6	Protein tyrosine phosphatase, non-receptor type 6	Mm.271799	1.58728	0.377675	6.947	0.000885
UI-M-BH0-ake-f-03-0-UI	Laptm5	Lysosomal-associated protein transmembrane 5	Mm.271868	1.45908	0.325949	4.58648	0.001599
G0105C06-3	Pcmtd2	Protein-L-isoaspartate (D-aspartate) O-methyltransferase domain containing 2	Mm.271986	1.35086	0.313314	2.40959	0.013484
C0114E05-3	Usp8	Ubiquitin specific peptidase 8	Mm.272629	-1.25026	0.492239	3.90305	0.005777
Image:3586578	Rhoj	Ras homolog gene family, member J	Mm.27467	1.00324	0.689825	2.48853	0.00871
C0110D12-3	Trip13	Thyroid hormone receptor interactor 13	Mm.275095	-3.21041	0.034132	1.16453	0.827777
Image:3582174	Tmem51	Transmembrane protein 51	Mm.27587	1.04981	0.632613	2.31026	0.00871
UI-M-AN1-afj-h-12-0-UI	Hmox1	Heme oxygenase (decycling) 1	Mm.276389	-1.50952	0.354794	7.55677	0.014794
L0294A07-3	Slc39a4	Solute carrier family 39 (zinc transporter), member 4	Mm.276829	-1.05909	0.592246	2.83357	0.018283
UI-M-AO1-aek-d-04-0-UI	Abca1	ATP-binding cassette, sub-family A (ABC1), member 1	Mm.277376	1.19296	0.465348	2.54499	0.01519
L0039F10-3	Hsd17b4	Hydroxysteroid (17-beta) dehydrogenase 4	Mm.277857	-1.03686	0.649324	3.2341	0.001152
L0008F08-3	Rnh1	Ribonuclease/angiogenin inhibitor 1	Mm.279485	-1.03013	0.644955	2.31466	0.049754
L0234A12-3	Nono	Non-POU-domain-containing, octamer binding protein	Mm.280069	1.29656	0.306648	3.10474	0.003116
L0239H09-3	Xpc	Xeroderma pigmentosum, complementation group C	Mm.2806	1.19821	0.44983	4.07219	0.002688
C0182E09-3	Soat1	Sterol O-acyltransferase 1	Mm.28099	1.08696	0.536243	3.20357	0.005204
J0735G04-3	2310043N10Rik	RIKEN cDNA 2310043N10 gene	Mm.281895	1.04969	0.647592	4.50937	0.010536
C0012E11-3	Sepx1	Selenoprotein X 1	Mm.28212	-1.29385	0.375635	2.57081	0.014507
Image:3583642	Cav1	Caveolin, caveolae protein 1	Mm.28278	1.27681	0.319155	2.54031	0.011303
UI-M-BH0-akj-g-07-0-UI	Tmem176b	Transmembrane protein 176B	Mm.28385	1.41319	0.360015	7.26479	0.029608
J0018H07-3R	Rnf149	Ring finger protein 149	Mm.28614	1.02391	0.651577	2.6659	0.002844
J0023D09-3	Gm2a	GM2 ganglioside activator protein	Mm.287807	1.04435	0.614503	2.58271	0.012327
L0237H07-3	D5Ertd585e	DNA segment, Chr 5, ERATO Doi 585, expressed	Mm.288442	-1.06062	0.597498	2.28798	0.047753
L0243C05-3	Mrpl47	Mitochondrial ribosomal protein L47	Mm.288960	-1.07805	0.595225	3.65068	0.005301
L0239A11-3	Bmi1	Bmi1 polycomb ring finger oncogene	Mm.289584	1.3732	0.313314	3.55851	0.002727
L0293A08-3	Ms4a6d	Membrane-spanning 4-domains, subfamily A, member 6D	Mm.290390	1.10354	0.526226	2.13621	0.022923
UI-M-AQ0-aac-h-11-0-UI	Alas1	Aminolevulinic acid synthase 1	Mm.290578	-1.23321	0.390323	2.14444	0.021799
L0256G09-3	P2rx4	Purinergic receptor P2X, ligand-gated ion channel 4	Mm.290884	1.12589	0.505885	2.07879	0.017142
C0195C12-3	Il2rg	Interleukin 2 receptor, gamma chain	Mm.2923	1.40808	0.433999	5.33826	0.004714
J0224G10-3	Pcsk6	Proprotein convertase subtilisin/kexin type 6	Mm.294007	-1.24422	0.476724	4.10977	0.001599
J0209G01-3	Litaf	LPS-induced TN factor	Mm.294753	1.06536	0.617022	2.42063	0.049754
J0034A07-3	Creg1	Cellular repressor of E1A-stimulated genes 1	Mm.294885	-1.06642	0.616664	2.876	0.036206
L0286D06-3	Flna	Filamin, alpha	Mm.295533	-1.09227	0.599638	2.23117	0.020742
L0300G04-3	Mmp2	Matrix metallopeptidase 2	Mm.29564	-1.19123	0.490372	4.72254	0.022732
UI-M-AP0-abe-e-05-0-UI	Slc38a3	Solute carrier family 38, member 3	Mm.296560	1.27818	0.38422	2.60348	0.010505
UI-M-BH0-ake-c-11-0-UI	Scarb2	Scavenger receptor class B, member 2	Mm.297964	1.33365	0.401938	3.12866	0.00733
L0291H08-3	Sycp3	Synaptonemal complex protein 3	Mm.297977	3.09522	0.010438	-2.17416	0.586843
C0182B07-3	Arpc1b	Actin related protein 2/3 complex, subunit 1B	Mm.30010	-1.06555	0.630778	3.63107	0.008291
UI-M-BH0-ajx-f-09-0-UI	Rragd	Ras-related GTP binding D	Mm.300814	1.28233	0.347363	2.9128	0.002844
C0029H04-3	A2m	Alpha-2-macroglobulin	Mm.30151	1.93545	0.282448	7.04115	0.02676
J0051F04-3	Ifi30	Interferon gamma inducible protein 30	Mm.30241	2.01209	0.385604	8.65101	0.000372
Image:3597279	Cd151	CD151 antigen	Mm.30246	1.14207	0.521056	3.43229	0.002869
L0295D04-3	Trim27	Tripartite motif protein 27	Mm.314056	-1.08447	0.510794	2.71235	0.004205
UI-M-AH0-ada-h-12-0-UI	Lgals3bp	Lectin, galactoside-binding, soluble, 3 binding protein	Mm.3152	2.4462	0.343867	23.3144	0.000204
UI-M-AM0-adq-d-03-0-UI	Cd53	CD53 antigen	Mm.316861	1.06274	0.580892	3.04808	0.026561
C0002F11-3	Lyn	Yamaguchi sarcoma viral (v-yes-1) oncogene homolog	Mm.317331	1.56477	0.30117	2.61525	0.047753
J0215C03-3	D14Ertd426e	DNA segment, Chr 14, ERATO Doi 426, expressed	Mm.320737	1.79662	0.377675	5.07533	0.023794
J0035E11-3	Ctsc	Cathepsin C	Mm.322945	1.50886	0.376692	3.35887	0.006497
C0163E05-3	Gusb	Glucuronidase, beta	Mm.3317	1.07958	0.598152	2.92179	0.022548
UI-M-AK0-adk-b-10-0-UI			Mm.333323	1.03249	0.647355	2.26733	0.025579
L0256D06-3			Mm.341776	-1.10777	0.54884	2.27424	0.047753
G0101B12-3	Ftl1	Ferritin light chain 1	Mm.348374	1.05447	0.461879	6.97797	0.000204
L0239H08-3			Mm.35628	1.35767	0.369478	2.10553	0.027149
L0011G06-3	Ctsa	Cathepsin A	Mm.359633	-1.03661	0.641553	2.62911	0.002688
Image:3596831	Ctss	Cathepsin S	Mm.3619	3.37496	0.231335	11.2543	0.00071
J0511D12-3	Cd63	Cd63 antigen	Mm.371552	1.14914	0.453007	2.72589	0.017335
UI-M-BH0-ajk-c-05-0-UI			Mm.37457	-2.14669	0.011839	1.05513	0.846586
C0118C02-3			Mm.379101	-1.00115	0.69169	6.73158	0.000204
L0039B11-3			Mm.379266	-1.06571	0.609689	3.13693	0.027148
C0198D08-3	Gpr137b	G protein-coupled receptor 137B	Mm.379269	1.0195	0.659686	2.31204	0.020342
UI-M-AJ1-ahb-g-04-0-UI			Mm.381	-1.08035	0.601841	2.41328	0.016737
UI-M-AI0-aan-e-01-0-UI			Mm.3815	-1.14251	0.549892	2.64885	0.04914
UI-M-BH0-ajn-f-01-0-UI			Mm.38274	-1.09878	0.635777	6.76749	0.004824
L0291H07-3			Mm.386783	1.10932	0.536348	3.10908	0.00733
L0272C06-3			Mm.38888	1.0561	0.650669	5.0152	0.005301
J0546E12-3			Mm.389232	1.00617	0.684877	2.04985	0.047753
L0290F12-3			Mm.389243	1.15036	0.491156	2.68271	0.001427
L0293H10-3			Mm.389969	1.5127	0.363791	2.24621	0.047753
L0219B06-3			Mm.390346	1.17682	0.504045	3.66454	0.003251
C0033D09-3			Mm.392177	1.01351	0.679229	2.05817	0.047552
UI-M-AO1-aen-b-03-0-UI			Mm.396923	1.06248	0.591879	2.6567	0.006655
UI-M-AO1-aei-c-03-0-UI			Mm.39825	1.15886	0.482275	2.70895	0.019855
Image:3370003			Mm.3999	1.35678	0.563006	10.8161	0.005559
C0119B08-3			Mm.401599	-1.29343	0.45602	3.14194	0.020708
L0234A11-3			Mm.41022	1.26788	0.351636	3.68542	0.004409
L0281E01-3			Mm.4128	1.32783	0.377344	3.33565	0.013966
J0057H03-3			Mm.4219	-1.04434	0.648153	2.71032	0.004409
Image:3491009	H2-K1	Histocompatibility 2, K1, K region	Mm.422886	2.47058	0.30117	7.5009	0.04914
C0121C08-3			Mm.423621	1.12432	0.597263	5.33905	0.00431
L0258C03-3			Mm.425316	3.08205	0.01345	-2.49906	0.469455
J0724D11-3			Mm.426688	1.12823	0.536054	3.1591	0.048607
J0071D04-3			Mm.426736	1.03923	0.639997	2.36897	0.021799
L0240B12-3			Mm.439458	1.07333	0.580491	2.56188	0.003836
Image:1396213	Gp49a	Glycoprotein 49 A	Mm.439661	-1.41088	0.454743	22.3768	0.000259
UI-M-AH1-agt-e-07-0-UI			Mm.439675	2.3694	0.348241	5.78533	0.001427
J0827H06-3			Mm.440364	1.49881	0.311104	6.44734	0.001767
UI-M-BH0-akg-c-01-0-UI			Mm.440808	-1.06987	0.608555	2.75975	0.019191
UI-M-AO1-aem-b-12-0-UI			Mm.443628	1.48296	0.332948	2.93312	0.005204
C0185F06-3			Mm.445702	1.13393	0.477297	3.57032	0.001349
J0225G06-3			Mm.45436	1.63775	0.414268	11.9544	0.006577
J0259G12-3			Mm.456745	4.16827	0.367531	48.218	7.6e-05
C0182F11-3			Mm.457034	1.00444	0.688657	2.13405	0.045228
C0120H11-3			Mm.46067	-1.14546	0.512606	5.36676	0.000757
UI-M-AH1-agv-e-05-0-UI			Mm.4636	2.73135	0.028416	-1.68602	0.723421
UI-M-AJ0-aax-f-03-0-UI			Mm.466640	1.13561	0.570547	4.8999	0.049754
L0267E05-3			Mm.466647	-1.10428	0.59273	2.14276	0.0424
J0203F02-3			Mm.4676	-1.05268	0.611529	3.45146	0.001245
Image:2236093			Mm.467731	-1.52156	0.233702	5.11738	0.002844
UI-M-BH0-ajz-a-05-0-UI			Mm.4814	2.54905	0.01345	-1.33904	0.684804
UI-M-BG1-aie-h-12-0-UI			Mm.486	1.0691	0.575456	2.13984	0.014325
Image:2938035			Mm.48757	-1.23223	0.377675	2.23513	0.02676
G0109A07-3			Mm.5305	-1.11303	0.532538	2.02414	0.022409
L0268B10-3			Mm.65906	-1.17914	0.513996	2.12495	0.004045
C0195F08-3			Mm.66056	-1.10565	0.495656	2.47494	0.021795
Image:3601659	Lcn2	Lipocalin 2	Mm.9537	-1.16214	0.591298	175.997	0.000204
