# Supplementary material for: Transcriptomic Meta-Analysis of Multiple Sclerosis and Its Experimental Models
Source: PLoS One. 2014 Jan 27;9(1):e86643. doi: 10.1371/journal.pone.0086643 (PMC3903571; doi:10.1371/journal.pone.0086643)
Supplement: Table S8 — List of the intersections of differentially expressed genes in multiple sclerosis, experimental autoimmune encephalomyelitis, Theiler’s murine encephalomyelitis virus-induced demyelinating disease, and transgenic tumor necrosis factor-overexpressing mice displayed in Figure 2 . Red = positive fold change, Green = negative fold change, FC = fold change, q = false discovery rate. (XLSX) [file pone.0086643.s008.xlsx]

## Sheet: Sheet1
UniGene	Gene Symbol	Gene Title	Intersection	Theiler´s murine encephalitis virus-induced demyelinating disease						Experimental autoimmune encephalitis (MOG-induced)		Experimental autoimmune encephalitis (PLP-induced)		TNF overexpressing mice		Multiple sclerosis (Han et al. 2012)				Multiple sclerosis (Lindberg et al. 2004)		Multiple sclerosis (Tajouri et al. 2003)
(Mus musculus)	(Mus musculus)	(Mus musculus)	Study	42 days post infection		98 days post infection		196 days post infection		acute phase		acute phase		late phase		chronic active plaques		chronic plaques		active plaques		chronic active plaques		active plaques
				Fold change	q-value	Fold change	q-value	Fold change	q-value	Fold change	q-value	Fold change	q-value	Fold change	q-value	Fold change	q-value	Fold change	q-value	Fold change	q-value	Fold change	q-value	Fold change	q-value
Mm.3542	Pth1r	Parathyroid hormone 1 receptor	MS																			2.7	<0.05
Mm.8846	Fgf9	Fibroblast growth factor 9	MS													8.14434	0.049721	7.15368	0.06507	6.33	0.009
Mm.27968	Arl4c	ADP-ribosylation factor-like 4C	MS													1.71738	0.406683	2.62838	0.31272	3.2	< 0.025
Mm.146275	Pclo	Piccolo (presynaptic cytomatrix protein)	MS													18.8559	0.005519	15.6003	0.007309	2.76	< 0.025
Mm.27539	Trappc10	Trafficking protein particle complex 10	MS																					-16.7	<0.05
Mm.44529	Cap2	CAP, adenylate cyclase-associated protein, 2 (yeast)	MS													8.20023	0.02742	8.09843	0.03224	4.49	0.003
Mm.2651	Dpf2	D4, zinc and double PHD fingers family 2	MS																					-17.5	<0.05
Mm.218749	Cyp2b10	Cytochrome P450, family 2, subfamily b, polypeptide 10	MS													2.34411	0.03401	2.36382	0.038141					-11.8	<0.05
Mm.22413	Arhgap1	Rho GTPase activating protein 1	MS													-7.64291	0.006128	-7.56178	0.007607					9.6	<0.05
Mm.138434	Gramd1b	GRAM domain containing 1B	MS													5.20373	0.006533	4.68806	0.009114	4.81	< 0.05
Mm.291595	Klf9	Kruppel-like factor 9	MS																	-2.78	< 0.025
Mm.30978	Extl1	Exostoses (multiple)-like 1	MS													8.10843	0.006854	6.22273	0.010771			9	<0.05
Mm.390071	Foxf1a	Forkhead box F1a	MS																			2.3	<0.05	10.4	<0.05
Mm.12866	Chst3	Carbohydrate (chondroitin 6/keratan) sulfotransferase 3	MS													-4.27518	0.010842	-3.92623	0.014701	-2.57	< 0.025
Mm.478010	Pias1	Protein inhibitor of activated STAT 1	MS													6.40721	0.020424	6.34874	0.024226					-26.3	<0.05
Mm.219459	BC033915	CDNA sequence BC033915	MS													-5.46794	0.036488	-5.82725	0.038332	-2.54	< 0.025
Mm.293574	Aspa	Aspartoacylase	MS													-15.2392	0.035502	-13.2517	0.045405	-2.97	< 0.025
Mm.22879	Apba1	Amyloid beta (A4) precursor protein binding, family A, member 1	MS													4.29378	0.040493	3.06548	0.082784					-7.1	<0.05
Mm.30929	Prdx1	Peroxiredoxin 1	MS																			2.4	<0.05
Mm.88795	H2-Q10	Histocompatibility 2, Q region locus 10	MS																					40.1	<0.05
Mm.248796	Sult4a1	Sulfotransferase family 4A, member 1	MS													5.20509	0.017682	6.13328	0.016855	4.65	0.018
Mm.211712	Prrg1	Proline rich Gla (G-carboxyglutamic acid) 1	MS																	-2.51	< 0.025
Mm.250256	Enpp2	Ectonucleotide pyrophosphatase/phosphodiesterase 2	MS																	-2.65	< 0.025
Mm.1393	Ung	Uracil DNA glycosylase	MS																			-71.4	<0.05
Mm.259733	Adcy1	Adenylate cyclase 1	MS													6.09844	0.010066	7.52239	0.009806	2.56	< 0.025
Mm.20425	Bsn	Bassoon	MS													16.1065	0.004676	13.256	0.006389	4.14	0.015
Mm.7688	Kif3c	Kinesin family member 3C	MS													4.99565	0.00876	4.68037	0.011336	2.53	< 0.025
Mm.244177	C130038G02Rik	RIKEN cDNA C130038G02 gene	MS													6.65062	0.009522	5.35058	0.01481	4.46	0.018
Mm.332314	Ywhah	Tyrosine 3-monooxygenase/tryptophan 5-monooxygenase activation protein, eta polypeptide	MS																			5.3	<0.05
Mm.391288	Gabre	Gamma-aminobutyric acid (GABA) A receptor, subunit epsilon	MS																			-24.3	<0.05
Mm.3941	Eif4e	Eukaryotic translation initiation factor 4E	MS																	-2.51	< 0.025
Mm.2213	Ercc5	Excision repair cross-complementing rodent repair deficiency, complementation group 5	MS													2.23715	0.030331	2.48678	0.026017			-23.2	<0.05	-55.1	<0.05
Mm.329668	Spnb3	Spectrin beta 3	MS													10.4403	0.006658	8.22885	0.009888	5.98	0.005
Mm.736	Sh3gl3	SH3-domain GRB2-like 3	MS													-3.54474	0.034026	-3.02505	0.053054	-2.79	< 0.025
Mm.335639	Mest	Mesoderm specific transcript	MS																	3.21	< 0.025
Mm.36808	ENSMUSG00000053512	Predicted gene, ENSMUSG00000053512	MS													-2.73233	0.030873	-2.56584	0.040994			17.5	<0.05
Mm.358609	Igfbp6	Insulin-like growth factor binding protein 6	MS																			-56.6	<0.05	-18.4	<0.05
Mm.372314	Hspa1b	Heat shock protein 1B;Heat shock protein 1A	MS																			19.6	<0.05
Mm.20365	2013-09-05	Septin 5	MS													25.0137	0.006552	19.5078	0.009498	3.86	0.022
Mm.167537	Dctn2	Dynactin 2	MS																			-125	<0.05	-28.5	<0.05
Mm.29196	Cyc1	Cytochrome c-1	MS																			-9.1	<0.05	-9	<0.05
Mm.289702	Syt1	Synaptotagmin I	MS													11.2969	0.008512	11.7253	0.009842	5.25	0.022
Mm.39312	Snph	Syntaphilin	MS													10.4761	0.012728	8.49319	0.018955	4.89	0.006
Mm.12798	Pgr	Progesterone receptor	MS																	2.51	< 0.025
Mm.998	Psen1	Presenilin 1	MS																	-3.07	< 0.025
Mm.275639	Glrb	Glycine receptor, beta subunit	MS													14.7137	0.005144	12.2021	0.007004	3.19	< 0.025
Mm.39472	Fdps	Farnesyl diphosphate synthetase	MS																					8.1	<0.05
Mm.12871	Dcx	Doublecortin	MS													4.53759	0.010875	5.89947	0.009628	2.87	< 0.025
Mm.371544	Slc25a5	Solute carrier family 25 (mitochondrial carrier, adenine nucleotide translocator), member 5	MS																			2.1	<0.05	14.1	<0.05
Mm.330524	Cadm3	Cell adhesion molecule 3	MS													7.52181	0.009457	5.52427	0.016065	2.76	<0.050
Mm.281651	Snap91	Synaptosomal-associated protein 91	MS													5.81974	0.013157	5.6425	0.016249	6.52	0.005
Mm.397471	Rab2a	RAB2A, member RAS oncogene family	MS																					5.3	<0.05
Mm.145535	Pcnxl2	Pecanex-like 2 (Drosophila)	MS													5.79944	0.026103	5.13214	0.035967	2.65	< 0.025
Mm.26688	Thbs2	Thrombospondin 2	MS													-7.40746	0.020243	-7.05948	0.025114	-2.94	< 0.025
Mm.178115	Carm1	Coactivator-associated arginine methyltransferase 1	MS													3.14777	0.049018	2.4593	0.093824	2.7	< 0.025
Mm.1237	Pmp22	Peripheral myelin protein 22	MS																			2.9	<0.05
Mm.473893	Dnahc17	Dynein, axonemal, heavy chain 17	MS													-26.2883	0.024027	-14.8416	0.043461	-2.58	< 0.025
Mm.378309	Zfp536	Zinc finger protein 536	MS																	-3.41	< 0.025
Mm.271976	Ephb6	Eph receptor B6	MS													13.6519	0.004834	14.2864	0.005813	4.89	< 0.050			63.9	<0.05
Mm.28275	Rbmx	RNA binding motif protein, X chromosome	MS																			-5.3	<0.05
Mm.43612	Ogg1	8-oxoguanine DNA-glycosylase 1	MS																					-19.2	<0.05
Mm.400022	OTTMUSG00000003536	Predicted gene, OTTMUSG00000003536	MS																					6.9	<0.05
Mm.277719	Ppt1	Palmitoyl-protein thioesterase 1	MS																			-71.4	<0.05	-48.9	<0.05
Mm.439750	Adcy9	Adenylate cyclase 9	MS													3.90144	0.014656	3.27635	0.023707	3.29	< 0.025
Mm.380	Plk2	Polo-like kinase 2 (Drosophila)	MS													6.60568	0.036746	7.06288	0.038737	2.85	< 0.025
Mm.238973	Atp5b	ATP synthase, H+ transporting mitochondrial F1 complex, beta subunit	MS																			2.6	<0.05	15.7	<0.05
Mm.178	Cryab	Crystallin, alpha B	MS													-4.80597	0.017301	-3.7115	0.030751					19.3	<0.05
Mm.297484	EG432676	Predicted gene, EG432676;ATP synthase, H+ transporting, mitochondrial F1 complex, O subunit	MS													2.0866	0.149646	2.31257	0.136594			2.6	<0.05	4.9	<0.05
Mm.33496	Ntrk3	Neurotrophic tyrosine kinase, receptor, type 3	MS													9.12157	0.018952	7.96376	0.025832	2.85	< 0.050
Mm.268691	D10Jhu81e	DNA segment, Chr 10, Johns Hopkins University 81 expressed	MS																			-9.4	<0.05	-19.3	<0.05
Mm.293588	Reep2	Receptor accessory protein 2	MS													3.80384	0.018193	4.01898	0.019524	4.86	0.016
Mm.322070	Cdh19	Cadherin 19, type 2	MS																	-2.55	< 0.025
Mm.1318	Abl1	C-abl oncogene 1, receptor tyrosine kinase	MS																			2.3	<0.05	5.3	<0.05
Mm.37213	Ptprb	Protein tyrosine phosphatase, receptor type, B	MS																	2.72	< 0.025
Mm.253067	Myt1l	Myelin transcription factor 1-like	MS													15.7817	0.007281	14.6677	0.009541	2.93	< 0.025
Mm.236068	Synj2	Synaptojanin 2	MS													-13.5399	0.00573	-15.6107	0.006518	-2.52	< 0.025
Mm.148886	Epyc	Epiphycan	MS																			-5.8	<0.05
Mm.476905	Cul5	Cullin 5	MS													3.53141	0.013009	2.92306	0.022332			-50.8	<0.05	-22.7	<0.05
Mm.388924	Kcnab2	Potassium voltage-gated channel, shaker-related subfamily, beta member 2	MS													10.4687	0.004378	10.306	0.005473	4.9	0.01
Mm.1408	Adm	Adrenomedullin	MS													-6.42165	0.024351	-3.12562	0.086504					7.4	<0.05
Mm.76648	Entpd3	Ectonucleoside triphosphate diphosphohydrolase 3	MS													6.42469	0.019621	7.10098	0.020629	5.34	0.002
Mm.32619	Gfra2	Glial cell line derived neurotrophic factor family receptor alpha 2	MS													9.27667	0.004895	8.62077	0.006389	7	< 0.050	-4.5	<0.05
Mm.276325	Sod1	Superoxide dismutase 1, soluble;Predicted gene, EG667310	MS																			2	<0.05	14	<0.05
Mm.21118	Iars	Isoleucine-tRNA synthetase	MS																			-7.9	<0.05	-181	<0.05
Mm.18709	Sgca	Sarcoglycan, alpha (dystrophin-associated glycoprotein)	MS																			-40	<0.05
Mm.31018	Cyb5	Cytochrome b-5	MS																			-8	<0.05	-111.1	<0.05
Mm.268003	Insr	Insulin receptor	MS																			-11.4	<0.05	-5.8	<0.05
Mm.24142	Rtn2	Reticulon 2 (Z-band associated protein)	MS													7.6728	0.009305	6.85091	0.012438	2.86	< 0.025
Mm.334552	Spock3	Sparc/osteonectin, cwcv and kazal-like domains proteoglycan 3	MS																	-2.77	< 0.025
Mm.370185	Gna12	Guanine nucleotide binding protein, alpha 12	MS																			1.7	<0.05	8.5	<0.05
Mm.40548	Nmnat2	Nicotinamide nucleotide adenylyltransferase 2	MS													13.83	0.004127	21.3971	0.005439	6.75	0.002
Mm.40673	Usp6nl	USP6 N-terminal like	MS																					-1000	<0.05
Mm.134338	AU040829	Expressed sequence AU040829	MS													5.0156	0.009911	5.3167	0.011116	4.84	0.02
Mm.274432	Ppp3cb	Protein phosphatase 3, catalytic subunit, beta isoform	MS																	3.43	< 0.025
Mm.4428	Prkrir	Protein-kinase, interferon-inducible double stranded RNA dependent inhibitor, repressor of (P58 repressor)	MS													2.42678	0.022236	2.03336	0.043287					-10	<0.05
Mm.4974	Ncam1	Neural cell adhesion molecule 1	MS													-13.5391	0.030491	-14.049	0.034128	-2.81	< 0.025
Mm.24547	Aadac	Arylacetamide deacetylase (esterase)	MS																			-22.5	<0.05	-9.3	<0.05
Mm.275831	Aldoa	Aldolase A, fructose-bisphosphate	MS																			2	<0.05	8	<0.05
Mm.96	Itgae	Integrin alpha E, epithelial-associated	MS																			-1000	<0.05	-145.9	<0.05
Mm.339755	Flii	Flightless I homolog (Drosophila)	MS													-3.49403	0.036026	-3.39463	0.043097			-107.9	<0.05	-6.3	<0.05
Mm.19142	Capza1	Capping protein (actin filament) muscle Z-line, alpha 1;capping protein (actin filament) muscle Z-line, alpha 1 pseudogene	MS																			-333.3	<0.05	-28.6	<0.05
Mm.439782	Capns1	Calpain, small subunit 1	MS																			2.7	<0.05	15.7	<0.05
Mm.15675	Efna1	Ephrin A1	MS													-3.38129	0.019482	-3.37388	0.023107	-2.97	< 0.025
Mm.37214	Trf	Transferrin	MS																			2.9	<0.05	32.7	<0.05
Mm.87078	Lefty2	Left-right determination factor 2	MS																			-2.5	<0.05
Mm.40192	Chd5	Chromodomain helicase DNA binding protein 5	MS													22.7092	0.009876	15.746	0.015356	8.86	0.006
Mm.153429	Spock2	Sparc/osteonectin, cwcv and kazal-like domains proteoglycan 2	MS																	2.8	< 0.025
Mm.476000	Inppl1	Inositol polyphosphate phosphatase-like 1	MS																			-61.2	<0.05
Mm.132535	Itpkb	Inositol 1,4,5-trisphosphate 3-kinase B	MS													-6.96391	0.020677	-4.73044	0.040666			2.6	<0.05	19.8	<0.05
Mm.297372	Uba52	Ubiquitin A-52 residue ribosomal protein fusion product 1;Predicted gene, OTTMUSG00000004411	MS																			2.1	<0.05	17.8	<0.05
Mm.3407	Adcyap1	Adenylate cyclase activating polypeptide 1	MS													4.72915	0.061322	5.85295	0.052226					-7.2	<0.05
Mm.1104	Uba1	Ubiquitin-like modifier activating enzyme 1	MS																			2.2	<0.05	48.7	<0.05
Mm.475674	Atrx	Alpha thalassemia/mental retardation syndrome X-linked homolog (human)	MS													10.617	0.006007	13.0624	0.00654			-13.9	<0.05
Mm.29954	Arhgef17	Rho guanine nucleotide exchange factor (GEF) 17	MS													2.51812	0.022487	2.34811	0.031514	2.85	< 0.025
Mm.274553	Slc6a8	Solute carrier family 6 (neurotransmitter transporter, creatine), member 8	MS													-4.60111	0.022531	-3.67726	0.038167					31.5	<0.05
Mm.252063	Mbp	Myelin basic protein	MS													-35.5118	0.004127	-26.2885	0.005439			3.4	<0.05	63.1	<0.05
Mm.4808	Hivep1	Human immunodeficiency virus type I enhancer binding protein 1	MS																			-16.9	<0.05	-52.2	<0.05
Mm.19893	Gfpt1	Glutamine fructose-6-phosphate transaminase 1	MS																	-2.62	< 0.025
Mm.23122	Fancg	Fanconi anemia, complementation group G	MS																			-20.2	<0.05	-500	<0.05
Mm.10764	Bard1	BRCA1 associated RING domain 1	MS																			-12.4	<0.05	-27.9	<0.05
Mm.3992	Tgfb3	Transforming growth factor, beta 3	MS													-4.72765	0.006533	-3.72112	0.010864	-4.05	< 0.025
Mm.2760	Zscan21	Zinc finger and SCAN domain containing 21	MS																					-47.6	<0.05
Mm.217222	Pi4kb	Phosphatidylinositol 4-kinase, catalytic, beta polypeptide	MS																			-15.9	<0.05
Mm.329064	Tmem151b	Transmembrane protein 151B	MS													9.18057	0.005295	7.5048	0.007309	2.88	< 0.025
Mm.379020	Spock1	Sparc/osteonectin, cwcv and kazal-like domains proteoglycan 1	MS																	-2.89	< 0.025
Mm.390475	Bdkrb2	Bradykinin receptor, beta 2	MS																			3.1	<0.05
Mm.469917	Tubb2a	Tubulin, beta 2A	MS																	2.94	< 0.050
Mm.422657	Dpm1	Dolichol-phosphate (beta-D) mannosyltransferase 1	MS																			9.3	<0.05	-47.6	<0.05
Mm.1381	Zp3	Zona pellucida glycoprotein 3	MS																					-4.6	<0.05
Mm.233996	Rimbp2	RIMS binding protein 2	MS													14.0509	0.004127	10.109	0.005525	3.06	< 0.025
Mm.313930	Cacnb2	Calcium channel, voltage-dependent, beta 2 subunit	MS													9.73615	0.010875	11.8434	0.01103	3.75	0.0001
Mm.281691	Sfrp1	Secreted frizzled-related protein 1	MS													-11.1172	0.042998	-8.62019	0.062962	-4.23	< 0.025
Mm.118076	Ppp2r5b	Protein phosphatase 2, regulatory subunit B (B56), beta isoform	MS																			-11.3	<0.05
Mm.1155	Tuba4a	Tubulin, alpha 4A	MS													8.40184	0.021405	9.97154	0.021111	5.17	0.024
Mm.288186	Alpl	Alkaline phosphatase, liver/bone/kidney	MS																					12.2	<0.05
Mm.18939	Pmm1	Phosphomannomutase 1	MS																			1.7	<0.05	15.1	<0.05
Mm.41337	Akr1c18	Aldo-keto reductase family 1, member C18	MS																			-4.3	<0.05
Mm.235538	Rnase1	Ribonuclease, RNase A family, 1 (pancreatic)	MS																			2.5	<0.05	20.7	<0.05
Mm.240965	N28178	Expressed sequence N28178	MS													15.8353	0.004127	14.0292	0.005439	2.87	< 0.025
Mm.28935	Dpt	Dermatopontin	MS																			-42	<0.05
Mm.329582	Bhmt	Betaine-homocysteine methyltransferase	MS																			2.3	<0.05	17.6	<0.05
Mm.271744	Pfn2	Profilin 2	MS																			4.1	<0.05
Mm.341781	Slc10a1	Solute carrier family 10 (sodium/bile acid cotransporter family), member 1	MS																			2.7	<0.05	27.7	<0.05
Mm.383180	Pklr	Pyruvate kinase liver and red blood cell	MS																					12	<0.05
Mm.332838	Grik2	Glutamate receptor, ionotropic, kainate 2 (beta 2)	MS													14.2611	0.004127	10.6389	0.005439	2.54	< 0.025
Mm.312623	March3	Membrane-associated ring finger (C3HC4) 3	MS													-2.67863	0.036322	-2.77591	0.038279
Mm.337023	March4	Membrane-associated ring finger (C3HC4) 4	MS													8.96583	0.014157	5.4959	0.029542
Mm.260635	March7	Membrane-associated ring finger (C3HC4) 7	MS													3.05661	0.044161	2.86154	0.057463
Mm.37892	March9	Membrane-associated ring finger (C3HC4) 9	MS													2.82543	0.016568	2.56026	0.024259
Mm.309707	Sept3	Septin 3	MS													3.98061	0.015929	3.26484	0.026526
Mm.2214	Sept4	Septin 4	MS													-8.51932	0.019149	-6.4841	0.031009
Mm.38450	Sept9	Septin 9	MS													-2.23557	0.041711	-2.34453	0.040927
Mm.428571	Sept11	Septin 11	MS													19.804	0.004284	15.5218	0.005598
Mm.431573	Aacs	Acetoacetyl-CoA synthetase	MS													3.15534	0.02935	2.71828	0.046319
Mm.34338	2310007F21Rik	RIKEN cDNA 2310007F21 gene	MS													3.26399	0.036609	3.96784	0.029003
Mm.33970	Aasdhppt	Aminoadipate-semialdehyde dehydrogenase-phosphopantetheinyl transferase	MS													2.16912	0.317335	2.4763	0.309538
Mm.6826	Aatk	Apoptosis-associated tyrosine kinase	MS													-2.9486	0.017044	-2.53384	0.028137
Mm.477776	Abca3	ATP-binding cassette, sub-family A (ABC1), member 3	MS													2.10295	0.040831	1.92302	0.062047
Mm.103351	Abca7	ATP-binding cassette, sub-family A (ABC1), member 7	MS													2.36744	0.106494	2.61257	0.098539
Mm.207354	Abcb1a	ATP-binding cassette, sub-family B (MDR/TAP), member 1A	MS													2.78228	0.037289	2.52816	0.053343
Mm.254839	Abcb9	ATP-binding cassette, sub-family B (MDR/TAP), member 9	MS													2.93919	0.019782	3.12297	0.020658
Mm.196634	Abcc1	ATP-binding cassette, sub-family C (CFTR/MRP), member 1	MS													-2.89303	0.041803	-2.68461	0.055993
Mm.40537	Abcc4	ATP-binding cassette, sub-family C (CFTR/MRP), member 4	MS													-4.28335	0.009763	-2.94233	0.022352
Mm.20845	Abcc5	ATP-binding cassette, sub-family C (CFTR/MRP), member 5	MS													2.24438	0.040814	2.34655	0.040444
Mm.259076	Abcc8	ATP-binding cassette, sub-family C (CFTR/MRP), member 8	MS													3.10407	0.02436	2.78789	0.035866
Mm.101876	Abcg4	ATP-binding cassette, sub-family G (WHITE), member 4	MS													3.9673	0.012238	4.08566	0.01423
Mm.142570	Abhd13	Abhydrolase domain containing 13	MS													4.49017	0.036236	3.91485	0.051583
Mm.365490	Abhd2	Abhydrolase domain containing 2	MS													2.80566	0.015045	3.29485	0.013067
Mm.276383	Abhd8	Abhydrolase domain containing 8	MS													8.05796	0.008154	6.6556	0.01175
Mm.205647	Abi1	Abl-interactor 1	MS													2.04519	0.198926	2.36767	0.174202
Mm.209236	Abi3bp	ABI gene family, member 3 (NESH) binding protein	MS													-4.17542	0.041115	-5.56306	0.030108
Mm.254446	Ablim2	Actin-binding LIM protein 2	MS													4.86366	0.007014	4.51097	0.009541
Mm.258939	Abr	Active BCR-related gene	MS													2.47959	0.020569	2.05753	0.041106
Mm.166858	Abtb1	Ankyrin repeat and BTB (POZ) domain containing 1	MS													-2.65214	0.022676	-3.12766	0.018701
Mm.35850	Abtb2	Ankyrin repeat and BTB (POZ) domain containing 2	MS													-3.33825	0.026623	-3.42682	0.029134
Mm.45423	Acad10	Acyl-Coenzyme A dehydrogenase family, member 10	MS													-4.21901	0.011166	-4.10945	0.01423
Mm.274646	Acap2	ArfGAP with coiled-coil, ankyrin repeat and PH domains 2	MS													2.1701	0.104145	2.13293	0.123535
Mm.181973	Acbd5	Acyl-Coenzyme A binding domain containing 5	MS													-2.48297	0.035744	-1.90535	0.088453
Mm.334041	Acer3	Alkaline ceramidase 3	MS													-5.14596	0.015603	-5.48658	0.01682
Mm.255464	Ache	Acetylcholinesterase	MS													2.75983	0.024698	2.69951	0.030108
Mm.475660	Acot4	Acyl-CoA thioesterase 4	MS													2.55668	0.242276	2.55407	0.271536
Mm.7044	Acss1	Acyl-CoA synthetase short-chain family member 1	MS													-4.71549	0.011107	-3.99596	0.017135
Mm.686	Actc1	Actin, alpha, cardiac muscle 1	MS													-2.50685	0.034141	-1.33382	0.286834
Mm.213025	Acta2	Actin, alpha 2, smooth muscle, aorta	MS													-2.79813	0.019991	-2.92517	0.021471
Mm.31646	Actl6b	Actin-like 6B	MS													14.9298	0.004284	14.6261	0.005439
Mm.150319	Actr3b	ARP3 actin-related protein 3 homolog B (yeast)	MS													3.46361	0.055716	3.27069	0.070492
Mm.308467	Acvr1b	Activin A receptor, type 1B	MS													3.38757	0.013493	3.10366	0.018997
Mm.77751	Acvr1c	Activin A receptor, type IC	MS													2.31876	0.084836	3.34994	0.043456
Mm.314338	Acvr2a	Activin receptor IIA	MS													5.86191	0.006476	4.57396	0.010393
Mm.390239	Acvr2b	Activin receptor IIB	MS													2.46663	0.04198	1.8727	0.10427
Mm.29735	Acy3	Aspartoacylase (aminoacylase) 3	MS													-9.1364	0.011126	-10.1103	0.012312
Mm.439714	Adam12	A disintegrin and metallopeptidase domain 12 (meltrin alpha)	MS													-2.98736	0.02289	-2.74324	0.032228
Mm.124892	Adam23	A disintegrin and metallopeptidase domain 23	MS													5.99434	0.019423	5.01425	0.029055
Mm.29304	Adamts10	A disintegrin-like and metallopeptidase (reprolysin type) with thrombospondin type 1 motif, 10	MS													2.14884	0.198017	2.06806	0.237899
Mm.333252	Adamts14	A disintegrin-like and metallopeptidase (reprolysin type) with thrombospondin type 1 motif, 14	MS													-3.44602	0.01025	-3.13197	0.014661
Mm.167471	Adamts18	A disintegrin-like and metallopeptidase (reprolysin type) with thrombospondin type 1 motif, 18	MS													-2.98912	0.026148	-8.06307	0.007977
Mm.442129	Adamts3	A disintegrin-like and metallopeptidase (reprolysin type) with thrombospondin type 1 motif, 3	MS													8.54689	0.010875	5.55698	0.021406
Mm.112933	Adamts5	A disintegrin-like and metallopeptidase (reprolysin type) with thrombospondin type 1 motif, 5 (aggrecanase-2)	MS													2.29398	0.03052	1.531	0.142682
Mm.100582	Adamts8	A disintegrin-like and metallopeptidase (reprolysin type) with thrombospondin type 1 motif, 8	MS													7.43471	0.013468	6.75033	0.017907
Mm.65306	Adamtsl3	ADAMTS-like 3	MS													-2.82239	0.025424	-1.82478	0.099486
Mm.341520	Adap2	ArfGAP with dual PH domains 2	MS													-2.7865	0.017935	-3.25317	0.015427
Mm.425794	Adarb2	Adenosine deaminase, RNA-specific, B2	MS													-8.31623	0.017479	-8.68312	0.019591
Mm.390617	Adcy2	Adenylate cyclase 2	MS													10.696	0.007247	9.20202	0.009944
Mm.104155	Add2	Adducin 2 (beta)	MS													3.33235	0.042649	2.62806	0.079455
Mm.3969	Adipoq	Adiponectin, C1Q and collagen domain containing	MS													3.51625	0.096105	2.27989	0.214011
Mm.291826	Adipor2	Adiponectin receptor 2	MS													-3.85744	0.008532	-3.4459	0.011985
Mm.235024	Adora3	Adenosine A3 receptor	MS													-5.13397	0.045591	-4.42664	0.064142
Mm.20047	Adprh	ADP-ribosylarginine hydrolase	MS													-2.2258	0.036638	-2.23528	0.040968
Mm.132785	Adprhl1	ADP-ribosylhydrolase like 1	MS													2.11775	0.088786	3.05084	0.042241
Mm.11285	Adprhl2	ADP-ribosylhydrolase like 2	MS													-2.28411	0.024111	-2.53917	0.02126
Mm.235195	Adra2a	Adrenergic receptor, alpha 2a	MS													2.63661	0.05906	2.38739	0.085009
Mm.57205	Adra2c	Adrenergic receptor, alpha 2c	MS													4.85202	0.054057	2.76637	0.145901
Mm.46797	Adrb1	Adrenergic receptor, beta 1	MS													10.4093	0.005678	12.6379	0.006389
Mm.5598	Adrb2	Adrenergic receptor, beta 2	MS													-3.60311	0.014323	-3.59464	0.01697
Mm.278475	Adrb3	Adrenergic receptor, beta 3	MS													-8.31378	0.039637	-6.26894	0.062387
Mm.254144	Adrbk1	Adrenergic receptor kinase, beta 1	MS													2.27235	0.064163	2.04474	0.097455
Mm.285619	Adrbk2	Adrenergic receptor kinase, beta 2	MS													5.60372	0.006007	5.34179	0.007607
Mm.3440	Adssl1	Adenylosuccinate synthetase like 1	MS													-5.49228	0.031202	-5.11356	0.039662
Mm.4665	Aebp1	AE binding protein 1	MS													-5.60738	0.030629	-4.05907	0.057114
Mm.471626	Aebp2	AE binding protein 2	MS													2.25889	0.030698	2.0148	0.04996
Mm.395281	Aff4	AF4/FMR2 family, member 4	MS													-2.71547	0.022013	-4.14967	0.01175
Mm.273958	Afmid	Arylformamidase	MS													-11.5677	0.004127	-9.18298	0.005439
Mm.356580	Aftph	Aftiphilin	MS													3.19656	0.02385	3.16615	0.028076
Mm.336761	Agap2	ArfGAP with GTPase domain, ankyrin repeat and PH domain 2	MS													11.2434	0.030061	7.60285	0.052001
Mm.250703	Agap3	ArfGAP with GTPase domain, ankyrin repeat and PH domain 3	MS													3.45572	0.018375	2.85268	0.031994
Mm.61146	Agbl2	ATP/GTP binding protein-like 2	MS													-2.9568	0.017411	-2.65339	0.025952
Mm.30032	Agmat	Agmatine ureohydrolase (agmatinase)	MS													-4.05078	0.010977	-3.04552	0.021863
Mm.258300	Agpat4	1-acylglycerol-3-phosphate O-acyltransferase 4 (lysophosphatidic acid acyltransferase, delta)	MS													-4.32071	0.025987	-3.08871	0.055332
Mm.200898	Agpat6	1-acylglycerol-3-phosphate O-acyltransferase 6 (lysophosphatidic acid acyltransferase, zeta)	MS													2.75627	0.04606	2.39368	0.073501
Mm.7244	Agr2	Anterior gradient 2 (Xenopus laevis)	MS													-4.42692	0.007638	-5.28253	0.007677
Mm.7457	Agxt	Alanine-glyoxylate aminotransferase	MS													-2.17896	0.046239	-1.67513	0.12367
Mm.29125	Agxt2l1	Alanine-glyoxylate aminotransferase 2-like 1	MS													1.95318	0.166548	2.02183	0.174218
Mm.128165	Ahctf1	AT hook containing transcription factor 1	MS													6.24978	0.005341	4.99016	0.007677
Mm.220328	Ahcyl1	S-adenosylhomocysteine hydrolase-like 1	MS													-3.06067	0.013747	-2.63154	0.022564
Mm.210899	Ahcyl2	S-adenosylhomocysteine hydrolase-like 2	MS													-2.45415	0.025569	-2.29188	0.035797
Mm.31816	Ahdc1	AT hook, DNA binding motif, containing 1	MS													3.32744	0.085426	3.21742	0.103404
Mm.253280	Ahi1	Abelson helper integration site 1	MS													2.37719	0.045583	2.35638	0.052639
Mm.24838	Aif1l	Allograft inflammatory factor 1-like	MS													-9.44857	0.019542	-7.22622	0.031014
Mm.45755	Aig1	Androgen-induced 1	MS													-2.19299	0.029196	-2.42531	0.025358
Mm.318874	Ajap1	Adherens junction associated protein 1	MS													2.12501	0.185793	3.05498	0.112354
Mm.462929	OTTMUSG00000013175	Predicted gene, OTTMUSG00000013175;Adenylate kinase 3-like 1	MS													3.76001	0.060277	2.80776	0.113919
Mm.207057	Ak5	Adenylate kinase 5	MS													3.35442	0.020334	2.98276	0.030272
Mm.274404	Akap10	A kinase (PRKA) anchor protein 10	MS													-2.29974	0.032512	-2.45088	0.031456
Mm.27481	Akap12	A kinase (PRKA) anchor protein (gravin) 12	MS													8.38126	0.005295	9.22021	0.006303
Mm.216107	Akap13	A kinase (PRKA) anchor protein 13	MS													3.18613	0.075342	3.37805	0.078095
Mm.471848	Akap14	A kinase (PRKA) anchor protein 14	MS													-2.40801	0.033543	-2.15594	0.052474
Mm.311452	Akap5	A kinase (PRKA) anchor protein 5	MS													21.4336	0.011372	20.0395	0.014661
Mm.310822	Akap6	A kinase (PRKA) anchor protein 6	MS													2.53291	0.160943	2.93025	0.144076
Mm.477585	Akap7	A kinase (PRKA) anchor protein 7	MS													3.62984	0.015838	2.60848	0.037168
Mm.281005	Akap8l	A kinase (PRKA) anchor protein 8-like	MS													1.65973	0.160499	2.11544	0.091647
Mm.46044	Akap9	A kinase (PRKA) anchor protein (yotiao) 9	MS													3.42253	0.016309	2.70761	0.03126
Mm.235194	Akt3	Thymoma viral proto-oncogene 3	MS													4.86411	0.021093	4.85562	0.024747
Mm.6988	Alad	Aminolevulinate, delta-, dehydratase	MS													-3.59114	0.012626	-5.01328	0.009623
Mm.288282	Alcam	Activated leukocyte cell adhesion molecule	MS													-4.37542	0.027392	-2.75813	0.075455
Mm.218862	Aldob	Aldolase B, fructose-bisphosphate	MS													4.27757	0.070725	3.82607	0.095182
Mm.477564	Allc	Allantoicase	MS													2.19003	0.165746	2.10678	0.200749
Mm.296528	Alpk2	Alpha-kinase 2	MS													1.86492	0.240514	2.32454	0.186231
Mm.272078	Als2	Amyotrophic lateral sclerosis 2 (juvenile) homolog (human)	MS													1.60334	0.212643	2.14817	0.115965
Mm.190461	Amica1	Adhesion molecule, interacts with CXADR antigen 1	MS													-2.39581	0.02174	-2.22391	0.031391
Mm.275752	Amigo1	Adhesion molecule with Ig like domain 1	MS													5.21478	0.006077	4.80709	0.007977
Mm.143724	Ammecr1	Alport syndrome, mental retardation, midface hypoplasia and elliptocytosis chromosomal region gene 1 homolog (human)	MS													1.89284	0.075938	2.07819	0.064847
Mm.21145	Amotl2	Angiomotin-like 2	MS													-2.26492	0.029781	-2.52591	0.025499
Mm.274335	Ampd2	Adenosine monophosphate deaminase 2 (isoform L)	MS													2.44024	0.034154	2.49298	0.037141
Mm.101650	Amph	Amphiphysin	MS													5.66868	0.076232	7.05745	0.0679
Mm.439727	Amy1	Amylase 1, salivary	MS													2.53667	0.043713	2.00272	0.093824
Mm.272568	Anapc4	Anaphase promoting complex subunit 4	MS													2.22683	0.026806	1.90905	0.050851
Mm.332667	Anapc5	Anaphase-promoting complex subunit 5	MS													-14.3701	0.005519	-9.83778	0.008374
Mm.63979	Angel1	Angel homolog 1 (Drosophila)	MS													-2.43745	0.025801	-2.2654	0.036659
Mm.289914	Angel2	Angel homolog 2 (Drosophila)	MS													2.37768	0.04997	1.61729	0.174604
Mm.208919	Angptl2	Angiopoietin-like 2	MS													-11.6427	0.024734	-8.9507	0.037582
Mm.379561	Ankdd1a	Ankyrin repeat and death domain containing 1A	MS													2.72722	0.017624	3.10714	0.015825
Mm.265264	Ank	Progressive ankylosis	MS													8.03457	0.02234	7.58435	0.027536
Mm.130148	Ankib1	Ankyrin repeat and IBR domain containing 1	MS													2.32913	0.02304	2.05436	0.039217
Mm.130422	Ankmy2	Ankyrin repeat and MYND domain containing 2	MS													1.52059	0.411796	2.24458	0.300576
Mm.12459	Ankrd10	Ankyrin repeat domain 10	MS													-6.14335	0.024387	-8.49288	0.019423
Mm.31567	Ankrd11	Ankyrin repeat domain 11	MS													3.23768	0.062541	3.00467	0.082553
Mm.34706	Ankrd12	Ankyrin repeat domain 12	MS													21.0224	0.004127	24.6456	0.005439
Mm.275554	Ankrd13a	Ankyrin repeat domain 13a	MS													-3.35884	0.011467	-3.18571	0.015404
Mm.265806	Ankrd13c	Ankyrin repeat domain 13c	MS													2.54686	0.125918	2.88277	0.114272
Mm.245522	Ankrd17	Ankyrin repeat domain 17	MS													3.11037	0.015594	3.35322	0.015906
Mm.304382	Ankrd24	Ankyrin repeat domain 24	MS													-2.21075	0.037492	-1.99315	0.059017
Mm.37660	Ankrd28	Ankyrin repeat domain 28	MS													3.06168	0.206736	2.95386	0.242133
Mm.209730	Ankrd32	Ankyrin repeat domain 32	MS													6.00518	0.020691	4.92181	0.032058
Mm.267664	Ankrd34a	Ankyrin repeat domain 34A	MS													6.53637	0.01458	3.92012	0.036063
Mm.294417	Ankrd34c	Ankyrin repeat domain 34C	MS													3.82653	0.08451	5.2917	0.06123
Mm.334517	Ankrd37	Ankyrin repeat domain 37	MS													-2.76888	0.027003	-2.75075	0.031849
Mm.145208	Ankrd43	Ankyrin repeat domain 43	MS													6.16534	0.011302	4.46186	0.021271
Mm.397910	Ankrd44	Ankyrin repeat domain 44	MS													-2.34085	0.026229	-2.90376	0.018297
Mm.272618	Ankrd49	Ankyrin repeat domain 49	MS													2.71114	0.017227	2.45046	0.025808
Mm.290937	Ankrd50	Ankyrin repeat domain 50	MS													5.43462	0.007041	3.95218	0.012916
Mm.3036	Ankrd57	Ankyrin repeat domain 57	MS													-2.39687	0.024379	-2.06184	0.0436
Mm.214766	Ankrd6	Ankyrin repeat domain 6	MS													4.30136	0.012435	2.54511	0.041193
Mm.250989	Ankrd9	Ankyrin repeat domain 9	MS													2.508	0.024851	2.7521	0.023116
Mm.86866	Anks6	Ankyrin repeat and sterile alpha motif domain containing 6	MS													-2.61775	0.041711	-2.66561	0.044814
Mm.254431	Ano5	Anoctamin 5	MS													6.66322	0.011142	6.43815	0.014178
Mm.297411	Ano7	Anoctamin 7	MS													-2.11237	0.049887	-1.87236	0.08337
Mm.265347	Anxa6	Annexin A6	MS													2.05654	0.04767	1.49991	0.166233
Mm.314046	Aoah	Acyloxyacyl hydrolase	MS													-2.51108	0.049965	-2.0779	0.093199
Mm.302277	Aoc2	Amine oxidase, copper containing 2 (retina-specific)	MS													2.1399	0.116088	2.78842	0.073917
Mm.238879	Ap1g2	Adaptor protein complex AP-1, gamma 2 subunit	MS													3.18652	0.186052	3.30876	0.201719
Mm.833	Ap1s1	Adaptor protein complex AP-1, sigma 1	MS													3.4678	0.012718	2.99163	0.020206
Mm.426783	Ap1s2	Adaptor-related protein complex 1, sigma 2 subunit	MS													3.69598	0.020989	3.95677	0.021975
Mm.6877	Ap2a1	Adaptor protein complex AP-2, alpha 1 subunit	MS													2.27713	0.02614	1.81462	0.064084
Mm.253090	Ap2a2	Adaptor protein complex AP-2, alpha 2 subunit	MS													4.05141	0.021921	3.35317	0.036063
Mm.39053	Ap2b1	Adaptor-related protein complex 2, beta 1 subunit	MS													2.64091	0.019231	2.56933	0.024047
Mm.322894	Ap3b2	Adaptor-related protein complex 3, beta 2 subunit	MS													5.94017	0.006052	5.03944	0.008571
Mm.209294	Ap3d1	Adaptor-related protein complex 3, delta 1 subunit	MS													3.74888	0.014183	3.93215	0.015513
Mm.312536	Ap3s1	Adaptor-related protein complex 3, sigma 1 subunit	MS													2.06646	0.041579	1.8369	0.070465
Mm.386749	Ap4s1	Adaptor-related protein complex AP-4, sigma 1	MS													2.65779	0.194089	2.39762	0.249642
Mm.5159	Apbb2	Amyloid beta (A4) precursor protein-binding, family B, member 2	MS													-6.11565	0.006466	-4.86503	0.009858
Mm.384171	Apc	Adenomatosis polyposis coli	MS													4.64105	0.083377	4.11174	0.112189
Mm.41291	Aph1b	Anterior pharynx defective 1b homolog (C. elegans)	MS													-3.79132	0.020334	-2.85314	0.041533
Mm.181824	Api5	Apoptosis inhibitor 5	MS													4.28516	0.066971	4.36386	0.074919
Mm.29262	Apln	Apelin	MS													-4.20616	0.010372	-4.02151	0.013331
Mm.26743	Apoa1	Apolipoprotein A-I	MS													5.08987	0.04548	3.70771	0.083388
Mm.125650	Apol8	Apolipoprotein L 8	MS													2.61516	0.035355	2.42037	0.048704
Mm.277585	App	Amyloid beta (A4) precursor protein	MS													-17.2448	0.018764	-10.8533	0.033616
Mm.271997	Appbp2	Amyloid beta precursor protein (cytoplasmic tail) binding protein 2	MS													-3.00539	0.045639	-2.44724	0.0821
Mm.202322	Appl1	Adaptor protein, phosphotyrosine interaction, PH domain and leucine zipper containing 1	MS													2.59251	0.035426	2.38889	0.049493
Mm.25405	Arc	Activity regulated cytoskeletal-associated protein	MS													2.01768	0.278183	5.41491	0.088241
Mm.221298	Arf3	ADP-ribosylation factor 3	MS													2.88708	0.018036	2.5224	0.02898
Mm.297192	Arfgef2	ADP-ribosylation factor guanine nucleotide-exchange factor 2 (brefeldin A-inhibited)	MS													1.76955	0.328416	2.12982	0.288801
Mm.403318	Arhgap17	Rho GTPase activating protein 17	MS													-3.7628	0.029285	-3.88307	0.031994
Mm.443529	Arhgap20	Rho GTPase activating protein 20	MS													3.4639	0.130748	3.33497	0.15604
Mm.318350	Arhgap22	Rho GTPase activating protein 22	MS													-3.54917	0.019337	-4.39663	0.016075
Mm.394118	4933428G20Rik	RIKEN cDNA 4933428G20 gene	MS													-4.22179	0.007018	-4.22115	0.008639
Mm.329396	Arhgap26	Rho GTPase activating protein 26	MS													2.83155	0.166181	3.3824	0.146423
Mm.229287	Arhgap29	Rho GTPase activating protein 29	MS													2.84151	0.026415	2.56074	0.039198
Mm.35059	Arhgap5	Rho GTPase activating protein 5	MS													2.43296	0.035557	2.20697	0.053121
Mm.1383	Arhgdig	Rho GDP dissociation inhibitor (GDI) gamma	MS													3.69124	0.008751	3.69866	0.01038
Mm.3181	Arhgef1	Rho guanine nucleotide exchange factor (GEF) 1	MS													-2.95544	0.020688	-2.63138	0.031814
Mm.240298	Arhgef10	Rho guanine nucleotide exchange factor (GEF) 10	MS													-4.24491	0.010468	-3.30264	0.019061
Mm.287267	Arhgef11	Rho guanine nucleotide exchange factor (GEF) 11	MS													3.16353	0.013705	2.97299	0.018629
Mm.275266	Arhgef12	Rho guanine nucleotide exchange factor (GEF) 12	MS													5.19037	0.013066	5.08151	0.016065
Mm.239329	Arhgef2	Rho/rac guanine nucleotide exchange factor (GEF) 2	MS													-5.99674	0.02225	-5.7741	0.027065
Mm.248606	Arhgef3	Rho guanine nucleotide exchange factor (GEF) 3	MS													5.18051	0.009467	6.0061	0.009699
Mm.41604	Arhgef4	Rho guanine nucleotide exchange factor (GEF) 4	MS													2.0226	0.041377	1.97451	0.050321
Mm.244068	Arhgef7	Rho guanine nucleotide exchange factor (GEF7)	MS													-9.7943	0.017624	-10.9903	0.01874
Mm.133401	Arid1b	AT rich interactive domain 1B (SWI-like)	MS													-4.44482	0.011296	-5.7934	0.009941
Mm.17166	Arid2	AT rich interactive domain 2 (ARID, RFX-like)	MS													-3.69544	0.016064	-2.75879	0.034102
Mm.241601	Arid4a	AT rich interactive domain 4A (RBP1-like)	MS													6.36845	0.009684	4.92336	0.015907
Mm.34316	Arid5a	AT rich interactive domain 5A (MRF1-like)	MS													2.45844	0.046565	2.89242	0.035989
Mm.290447	Arih2	Ariadne homolog 2 (Drosophila)	MS													-6.03246	0.006472	-6.50284	0.007574
Mm.291247	Arl1	ADP-ribosylation factor-like 1	MS													2.31662	0.050706	2.25625	0.061839
Mm.79837	Arl15	ADP-ribosylation factor-like 15	MS													3.58257	0.017613	3.39442	0.022812
Mm.12723	Arl4a	ADP-ribosylation factor-like 4A	MS													4.34132	0.009478	4.28339	0.01153
Mm.266840	Arl4d	ADP-ribosylation factor-like 4D	MS													2.98892	0.054494	3.75791	0.039926
Mm.392505	Arl6	ADP-ribosylation factor-like 6	MS													4.88367	0.041346	4.67267	0.049493
Mm.200383	Armc1	Armadillo repeat containing 1	MS													2.30301	0.04072	1.98365	0.072283
Mm.276696	Armc3	Armadillo repeat containing 3	MS													-3.96651	0.014332	-3.09112	0.02653
Mm.234823	Armc8	Armadillo repeat containing 8	MS													1.62103	0.318377	2.15738	0.226739
Mm.379264	Armc9	Armadillo repeat containing 9	MS													3.32815	0.051144	3.39822	0.055768
Mm.250265	Arnt	Aryl hydrocarbon receptor nuclear translocator	MS													-2.69355	0.048339	-3.13638	0.039301
Mm.38594	Arnt2	Aryl hydrocarbon receptor nuclear translocator 2	MS													2.14853	0.045866	1.99802	0.065254
Mm.440371	Arntl	Aryl hydrocarbon receptor nuclear translocator-like	MS													3.51835	0.009671	3.80911	0.010275
Mm.442075	Arntl2	Aryl hydrocarbon receptor nuclear translocator-like 2	MS													6.01936	0.006552	4.78543	0.010363
Mm.38155	Arpc5l	Actin related protein 2/3 complex, subunit 5-like	MS													3.50227	0.028666	3.88606	0.027262
Mm.116928	Arpm1	Actin related protein M1	MS													2.30118	0.051039	2.16655	0.068688
Mm.297444	Arpp21	Cyclic AMP-regulated phosphoprotein, 21	MS													26.391	0.004127	24.14	0.005439
Mm.251199	Arrdc4	Arrestin domain containing 4	MS													-4.53251	0.009062	-5.66298	0.00849
Mm.196399	Arsk	Arylsulfatase K	MS													-2.78292	0.015799	-2.59538	0.021863
Mm.275547	Arx	Aristaless related homeobox	MS													3.59746	0.044376	3.42037	0.05506
Mm.277236	Asap1	ArfGAP with SH# domain, ankyrin repeat and PH domain1	MS													3.10689	0.016673	2.45331	0.033741
Mm.358946	Ddef2	Development and differentiation enhancing factor 2	MS													1.91338	0.091915	2.06949	0.083536
Mm.33171	Asb5	Ankyrin repeat and SOCs box-containing 5	MS													4.20051	0.044585	3.01266	0.0902
Mm.6559	Asgr1	Asialoglycoprotein receptor 1	MS													2.5417	0.11096	2.93014	0.096284
Mm.130752	Ash1l	Ash1 (absent, small, or homeotic)-like (Drosophila)	MS													3.45467	0.011166	3.15351	0.016065
Mm.2942	Asns	Asparagine synthetase	MS													2.00975	0.202301	2.43379	0.163216
Mm.285783	Asnsd1	Asparagine synthetase domain containing 1	MS													1.69273	0.311488	2.03639	0.263777
Mm.77133	Aspg	Asparaginase homolog (S. cerevisiae)	MS													-3.20822	0.023596	-1.83087	0.116333
Mm.222206	Asph	Aspartate-beta-hydroxylase	MS													2.28425	0.22295	2.05824	0.287538
Mm.151745	Asphd2	Aspartate beta-hydroxylase domain containing 2	MS													12.6626	0.004834	10.587	0.006448
Mm.330677	Asxl1	Additional sex combs like 1 (Drosophila)	MS													-3.65513	0.033855	-3.23456	0.048496
Mm.120475	Asxl2	Additional sex combs like 2 (Drosophila)	MS													-2.10542	0.046496	-1.88084	0.076511
Mm.221758	Atad2	ATPase family, AAA domain containing 2	MS													5.72563	0.006007	4.87783	0.00854
Mm.210966	Atad2b	ATPase family, AAA domain containing 2B	MS													-3.33025	0.032522	-2.96995	0.046551
Mm.127681	Atcay	Ataxia, cerebellar, Cayman type homolog (human)	MS													6.0525	0.007667	5.59429	0.01006
Mm.216321	Ate1	Arginyltransferase 1	MS													-2.84092	0.048687	-3.2588	0.041009
Mm.209903	Atf2	Activating transcription factor 2	MS													4.65877	0.00797	4.18862	0.011116
Mm.377046	Atf6	Activating transcription factor 6	MS													2.56696	0.022587	3.59848	0.013354
Mm.9852	Atg12	Autophagy-related 12 (yeast)	MS													1.6326	0.18475	2.08264	0.10944
Mm.114362	Atg2b	ATG2 autophagy related 2 homolog B (S. cerevisiae)	MS													2.60547	0.099747	2.6944	0.106343
Mm.22264	Atg5	Autophagy-related 5 (yeast)	MS													3.46174	0.058364	3.28968	0.073075
Mm.394588	Atl1	Atlastin GTPase 1	MS													2.22883	0.127114	2.29618	0.135241
Mm.175403	Atl2	Atlastin GTPase 2	MS													5.24297	0.01809	4.61203	0.025627
Mm.5088	Atm	Ataxia telangiectasia mutated homolog (human)	MS													-6.39664	0.018388	-7.17302	0.019088
Mm.259736	Atmin	ATM interactor	MS													3.90594	0.062847	2.98295	0.112375
Mm.228661	Atoh7	Atonal homolog 7 (Drosophila)	MS													4.15677	0.045366	2.97971	0.091985
Mm.135129	Atp10a	ATPase, class V, type 10A	MS													-2.06082	0.039924	-1.54455	0.130988
Mm.252339	Atp10b	ATPase, class V, type 10B	MS													-5.92585	0.01345	-4.81248	0.021118
Mm.257837	Atp11a	ATPase, class VI, type 11A	MS													-6.19327	0.007293	-5.29877	0.010567
Mm.239416	Atp11b	ATPase, class VI, type 11B	MS													2.79771	0.030076	2.26448	0.058909
Mm.205625	Atp13a2	ATPase type 13A2	MS													2.37401	0.042349	2.12405	0.065584
Mm.8924	Atp13a3	ATPase type 13A3	MS													4.64144	0.007488	3.25492	0.015429
Mm.6306	Atp2a3	ATPase, Ca++ transporting, ubiquitous	MS													-2.39067	0.049582	-2.4973	0.049875
Mm.166944	Atp2b1	ATPase, Ca++ transporting, plasma membrane 1	MS													22.9388	0.004127	18.2612	0.005439
Mm.440679	Atp2b4	ATPase, Ca++ transporting, plasma membrane 4	MS													2.51895	0.074164	2.03972	0.138608
Mm.326247	Atp2c1	ATPase, Ca++-sequestering	MS													3.03024	0.05086	2.41977	0.093992
Mm.154039	Atp4b	ATPase, H+/K+ exchanging, beta polypeptide	MS													-2.76967	0.022314	-2.38799	0.037624
Mm.1158	Atp6v0a2	ATPase, H+ transporting, lysosomal V0 subunit A2	MS													-3.13666	0.026333	-2.72282	0.041193
Mm.276618	Atp6v1c1	ATPase, H+ transporting, lysosomal V1 subunit C1	MS													3.86862	0.077215	4.92617	0.062113
Mm.178798	Atp6v1c2	ATPase, H+ transporting, lysosomal V1 subunit C2	MS													2.34725	0.032167	2.20099	0.043978
Mm.311549	Atp6v1d	ATPase, H+ transporting, lysosomal V1 subunit D	MS													2.57599	0.041655	2.63506	0.044215
Mm.371615	Atp6v1g1	ATPase, H+ transporting, lysosomal V1 subunit G1	MS													2.88604	0.058304	2.83481	0.069039
Mm.396107	Atp6v1g2	ATPase, H+ transporting, lysosomal V1 subunit G2	MS													1.67856	0.382103	2.00633	0.349996
Mm.27082	Atp6v1h	ATPase, H+ transporting, lysosomal V1 subunit H	MS													2.24338	0.193277	2.5227	0.181377
Mm.153230	Atp8a1	ATPase, aminophospholipid transporter (APLT), class I, type 8A, member 1	MS													-2.69008	0.027127	-2.18044	0.054869
Mm.319599	Atp8a2	ATPase, aminophospholipid transporter-like, class I, type 8A, member 2	MS													8.07723	0.004497	7.36931	0.005837
Mm.270043	Atp8b1	ATPase, class I, type 8B, member 1	MS													2.05145	0.157735	2.24718	0.147261
Mm.30455	Atp8b2	ATPase, class I, type 8B, member 2	MS													2.45558	0.047203	2.21798	0.070472
Mm.109600	Atpaf1	ATP synthase mitochondrial F1 complex assembly factor 1	MS													2.84306	0.030366	3.05552	0.029754
Mm.450664	Atpgd1	ATP-grasp domain containing 1	MS													-26.4667	0.023858	-25.8603	0.028016
Mm.231450	Atxn2l	Ataxin 2-like	MS													-2.16853	0.038074	-1.67035	0.105976
Mm.478065	Atxn3	Ataxin 3	MS													2.35134	0.079367	2.37582	0.088973
Mm.41540	Atxn7l1	Ataxin 7-like 1	MS													2.82079	0.078146	2.16173	0.154086
Mm.10739	Avil	Advillin	MS													-4.40352	0.016831	-5.70542	0.013948
Mm.105343	Avl9	AVL9 homolog (S. cerevisiase)	MS													2.71391	0.044415	2.59691	0.05581
Mm.30061	Azgp1	Alpha-2-glycoprotein 1, zinc	MS													-4.77817	0.014058	-2.51867	0.055993
Mm.92705	Azi2	5-azacytidine induced gene 2	MS													3.92338	0.044397	4.25911	0.043479
Mm.285580	B3galt2	UDP-Gal:betaGlcNAc beta 1,3-galactosyltransferase, polypeptide 2	MS													13.3314	0.0051	8.54907	0.007977
Mm.29628	B3gnt1	UDP-GlcNAc:betaGal beta-1,3-N-acetylglucosaminyltransferase 1	MS													1.95941	0.062194	2.083	0.058417
Mm.386762	B4galnt1	Beta-1,4-N-acetyl-galactosaminyl transferase 1	MS													6.50568	0.014322	4.03156	0.033475
Mm.478003	B4galt5	UDP-Gal:betaGlcNAc beta 1,4-galactosyltransferase, polypeptide 5	MS													1.9402	0.182269	2.10925	0.173898
Mm.398181	B4galt6	UDP-Gal:betaGlcNAc beta 1,4-galactosyltransferase, polypeptide 6	MS													10.2126	0.005293	10.357	0.006399
Mm.24044	Bace1	Beta-site APP cleaving enzyme 1	MS													-11.9066	0.046248	-7.70472	0.080899
Mm.97885	Bace2	Beta-site APP-cleaving enzyme 2	MS													-2.37911	0.043989	-2.10556	0.070465
Mm.118400	Bag4	BCL2-associated athanogene 4	MS													3.28152	0.017991	4.72356	0.01183
Mm.197534	Baiap2	Brain-specific angiogenesis inhibitor 1-associated protein 2	MS													19.1063	0.008581	14.8711	0.012179
Mm.284863	Bambi	BMP and activin membrane-bound inhibitor, homolog (Xenopus laevis)	MS													-6.78067	0.042478	-6.22483	0.053228
Mm.3779	Bap1	Brca1 associated protein 1	MS													3.37297	0.034026	3.30876	0.040221
Mm.29586	Basp1	Brain abundant, membrane attached signal protein 1	MS													5.03126	0.006754	5.10797	0.008374
Mm.439827	Bat1a	HLA-B-associated transcript 1A	MS													-2.15856	0.049963	-1.75823	0.108928
Mm.245446	Bat2d	BAT2 domain containing 1	MS													4.70941	0.062505	4.09725	0.087475
Mm.45256	Bbs10	Bardet-Biedl syndrome 10 (human)	MS													2.5806	0.043974	1.62408	0.181281
Mm.286187	Bbs7	Bardet-Biedl syndrome 7 (human)	MS													6.74842	0.028485	6.4998	0.034611
Mm.176725	Bbs9	Bardet-Biedl syndrome 9 (human)	MS													3.0218	0.011851	2.33327	0.025886
Mm.28940	Bbx	Bobby sox homolog (Drosophila)	MS													-2.36226	0.049721	-3.54107	0.022888
Mm.242379	Bcap29	B-cell receptor-associated protein 29	MS													2.79228	0.154572	2.94931	0.160791
Mm.240850	Bcas1	Breast carcinoma amplified sequence 1	MS													-3.54892	0.029561	-2.22322	0.09531
Mm.24210	Bcat2	Branched chain aminotransferase 2, mitochondrial	MS													-2.05146	0.037074	-2.2371	0.032484
Mm.389983	Bccip	BRCA2 and CDKN1A interacting protein	MS													4.99857	0.025211	3.09488	0.06658
Mm.53687	Bcl11a	B-cell CLL/lymphoma 11A (zinc finger protein)	MS													13.667	0.004497	8.34413	0.007309
Mm.392694	Bcl11b	B-cell leukemia/lymphoma 11B	MS													6.00029	0.005519	5.0913	0.007617
Mm.257460	Bcl2	B-cell leukemia/lymphoma 2	MS													3.194	0.076516	2.21769	0.171601
Mm.27990	Bcl2l13	BCL2-like 13 (apoptosis facilitator)	MS													-2.63096	0.045438	-2.09759	0.092229
Mm.347398	Bcl6	B-cell leukemia/lymphoma 6	MS													-3.39059	0.039165	-2.05469	0.133468
Mm.151960	Bcl7a	B-cell CLL/lymphoma 7A	MS													2.71645	0.026505	3.41522	0.019152
Mm.294783	Bclaf1	BCL2-associated transcription factor 1	MS													3.66358	0.041875	4.7097	0.031428
Mm.210146	Bcorl1	BCL6 co-repressor-like 1	MS													2.94065	0.017862	2.43948	0.032724
Mm.333722	Bcr	Breakpoint cluster region	MS													2.2441	0.027243	1.55947	0.116891
Mm.1442	Bdnf	Brain derived neurotrophic factor	MS													8.73904	0.021229	17.6189	0.013467
Mm.288546	Bdp1	B double prime 1, subunit of RNA polymerase III transcription initiation factor IIIB	MS													3.17657	0.047337	2.69428	0.076183
Mm.41849	mCG_21548	Brain expressed, associated with Nedd4	MS													4.18598	0.017425	3.05985	0.036474
Mm.342085	Begain	Brain-enriched guanylate kinase-associated	MS													8.33145	0.020414	6.08838	0.035073
Mm.366727	Bend4	BEN domain containing 4	MS													10.1998	0.009681	7.27891	0.016143
Mm.45533	Bend5	BEN domain containing 5	MS													2.28505	0.177453	3.77383	0.089519
Mm.336619	Bend6	BEN domain containing 6	MS													9.70285	0.018648	11.3647	0.018997
Mm.149539	Bend7	BEN domain containing 7	MS													2.38268	0.025182	2.07562	0.043488
Mm.31577	Best1	Bestrophin 1	MS													-9.97919	0.027798	-6.92539	0.047694
Mm.422943	Bex1	Brain expressed gene 1	MS													2.54384	0.033775	2.78235	0.03126
Mm.2608	Bgn	Biglycan	MS													-3.50393	0.013359	-4.14097	0.012218
Mm.149938	Bhlhe22	Basic helix-loop-helix family, member e22	MS													4.01056	0.030892	3.39824	0.047375
Mm.154529	Bhlhe41	Basic helix-loop-helix family, member e41	MS													-4.30415	0.016951	-4.59984	0.018158
Mm.177181	Bicd1	Bicaudal D homolog 1 (Drosophila)	MS													2.13103	0.046961	2.58936	0.03126
Mm.386883	Bivm	Basic, immunoglobulin-like variable motif containing	MS													6.24621	0.01473	5.15613	0.022334
Mm.477737	Blcap	Bladder cancer associated protein homolog (human)	MS													2.26521	0.032174	1.91953	0.062474
Mm.22028	Blvra	Biliverdin reductase A	MS													1.91316	0.213592	2.17218	0.191445
Mm.33285	Blzf1	Basic leucine zipper nuclear factor 1	MS													4.59521	0.017858	3.2988	0.037252
Mm.335020	Bmper	BMP-binding endothelial regulator	MS													6.09879	0.01458	6.04466	0.017518
Mm.39089	Bmpr1b	Bone morphogenetic protein receptor, type 1B	MS													2.31632	0.057276	2.76118	0.041604
Mm.7106	Bmpr2	Bone morphogenic protein receptor, type II (serine/threonine kinase)	MS													2.28091	0.30575	3.91573	0.201429
Mm.158726	Bod1l	Biorientation of chromosomes in cell division 1-like	MS													5.39051	0.029546	5.35806	0.034397
Mm.3295	Bok	BCL2-related ovarian killer protein	MS													-4.94249	0.007293	-6.72479	0.007107
Mm.153372	Brap	BRCA1 associated protein	MS													1.84846	0.074599	2.39625	0.038687
Mm.226957	Brcc3	BRCA1/BRCA2-containing complex, subunit 3	MS													2.6984	0.09819	2.47043	0.132196
Mm.253518	Brd4	Bromodomain containing 4	MS													2.93529	0.078896	4.00109	0.051872
Mm.196721	Brf1	BRF1 homolog, subunit of RNA polymerase III transcription initiation factor IIIB (S. cerevisiae)	MS													-2.76154	0.022236	-2.84603	0.024047
Mm.195625	Brp44	Brain protein 44	MS													3.91632	0.061513	3.91323	0.070541
Mm.297064	Brsk1	BR serine/threonine kinase 1	MS													3.12252	0.10665	2.50811	0.173012
Mm.274868	Brsk2	BR serine/threonine kinase 2	MS													3.5823	0.045983	3.18655	0.064935
Mm.152689	Brunol5	Bruno-like 5, RNA binding protein (Drosophila)	MS													15.2682	0.017967	7.85504	0.040354
Mm.240871	Brwd1	Bromodomain and WD repeat domain containing 1	MS													4.46203	0.138208	3.82881	0.184412
Mm.345134	Bscl2	Bernardinelli-Seip congenital lipodystrophy 2 homolog (human)	MS													2.67581	0.018038	2.76654	0.019663
Mm.295062	Btaf1	BTAF1 RNA polymerase II, B-TFIID transcription factor-associated, (Mot1 homolog, S. cerevisiae)	MS													2.71313	0.027037	2.57881	0.035635
Mm.439893	Btbd1	BTB (POZ) domain containing 1	MS													2.09839	0.065739	2.05523	0.080081
Mm.238034	Btbd10	BTB (POZ) domain containing 10	MS													2.51668	0.14265	2.61767	0.150859
Mm.36544	Btbd11	BTB (POZ) domain containing 11	MS													1.98643	0.249666	2.20013	0.240804
Mm.60720	Btbd2	BTB (POZ) domain containing 2	MS													2.99161	0.037279	2.23738	0.085193
Mm.440140	Btbd6	BTB (POZ) domain containing 6	MS													3.39568	0.017967	2.942	0.028021
Mm.41220	Btbd9	BTB (POZ) domain containing 9	MS													9.38236	0.021229	6.40299	0.038697
Mm.130787	Btnl9	Butyrophilin-like 9	MS													2.443	0.326477	2.62385	0.339617
Mm.332793	Bves	Blood vessel epicardial substance	MS													-4.34966	0.038667	-4.01446	0.049698
Mm.11480	Bxdc1	Brix domain containing 1	MS													2.49082	0.112705	2.67478	0.111716
Mm.288669	Bzw2	Basic leucine zipper and W2 domains 2	MS													2.82519	0.023703	2.62862	0.032658
Mm.131555	A630007B06Rik	RIKEN cDNA A630007B06 gene	MS													3.93264	0.027832	3.03258	0.052475
Mm.261609	1810011H11Rik	RIKEN cDNA 1810011H11 gene	MS													-6.38427	0.031413	-6.02707	0.039006
Mm.323610	B830028B13Rik	RIKEN cDNA B830028B13 gene	MS													2.19202	0.083929	2.38097	0.078661
Mm.294126	2010107G23Rik	RIKEN cDNA 2010107G23 gene	MS													4.28456	0.01209	4.86892	0.012229
Mm.30607	5730455O13Rik	RIKEN cDNA 5730455O13 gene	MS													4.15753	0.01581	2.83388	0.03853
Mm.181610	6330577E15Rik	RIKEN cDNA 6330577E15 gene	MS													-5.0634	0.045306	-3.60572	0.086465
Mm.290183	D19Ertd737e	DNA segment, Chr 19, ERATO Doi 737, expressed	MS													1.92731	0.204679	2.07828	0.20121
Mm.334285	D7Ertd443e	DNA segment, Chr 7, ERATO Doi 443, expressed	MS													-6.06233	0.024577	-6.60579	0.025573
Mm.334138	D930014E17Rik	RIKEN cDNA D930014E17 gene	MS													-2.63285	0.043981	-2.84809	0.041072
Mm.358909	D430041D05Rik	RIKEN cDNA D430041D05 gene	MS													19.1664	0.004127	17.0472	0.005439
Mm.381231	2700007P21Rik	RIKEN cDNA 2700007P21 gene	MS													3.05328	0.077851	2.49939	0.129893
Mm.335149	AU019823	Expressed sequence AU019823	MS													1.74932	0.075515	2.07885	0.047036
Mm.41583	1810020D17Rik	RIKEN cDNA 1810020D17 gene	MS													-2.30366	0.025919	-1.95399	0.049905
Mm.172430	9230110C19Rik	RIKEN cDNA 9230110C19 gene	MS													-3.76708	0.030808	-4.16325	0.029754
Mm.386950	EG434402	Predicted gene, EG434402	MS													-2.73483	0.029781	-2.51033	0.041712
Mm.34766	AI846148	Expressed sequence AI846148	MS													2.54322	0.066341	2.21052	0.105381
Mm.335160	AI593442	Expressed sequence AI593442	MS													9.00387	0.063363	9.07195	0.072125
Mm.72828	4833427G06Rik	RIKEN cDNA 4833427G06 gene	MS													-2.06987	0.043759	-2.18951	0.041193
Mm.329716	Gm98	Gene model 98, (NCBI)	MS													-10.1249	0.004952	-8.4592	0.006636
Mm.474469	1500011H22Rik	RIKEN cDNA 1500011H22 gene	MS													1.83826	0.305926	2.2776	0.257187
Mm.268474	4930430F08Rik	RIKEN cDNA 4930430F08 gene	MS													4.84433	0.042049	6.06282	0.035005
Mm.194212	BC057022	CDNA sequence BC057022	MS													-5.8217	0.006177	-6.14278	0.007309
Mm.44228	D6Wsu163e	DNA segment, Chr 6, Wayne State University 163, expressed	MS													5.06903	0.013657	3.5609	0.028135
Mm.295327	C530028O21Rik	RIKEN cDNA C530028O21 gene	MS													8.74853	0.005891	7.10149	0.008374
Mm.336090	EG628870	Predicted gene, EG628870	MS													2.49655	0.045732	1.85727	0.117838
Mm.209172	BC048403	CDNA sequence BC048403	MS													-5.4608	0.027029	-4.53677	0.040793
Mm.54140	AI836003	Expressed sequence AI836003	MS													4.40598	0.041632	4.21241	0.050233
Mm.29811	1190002H23Rik	RIKEN cDNA 1190002H23 gene	MS													-3.72325	0.012432	-3.1069	0.020815
Mm.440342	1700018L24Rik	RIKEN cDNA 1700018L24 gene	MS													2.26607	0.076235	2.34452	0.080573
Mm.320428	AU021034	Expressed sequence AU021034	MS													-2.31899	0.035111	-3.00044	0.021584
Mm.51187	6030405A18Rik	RIKEN cDNA 6030405A18 gene	MS													4.13354	0.119639	4.34087	0.12797
Mm.476849	2410129H14Rik	RIKEN cDNA 2410129H14 gene	MS													5.18556	0.009083	4.94945	0.01139
Mm.123621	A530098C11Rik	RIKEN cDNA A530098C11 gene	MS													1.65188	0.40095	2.59492	0.287647
Mm.252967	1700020O03Rik	RIKEN cDNA 1700020O03 gene	MS													-3.62542	0.016102	-3.6968	0.018495
Mm.248019	4933433P14Rik	RIKEN cDNA 4933433P14 gene	MS													2.84094	0.052318	2.63255	0.070528
Mm.208750	AI413782	Expressed sequence AI413782	MS													-2.28664	0.041679	-2.05013	0.065174
Mm.102487	Gm71	Gene model 71, (NCBI)	MS													2.13895	0.117838	2.56231	0.089686
Mm.318710	3632451O06Rik	RIKEN cDNA 3632451O06 gene	MS													4.55692	0.01427	3.81406	0.022334
Mm.292354	Gm70	Gene model 70, (NCBI)	MS													-2.55355	0.037279	-2.11115	0.071716
Mm.341747	6330442E10Rik	RIKEN cDNA 6330442E10 gene	MS													2.70743	0.038718	2.60203	0.047855
Mm.17649	1700026D08Rik	RIKEN cDNA 1700026D08 gene	MS													-2.14215	0.047994	-2.31356	0.043194
Mm.24361	AI118078	Expressed sequence AI118078	MS													3.52243	0.019379	3.24894	0.026503
Mm.113942	2300009A05Rik	RIKEN cDNA 2300009A05 gene	MS													2.43565	0.156342	2.4756	0.17143
Mm.330525	2310003F16Rik	RIKEN cDNA 2310003F16 gene	MS													1.80126	0.075938	2.04749	0.05648
Mm.477533	Mare	Alpha globin regulatory element containing gene	MS													2.24817	0.04582	1.71629	0.1211
Mm.216217	2900011O08Rik	RIKEN cDNA 2900011O08 gene	MS													2.92679	0.03186	3.29955	0.028411
Mm.258354	4732415M23Rik	RIKEN cDNA 4732415M23 gene	MS													2.49779	0.1593	2.47618	0.182263
Mm.214953	BC024814	CDNA sequence BC024814	MS													-2.55647	0.038153	-2.40053	0.050776
Mm.276193	1300018I17Rik	RIKEN cDNA 1300018I17 gene	MS													2.44739	0.08135	2.16846	0.12296
Mm.27186	D230025D16Rik	RIKEN cDNA D230025D16 gene	MS													10.6043	0.048708	8.8518	0.066087
Mm.390868	1810013L24Rik	RIKEN cDNA 1810013L24 gene	MS													2.04526	0.100123	2.35289	0.080328
Mm.272748	4921524J17Rik	RIKEN cDNA 4921524J17 gene	MS													2.76252	0.156855	3.47066	0.12714
Mm.389948	2310008H09Rik	RIKEN cDNA 2310008H09 gene	MS													-4.5126	0.014941	-3.68003	0.024474
Mm.205707	C630004H02Rik	RIKEN cDNA C630004H02 gene	MS													-3.83184	0.010211	-3.28733	0.015857
Mm.40679	1810010H24Rik	RIKEN cDNA 1810010H24 gene	MS													2.43651	0.113277	2.18216	0.160504
Mm.339972	BC046404	CDNA sequence BC046404	MS													2.50046	0.19915	2.48958	0.226003
Mm.41903	1200014J11Rik	RIKEN cDNA 1200014J11 gene	MS													-2.4189	0.023261	-2.93774	0.017193
Mm.24506	E130012A19Rik	RIKEN cDNA E130012A19 gene	MS													13.9594	0.011296	9.84127	0.018955
Mm.440183	D18Ertd653e	DNA segment, Chr 18, ERATO Doi 653, expressed	MS													-12.1121	0.038153	-7.93692	0.066637
Mm.263189	5730494M16Rik	RIKEN cDNA 5730494M16 gene	MS													3.95458	0.009527	3.17539	0.016517
Mm.187554	1600014C10Rik	RIKEN cDNA 1600014C10 gene	MS													4.42987	0.010066	3.32648	0.019154
Mm.425359	6030429G01Rik	RIKEN cDNA 6030429G01 gene	MS													-2.51479	0.026197	-1.99109	0.059931
Mm.294759	2310044H10Rik	RIKEN cDNA 2310044H10 gene	MS													-3.56902	0.024177	-3.34697	0.031779
Mm.249932	A230050P20Rik	RIKEN cDNA A230050P20 gene	MS													2.02223	0.047872	1.99186	0.057084
Mm.259638	4933421E11Rik	RIKEN cDNA 4933421E11 gene	MS													3.30401	0.01726	3.0593	0.023673
Mm.167258	4930455F23Rik	RIKEN cDNA 4930455F23 gene	MS													5.08894	0.016611	4.16601	0.026247
Mm.169542	C130074G19Rik	RIKEN cDNA C130074G19 gene	MS													15.3388	0.004127	13.4245	0.005439
Mm.332006	D4Ertd22e	DNA segment, Chr 4, ERATO Doi 22, expressed	MS													-2.30815	0.030206	-3.12473	0.017057
Mm.305990	2310028O11Rik	RIKEN cDNA 2310028O11 gene	MS													3.03096	0.031979	2.21472	0.078777
Mm.158267	1700012P22Rik	RIKEN cDNA 1700012P22 gene	MS													-3.18188	0.015282	-2.71058	0.025178
Mm.28354	2010305A19Rik	RIKEN cDNA 2010305A19 gene	MS													3.24503	0.021047	2.64981	0.038501
Mm.212591	6530418L21Rik	RIKEN cDNA 6530418L21 gene	MS													11.4416	0.01873	8.07026	0.031643
Mm.388915	1520402A15Rik	RIKEN cDNA 1520402A15 gene	MS													-3.30626	0.020825	-4.74513	0.013785
Mm.32760	1700009P17Rik	RIKEN cDNA 1700009P17 gene	MS													-10.7572	0.017837	-13.5582	0.01697
Mm.271255	1700013F07Rik	RIKEN cDNA 1700013F07 gene	MS													-3.22153	0.027029	-2.95547	0.037582
Mm.278031	1700025G04Rik	RIKEN cDNA 1700025G04 gene	MS													3.56388	0.016381	3.67043	0.018466
Mm.289373	1190005F20Rik	RIKEN cDNA 1190005F20 gene	MS													3.46724	0.016568	2.83915	0.02888
Mm.31946	1810063B05Rik	RIKEN cDNA 1810063B05 gene	MS													2.16595	0.267066	2.30376	0.276445
Mm.25137	2410004B18Rik	RIKEN cDNA 2410004B18 gene	MS													2.02043	0.130748	2.06296	0.141144
Mm.272625	BC031781	CDNA sequence BC031781	MS													-3.66082	0.019395	-2.55077	0.04869
Mm.387177	Gm128	Gene model 128, (NCBI)	MS													-2.23773	0.038785	-2.72332	0.026238
Mm.87662	9630058J23Rik	RIKEN cDNA 9630058J23 gene	MS													7.54137	0.008373	9.56399	0.008374
Mm.439625	OTTMUSG00000008003	Predicted gene, OTTMUSG00000008003	MS													-2.88825	0.035973	-2.05299	0.096733
Mm.386825	1700027A23Rik	RIKEN cDNA 1700027A23 gene	MS													-9.26442	0.024734	-6.63958	0.041548
Mm.41868	2810405K02Rik	RIKEN cDNA 2810405K02 gene	MS													4.13811	0.027029	3.50834	0.041408
Mm.157746	1700054N08Rik	RIKEN cDNA 1700054N08 gene	MS													2.8162	0.023271	2.74637	0.02846
Mm.79466	9830001H06Rik	RIKEN cDNA 9830001H06 gene	MS													-5.73599	0.011528	-5.65876	0.014322
Mm.220761	9030418K01Rik	RIKEN cDNA 9030418K01 gene	MS													3.58343	0.043287	3.9448	0.041001
Mm.30116	5730494N06Rik	RIKEN cDNA 5730494N06 gene	MS													-10.6963	0.047329	-9.27794	0.061951
Mm.103494	5430405G05Rik	RIKEN cDNA 5430405G05 gene	MS													7.60076	0.006201	6.68718	0.008374
Mm.236220	4932438H23Rik	RIKEN cDNA 4932438H23 gene	MS													-2.76222	0.028158	-2.99003	0.027124
Mm.37332	D16Ertd472e	DNA segment, Chr 16, ERATO Doi 472, expressed	MS													-3.82768	0.028638	-3.7365	0.034621
Mm.41289	LOC435145	Similar to hCG1788605	MS													2.04948	0.08135	2.09351	0.088034
Mm.260042	1500032L24Rik	RIKEN cDNA 1500032L24 gene	MS													-3.39254	0.011212	-2.91255	0.018466
Mm.478029	C2cd2l	C2 calcium-dependent domain containing 2-like	MS													2.2799	0.036716	2.00905	0.061645
Mm.142607	2010300C02Rik	RIKEN cDNA 2010300C02 gene	MS													12.6073	0.004127	12.6219	0.005439
Mm.104959	2410091C18Rik	RIKEN cDNA 2410091C18 gene	MS													2.57754	0.07645	2.1595	0.129946
Mm.383276	1110028C15Rik	RIKEN cDNA 1110028C15 gene	MS													3.82215	0.015668	2.4635	0.045881
Mm.52711	0610030E20Rik	RIKEN cDNA 0610030E20 gene	MS													-6.14841	0.007327	-5.82744	0.009545
Mm.263673	1700066M21Rik	RIKEN cDNA 1700066M21 gene	MS													4.87613	0.01195	4.62791	0.015534
Mm.54981	2810459M11Rik	RIKEN cDNA 2810459M11 gene	MS													1.53713	0.312768	2.44409	0.14942
Mm.87328	1700093K21Rik	RIKEN cDNA 1700093K21 gene	MS													1.75056	0.195947	2.18636	0.13411
Mm.195726	4930578N16Rik	RIKEN cDNA 4930578N16 gene	MS													3.16936	0.010977	4.27795	0.008593
Mm.26904	Cryga	Crystallin, gamma A	MS													8.91084	0.051793	8.8068	0.05938
Mm.7310	3110079O15Rik	RIKEN cDNA 3110079O15 gene	MS													-6.34627	0.011455	-7.45032	0.011741
Mm.236287	1700019D03Rik	RIKEN cDNA 1700019D03 gene	MS													-3.84316	0.01604	-2.36032	0.053481
Mm.44068	3830406C13Rik	RIKEN cDNA 3830406C13 gene	MS													2.07835	0.256457	2.72141	0.200236
Mm.39342	E130311K13Rik	RIKEN cDNA E130311K13 gene	MS													2.31702	0.030807	1.92139	0.0636
Mm.22990	1500031L02Rik	RIKEN cDNA 1500031L02 gene	MS													2.50994	0.075464	2.05286	0.137382
Mm.246241	8430410A17Rik	RIKEN cDNA 8430410A17 gene	MS													2.13451	0.054553	2.56488	0.037582
Mm.212157	4930453N24Rik	RIKEN cDNA 4930453N24 gene	MS													-2.98397	0.042349	-2.9476	0.048739
Mm.45481	1110032A04Rik	RIKEN cDNA 1110032A04 gene	MS													4.86245	0.014157	5.7598	0.013555
Mm.332494	Gm1045	Gene model 1045, (NCBI)	MS													-2.256	0.045927	-1.71228	0.123567
Mm.407415	D0H4S114	DNA segment, human D4S114	MS													3.25669	0.053088	3.01064	0.070528
Mm.376151	4732471D19Rik	RIKEN cDNA 4732471D19 gene	MS													2.17329	0.123597	2.05049	0.159191
Mm.390641	4833420G17Rik	RIKEN cDNA 4833420G17 gene	MS													3.02655	0.089717	3.65928	0.074452
Mm.81475	2210408I21Rik	RIKEN cDNA 2210408I21 gene	MS													3.35671	0.045491	1.86428	0.183927
Mm.39600	C030019I05Rik	RIKEN cDNA C030019I05 gene	MS													2.64331	0.173556	3.00719	0.163319
Mm.390978	A930001N09Rik	RIKEN cDNA A930001N09 gene	MS													5.51615	0.008829	6.65728	0.008755
Mm.272541	2410002O22Rik	RIKEN cDNA 2410002O22 gene	MS													3.39987	0.068213	2.46413	0.139894
Mm.196577	D17Wsu92e	DNA segment, Chr 17, Wayne State University 92, expressed	MS													2.20226	0.096556	2.22103	0.107689
Mm.101559	E330016A19Rik	RIKEN cDNA E330016A19 gene	MS													1.861	0.351085	2.76703	0.258164
Mm.70999	Gm88	Gene model 88, (NCBI)	MS													2.13566	0.192951	2.1932	0.208464
Mm.159689	6230409E13Rik	RIKEN cDNA 6230409E13 gene	MS													14.3305	0.00633	10.2464	0.009699
Mm.471745	2410004A20Rik	RIKEN cDNA 2410004A20 gene	MS													1.68996	0.169667	2.21507	0.09437
Mm.46654	5730437N04Rik	RIKEN cDNA 5730437N04 gene	MS													2.21984	0.075259	2.16682	0.091848
Mm.439954	4930420K17Rik	RIKEN cDNA 4930420K17 gene	MS													2.08567	0.093452	2.01625	0.116499
Mm.164493	BC037034	CDNA sequence BC037034	MS													2.8666	0.06508	2.10796	0.143737
Mm.46117	1700025E21Rik	RIKEN cDNA 1700025E21 gene	MS													-4.08957	0.030391	-1.84014	0.185826
Mm.74750	6430598A04Rik	RIKEN cDNA 6430598A04 gene	MS													4.00084	0.060147	2.39947	0.163213
Mm.369429	OTTMUSG00000005148	Predicted gene, OTTMUSG00000005148	MS													-5.08348	0.00628	-5.78486	0.007107
Mm.354863	B630005N14Rik	RIKEN cDNA B630005N14 gene	MS													4.32875	0.019872	3.71683	0.030147
Mm.25775	1810011O10Rik	RIKEN cDNA 1810011O10 gene	MS													2.89424	0.175722	3.14777	0.178244
Mm.211977	BC030476	CDNA sequence BC030476	MS													2.35989	0.208748	2.26422	0.24855
Mm.389020	1810022K09Rik	RIKEN cDNA 1810022K09 gene;predicted gene 4540	MS													2.11559	0.167013	2.4404	0.143221
Mm.180924	6430573F11Rik	RIKEN cDNA 6430573F11 gene	MS													2.22623	0.043307	1.71748	0.112875
Mm.131665	Gm106	Gene model 106, (NCBI)	MS													-2.02097	0.043234	-2.56291	0.024716
Mm.441499	1700019L03Rik	RIKEN cDNA 1700019L03 gene	MS													-4.17988	0.009694	-3.91185	0.012916
Mm.24564	2810432L12Rik	RIKEN cDNA 2810432L12 gene	MS													3.56794	0.014131	3.28549	0.019367
Mm.443287	1700028P14Rik	RIKEN cDNA 1700028P14 gene	MS													-3.32254	0.017772	-3.67636	0.017503
Mm.27608	1110008P14Rik	RIKEN cDNA 1110008P14 gene	MS													3.54817	0.056343	3.09758	0.082394
Mm.188105	2010111I01Rik	RIKEN cDNA 2010111I01 gene	MS													-3.43525	0.021579	-3.53085	0.023928
Mm.306602	2410127L17Rik	RIKEN cDNA 2410127L17 gene	MS													5.02664	0.021971	3.485	0.04631
Mm.280653	4430402I18Rik	RIKEN cDNA 4430402I18 gene	MS													2.2441	0.026974	1.69503	0.082873
Mm.308539	C430004E15Rik	RIKEN cDNA C430004E15 gene	MS													-3.31349	0.013502	-2.48086	0.029862
Mm.51988	1110054O05Rik	RIKEN cDNA 1110054O05 gene	MS													2.31638	0.042854	2.45136	0.041239
Mm.29600	B230208H17Rik	RIKEN cDNA B230208H17 gene	MS													1.64437	0.18812	2.15257	0.105898
Mm.41523	6330416G13Rik	RIKEN cDNA 6330416G13 gene	MS													7.36222	0.005375	5.61694	0.00794
Mm.180032	4930473A06Rik	RIKEN cDNA 4930473A06 gene	MS													2.08328	0.037571	1.467	0.159667
Mm.342160	Car10	Carbonic anhydrase 10	MS													4.53033	0.010468	4.37399	0.01326
Mm.27736	Car11	Carbonic anhydrase 11	MS													4.24327	0.012525	3.76511	0.018433
Mm.158776	Car13	Carbonic anhydrase 13	MS													2.76895	0.028538	2.07666	0.070955
Mm.179091	Cab39l	Calcium binding protein 39-like	MS													2.12105	0.101639	2.81646	0.059574
Mm.38330	Cabc1	Chaperone, ABC1 activity of bc1 complex like (S. pombe)	MS													-2.52744	0.040926	-2.11904	0.074904
Mm.40717	Cables1	CDK5 and Abl enzyme substrate 1	MS													10.2269	0.032298	6.40302	0.062493
Mm.379226	Cabp4	Calcium binding protein 4	MS													2.13854	0.056874	2.21971	0.058003
Mm.103669	Cabp5	Calcium binding protein 5	MS													2.9884	0.067133	3.71861	0.050736
Mm.334658	Cacna1a	Calcium channel, voltage-dependent, P/Q type, alpha 1A subunit	MS													9.0329	0.010977	7.76777	0.015401
Mm.4424	Cacna1b	Calcium channel, voltage-dependent, N type, alpha 1B subunit	MS													10.8194	0.005513	10.9146	0.00654
Mm.436656	Cacna1c	Calcium channel, voltage-dependent, L type, alpha 1C subunit	MS													6.65114	0.005806	6.27149	0.007465
Mm.9772	Cacna1d	Calcium channel, voltage-dependent, L type, alpha 1D subunit	MS													3.41165	0.010831	2.4404	0.025907
Mm.267517	Cacna1e	Calcium channel, voltage-dependent, R type, alpha 1E subunit	MS													7.56306	0.005096	6.60573	0.006833
Mm.29585	Cacna1g	Calcium channel, voltage-dependent, T type, alpha 1G subunit	MS													3.39816	0.04677	2.65418	0.087504
Mm.291058	Cacna1i	Calcium channel, voltage-dependent, alpha 1I subunit	MS													11.7756	0.015123	8.35552	0.0249
Mm.273084	Cacna2d2	Calcium channel, voltage-dependent, alpha 2/delta subunit 2	MS													2.25482	0.025775	2.23751	0.030414
Mm.386754	Cacna2d3	Calcium channel, voltage-dependent, alpha2/delta subunit 3	MS													5.34407	0.076366	5.87403	0.078284
Mm.440773	Cacna2d4	Calcium channel, voltage-dependent, alpha 2/delta subunit 4	MS													-4.61195	0.010842	-4.66671	0.012758
Mm.41252	Cacnb1	Calcium channel, voltage-dependent, beta 1 subunit	MS													7.2496	0.01489	6.06408	0.021811
Mm.3544	Cacnb3	Calcium channel, voltage-dependent, beta 3 subunit	MS													15.3865	0.006007	12.1619	0.008439
Mm.330223	Cacnb4	Calcium channel, voltage-dependent, beta 4 subunit	MS													8.8498	0.040814	11.5496	0.035343
Mm.400802	Cacng2	Calcium channel, voltage-dependent, gamma subunit 2	MS													6.95471	0.008179	7.81372	0.008947
Mm.445912	Cacng3	Calcium channel, voltage-dependent, gamma subunit 3	MS													26.3399	0.004127	21.4676	0.005439
Mm.463590	Cacng6	Calcium channel, voltage-dependent, gamma subunit 6	MS													1.89247	0.098753	2.01284	0.094141
Mm.10702	Cacybp	Calcyclin binding protein	MS													2.52827	0.07447	2.43755	0.092586
Mm.234832	Cadm1	Cell adhesion molecule 1	MS													2.34533	0.032754	1.72845	0.099871
Mm.394300	Cadm2	Cell adhesion molecule 2	MS													2.96143	0.061513	2.19368	0.13294
Mm.178322	Cadm4	Cell adhesion molecule 4	MS													-5.19301	0.036155	-4.33711	0.054011
Mm.277665	Calb1	Calbindin 1	MS													3.77056	0.169695	3.99561	0.180281
Mm.440022	EG640703	Predicted gene, EG640703	MS													3.34541	0.025292	2.98652	0.037162
Mm.20079	Calml3	Calmodulin-like 3	MS													2.19151	0.217895	3.1767	0.14203
Mm.320206	Caln1	Calneuron 1	MS													3.39344	0.023426	2.61834	0.046928
Mm.44241	Caly	Calcyon neuron-specific vesicular protein	MS													3.34688	0.023982	3.45712	0.02612
Mm.277373	Camk1	Calcium/calmodulin-dependent protein kinase I	MS													3.91538	0.011915	3.53315	0.01697
Mm.191949	Camk1d	Calcium/calmodulin-dependent protein kinase ID	MS													5.05775	0.023412	6.71664	0.018924
Mm.40329	Camk1g	Calcium/calmodulin-dependent protein kinase I gamma	MS													10.3578	0.019576	11.8817	0.020271
Mm.131530	Camk2a	Calcium/calmodulin-dependent protein kinase II alpha	MS													17.5153	0.028062	8.86713	0.061159
Mm.255822	Camk2d	Calcium/calmodulin-dependent protein kinase II, delta	MS													5.80217	0.028662	6.39573	0.028951
Mm.425977	Camk2n2	Calcium/calmodulin-dependent protein kinase II inhibitor 2	MS													3.2298	0.012583	3.24068	0.015086
Mm.222329	Camk4	Calcium/calmodulin-dependent protein kinase IV	MS													11.0917	0.010875	10.2116	0.013981
Mm.289237	Camkk2	Calcium/calmodulin-dependent protein kinase kinase 2, beta	MS													5.2679	0.007774	4.80664	0.010555
Mm.274540	Camkv	CaM kinase-like vesicle-associated	MS													10.6198	0.004127	7.65797	0.005813
Mm.144143	Camsap1l1	Calmodulin regulated spectrin-associated protein 1-like 1	MS													5.85222	0.005721	5.44967	0.007366
Mm.318846	Camta1	Calmodulin binding transcription activator 1	MS													5.75114	0.063415	7.29353	0.0545
Mm.473726	Camta2	Calmodulin binding transcription activator 2	MS													3.18826	0.011438	2.94241	0.016249
Mm.203965	Cand1	Cullin associated and neddylation disassociated 1	MS													2.63449	0.104641	2.38186	0.143847
Mm.277683	Cand2	Cullin-associated and neddylation-dissociated 2 (putative)	MS													2.39866	0.022618	2.19724	0.03382
Mm.177551	Cant1	Calcium activated nucleotidase 1	MS													-3.84388	0.010163	-3.92352	0.01175
Mm.81496	Capn13	Calpain 13	MS													-2.98525	0.048771	-2.18787	0.111716
Mm.150568	Caprin2	Caprin family member 2	MS													2.17388	0.047982	2.07995	0.062295
Mm.194428	Caps2	Calcyphosphine 2	MS													4.47512	0.012718	4.32946	0.016085
Mm.82143	Capsl	Calcyphosine-like	MS													-3.39256	0.024441	-4.62574	0.016905
Mm.142095	Carhsp1	Calcium regulated heat stable protein 1;predicted gene 9791	MS													-2.2024	0.033339	-2.19694	0.038581
Mm.75498	Cartpt	CART prepropeptide	MS													1.47051	0.369407	2.47588	0.184041
Mm.292109	Casc4	Cancer susceptibility candidate 4	MS													2.26756	0.035398	2.1071	0.049956
Mm.327591	Cask	Calcium/calmodulin-dependent serine protein kinase (MAGUK family)	MS													-3.22605	0.018295	-2.68677	0.031994
Mm.383737	Caskin2	CASK-interacting protein 2	MS													-2.46972	0.024756	-2.27835	0.035989
Mm.12829	Casq1	Calsequestrin 1	MS													4.97119	0.011972	5.14863	0.013924
Mm.29914	Cbfa2t2	Core-binding factor, runt domain, alpha subunit 2, translocated to, 2 (human)	MS													-5.75047	0.010847	-4.44555	0.018333
Mm.194339	Cbfa2t3	Core-binding factor, runt domain, alpha subunit 2, translocated to, 3 (human)	MS													3.96843	0.016784	2.81108	0.038531
Mm.2018	Cbfb	Core binding factor beta	MS													-13.8349	0.009522	-8.69223	0.017306
Mm.70775	Cbln2	Cerebellin 2 precursor protein	MS													9.07959	0.009315	11.352	0.009481
Mm.40555	Cbln4	Cerebellin 4 precursor protein	MS													10.4837	0.030061	10.778	0.033737
Mm.4512	Cbr3	Carbonyl reductase 3	MS													1.76011	0.136134	2.11445	0.092652
Mm.29059	Cbr4	Carbonyl reductase 4	MS													2.8708	0.026453	2.40881	0.04635
Mm.206417	Cbs	Cystathionine beta-synthase	MS													-2.42238	0.044447	-1.87534	0.104672
Mm.268070	Cbx4	Chromobox homolog 4 (Drosophila Pc class)	MS													-3.17231	0.048635	-3.03308	0.060297
Mm.262059	Cbx5	Chromobox homolog 5 (Drosophila HP1a)	MS													3.26959	0.051476	4.07933	0.039301
Mm.41424	Cc2d1a	Coiled-coil and C2 domain containing 1A	MS													2.89232	0.113333	2.31355	0.188055
Mm.151129	Cc2d1b	Coiled-coil and C2 domain containing 1B	MS													-2.43388	0.032482	-2.46087	0.036353
Mm.196371	Ccar1	Cell division cycle and apoptosis regulator 1	MS													2.58837	0.038967	2.90047	0.034062
Mm.128663	Ccdc104	Coiled-coil domain containing 104	MS													3.63329	0.108888	4.33705	0.096785
Mm.86607	Ccdc106	Coiled-coil domain containing 106	MS													3.39739	0.011498	3.41617	0.013948
Mm.296649	Ccdc110	Coiled-coil domain containing 110	MS													2.53174	0.026505	2.30773	0.039301
Mm.329416	Ccdc112	Coiled-coil domain containing 112	MS													3.78142	0.010977	2.88019	0.021975
Mm.227539	Ccdc114	Coiled-coil domain containing 114	MS													-5.09188	0.017584	-4.66072	0.02357
Mm.133263	Ccdc123	Coiled-coil domain containing 123	MS													-2.35522	0.030121	-2.35456	0.034795
Mm.30095	Ccdc130	Coiled-coil domain containing 130	MS													-2.03411	0.042591	-1.82371	0.070528
Mm.45539	Ccdc132	Coiled-coil domain containing 132	MS													2.23329	0.28228	2.14037	0.326546
Mm.272045	Ccdc14	Coiled-coil domain containing 14	MS													2.21893	0.029153	1.94649	0.050881
Mm.386854	Ccdc157	Coiled-coil domain containing 157	MS													2.89821	0.051208	2.93754	0.056396
Mm.78373	Ccdc19	Coiled-coil domain containing 19	MS													-2.7531	0.027029	-2.33623	0.046848
Mm.26542	Ccdc21	Coiled-coil domain containing 21	MS													-6.30976	0.043989	-6.07092	0.052178
Mm.214576	Ccdc25	Coiled-coil domain containing 25	MS													2.33673	0.03074	2.8181	0.022273
Mm.274715	Ccdc3	Coiled-coil domain containing 3	MS													7.79687	0.005112	6.50672	0.007219
Mm.181767	Ccdc34	Coiled-coil domain containing 34	MS													5.4048	0.020958	5.87483	0.02205
Mm.296971	Ccdc41	Coiled-coil domain containing 41	MS													2.08117	0.070358	2.00406	0.089811
Mm.339224	Ccdc59	Coiled-coil domain containing 59	MS													2.52135	0.07384	2.8585	0.06424
Mm.281741	Ccdc6	Coiled-coil domain containing 6	MS													2.61526	0.027706	2.72584	0.028874
Mm.233914	Ccdc64	Coiled-coil domain containing 64	MS													8.19343	0.007086	9.12889	0.00804
Mm.266831	Ccdc68	Coiled-coil domain containing 68	MS													4.82104	0.022814	3.23948	0.052352
Mm.220253	Ccdc75	Coiled-coil domain containing 75	MS													2.58296	0.059323	3.3299	0.039194
Mm.328867	Ccdc78	Coiled-coil domain containing 78	MS													-2.47812	0.035231	-2.31322	0.047966
Mm.93759	Ccdc85a	Coiled-coil domain containing 85A	MS													4.87695	0.00628	3.88658	0.009874
Mm.329657	Ccdc85b	Coiled-coil domain containing 85B	MS													2.34163	0.062203	2.14117	0.089955
Mm.338284	Ccdc88a	Coiled coil domain containing 88A	MS													2.57573	0.026019	3.35041	0.017193
Mm.209774	Ccdc91	Coiled-coil domain containing 91	MS													-4.78692	0.016476	-5.86065	0.014828
Mm.44513	Cckbr	Cholecystokinin B receptor	MS													9.13911	0.004767	6.85505	0.007107
Mm.41988	Ccl17	Chemokine (C-C motif) ligand 17	MS													-5.36108	0.018286	-4.53234	0.0273
Mm.448624	Ccnb3	Cyclin B3	MS													-2.17387	0.031979	-2.12241	0.039496
Mm.16110	Ccne1	Cyclin E1	MS													3.07533	0.022781	2.83949	0.031539
Mm.35867	Ccne2	Cyclin E2	MS													-4.98881	0.015636	-5.70272	0.015405
Mm.77695	Ccnf	Cyclin F	MS													3.33323	0.021142	2.83996	0.034812
Mm.3527	Ccng2	Cyclin G2	MS													3.64644	0.009572	3.21531	0.014297
Mm.309	Ccnj	Cyclin J	MS													2.32066	0.034012	1.53703	0.155091
Mm.23492	Ccnl2	Cyclin L2	MS													-3.34749	0.011438	-3.36084	0.013944
Mm.25457	Ccno	Cyclin O	MS													3.50166	0.071736	4.34488	0.057927
Mm.86538	Ccnt1	Cyclin T1	MS													1.9123	0.138575	2.20998	0.110546
Mm.268672	Ccnt2	Cyclin T2	MS													2.39568	0.064148	2.12704	0.099087
Mm.268475	Ccpg1	Cell cycle progression 1	MS													4.72198	0.007137	4.00522	0.010771
Mm.360232	Cct6a	Chaperonin containing Tcp1, subunit 6a (zeta)	MS													2.50813	0.104378	2.73795	0.099486
Mm.328673	Cct8	Chaperonin containing Tcp1, subunit 8 (theta)	MS													3.45022	0.044685	3.86376	0.040916
Mm.4360	Cd19	CD19 antigen	MS													1.98868	0.253552	3.1899	0.142682
Mm.390865	Cd47	CD47 antigen (Rh-related antigen, integrin-associated signal transducer)	MS													-5.81314	0.00628	-5.96627	0.007607
Mm.359026	Cd59b	CD59b antigen	MS													3.15822	0.022649	2.90939	0.031433
Mm.42228	Cd70	CD70 antigen	MS													-2.39126	0.031483	-2.15162	0.048645
Mm.806	Cd81	CD81 antigen	MS													-2.64458	0.041372	-2.50876	0.052997
Mm.25335	Cdc14b	CDC14 cell division cycle 14 homolog B (S. cerevisiae)	MS													-7.05551	0.024541	-5.67108	0.037671
Mm.289747	Cdc20	Cell division cycle 20 homolog (S. cerevisiae)	MS													-2.88659	0.017294	-2.69292	0.023735
Mm.89845	Cdc27	Cell division cycle 27 homolog (S. cerevisiae)	MS													1.68382	0.111082	2.6779	0.031977
Mm.476817	Cdc2l6	Cell division cycle 2-like 6 (CDK8-like)	MS													-3.54143	0.04767	-2.95345	0.076858
Mm.21981	Cdc34	Cell division cycle 34 homolog (S. cerevisiae)	MS													-10.6089	0.00627	-9.34354	0.008374
Mm.476835	Cdc37l1	Cell division cycle 37 homolog (S. cerevisiae)-like 1	MS													2.34708	0.127644	3.08521	0.086362
Mm.259655	Cdc42bpa	CDC42 binding protein kinase alpha	MS													3.55594	0.038833	4.63867	0.028021
Mm.307488	Cdc42ep1	CDC42 effector protein (Rho GTPase binding) 1	MS													-9.17798	0.015636	-7.93987	0.021469
Mm.195932	Cdc42ep2	CDC42 effector protein (Rho GTPase binding) 2	MS													-7.70033	0.022685	-8.82146	0.022737
Mm.140601	Cdc42ep3	CDC42 effector protein (Rho GTPase binding) 3	MS													2.25145	0.259143	2.29692	0.282137
Mm.28270	Cdc5l	Cell division cycle 5-like (S. pombe)	MS													2.74778	0.142688	3.13002	0.132045
Mm.20912	Cdc6	Cell division cycle 6 homolog (S. cerevisiae)	MS													4.03024	0.043906	2.39995	0.130203
Mm.20842	Cdc7	Cell division cycle 7 (S. cerevisiae)	MS													6.24741	0.005305	5.11095	0.007607
Mm.23526	Cdca5	Cell division cycle associated 5	MS													1.98902	0.112129	2.09412	0.111724
Mm.281149	Cdca7l	Cell division cycle associated 7 like	MS													-2.15669	0.034141	-2.73489	0.020938
Mm.117794	Cdh10	Cadherin 10	MS													7.48518	0.005375	6.86477	0.007044
Mm.300909	Cdh12	Cadherin 12	MS													15.757	0.014386	11.6468	0.022164
Mm.334841	Cdh13	Cadherin 13	MS													5.77086	0.112121	6.06426	0.1211
Mm.257437	Cdh2	Cadherin 2	MS													3.3554	0.023005	2.50781	0.050736
Mm.151819	Cdh22	Cadherin 22	MS													8.36938	0.00654	7.90255	0.008551
Mm.184711	Cdh4	Cadherin 4	MS													2.70175	0.054771	2.03234	0.124033
Mm.213407	Cdh7	Cadherin 7, type 2	MS													4.34984	0.016064	4.80016	0.016389
Mm.441131	Cdh8	Cadherin 8	MS													2.39878	0.098312	2.18919	0.136557
Mm.439758	Cdh9	Cadherin 9	MS													8.11608	0.009522	5.19119	0.019143
Mm.190984	Cdk10	Cyclin-dependent kinase (CDC2-like) 10	MS													3.23831	0.06582	2.80571	0.097975
Mm.298798	Cdk5	Cyclin-dependent kinase 5	MS													2.8165	0.027127	2.62949	0.037131
Mm.142275	Cdk5r1	Cyclin-dependent kinase 5, regulatory subunit 1 (p35)	MS													9.72735	0.005295	7.69621	0.007366
Mm.434459	Cdk5r2	Cyclin-dependent kinase 5, regulatory subunit 2 (p39)	MS													9.24787	0.009235	6.63816	0.015356
Mm.132325	Cdkl1	Cyclin-dependent kinase-like 1 (CDC2-related kinase)	MS													3.28263	0.06759	3.58702	0.066152
Mm.44963	Cdkl2	Cyclin-dependent kinase-like 2 (CDC2-related kinase)	MS													3.67367	0.010993	2.88513	0.020999
Mm.464272	100043858	Predicted gene, 100043858;Cyclin-dependent kinase inhibitor 2D (p19, inhibits CDK4)	MS													2.19597	0.096996	2.44421	0.085973
Mm.1640	Cdr2	Cerebellar degeneration-related 2	MS													3.55088	0.028867	4.52392	0.022192
Mm.102872	Cdr2l	Cerebellar degeneration-related protein 2-like	MS													-4.37889	0.008601	-3.6551	0.013326
Mm.46166	Cdrt4	CMT1A duplicated region transcript 4	MS													-2.38354	0.041372	-2.83277	0.030415
Mm.284503	Cds2	CDP-diacylglycerol synthase (phosphatidate cytidylyltransferase) 2	MS													-3.69061	0.045448	-4.47872	0.0374
Mm.473703	Cdv3	Carnitine deficiency-associated gene expressed in ventricle 3	MS													-4.38703	0.040114	-3.80496	0.057344
Mm.273090	Cebpg	CCAAT/enhancer binding protein (C/EBP), gamma	MS													2.20353	0.090177	2.86402	0.055939
Mm.24169	Cebpz	CCAAT/enhancer binding protein zeta	MS													3.29637	0.034141	3.8559	0.029036
Mm.23088	Cecr6	Cat eye syndrome chromosome region, candidate 6 homolog (human)	MS													4.46329	0.015637	3.53685	0.026853
Mm.39945	Celsr3	Cadherin, EGF LAG seven-pass G-type receptor 3 (flamingo homolog, Drosophila)	MS													7.78261	0.031979	5.85548	0.051954
Mm.129746	Cenpf	Centromere protein F	MS													2.75591	0.042987	2.01624	0.107414
Mm.212525	Cenpj	Centromere protein J	MS													2.27512	0.025717	2.6234	0.020658
Mm.193678	Cep120	Centrosomal protein 120	MS													2.30375	0.036727	2.33627	0.040186
Mm.260247	Cep350	Centrosomal protein 350	MS													3.53246	0.126217	4.26218	0.111704
Mm.157212	Cep57	Centrosomal protein 57	MS													3.75546	0.012344	4.35179	0.011857
Mm.288739	Cep70	Centrosomal protein 70	MS													2.23019	0.034901	2.04924	0.051479
Mm.296336	Cercam	Cerebral endothelial cell adhesion molecule	MS													-7.1468	0.004834	-8.08211	0.005525
Mm.279437	Cfdp1	Craniofacial development protein 1	MS													-3.43796	0.030938	-3.96036	0.027416
Mm.45127	Cgref1	Cell growth regulator with EF hand domain 1	MS													3.16282	0.087793	3.04241	0.107414
Mm.35083	Chac1	ChaC, cation transport regulator-like 1 (E. coli)	MS													5.44671	0.006014	4.835	0.00834
Mm.20313	Chchd6	Coiled-coil-helix-coiled-coil-helix domain containing 6	MS													1.79863	0.211111	2.11966	0.170706
Mm.27406	Chchd7	Coiled-coil-helix-coiled-coil-helix domain containing 7	MS													2.1362	0.17637	2.53396	0.14636
Mm.8137	Chd1	Chromodomain helicase DNA binding protein 1	MS													2.80519	0.020989	2.28837	0.040916
Mm.41447	Chd1l	Chromodomain helicase DNA binding protein 1-like	MS													-2.99955	0.015704	-2.98598	0.018842
Mm.178246	Chd3	Chromodomain helicase DNA binding protein 3	MS													7.15912	0.010066	6.29568	0.013948
Mm.122738	Chd6	Chromodomain helicase DNA binding protein 6	MS													2.36931	0.024051	2.02416	0.044525
Mm.138792	Chd7	Chromodomain helicase DNA binding protein 7	MS													-4.42919	0.014941	-3.62202	0.024459
Mm.100615	Chd9	Chromodomain helicase DNA binding protein 9	MS													6.57576	0.033436	7.07513	0.035208
Mm.279308	Chek2	CHK2 checkpoint homolog (S. pombe)	MS													-2.38342	0.046187	-1.44762	0.237504
Mm.30136	Cherp	Calcium homeostasis endoplasmic reticulum protein	MS													2.14389	0.037479	2.09811	0.045287
Mm.42223	Chic1	Cysteine-rich hydrophobic domain 1	MS													4.47058	0.033643	4.61745	0.036773
Mm.225505	Chka	Choline kinase alpha	MS													-5.31995	0.037307	-4.57189	0.052997
Mm.251288	Chl1	Cell adhesion molecule with homology to L1CAM	MS													9.87249	0.009193	7.78524	0.01379
Mm.257316	Chm	Choroidermia	MS													4.76642	0.024921	3.80089	0.041361
Mm.440490	Chml	Choroideremia-like	MS													11.2801	0.046717	7.96534	0.075403
Mm.476826	Chordc1	Cysteine and histidine-rich domain (CHORD)-containing, zinc-binding protein 1	MS													4.27704	0.026216	3.62889	0.040175
Mm.20457	Chrd	Chordin	MS													3.36837	0.016248	3.05895	0.023076
Mm.240607	Chrm1	Cholinergic receptor, muscarinic 1, CNS	MS													15.094	0.005096	10.1888	0.00766
Mm.342315	Chrm3	Cholinergic receptor, muscarinic 3, cardiac	MS													21.5635	0.004574	27.2552	0.005439
Mm.35088	Chrnb2	Cholinergic receptor, nicotinic, beta polypeptide 2 (neuronal)	MS													3.48869	0.032094	2.65185	0.065361
Mm.4980	Chrne	Cholinergic receptor, nicotinic, epsilon polypeptide	MS													-2.0227	0.043989	-2.09051	0.044404
Mm.38021	Chst1	Carbohydrate (keratan sulfate Gal-6) sulfotransferase 1	MS													3.63725	0.012631	3.35761	0.017544
Mm.360747	Chst11	Carbohydrate sulfotransferase 11	MS													-2.8992	0.0294	-2.63122	0.041841
Mm.476907	Chst14	Carbohydrate (N-acetylgalactosamine 4-0) sulfotransferase 14	MS													-2.22422	0.031351	-2.28921	0.03337
Mm.213582	4631426J05Rik	RIKEN cDNA 4631426J05 gene	MS													2.4869	0.027029	2.18962	0.04424
Mm.432506	Chst5	Carbohydrate (N-acetylglucosamine 6-O) sulfotransferase 5	MS													-6.69531	0.010211	-6.1045	0.013784
Mm.84007	Chsy3	Chondroitin sulfate synthase 3	MS													7.43272	0.006552	5.35214	0.011279
Mm.449	Cidea	Cell death-inducing DNA fragmentation factor, alpha subunit-like effector A	MS													2.00394	0.255715	2.28484	0.237899
Mm.292140	1700023B02Rik	RIKEN cDNA 1700023B02 gene	MS													2.80788	0.126383	3.61363	0.095768
Mm.17898	Cirbp	Cold inducible RNA binding protein	MS													-15.4488	0.016026	-15.7783	0.018737
Mm.10665	Cirh1a	Cirrhosis, autosomal recessive 1A (human)	MS													1.64249	0.241189	2.05905	0.167662
Mm.254114	Cisd1	CDGSH iron sulfur domain 1	MS													2.1851	0.151864	2.7629	0.10948
Mm.2390	Cited1	Cbp/p300-interacting transactivator with Glu/Asp-rich carboxy-terminal domain 1	MS													3.53561	0.060504	4.56229	0.04489
Mm.22448	Ckap2	Cytoskeleton associated protein 2	MS													3.73455	0.083056	4.06031	0.084302
Mm.138740	Clasp1	CLIP associating protein 1	MS													2.38019	0.075342	2.02296	0.128433
Mm.177761	Clcn2	Chloride channel 2	MS													-2.12127	0.031415	-2.30009	0.02827
Mm.4425	Cldn11	Claudin 11	MS													-10.1651	0.005891	-6.72566	0.009699
Mm.40132	Cldn12	Claudin 12	MS													5.74486	0.016568	4.25899	0.029819
Mm.117068	Cldn2	Claudin 2	MS													-8.323	0.005513	-7.08348	0.007353
Mm.158662	Cldn3	Claudin 3	MS													-3.70462	0.009116	-3.53034	0.011689
Mm.349066	Clec2l	C-type lectin domain family, member l	MS													3.53512	0.066739	4.35126	0.054222
Mm.333372	Clec4b2	C-type lectin domain family 4, member b2	MS													-2.35814	0.031314	-1.722	0.099095
Mm.358581	Clgn	Calmegin	MS													2.56935	0.199546	2.70067	0.21096
Mm.37666	Clic5	Chloride intracellular channel 5	MS													2.41647	0.02422	2.39297	0.028668
Mm.44747	Clic6	Chloride intracellular channel 6	MS													-27.2398	0.006007	-37.0548	0.00654
Mm.241109	Clip1	CAP-GLY domain containing linker protein 1	MS													5.56896	0.009315	5.37971	0.01146
Mm.476877	Clip4	CAP-GLY domain containing linker protein family, member 4	MS													-4.23437	0.04582	-2.29055	0.156338
Mm.239354	Clk4	CDC like kinase 4	MS													-2.21402	0.044161	-1.8322	0.091025
Mm.244078	Clmn	Calmin	MS													-5.3569	0.030211	-3.35339	0.074054
Mm.268930	Cln3	Ceroid lipofuscinosis, neuronal 3, juvenile (Batten, Spielmeyer-Vogt disease)	MS													-4.10793	0.028113	-4.05622	0.033365
Mm.254027	Cln8	Ceroid-lipofuscinosis, neuronal 8	MS													-14.2802	0.021579	-12.3124	0.028668
Mm.3552	Clock	Circadian locomoter output cycles kaput	MS													3.65283	0.018286	3.4675	0.023726
Mm.38993	Clstn1	Calsyntenin 1	MS													2.70823	0.015385	2.2739	0.027901
Mm.193701	Clstn3	Calsyntenin 3	MS													3.71111	0.037195	3.41344	0.049133
Mm.290026	Cltb	Clathrin, light polypeptide (Lcb)	MS													2.67258	0.045927	2.37759	0.06963
Mm.200608	Clu	Clusterin	MS													-3.59757	0.014941	-3.8123	0.016045
Mm.233181	4933407C03Rik	RIKEN cDNA 4933407C03 gene	MS													5.26249	0.03308	4.25733	0.052079
Mm.34382	Cnfn	Cornifelin	MS													-2.40135	0.045509	-2.36097	0.053864
Mm.299737	Cnih2	Cornichon homolog 2 (Drosophila)	MS													3.46451	0.069074	2.76963	0.117199
Mm.338083	Cnih3	Cornichon homolog 3 (Drosophila)	MS													4.72755	0.016502	4.03651	0.024659
Mm.197074	Cnksr2	Connector enhancer of kinase suppressor of Ras 2	MS													23.4656	0.004127	19.7235	0.005439
Mm.37984	Cnksr3	Cnksr family member 3	MS													-7.01752	0.018952	-7.06878	0.022225
Mm.306903	Cnnm2	Cyclin M2	MS													-2.16379	0.04501	-2.49631	0.034402
Mm.256323	Cnnm3	Cyclin M3	MS													-2.04196	0.046554	-1.69669	0.100508
Mm.351553	Cnot2	CCR4-NOT transcription complex, subunit 2	MS													2.82359	0.045659	2.39845	0.076296
Mm.358731	Cnot3	CCR4-NOT transcription complex, subunit 3	MS													3.1044	0.020301	2.06785	0.067138
Mm.214525	Cnot4	CCR4-NOT transcription complex, subunit 4	MS													2.44589	0.024601	1.93877	0.057646
Mm.247113	Cnot6	CCR4-NOT transcription complex, subunit 6	MS													2.22581	0.027841	2.23761	0.031779
Mm.272551	Cnot7	CCR4-NOT transcription complex, subunit 7	MS													1.89917	0.13429	2.14161	0.11284
Mm.7992	Cnr1	Cannabinoid receptor 1 (brain)	MS													13.5991	0.008551	11.0386	0.011904
Mm.440562	Cntln	Centlein, centrosomal protein	MS													-2.44218	0.044892	-2.41877	0.052001
Mm.477739	Cntn2	Contactin 2	MS													-15.1258	0.027127	-11.403	0.040484
Mm.435479	Cntn3	Contactin 3	MS													13.9595	0.005624	8.50843	0.00919
Mm.334958	Cntn5	Contactin 5	MS													8.27953	0.011648	7.68612	0.015331
Mm.474527	Cntnap1	Contactin associated protein-like 1	MS													5.16201	0.009823	4.67025	0.013467
Mm.440084	Cntnap2	Contactin associated protein-like 2	MS													6.6864	0.012442	10.3726	0.009888
Mm.390590	Cntnap3	Contactin associated protein-like 3	MS													-2.68029	0.026103	-2.03298	0.064847
Mm.337385	Cntnap5a	Contactin associated protein-like 5A;Contactin associated protein-like 5C	MS													1.89328	0.317221	2.29182	0.281264
Mm.21325	Coch	Coagulation factor C homolog (Limulus polyphemus)	MS													2.50448	0.031836	2.65032	0.031855
Mm.249548	Cog6	Component of oligomeric golgi complex 6	MS													1.93164	0.150187	2.09104	0.141023
Mm.209715	Col11a1	Collagen, type XI, alpha 1	MS													2.8361	0.195604	2.19306	0.298432
Mm.3819	Col12a1	Collagen, type XII, alpha 1	MS													2.68642	0.048917	2.5085	0.065233
Mm.233547	Col15a1	Collagen, type XV, alpha 1	MS													-3.55915	0.044365	-4.89847	0.029514
Mm.235570	Col24a1	Collagen, type XXIV, alpha 1	MS													9.9899	0.082786	4.56634	0.192501
Mm.24125	Col4a3bp	Collagen, type IV, alpha 3 (Goodpasture antigen) binding protein	MS													4.86594	0.013928	6.11341	0.012408
Mm.10299	Col5a2	Collagen, type V, alpha 2	MS													6.89258	0.006007	5.1094	0.009646
Mm.296327	Col8a2	Collagen, type VIII, alpha 2	MS													-4.54468	0.007327	-5.49991	0.007607
Mm.269384	Col9a2	Collagen, type IX, alpha 2	MS													-7.06492	0.00614	-6.77398	0.007677
Mm.141312	Col9a3	Collagen, type IX, alpha 3	MS													-6.7116	0.034154	-6.07199	0.043973
Mm.210734	Commd10	COMM domain containing 10	MS													1.80185	0.336053	2.07175	0.316316
Mm.44223	Commd8	COMM domain containing 8	MS													3.43111	0.041844	2.69555	0.077682
Mm.30041	Copa	Coatomer protein complex subunit alpha	MS													-4.93802	0.010977	-7.35722	0.008701
Mm.277024	Copb1	Coatomer protein complex, subunit beta 1	MS													2.13338	0.031006	1.98147	0.044963
Mm.3596	Cops2	COP9 (constitutive photomorphogenic) homolog, subunit 2 (Arabidopsis thaliana)	MS													2.78808	0.113812	2.66631	0.139843
Mm.22144	Copz2	Coatomer protein complex, subunit zeta 2	MS													-2.19552	0.026622	-2.66178	0.018791
Mm.5662	Coq3	Coenzyme Q3 homolog, methyltransferase (yeast)	MS													2.26652	0.166057	2.37567	0.172305
Mm.245948	Coq4	Coenzyme Q4 homolog (yeast)	MS													1.74829	0.212414	2.53822	0.109742
Mm.416311	Coro2a	Coronin, actin binding protein 2A	MS													4.03153	0.037571	3.50259	0.054926
Mm.33477	Coro6	Coronin 6	MS													3.00887	0.07384	3.04541	0.082868
Mm.6204	Cort	Cortistatin	MS													1.999	0.044196	2.25859	0.034348
Mm.151940	Cox11	COX11 homolog, cytochrome c oxidase assembly protein (yeast)	MS													2.73508	0.096707	2.48788	0.131664
Mm.423030	Cox7a1	Cytochrome c oxidase, subunit VIIa 1	MS													3.60528	0.009525	3.94323	0.009987
Mm.23279	6330503K22Rik	RIKEN cDNA 6330503K22 gene	MS													-2.5214	0.046554	-1.98234	0.100676
Mm.7233	Cpeb2	Cytoplasmic polyadenylation element binding protein 2	MS													-2.11758	0.041346	-2.19147	0.041533
Mm.391176	Cpeb3	Cytoplasmic polyadenylation element binding protein 3	MS													4.23861	0.020108	3.29237	0.037238
Mm.339792	Cpeb4	Cytoplasmic polyadenylation element binding protein 4	MS													2.21046	0.030162	2.02506	0.045125
Mm.268902	Cplx2	Complexin 2	MS													21.2446	0.007112	17.9126	0.009699
Mm.291815	Cpne2	Copine II	MS													-4.44523	0.009315	-4.37391	0.011354
Mm.326240	Cpne4	Copine IV	MS													8.44497	0.016254	8.73229	0.018701
Mm.39905	Cpne5	Copine V	MS													14.4288	0.006898	12.3075	0.009545
Mm.477983	Cpne6	Copine VI	MS													2.51101	0.030866	1.48115	0.191595
Mm.290991	Cpne8	Copine VIII	MS													6.3895	0.024236	5.41996	0.035095
Mm.65597	Cpne9	Copine family member IX	MS													2.36867	0.024441	2.4896	0.024754
Mm.336224	Cpxcr1	CPX chromosome region, candidate 1	MS													-2.05089	0.037981	-1.70615	0.08438
Mm.471654	Cpxm2	Carboxypeptidase X 2 (M14 family)	MS													-3.74033	0.010468	-2.91383	0.019667
Mm.235387	Cr2	Complement receptor 2	MS													3.10243	0.019482	3.03995	0.023928
Mm.18072	Crcp	Calcitonin gene-related peptide-receptor component protein	MS													2.06663	0.089388	2.17228	0.089649
Mm.169929	Creb3l2	CAMP responsive element binding protein 3-like 2	MS													-3.5572	0.027863	-3.28542	0.037582
Mm.132238	Crebbp	CREB binding protein	MS													2.49541	0.048879	2.05544	0.092899
Mm.122091	Creg2	Cellular repressor of E1A-stimulated genes 2	MS													13.7252	0.058719	19.4486	0.049941
Mm.1892	Crhr1	Corticotropin releasing hormone receptor 1	MS													2.09216	0.0398	1.77951	0.079137
Mm.311912	Crim1	Cysteine rich transmembrane BMP regulator 1 (chordin like)	MS													2.04114	0.091775	2.89393	0.043544
Mm.21048	Crkl	V-crk sarcoma virus CT10 oncogene homolog (avian)-like	MS													-2.38671	0.045134	-1.89738	0.098907
Mm.290995	Crmp1	Collapsin response mediator protein 1	MS													3.68784	0.012057	3.5139	0.015784
Mm.227767	Crtc1	CREB regulated transcription coactivator 1	MS													5.02721	0.010171	4.7257	0.013326
Mm.254181	Cry2	Cryptochrome 2 (photolyase-like)	MS													2.16112	0.136912	2.59545	0.106481
Mm.4922	Csf2	Colony stimulating factor 2 (granulocyte-macrophage)	MS													-2.06643	0.037492	-1.80413	0.068979
Mm.334569	Csgalnact1	Chondroitin sulfate N-acetylgalactosaminyltransferase 1	MS													3.07151	0.024734	2.65174	0.03993
Mm.436988	Csmd1	CUB and Sushi multiple domains 1	MS													17.2657	0.004834	11.4252	0.007309
Mm.309363	Csmd3	CUB and Sushi multiple domains 3	MS													7.69426	0.01086	4.40491	0.026097
Mm.296303	Csn3	Casein kappa	MS													3.34093	0.104577	2.68139	0.166883
Mm.368668	Csnk1g3	Casein kinase 1, gamma 3	MS													4.4687	0.020642	3.60171	0.035073
Mm.244046	Cspp1	Centrosome and spindle pole associated protein 1	MS													3.31862	0.127262	3.21347	0.15059
Mm.102025	Csrnp3	Cysteine-serine-rich nuclear protein 3	MS													7.28832	0.005909	13.1213	0.005439
Mm.196484	Csrp1	Cysteine and glycine-rich protein 1	MS													-2.8072	0.015081	-2.30664	0.02865
Mm.439826	Cstf3	Cleavage stimulation factor, 3\' pre-RNA, subunit 3	MS													3.47506	0.011212	2.97156	0.018468
Mm.18962	Ctnna1	Catenin (cadherin associated protein), alpha 1	MS													-10.1527	0.02289	-9.59668	0.028036
Mm.34637	Ctnna2	Catenin (cadherin associated protein), alpha 2	MS													2.33916	0.144525	2.53769	0.140814
Mm.218891	Ctnnal1	Catenin (cadherin associated protein), alpha-like 1	MS													3.69092	0.016586	3.62037	0.020143
Mm.35738	Ctnnd1	Catenin (cadherin associated protein), delta 1	MS													-5.30047	0.015837	-4.35631	0.02473
Mm.259852	Ctns	Cystinosis, nephropathic	MS													-3.50511	0.01873	-4.10022	0.016896
Mm.37324	2310061F22Rik	RIKEN cDNA 2310061F22 gene	MS													3.45921	0.041579	2.46126	0.09491
Mm.34210	Ctxn1	Cortexin 1	MS													5.46885	0.035012	3.30505	0.088202
Mm.374846	Cuedc1	CUE domain containing 1	MS													-3.60567	0.010993	-3.33097	0.015327
Mm.29495	Cugbp1	CUG triplet repeat, RNA binding protein 1	MS													2.45668	0.026637	2.44905	0.031183
Mm.12665	Cul3	Cullin 3	MS													5.13148	0.067126	5.96033	0.063348
Mm.212861	Cul4a	Cullin 4A	MS													-4.97433	0.014619	-5.4589	0.015356
Mm.329078	Cul7	Cullin 7	MS													2.14408	0.045668	1.88177	0.079105
Mm.332661	Cux2	Cut-like homeobox 2	MS													11.3405	0.004348	8.64853	0.006303
Mm.288151	Cwc22	CWC22 spliceosome-associated protein homolog (S. cerevisiae)	MS													4.11363	0.011671	4.12186	0.014233
Mm.245482	Cwf19l2	CWF19-like 2, cell cycle control (S. pombe)	MS													4.85583	0.049737	4.4623	0.063845
Mm.103711	Cx3cl1	Chemokine (C-X3-C motif) ligand 1	MS													4.89702	0.010372	3.6185	0.019592
Mm.30211	Cxcl14	Chemokine (C-X-C motif) ligand 14	MS													10.4299	0.005655	9.53085	0.007309
Mm.159617	4930578C19Rik	RIKEN cDNA 4930578C19 gene	MS													-2.25568	0.034287	-2.34369	0.035375
Mm.474526	BC031748	CDNA sequence BC031748	MS													3.42653	0.014847	3.44208	0.017466
Mm.224814	Cxxc4	CXXC finger 4	MS													2.14808	0.038546	1.71593	0.094397
Mm.20242	Cyb5b	Cytochrome b5 type B	MS													4.74774	0.017224	4.70794	0.020491
Mm.426336	ENSMUSG00000062038	Predicted gene, ENSMUSG00000062038	MS													1.34759	0.278941	2.36149	0.059966
Mm.154358	Cyfip2	Cytoplasmic FMR1 interacting protein 2	MS													3.37638	0.010875	3.25101	0.01405
Mm.34598	Cygb	Cytoglobin	MS													4.54517	0.010977	4.06078	0.015672
Mm.478058	Cyld	Cylindromatosis (turban tumor syndrome)	MS													2.62481	0.032941	2.29669	0.053237
Mm.302865	Cyp11a1	Cytochrome P450, family 11, subfamily a, polypeptide 1	MS													-4.35627	0.017688	-3.9748	0.024043
Mm.322606	Cyp11b1	Cytochrome P450, family 11, subfamily b, polypeptide 1	MS													-53.8403	0.004127	-55.7709	0.005439
Mm.1262	Cyp17a1	Cytochrome P450, family 17, subfamily a, polypeptide 1	MS													-56.5179	0.004127	-41.0108	0.005439
Mm.5199	Cyp19a1	Cytochrome P450, family 19, subfamily a, polypeptide 1	MS													3.25627	0.035695	2.36452	0.083347
Mm.197640	Cyp20a1	Cytochrome P450, family 20, subfamily A, polypeptide 1	MS													-6.23116	0.035003	-4.7785	0.057483
Mm.440407	Cyp21a1	Cytochrome P450, family 21, subfamily a, polypeptide 1	MS													-9.65624	0.004348	-5.72748	0.007607
Mm.255246	Cyp26b1	Cytochrome P450, family 26, subfamily b, polypeptide 1	MS													5.09219	0.044539	3.18902	0.104427
Mm.85083	Cyp27a1	Cytochrome P450, family 27, subfamily a, polypeptide 1	MS													-4.38906	0.019564	-4.04883	0.026153
Mm.154643	Cyp2a4	Cytochrome P450, family 2, subfamily a, polypeptide 4;Cytochrome P450, family 2, subfamily a, polypeptide 5	MS													-2.27996	0.047749	-1.97198	0.083347
Mm.41911	Cyp46a1	Cytochrome P450, family 46, subfamily a, polypeptide 1	MS													5.90044	0.01335	4.86468	0.020511
Mm.160020	Cyp4f18	Cytochrome P450, family 4, subfamily f, polypeptide 18	MS													-10.1532	0.007919	-9.79545	0.009888
Mm.215544	Cyp4x1	Cytochrome P450, family 4, subfamily x, polypeptide 1	MS													7.31451	0.013009	5.19327	0.023735
Mm.86413	Cyth1	Cytohesin 1	MS													-5.47496	0.006883	-5.51904	0.00849
Mm.281003	Cyth3	Cytohesin 3	MS													3.19258	0.011326	2.56511	0.021975
Mm.87417	Daam1	Dishevelled associated activator of morphogenesis 1	MS													7.66123	0.004864	6.24068	0.006866
Mm.211275	Daam2	Dishevelled associated activator of morphogenesis 2	MS													-9.19449	0.005206	-10.8096	0.005813
Mm.289682	Dab1	Disabled homolog 1 (Drosophila)	MS													6.16425	0.007685	3.66086	0.018791
Mm.29629	Dab2ip	Disabled homolog 2 (Drosophila) interacting protein	MS													3.33372	0.037074	2.73842	0.063845
Mm.320593	Dach1	Dachshund 1 (Drosophila)	MS													4.83315	0.016848	3.48121	0.034133
Mm.79760	Dach2	Dachshund 2 (Drosophila)	MS													18.0627	0.006007	15.5255	0.00794
Mm.329718	Dagla	Diacylglycerol lipase, alpha	MS													3.2039	0.042324	2.2169	0.108246
Mm.304252	Dand5	DAN domain family, member 5	MS													-2.50542	0.027572	-2.23957	0.042925
Mm.335252	Dapk2	Death-associated protein kinase 2	MS													-10.4782	0.00938	-8.57876	0.013643
Mm.248788	Dbc1	Deleted in bladder cancer 1 (human)	MS													2.74154	0.064307	3.27728	0.050672
Mm.292470	Dbf4	DBF4 homolog (S. cerevisiae)	MS													2.93709	0.067264	2.76547	0.087114
Mm.19016	Dbn1	Drebrin 1	MS													3.42112	0.018758	3.1419	0.025987
Mm.27925	Dbndd1	Dysbindin (dystrobrevin binding protein 1) domain containing 1	MS													4.95888	0.014738	3.8598	0.025626
Mm.3636	Dbt	Dihydrolipoamide branched chain transacylase E2	MS													5.03334	0.007657	4.57535	0.01038
Mm.227605	Iqwd1	IQ motif and WD repeats 1	MS													4.74243	0.057079	4.29265	0.075403
Mm.62982	Dcbld1	Discoidin, CUB and LCCL domain containing 1	MS													4.53011	0.041553	4.14631	0.053875
Mm.393242	Dclk1	Doublecortin-like kinase 1	MS													9.92728	0.076505	9.69701	0.08951
Mm.26361	Dclk3	Doublecortin-like kinase 3	MS													2.23563	0.116153	2.07303	0.155849
Mm.87629	Dcp2	DCP2 decapping enzyme homolog (S. cerevisiae)	MS													2.7511	0.099652	2.59721	0.126423
Mm.121918	Ddhd1	DDHD domain containing 1	MS													3.3539	0.017935	2.47193	0.041158
Mm.390810	Ddn	Dendrin	MS													22.9583	0.005112	20.0281	0.00654
Mm.5021	Ddr1	Discoidin domain receptor family, member 1	MS													-4.94453	0.020391	-4.88639	0.024333
Mm.229249	Ddr2	Discoidin domain receptor family, member 2	MS													-2.93388	0.019468	-2.80043	0.025403
Mm.133560	Ddx10	DEAD (Asp-Glu-Ala-Asp) box polypeptide 10	MS													3.3939	0.017737	3.23706	0.022812
Mm.29644	Ddx17	DEAD (Asp-Glu-Ala-Asp) box polypeptide 17	MS													-5.15274	0.043989	-6.3483	0.037652
Mm.272826	Ddx20	DEAD (Asp-Glu-Ala-Asp) box polypeptide 20	MS													4.30927	0.007704	3.40988	0.01324
Mm.3935	Ddx24	DEAD (Asp-Glu-Ala-Asp) box polypeptide 24	MS													4.10954	0.012216	5.15044	0.010943
Mm.291723	Ddx25	DEAD (Asp-Glu-Ala-Asp) box polypeptide 25	MS													3.52854	0.071402	3.53002	0.081965
Mm.295031	Ddx27	DEAD (Asp-Glu-Ala-Asp) box polypeptide 27	MS													1.73637	0.11741	2.02885	0.08319
Mm.280544	Ddx52	DEAD (Asp-Glu-Ala-Asp) box polypeptide 52	MS													-3.96874	0.010155	-3.57215	0.01445
Mm.477987	Ddx54	DEAD (Asp-Glu-Ala-Asp) box polypeptide 54	MS													4.31762	0.02357	2.54132	0.077464
Mm.337604	Dennd1b	DENN/MADD domain containing 1B	MS													4.48859	0.015451	4.01549	0.021664
Mm.426874	Dennd5b	DENN/MADD domain containing 5B	MS													4.85355	0.006552	4.03084	0.01006
Mm.28549	Denr	Density-regulated protein	MS													3.13341	0.017151	2.6368	0.029174
Mm.41433	Dffa	DNA fragmentation factor, alpha subunit	MS													-3.30546	0.033656	-3.45581	0.035596
Mm.300397	Whrn	Whirlin	MS													-4.08178	0.019854	-3.84546	0.025854
Mm.477728	Dgat2	Diacylglycerol O-acyltransferase 2	MS													2.50452	0.077817	2.47134	0.091985
Mm.254515	Dgcr2	DiGeorge syndrome critical region gene 2	MS													2.44384	0.034169	2.0732	0.062655
Mm.126525	Dgkb	Diacylglycerol kinase, beta	MS													7.79622	0.02697	6.94078	0.035989
Mm.153695	Dgke	Diacylglycerol kinase, epsilon	MS													8.32795	0.006883	6.81868	0.009987
Mm.194986	Dgkg	Diacylglycerol kinase, gamma	MS													3.15468	0.043906	3.22432	0.046918
Mm.442505	Dgki	Diacylglycerol kinase, iota	MS													3.35419	0.058155	3.03559	0.080079
Mm.260921	Dgkq	Diacylglycerol kinase, theta	MS													2.52915	0.033023	2.21877	0.053924
Mm.314923	Dgkz	Diacylglycerol kinase zeta	MS													6.30167	0.01809	4.57376	0.033414
Mm.23695	Dhfr	Dihydrofolate reductase	MS													-2.66008	0.037483	-2.45027	0.052352
Mm.211655	Dhrs9	Dehydrogenase/reductase (SDR family) member 9	MS													-4.86195	0.04183	-4.66204	0.050112
Mm.222517	Dhtkd1	Dehydrogenase E1 and transketolase domain containing 1	MS													-2.48511	0.041946	-2.36533	0.053948
Mm.35094	Dhx29	DEAH (Asp-Glu-Ala-His) box polypeptide 29	MS													2.11391	0.176449	2.37192	0.161539
Mm.276305	Dhx30	DEAH (Asp-Glu-Ala-His) box polypeptide 30	MS													2.06052	0.043758	1.52903	0.145316
Mm.195916	Diap1	Diaphanous homolog 1 (Drosophila)	MS													2.81279	0.052836	2.16988	0.109886
Mm.10763	Diap2	Diaphanous homolog 2 (Drosophila)	MS													3.60559	0.017165	2.8352	0.032645
Mm.21389	Dio2	Deiodinase, iodothyronine, type II	MS													10.9918	0.041114	4.46972	0.12508
Mm.243658	Dip2b	DIP2 disco-interacting protein 2 homolog B (Drosophila)	MS													-8.14546	0.006301	-8.82549	0.007353
Mm.44995	Diras1	DIRAS family, GTP-binding RAS-like 1	MS													5.30714	0.010875	6.04706	0.011155
Mm.29362	Diras2	DIRAS family, GTP-binding RAS-like 2	MS													11.418	0.010875	10.596	0.013978
Mm.163339	Dis3	DIS3 mitotic control homolog (S. cerevisiae)	MS													2.92044	0.049752	3.19081	0.046374
Mm.389152	Dis3l2	DIS3 mitotic control homolog (S. cerevisiae)-like 2	MS													-2.64356	0.026465	-1.89044	0.080899
Mm.5002	9130213B05Rik	RIKEN cDNA 9130213B05 gene	MS													7.91972	0.04016	9.38316	0.03785
Mm.55143	Dkk3	Dickkopf homolog 3 (Xenopus laevis)	MS													5.00169	0.007774	4.33786	0.011317
Mm.110648	Dlec1	Deleted in lung and esophageal cancer 1	MS													-2.77633	0.03206	-3.36226	0.024582
Mm.382	Dlg1	Discs, large homolog 1 (Drosophila)	MS													-19.1881	0.005096	-15.7799	0.006779
Mm.257035	Dlg2	Discs, large homolog 2 (Drosophila)	MS													2.11688	0.046614	1.65591	0.120985
Mm.4615	Dlg3	Discs, large homolog 3 (Drosophila)	MS													6.80789	0.00633	7.42929	0.007309
Mm.27256	Dlg4	Discs, large homolog 4 (Drosophila)	MS													4.94429	0.031028	3.86993	0.052517
Mm.404697	Dlgap2	Discs, large (Drosophila) homolog-associated protein 2	MS													22.5369	0.004284	16.7228	0.005722
Mm.331885	Dlgap3	Discs, large (Drosophila) homolog-associated protein 3	MS													11.9774	0.016278	6.86333	0.034611
Mm.22094	Dlgap4	Discs, large homolog-associated protein 4 (Drosophila)	MS													4.18451	0.019875	3.01795	0.042667
Mm.157069	Dlk1	Delta-like 1 homolog (Drosophila)	MS													-34.0678	0.004127	-30.1705	0.005439
Mm.23633	Dlk2	Delta-like 2 homolog (Drosophila)	MS													3.46748	0.011077	2.48877	0.026598
Mm.4875	Dll1	Delta-like 1 (Drosophila)	MS													-2.6832	0.036026	-2.48849	0.049155
Mm.475101	Dlx1	Distal-less homeobox 1	MS													5.88558	0.039924	5.51793	0.048824
Mm.3896	Dlx2	Distal-less homeobox 2	MS													2.40049	0.067972	2.6345	0.062366
Mm.275608	Dmd	Dystrophin, muscular dystrophy	MS													3.26607	0.053875	2.88383	0.078625
Mm.32825	Dmrta2	Doublesex and mab-3 related transcription factor like family A2	MS													-3.27175	0.01328	-4.5884	0.009606
Mm.29672	Dmrtc1a	DMRT-like family C1a	MS													5.70011	0.007196	6.06214	0.008374
Mm.66855	Dmrtc2	Doublesex and mab-3 related transcription factor like family C2	MS													2.90791	0.040457	2.53993	0.062493
Mm.257790	Dmxl1	Dmx-like 1	MS													3.89428	0.023426	3.08416	0.04179
Mm.93636	Dmxl2	Dmx-like 2	MS													3.67591	0.178766	3.51262	0.211127
Mm.333166	Dnahc6	Dynein, axonemal, heavy chain 6	MS													-2.28488	0.023954	-2.19311	0.031456
Mm.459279	Dnahc9	Dynein, axonemal, heavy chain 9	MS													-3.39239	0.019379	-3.39857	0.022744
Mm.212764	Dnaic2	Dynein, axonemal, intermediate chain 2	MS													-3.49718	0.019482	-2.77795	0.037126
Mm.256488	Dnajb14	DnaJ (Hsp40) homolog, subfamily B, member 14	MS													6.58409	0.03805	9.54545	0.02827
Mm.21762	Dnajc10	DnaJ (Hsp40) homolog, subfamily C, member 10	MS													3.15006	0.024541	1.95051	0.096167
Mm.32550	Dnajc12	DnaJ (Hsp40) homolog, subfamily C, member 12	MS													2.75211	0.077273	2.51428	0.106502
Mm.266312	Dnajc2	DnaJ (Hsp40) homolog, subfamily C, member 2	MS													6.37764	0.005593	6.28382	0.006833
Mm.297862	Dnajc21	DnaJ (Hsp40) homolog, subfamily C, member 21	MS													3.76665	0.022907	3.26301	0.035006
Mm.30544	Dnajc22	DnaJ (Hsp40) homolog, subfamily C, member 22	MS													-2.70769	0.024466	-2.88441	0.024544
Mm.25661	Dnajc24	DnaJ (Hsp40) homolog, subfamily C, member 24	MS													2.11822	0.080714	2.04374	0.101636
Mm.12616	Dnajc3	DnaJ (Hsp40) homolog, subfamily C, member 3	MS													1.60956	0.191786	2.17551	0.097213
Mm.140761	Dnajc5	DnaJ (Hsp40) homolog, subfamily C, member 5	MS													3.79359	0.008978	3.4631	0.012336
Mm.2871	Dnajc9	DnaJ (Hsp40) homolog, subfamily C, member 9	MS													2.26014	0.082281	2.1548	0.10604
Mm.101525	Dnalc1	Dynein, axonemal, light chain 1	MS													-4.13656	0.019017	-3.8842	0.024759
Mm.50304	Dnali1	Dynein, axonemal, light intermediate polypeptide 1	MS													-2.02746	0.045898	-2.90606	0.019886
Mm.218820	Dnm1l	Dynamin 1-like	MS													4.03516	0.013066	4.38746	0.013873
Mm.433257	Dnm2	Dynamin 2	MS													-4.53478	0.007774	-4.04786	0.01103
Mm.441620	Dnm3	Dynamin 3	MS													1.88344	0.215584	2.14197	0.191825
Mm.159024	Dnmbp	Dynamin binding protein	MS													1.7072	0.349222	2.56472	0.236082
Mm.398647	Dnttip2	Deoxynucleotidyltransferase, terminal, interacting protein 2	MS													3.28562	0.053177	4.08137	0.040744
Mm.477994	Doc2a	Double C2, alpha	MS													8.61892	0.009681	9.52666	0.010664
Mm.436572	Dock1	Dedicator of cytokinesis 1	MS													-2.90516	0.02225	-3.00823	0.024021
Mm.341423	Dock4	Dedicator of cytokinesis 4	MS													-4.75899	0.006707	-5.06131	0.007869
Mm.258155	Dock5	Dedicator of cytokinesis 5	MS													-11.2099	0.005295	-8.24579	0.007669
Mm.294975	Dohh	Deoxyhypusine hydroxylase/monooxygenase	MS													-2.65735	0.016594	-2.01804	0.041556
Mm.203949	Dok4	Docking protein 4	MS													4.52298	0.010875	3.04892	0.025359
Mm.447164	Dok6	Docking protein 6	MS													32.4967	0.004284	24.1865	0.005813
Mm.296301	Dpcr1	Diffuse panbronchiolitis critical region 1 (human)	MS													-2.2785	0.025801	-1.82786	0.061714
Mm.101885	Dpf1	D4, zinc and double PHD fingers family 1	MS													7.0732	0.016254	6.18972	0.022445
Mm.242090	Dpp10	Dipeptidylpeptidase 10	MS													3.90367	0.083126	3.14727	0.131546
Mm.38526	Dpy19l1	Dpy-19-like 1 (C. elegans)	MS													2.10747	0.045675	1.07967	0.51289
Mm.8180	Dpysl3	Dihydropyrimidinase-like 3	MS													-2.11517	0.042749	-2.94629	0.020658
Mm.27732	Dpysl5	Dihydropyrimidinase-like 5	MS													-9.8541	0.01681	-10.8753	0.018086
Mm.121662	Drp2	Dystrophin related protein 2	MS													8.0146	0.004626	8.26677	0.005598
Mm.33740	Dsc1	Desmocollin 1	MS													2.57291	0.03339	2.37874	0.04635
Mm.328737	Dscam	Down syndrome cell adhesion molecule	MS													2.43778	0.047594	2.06878	0.084828
Mm.7472	Dscr3	Down syndrome critical region gene 3	MS													-4.04366	0.041803	-4.23045	0.043499
Mm.28919	Dstn	Destrin	MS													2.7328	0.025032	2.82734	0.026709
Mm.94371	Dtna	Dystrobrevin alpha	MS													-4.34551	0.041703	-4.01408	0.0535
Mm.1645	Dtx1	Deltex 1 homolog (Drosophila)	MS													3.80262	0.042579	3.12064	0.069516
Mm.247695	Dtx4	Deltex 4 homolog (Drosophila)	MS													-2.10084	0.031592	-2.23698	0.029862
Mm.108582	Duox1	Dual oxidase 1	MS													-3.68049	0.0246	-2.71957	0.052899
Mm.404024	Dusp10	Dual specificity phosphatase 10	MS													-5.44651	0.019612	-4.04747	0.036456
Mm.240885	Dusp14	Dual specificity phosphatase 14	MS													2.31902	0.059716	2.51663	0.055055
Mm.32588	Dusp18	Dual specificity phosphatase 18	MS													-2.42411	0.021561	-2.09711	0.038406
Mm.306818	Dusp19	Dual specificity phosphatase 19	MS													5.23775	0.015998	2.80082	0.056504
Mm.23916	Dusp26	Dual specificity phosphatase 26 (putative)	MS													2.25992	0.033959	2.39921	0.03299
Mm.170276	Dusp4	Dual specificity phosphatase 4	MS													1.91229	0.271044	2.71976	0.182464
Mm.39725	Dusp8	Dual specificity phosphatase 8	MS													8.20521	0.016925	6.27543	0.026967
Mm.5114	Dvl2	Dishevelled 2, dsh homolog (Drosophila)	MS													-2.32126	0.025578	-2.51486	0.023928
Mm.247259	Dvl3	Dishevelled 3, dsh homolog (Drosophila)	MS													-2.87958	0.040133	-2.53323	0.061205
Mm.289583	Dync1li2	Dynein, cytoplasmic 1 light intermediate chain 2	MS													-2.55622	0.033579	-1.82543	0.102193
Mm.29150	Dynlt3	Dynein light chain Tctex-type 3	MS													4.48975	0.037404	5.12538	0.035164
Mm.220982	Dysf	Dysferlin	MS													-4.70868	0.010977	-4.08692	0.01622
Mm.275138	Dzip3	DAZ interacting protein 3, zinc finger	MS													4.58397	0.014426	3.70213	0.02397
Mm.268356	E2f3	E2F transcription factor 3	MS													5.15361	0.00845	4.26623	0.012894
Mm.477528	Ebag9	Estrogen receptor-binding fragment-associated gene 9	MS													2.46767	0.084934	2.10216	0.139568
Mm.258708	Ebf3	Early B-cell factor 3	MS													1.21985	0.368003	2.33983	0.058939
Mm.261453	Ect2	Ect2 oncogene	MS													3.05938	0.108425	3.43411	0.102254
Mm.125580	Edil3	EGF-like repeats and discoidin I-like domains 3	MS													-30.9963	0.034736	-17.3629	0.061008
Mm.476895	Eea1	Early endosome antigen 1	MS													4.32647	0.009841	5.20356	0.009544
Mm.258927	Eef1d	Eukaryotic translation elongation factor 1 delta (guanine nucleotide exchange protein)	MS													-2.60845	0.035111	-2.17895	0.064818
Mm.25997	Eef2k	Eukaryotic elongation factor-2 kinase	MS													3.03219	0.042749	2.82465	0.056331
Mm.196288	Efcab6	EF-hand calcium binding domain 6	MS													-2.69904	0.0295	-2.43928	0.043293
Mm.331727	Efcab7	EF-hand calcium binding domain 7	MS													2.86608	0.214405	3.43029	0.197949
Mm.29178	Efhc1	EF-hand domain (C-terminal) containing 1	MS													-4.88712	0.012432	-5.39951	0.01328
Mm.395598	Efhd2	EF hand domain containing 2	MS													4.40064	0.006707	4.40423	0.008374
Mm.331159	Efna3	Ephrin A3	MS													9.51145	0.004574	7.82557	0.006399
Mm.471638	Efna5	Ephrin A5	MS													7.72287	0.004718	8.5572	0.005439
Mm.209813	Efnb2	Ephrin B2	MS													3.34572	0.015475	2.77045	0.02661
Mm.249637	Efnb3	Ephrin B3	MS													2.48258	0.10149	2.55785	0.108858
Mm.260647	Efr3a	EFR3 homolog A (S. cerevisiae)	MS													6.21492	0.010909	5.56224	0.015086
Mm.210266	Efr3b	EFR3 homolog B (S. cerevisiae)	MS													-2.20087	0.031686	-2.55177	0.024232
Mm.236438	Efs	Embryonal Fyn-associated substrate	MS													-11.3798	0.02879	-11.2294	0.033741
Mm.268933	Egfl7	EGF-like domain 7	MS													4.00783	0.027273	3.42005	0.041533
Mm.103737	Egr3	Early growth response 3	MS													3.75497	0.069074	5.06526	0.049794
Mm.44137	Egr4	Early growth response 4	MS													7.83397	0.045655	16.2701	0.025359
Mm.281732	Ehbp1	EH domain binding protein 1	MS													4.4616	0.019687	5.21855	0.018737
Mm.18526	Ehd3	EH-domain containing 3	MS													3.5601	0.010977	3.02911	0.017935
Mm.35345	Ehmt2	Euchromatic histone lysine N-methyltransferase 2	MS													-2.05986	0.049877	-1.8391	0.082546
Mm.118535	LOC434156	Similar to EID-2-like inhibitor of differentiation-3	MS													2.34812	0.208824	3.15809	0.155657
Mm.13886	Eif1	Eukaryotic translation initiation factor 1	MS													-3.84844	0.014385	-4.39386	0.013964
Mm.299167	Eif1ad	Eukaryotic translation initiation factor 1A domain containing	MS													1.84217	0.146651	2.58543	0.073241
Mm.294623	Eif1ay	Eukaryotic translation initiation factor 1A, Y-linked	MS													2.18981	0.049697	2.11817	0.062183
Mm.21617	Eif2a	Eukaryotic translation initiation factor 2a	MS													2.10934	0.219594	2.73642	0.165759
Mm.217616	Eif2ak4	Eukaryotic translation initiation factor 2 alpha kinase 4	MS													3.14422	0.015603	2.83358	0.022709
Mm.233855	Eif2b5	Eukaryotic translation initiation factor 2B, subunit 5 epsilon	MS													2.30013	0.037781	1.971	0.069126
Mm.393681	Eif2c2	Eukaryotic translation initiation factor 2C, 2	MS													-3.25715	0.014427	-3.079	0.019143
Mm.196220	Eif2s1	Eukaryotic translation initiation factor 2, subunit 1 alpha	MS													3.23387	0.018807	4.1484	0.014631
Mm.379278	Eif3m	Eukaryotic translation initiation factor 3, subunit M	MS													3.0563	0.014314	2.88738	0.019126
Mm.185453	Eif4g2	Eukaryotic translation initiation factor 4, gamma 2	MS													-4.49742	0.039956	-4.43387	0.045842
Mm.268903	Eif4g3	Eukaryotic translation initiation factor 4 gamma, 3	MS													5.80359	0.00627	4.42929	0.009951
Mm.271222	Eif5	Eukaryotic translation initiation factor 5	MS													2.33275	0.060276	2.82458	0.042718
Mm.193670	Eif5a2	Eukaryotic translation initiation factor 5A2	MS													4.97248	0.008711	5.54772	0.009338
Mm.260943	Eif5b	Eukaryotic translation initiation factor 5B	MS													6.07125	0.009315	6.15791	0.01103
Mm.318042	Elavl2	ELAV (embryonic lethal, abnormal vision, Drosophila)-like 2 (Hu antigen B)	MS													20.6496	0.004127	21.5627	0.005439
Mm.237102	Elfn1	Leucine rich repeat and fibronectin type III, extracellular 1	MS													2.46128	0.03189	2.38362	0.039898
Mm.323188	Elfn2	Leucine rich repeat and fibronectin type III, extracellular 2	MS													6.34605	0.023737	3.85829	0.057391
Mm.405823	Elk1	ELK1, member of ETS oncogene family	MS													10.5236	0.028902	6.58164	0.055993
Mm.259791	Elmod1	ELMO domain containing 1	MS													6.82742	0.024288	7.28797	0.025992
Mm.38762	Elmod2	ELMO domain containing 2	MS													3.20815	0.012631	2.92219	0.018466
Mm.275320	Eln	Elastin	MS													-3.51732	0.011702	-4.96541	0.008938
Mm.282096	Elovl1	Elongation of very long chain fatty acids (FEN1/Elo2, SUR4/Elo3, yeast)-like 1	MS													-17.7273	0.024847	-16.8388	0.03002
Mm.29719	Elp3	Elongation protein 3 homolog (S. cerevisiae)	MS													2.37238	0.030632	2.04395	0.054821
Mm.317261	Eltd1	EGF, latrophilin seven transmembrane domain containing 1	MS													2.09212	0.157577	2.30045	0.14673
Mm.295020	Emid2	EMI domain containing 2	MS													8.07547	0.006883	5.56358	0.012236
Mm.23462	Emilin2	Elastin microfibril interfacer 2	MS													-2.53012	0.019379	-2.69485	0.019626
Mm.154121	Eml2	Echinoderm microtubule associated protein like 2	MS													-7.75267	0.034169	-4.75834	0.073301
Mm.390484	Eml5	Echinoderm microtubule associated protein like 5	MS													3.80497	0.010154	4.0417	0.011155
Mm.445271	C230094A16Rik	RIKEN cDNA C230094A16 gene	MS													3.48365	0.022305	2.59	0.048655
Mm.391473	Emx1	Empty spiracles homolog 1 (Drosophila)	MS													6.92674	0.005624	6.68843	0.007044
Mm.241073	Enc1	Ectodermal-neural cortex 1	MS													22.3317	0.016921	38.319	0.014047
Mm.30145	Enpp5	Ectonucleotide pyrophosphatase/phosphodiesterase 5	MS													4.61887	0.057189	4.09841	0.078046
Mm.477543	Entpd4	Ectonucleoside triphosphate diphosphohydrolase 4	MS													2.74131	0.131652	2.82531	0.142151
Mm.275524	Entpd6	Ectonucleoside triphosphate diphosphohydrolase 6	MS													3.58696	0.009356	3.15444	0.014021
Mm.296789	Entpd7	Ectonucleoside triphosphate diphosphohydrolase 7	MS													2.91401	0.021229	2.50899	0.035622
Mm.291828	Eny2	Enhancer of yellow 2 homolog (Drosophila)	MS													1.85302	0.298022	2.36832	0.239058
Mm.306026	Epb4.1l2	Erythrocyte protein band 4.1-like 2	MS													-7.35891	0.021229	-6.7962	0.027186
Mm.28217	Epb4.1l4b	Erythrocyte protein band 4.1-like 4b	MS													12.3722	0.004737	8.37363	0.007309
Mm.210863	Epb4.9	Erythrocyte protein band 4.9	MS													8.66717	0.004834	6.78121	0.007032
Mm.29167	Epc2	Enhancer of polycomb homolog 2 (Drosophila)	MS													2.69083	0.017991	2.40179	0.027898
Mm.1977	Epha3	Eph receptor A3	MS													4.73164	0.051985	2.96253	0.123196
Mm.137991	Epha5	Eph receptor A5	MS													13.5017	0.006476	6.32996	0.015401
Mm.257266	Epha7	Eph receptor A7	MS													22.0124	0.004497	11.7521	0.007574
Mm.22897	Ephb1	Eph receptor B1	MS													4.18391	0.017932	2.98387	0.039409
Mm.250981	Ephb2	Eph receptor B2	MS													-2.74674	0.030005	-2.71056	0.035692
Mm.332550	Ephx4	Epoxide hydrolase 4	MS													7.60891	0.038008	10.9867	0.029165
Mm.209005	Epm2aip1	EPM2A (laforin) interacting protein 1	MS													2.6863	0.053198	2.83021	0.053752
Mm.154511	Eprs	Glutamyl-prolyl-tRNA synthetase	MS													2.80427	0.028867	3.25911	0.024047
Mm.318250	Eps15	Epidermal growth factor receptor pathway substrate 15	MS													2.3662	0.108824	2.43451	0.116499
Mm.288894	Eps15l1	Epidermal growth factor receptor pathway substrate 15-like 1	MS													2.02746	0.043694	2.15888	0.040273
Mm.442420	Erbb4	V-erb-a erythroblastic leukemia viral oncogene homolog 4 (avian)	MS													4.28293	0.008551	3.7748	0.012158
Mm.318004	Erc2	ELKS/RAB6-interacting/CAST family member 2	MS													18.5025	0.006189	16.3334	0.00804
Mm.287837	Ercc4	Excision repair cross-complementing rodent repair deficiency, complementation group 4	MS													-2.96403	0.013854	-2.12863	0.037889
Mm.212208	Ercc8	Excision repaiross-complementing rodent repair deficiency, complementation group 8	MS													2.57621	0.041579	2.26504	0.065641
Mm.59812	Ergic2	ERGIC and golgi 2	MS													3.86726	0.011107	4.12406	0.012229
Mm.268896	Erich1	Glutamate-rich 1	MS													-2.17269	0.039291	-1.87449	0.072217
Mm.317701	Erp44	Endoplasmic reticulum protein 44	MS													5.79742	0.007	4.60565	0.011136
Mm.210996	Esco1	Establishment of cohesion 1 homolog 1 (S. cerevisiae)	MS													2.56972	0.022777	2.68384	0.023865
Mm.38055	Esd	Esterase D/formylglutathione hydrolase	MS													2.86715	0.062993	2.15647	0.133468
Mm.21228	Esf1	ESF1, nucleolar pre-rRNA processing protein, homolog (S. cerevisiae)	MS													3.8887	0.009346	4.86492	0.008551
Mm.9213	Esr1	Estrogen receptor 1 (alpha)	MS													-2.49403	0.04651	-2.69484	0.043268
Mm.89989	Esrrg	Estrogen-related receptor gamma	MS													6.08349	0.075672	7.09816	0.073196
Mm.258310	Fam62c	Family with sequence similarity 62, member C	MS													5.23365	0.012994	4.30408	0.020517
Mm.272548	Etnk1	Ethanolamine kinase 1	MS													2.97573	0.191716	3.64227	0.170531
Mm.290207	Ets2	E26 avian leukemia oncogene 2, 3\' domain	MS													3.23887	0.014611	4.10473	0.011697
Mm.4866	Etv1	Ets variant gene 1	MS													2.88791	0.121289	2.21156	0.212393
Mm.155708	Etv5	Ets variant gene 5	MS													2.43296	0.058084	2.28674	0.077655
Mm.35796	Evi5	Ecotropic viral integration site 5	MS													2.70043	0.060666	2.65995	0.071716
Mm.238841	Evl	Ena-vasodilator stimulated phosphoprotein	MS													2.68829	0.036786	2.01064	0.091192
Mm.265512	Exoc4	Exocyst complex component 4	MS													-4.62157	0.041401	-4.5625	0.047135
Mm.24865	Exoc6	Exocyst complex component 6	MS													9.3076	0.007685	7.47767	0.011336
Mm.101578	Exog	Endo/exonuclease (5\'-3\'), endonuclease G-like	MS													2.26794	0.057957	2.10587	0.08129
Mm.334810	Exosc6	Exosome component 6	MS													-4.26464	0.012678	-3.25561	0.024047
Mm.116711	Exosc9	Exosome component 9	MS													2.26783	0.231493	3.36682	0.154005
Mm.309395	Ext1	Exostoses (multiple) 1	MS													3.6181	0.016569	3.31007	0.02285
Mm.5027	Ezh1	Enhancer of zeste homolog 1 (Drosophila)	MS													-3.4152	0.036341	-2.2203	0.106372
Mm.294882	F11r	F11 receptor	MS													2.06297	0.042006	1.43949	0.180649
Mm.42224	F12	Coagulation factor XII (Hageman factor)	MS													5.93543	0.006301	7.198	0.006779
Mm.24816	F2r	Coagulation factor II (thrombin) receptor	MS													-2.55862	0.042998	-1.89211	0.111383
Mm.12948	F2rl3	Coagulation factor II (thrombin) receptor-like 3	MS													-4.9347	0.013275	-4.74094	0.016643
Mm.12900	F5	Coagulation factor V	MS													-10.6536	0.010123	-10.0086	0.012916
Mm.1805	F8	Coagulation factor VIII	MS													3.24498	0.100491	3.69597	0.093467
Mm.41083	Fa2h	Fatty acid 2-hydroxylase	MS													-17.4372	0.009525	-13.7688	0.01379
Mm.388886	Fabp3	Fatty acid binding protein 3, muscle and heart	MS													3.982	0.124761	4.11178	0.136044
Mm.318259	Faf1	Fas-associated factor 1	MS													-4.0294	0.020646	-3.70712	0.027872
Mm.268895	Fam100a	Family with sequence similarity 100, member A	MS													3.98045	0.036934	3.40043	0.05581
Mm.34131	Fam101b	Family with sequence similarity 101, member B	MS													2.01612	0.072111	2.18688	0.065159
Mm.4065	Fam102a	Family with sequence similarity 102, member A	MS													-4.09326	0.019337	-4.57587	0.019209
Mm.69013	Fam102b	Family with sequence similarity 102, member B	MS													6.84032	0.008701	6.19629	0.011419
Mm.309164	Fam105b	Family with sequence similarity 105, member B	MS													-3.17104	0.01363	-3.55686	0.013323
Mm.277864	Fam107b	Family with sequence similarity 107, member B	MS													-7.06808	0.006754	-5.51506	0.010665
Mm.28796	Fam108b	Family with sequence similarity 108, member B	MS													-14.0059	0.024472	-10.435	0.037582
Mm.331470	Fam110b	Family with sequence similarity 110, member B	MS													3.65107	0.014	3.3784	0.019122
Mm.258545	Fam114a1	Family with sequence similarity 114, member A1	MS													-4.03812	0.036235	-2.38894	0.114421
Mm.474445	Fam116b	Family with sequence similarity 116, member B	MS													2.25657	0.0246	2.18377	0.031514
Mm.258250	Fam117b	Family with sequence similarity 117, member B	MS													5.41756	0.006403	3.8472	0.011646
Mm.247535	Fam118a	Family with sequence similarity 118, member A	MS													-2.35919	0.023721	-1.87403	0.057144
Mm.28559	Fam122b	Family with sequence similarity 122, member B	MS													-4.28085	0.00797	-4.1553	0.009987
Mm.275499	Fam123a	Family with sequence similarity 123, member A	MS													-3.12538	0.035224	-2.1688	0.094837
Mm.330696	Fam123c	Family with sequence similarity 123, member C	MS													10.2169	0.006533	7.63963	0.01012
Mm.291864	Fam124a	Family with sequence similarity 124, member A	MS													-3.93445	0.008352	-4.97407	0.007677
Mm.254914	Fam125b	Family with sequence similarity 125, member B	MS													-8.13719	0.009572	-8.50147	0.011116
Mm.26272	Fam126b	Family with sequence similarity 126, member B	MS													10.3258	0.005721	9.83611	0.007309
Mm.294614	Fam131c	Family with sequence similarity 131, member C	MS													-2.50411	0.023891	-2.03696	0.050154
Mm.389157	Fam132b	Family with sequence similarity 132, member B	MS													4.64264	0.028558	2.81528	0.08129
Mm.390003	EG623133	Predicted gene, EG623133	MS													2.60413	0.017324	2.46673	0.023334
Mm.334207	Fam148c	Family with sequence similarity 148, member C	MS													7.85963	0.052399	4.61079	0.111194
Mm.156633	Fam160a1	Family with sequence similarity 160, member A1	MS													3.76431	0.016921	2.7754	0.036574
Mm.358870	Fam160b1	Family with sequence similarity 160, member B1	MS													4.48019	0.007657	3.72476	0.011838
Mm.252406	Fam161a	Family with sequence similarity 161, member A	MS													5.25918	0.007281	4.48059	0.010818
Mm.30588	Fam162b	Family with sequence similarity 162, member B	MS													2.00349	0.106691	2.00778	0.120762
Mm.332366	Fam164a	Family with sequence similarity 164, member A	MS													3.56547	0.052939	4.03978	0.048134
Mm.343005	1110033M05Rik	RIKEN cDNA 1110033M05 gene	MS													2.25358	0.156663	2.09003	0.203001
Mm.138465	Fam179b	Family with sequence similarity 179, member B	MS													3.13615	0.072653	2.25946	0.155581
Mm.113787	Fam181b	Family with sequence similarity 181, member B	MS													-2.41033	0.029631	-2.26765	0.040186
Mm.436785	Fam184a	Family with sequence similarity 184, member A	MS													3.6438	0.008751	3.63814	0.010454
Mm.441986	5730507A09Rik	RIKEN cDNA 5730507A09 gene	MS													8.63416	0.006472	6.7428	0.009699
Mm.426078	Gm967	Gene model 967, (NCBI)	MS													-2.29419	0.023693	-2.55151	0.020919
Mm.325732	Fam18a	Family with sequence similarity 18, member A	MS													3.86047	0.028037	2.78183	0.061951
Mm.150324	C130092O11Rik	RIKEN cDNA C130092O11 gene	MS													4.41789	0.007014	2.61582	0.02102
Mm.27621	Gcap14	Granule cell antiserum positive 14	MS													1.8923	0.177882	2.13659	0.155396
Mm.333278	Fam19a1	Family with sequence similarity 19, member A1	MS													15.8677	0.004127	12.7701	0.005439
Mm.51939	Fam19a2	Family with sequence similarity 19, member A2	MS													13.9067	0.031932	13.178	0.038594
Mm.188499	Fam38b	Family with sequence similarity 38, member B	MS													-7.16845	0.046814	-7.30631	0.051872
Mm.478005	Fam3c	Family with sequence similarity 3, member C	MS													3.63546	0.151258	4.54699	0.131203
Mm.28244	Fam43a	Family with sequence similarity 43, member A	MS													1.94851	0.082645	2.0699	0.079835
Mm.379091	Fam43b	Family with sequence similarity 43, member B	MS													2.71152	0.024034	3.08898	0.021131
Mm.440802	Fam49a	Family with sequence similarity 49, member A	MS													10.8355	0.006374	10.0195	0.00834
Mm.294695	Fam53a	Family with sequence similarity 53, member A	MS													-5.0287	0.011915	-5.16356	0.013951
Mm.372691	Fam55c	Family with sequence similarity 55, member C	MS													-8.71172	0.008219	-5.78378	0.015105
Mm.440393	Fam57b	Family with sequence similarity 57, member B	MS													4.68747	0.017044	3.97159	0.025883
Mm.329579	Fam5b	Family with sequence similarity 5, member B	MS													6.65608	0.005624	5.52226	0.007677
Mm.441817	Fam5c	Family with sequence similarity 5, member C	MS													5.23638	0.017315	3.17551	0.046467
Mm.279287	Fam63a	Family with sequence similarity 63, member A	MS													-3.54107	0.016562	-3.44345	0.020457
Mm.41261	Fam65a	Family with sequence similarity 65, member A	MS													2.33532	0.045898	1.9789	0.084418
Mm.217319	Fam65b	Family with sequence similarity 65, member B	MS													6.07284	0.017224	3.76139	0.041067
Mm.279863	Fam69b	Family with sequence similarity 69, member B	MS													4.76352	0.009315	4.46066	0.012165
Mm.258841	Fam71e1	Family with sequence similarity 71, member E1	MS													1.79959	0.158484	2.24151	0.103996
Mm.254974	Fam73b	Family with sequence similarity 73, member B	MS													1.95083	0.121546	2.1167	0.112189
Mm.44355	Fam81a	Family with sequence similarity 81, member A	MS													6.16546	0.023426	6.57168	0.025016
Mm.71912	Fam81b	Family with sequence similarity 81, member B	MS													-3.00187	0.01435	-3.08312	0.016124
Mm.221241	Fam83a	Family with sequence similarity 83, member A	MS													-2.38798	0.029503	-1.85255	0.075204
Mm.391142	Mtvr2	Mammary tumor virus receptor 2	MS													2.53697	0.023342	2.42571	0.030284
Mm.25340	Fam92a	Family with sequence similarity 92, member A	MS													4.5899	0.068276	5.82605	0.056567
Mm.219389	Fam98b	Family with sequence similarity 98, member B	MS													2.18686	0.038644	2.46206	0.031539
Mm.392015	Fancf	Fanconi anemia, complementation group F	MS													-4.86482	0.044401	-3.6796	0.078006
Mm.349493	Fanci	Fanconi anemia, complementation group I	MS													2.23268	0.108759	2.48242	0.097565
Mm.475174	Far2	Fatty acyl CoA reductase 2	MS													3.51495	0.208189	3.86992	0.214188
Mm.476778	Farp1	FERM, RhoGEF (Arhgef) and pleckstrin domain protein 1 (chondrocyte-derived)	MS													5.94546	0.021597	4.37752	0.039339
Mm.289566	Fastkd1	FAST kinase domains 1	MS													3.39082	0.059774	2.84788	0.094141
Mm.195010	Fat3	FAT tumor suppressor homolog 3 (Drosophila)	MS													11.8466	0.004127	9.10636	0.005439
Mm.297992	Fbln1	Fibulin 1	MS													-4.35828	0.03185	-5.36236	0.026695
Mm.5107	Fbln7	Fibulin 7	MS													2.13702	0.193076	3.03843	0.121162
Mm.323505	Fbrs	Fibrosin	MS													-2.02216	0.041711	-2.25625	0.033741
Mm.19973	Fbxl15	F-box and leucine-rich repeat protein 15	MS													2.6399	0.056081	2.81307	0.055262
Mm.152289	Fbxl16	F-box and leucine-rich repeat protein 16	MS													4.80444	0.006476	4.48359	0.008593
Mm.329156	Fbxl17	F-box and leucine-rich repeat protein 17	MS													6.42279	0.0154	6.10523	0.019264
Mm.89753	Fbxl18	F-box and leucine-rich repeat protein 18	MS													4.5791	0.059728	3.67448	0.094441
Mm.386808	Fbxl2	F-box and leucine-rich repeat protein 2	MS													7.37845	0.005734	6.3329	0.007763
Mm.218350	Fbxl20	F-box and leucine-rich repeat protein 20	MS													-2.0733	0.047426	-1.98135	0.062394
Mm.253378	Fbxl7	F-box and leucine-rich repeat protein 7	MS													-2.19393	0.039212	-2.72396	0.025026
Mm.389552	Fbxo10	F-box protein 10	MS													4.71685	0.042854	3.33318	0.085469
Mm.386857	Fbxo11	F-box protein 11	MS													4.84367	0.036673	3.48322	0.071766
Mm.65308	Fbxo16	F-box protein 16	MS													2.88883	0.036445	1.962	0.111184
Mm.24088	Fbxo18	F-box protein 18	MS													2.81223	0.081811	2.15449	0.159794
Mm.24829	Fbxo31	F-box protein 31	MS													3.76852	0.010056	3.18584	0.016025
Mm.476875	Fbxo33	F-box protein 33	MS													4.28402	0.010171	5.79627	0.008593
Mm.11935	Fbxo34	F-box protein 34	MS													2.77503	0.128786	3.14085	0.119458
Mm.211899	Fbxo40	F-box protein 40	MS													3.00363	0.017262	2.48654	0.031456
Mm.38777	Fbxo41	F-box protein 41	MS													19.3081	0.005513	16.2769	0.007309
Mm.220327	Fbxo44	F-box protein 44	MS													3.06938	0.033884	2.28107	0.078387
Mm.256137	Fbxo45	F-box protein 45	MS													3.0343	0.023743	3.08379	0.026534
Mm.44236	Fbxo7	F-box protein 7	MS													-10.0558	0.043823	-8.06052	0.062443
Mm.28584	Fbxo9	F-box protein 9	MS													-4.43183	0.01957	-2.5359	0.06876
Mm.28017	Fbxw11	F-box and WD-40 domain protein 11	MS													-7.46412	0.024666	-5.44724	0.042387
Mm.196475	Fbxw7	F-box and WD-40 domain protein 7	MS													26.4711	0.004127	23.0218	0.005439
Mm.275813	OTTMUSG00000000265	Predicted gene, OTTMUSG00000000265	MS													-3.75053	0.042408	-2.2792	0.128638
Mm.3303	Fcgrt	Fc receptor, IgG, alpha chain transporter	MS													-3.66964	0.01381	-3.93657	0.014701
Mm.22025	Fcho1	FCH domain only 1	MS													-2.41352	0.023621	-2.44132	0.026474
Mm.23928	Fcho2	FCH domain only 2	MS													2.17533	0.03831	1.97733	0.058875
Mm.263041	Fchsd2	FCH and double SH3 domains 2	MS													2.53248	0.049877	2.33025	0.070011
Mm.24069	Fem1b	Feminization 1 homolog b (C. elegans)	MS													2.51978	0.050735	2.74872	0.046286
Mm.38249	Fem1c	Fem-1 homolog c (C.elegans)	MS													2.49624	0.037932	2.00931	0.080099
Mm.150496	Fev	FEV (ETS oncogene family)	MS													-2.08335	0.045777	-2.26408	0.04021
Mm.34644	Fezf2	Fez family zinc finger 2	MS													4.79874	0.011212	3.86311	0.019061
Mm.8142	Fgd1	FYVE, RhoGEF and PH domain containing 1	MS													2.81225	0.018028	2.32475	0.034251
Mm.241282	Fgf1	Fibroblast growth factor 1	MS													-11.3867	0.01381	-12.5936	0.015071
Mm.439768	Fgf14	Fibroblast growth factor 14	MS													5.64593	0.005891	6.46693	0.006518
Mm.3904	Fgf15	Fibroblast growth factor 15	MS													-3.30385	0.012985	-2.57842	0.026033
Mm.473689	Fgf2	Fibroblast growth factor 2	MS													2.64608	0.054929	2.56231	0.067528
Mm.347933	Fgf23	Fibroblast growth factor 23	MS													-2.41247	0.034154	-2.48391	0.036395
Mm.5055	Fgf5	Fibroblast growth factor 5	MS													-3.24932	0.042749	-2.10846	0.126191
Mm.265716	Fgfr1	Fibroblast growth factor receptor 1	MS													-3.4507	0.033603	-3.45637	0.038487
Mm.333499	Fgfr1op2	FGFR1 oncogene partner 2	MS													6.27789	0.009315	6.77994	0.010185
Mm.441926	Fhit	Fragile histidine triad gene	MS													-4.98217	0.034169	-4.482	0.045497
Mm.329322	Fhod3	Formin homology 2 domain containing 3	MS													1.79593	0.223356	2.00178	0.204684
Mm.130769	Fign	Fidgetin	MS													4.43598	0.034124	5.05041	0.032066
Mm.23049	Filip1	Filamin A interacting protein 1	MS													3.25453	0.027138	2.39868	0.063143
Mm.272468	Fip1l1	FIP1 like 1 (S. cerevisiae)	MS													1.57543	0.277656	2.1029	0.173944
Mm.25849	Fis1	Fission 1 (mitochondrial outer membrane) homolog (yeast)	MS													-4.40545	0.048771	-3.61947	0.076211
Mm.357792	Fkbp15	FK506 binding protein 15	MS													-2.66938	0.021597	-2.40716	0.03287
Mm.20453	Fkbp1b	FK506 binding protein 1b	MS													7.74314	0.004676	7.59061	0.005813
Mm.28480	Fkbp3	FK506 binding protein 3	MS													2.51629	0.031716	2.65215	0.031994
Mm.12758	Fkbp4	FK506 binding protein 4	MS													9.00937	0.006007	6.48726	0.009504
Mm.141864	Fkbp8	FK506 binding protein 8	MS													7.14785	0.026465	5.55133	0.0418
Mm.9239	E130112L23Rik	RIKEN cDNA E130112L23 gene	MS													-2.4313	0.029271	-3.25459	0.017594
Mm.99790	BC062109	CDNA sequence BC062109	MS													2.69477	0.065	2.45594	0.091339
Mm.193272	BC068157	CDNA sequence BC068157	MS													38.2884	0.005626	31.0698	0.007353
Mm.60083	1110049B09Rik	RIKEN cDNA 1110049B09 gene	MS													2.15141	0.033672	1.728	0.082933
Mm.134068	C79127	Expressed sequence C79127	MS													2.35599	0.221184	2.16482	0.277417
Mm.234681	4933429F08Rik	RIKEN cDNA 4933429F08 gene	MS													-7.92077	0.005295	-8.34253	0.006389
Mm.475646	Flnb	Filamin, beta	MS													-3.88078	0.04627	-6.3183	0.025535
Mm.39046	Flnc	Filamin C, gamma	MS													-5.86712	0.028763	-6.12602	0.031433
Mm.341948	Flrt2	Fibronectin leucine rich transmembrane protein 2	MS													5.87357	0.027477	5.03144	0.039418
Mm.426781	Flrt3	Fibronectin leucine rich transmembrane protein 3	MS													14.6841	0.004127	10.0829	0.005439
Mm.389712	Flt1	FMS-like tyrosine kinase 1	MS													2.14332	0.069597	2.0491	0.090382
Mm.155164	Fmo4	Flavin containing monooxygenase 4	MS													-2.70267	0.049044	-2.43167	0.071747
Mm.3451	Fmr1	Fragile X mental retardation syndrome 1 homolog	MS													2.51803	0.050284	2.38298	0.065493
Mm.209491	Fnbp1l	Formin binding protein 1-like	MS													2.84311	0.02619	2.28183	0.052533
Mm.379161	Fndc1	Fibronectin type III domain containing 1	MS													-4.05255	0.019829	-5.09325	0.016643
Mm.292544	Fndc4	Fibronectin type III domain containing 4	MS													2.86012	0.03159	3.36765	0.025832
Mm.151174	Fntb	Farnesyltransferase, CAAX box, beta	MS													-11.1262	0.02247	-12.7628	0.023039
Mm.2135	Folr1	Folate receptor 1 (adult)	MS													-27.5745	0.004348	-27.8116	0.005439
Mm.24684	Fosl2	Fos-like antigen 2	MS													5.22829	0.059775	7.92061	0.04042
Mm.4758	Foxd3	Forkhead box D3	MS													-4.50968	0.011372	-4.22982	0.015293
Mm.4704	Foxg1	Forkhead box G1	MS													3.02422	0.014157	2.90526	0.018329
Mm.378938	Foxj1	Forkhead box J1	MS													-3.27847	0.041655	-5.31685	0.021271
Mm.209750	Foxk2	Forkhead box K2	MS													-2.1337	0.03968	-2.03111	0.052379
Mm.341972	Foxn3	Forkhead box N3	MS													2.49275	0.047441	2.45386	0.056032
Mm.29891	Foxo1	Forkhead box O1	MS													-2.98686	0.020512	-3.05139	0.023107
Mm.338613	Foxo3	Forkhead box O3	MS													2.40557	0.021552	2.38399	0.025755
Mm.234965	Foxp1	Forkhead box P1	MS													3.76934	0.017108	3.37003	0.02449
Mm.332919	Foxp2	Forkhead box P2	MS													6.35618	0.01846	4.62001	0.034028
Mm.291120	Fras1	Fraser syndrome 1 homolog (human)	MS													5.33016	0.023916	3.92698	0.044256
Mm.134296	Frem3	Fras1 related extracellular matrix protein 3	MS													5.67564	0.055293	4.41457	0.088329
Mm.249318	Freq	Frequenin homolog (Drosophila)	MS													6.94585	0.018185	5.79008	0.026694
Mm.217312	Frg1	FSHD region gene 1	MS													3.01621	0.013009	2.46367	0.024367
Mm.37932	Frmd4a	FERM domain containing 4A	MS													2.15942	0.072946	2.7351	0.045494
Mm.121514	Frmd5	FERM domain containing 5	MS													-6.18386	0.04767	-5.1879	0.068276
Mm.2962	Frmd6	FERM domain containing 6	MS													2.46992	0.037074	1.68838	0.13297
Mm.318366	Gm626	Gene model 626, (NCBI)	MS													8.88201	0.005972	5.96716	0.009892
Mm.426168	Frmpd4	FERM and PDZ domain containing 4	MS													17.3987	0.025042	20.2698	0.025754
Mm.135965	Frs2	Fibroblast growth factor receptor substrate 2	MS													-2.81622	0.018312	-2.78367	0.022192
Mm.216590	Fry	Furry homolog (Drosophila)	MS													2.77116	0.084355	2.31048	0.138967
Mm.260594	Fryl	Furry homolog-like (Drosophila)	MS													-2.75473	0.026668	-4.06991	0.014816
Mm.270660	Fsd1	Fibronectin type 3 and SPRY domain-containing protein	MS													4.50411	0.035695	3.26397	0.070982
Mm.44518	Fstl4	Follistatin-like 4	MS													2.90502	0.041346	2.20267	0.090872
Mm.379337	Fstl5	Follistatin-like 5	MS													12.22	0.006007	8.34855	0.009545
Mm.36278	Ftcd	Formiminotransferase cyclodeaminase	MS													2.31614	0.16289	2.46619	0.164791
Mm.278922	Fubp1	Far upstream element (FUSE) binding protein 1	MS													2.55264	0.024812	2.50098	0.030251
Mm.56933	Fut1	Fucosyltransferase 1	MS													2.91068	0.022234	2.84817	0.026951
Mm.290046	Fut2	Fucosyltransferase 2	MS													2.26075	0.193055	3.48559	0.111617
Mm.39101	Fut9	Fucosyltransferase 9	MS													7.02764	0.047515	3.65766	0.125667
Mm.259021	Fxr1	Fragile X mental retardation gene 1, autosomal homolog	MS													2.65893	0.031147	3.20542	0.023836
Mm.41770	Fxyd7	FXYD domain-containing ion transport regulator 7	MS													6.10321	0.006403	4.8959	0.009699
Mm.253264	G2e3	G2/M-phase specific E3 ubiquitin ligase	MS													4.35956	0.010179	3.55257	0.01682
Mm.380129	G3bp1	Ras-GTPase-activating protein SH3-domain binding protein 1	MS													-3.39216	0.03708	-2.68855	0.06888
Mm.4793	Gaa	Glucosidase, alpha, acid	MS													-2.45862	0.049901	-2.21047	0.075234
Mm.42033	Gab2	Growth factor receptor bound protein 2-associated protein 2	MS													-4.89223	0.006476	-4.15947	0.009663
Mm.293266	Gabpb1	GA repeat binding protein, beta 1	MS													2.01884	0.040634	1.61454	0.105118
Mm.439668	Gabra1	Gamma-aminobutyric acid (GABA) A receptor, subunit alpha 1	MS													8.76934	0.092956	18.9588	0.055605
Mm.248731	Gabra4	Gamma-aminobutyric acid (GABA) A receptor, subunit alpha 4	MS													14.1819	0.009089	15.128	0.01035
Mm.273114	Gabra5	Gamma-aminobutyric acid (GABA) A receptor, subunit alpha 5	MS													5.36882	0.040459	4.03956	0.070056
Mm.4915	Gabra6	Gamma-aminobutyric acid (GABA) A receptor, subunit alpha 6	MS													1.80895	0.275621	2.05834	0.251937
Mm.38567	Gabrb1	Gamma-aminobutyric acid (GABA) A receptor, subunit beta 1	MS													6.33907	0.010394	5.02311	0.016553
Mm.338723	Gabrb2	Gamma-aminobutyric acid (GABA) A receptor, subunit beta 2	MS													53.0725	0.004127	64.4127	0.005439
Mm.8004	Gabrb3	Gamma-aminobutyric acid (GABA) A receptor, subunit beta 3	MS													14.491	0.004348	12.0713	0.005813
Mm.388925	Gabrd	Gamma-aminobutyric acid (GABA) A receptor, subunit delta	MS													6.53693	0.041346	7.497	0.039518
Mm.4784	Gad2	Glutamic acid decarboxylase 2	MS													7.23191	0.010895	8.57929	0.011136
Mm.281298	Gadd45g	Growth arrest and DNA-damage-inducible 45 gamma	MS													1.26455	0.397801	2.41872	0.106927
Mm.103414	Gal3st1	Galactose-3-O-sulfotransferase 1	MS													-10.7202	0.02353	-11.2263	0.026008
Mm.332774	Gal3st4	Galactose-3-O-sulfotransferase 4	MS													-2.44821	0.044743	-4.52526	0.015327
Mm.5120	Galc	Galactosylceramidase	MS													-8.60259	0.030915	-7.11546	0.043746
Mm.30249	Galnt1	UDP-N-acetyl-alpha-D-galactosamine:polypeptide N-acetylgalactosaminyltransferase 1	MS													2.1043	0.082457	2.01118	0.106812
Mm.22969	Galnt6	UDP-N-acetyl-alpha-D-galactosamine:polypeptide N-acetylgalactosaminyltransferase 6	MS													-10.0038	0.015575	-6.49961	0.02919
Mm.308296	Galntl1	UDP-N-acetyl-alpha-D-galactosamine:polypeptide N-acetylgalactosaminyltransferase-like 1	MS													5.26619	0.009325	4.4959	0.013803
Mm.141471	Galntl5	UDP-N-acetyl-alpha-D-galactosamine:polypeptide N-acetylgalactosaminyltransferase-like 5	MS													2.91462	0.077572	3.77313	0.055418
Mm.1222	Gap43	Growth associated protein 43	MS													7.52888	0.006973	7.38479	0.008749
Mm.292180	Garnl1	GTPase activating RANGAP domain-like 1	MS													2.99041	0.021405	2.43963	0.04035
Mm.425690	Garnl4	GTPase activating RANGAP domain-like 4	MS													10.3458	0.0059	8.46137	0.008253
Mm.250004	Gars	Glycyl-tRNA synthetase	MS													1.79011	0.157077	2.32108	0.092971
Mm.44591	Gas2l1	Growth arrest-specific 2 like 1	MS													2.87777	0.095852	2.33251	0.160229
Mm.329287	Gata6	GATA binding protein 6	MS													-3.28911	0.024465	-2.13289	0.080438
Mm.469929	Gatad1	GATA zinc finger domain containing 1	MS													-5.48249	0.043829	-3.79691	0.085254
Mm.237085	Gcat	Glycine C-acetyltransferase (2-amino-3-ketobutyrate-coenzyme A ligase)	MS													2.51354	0.030366	2.54035	0.034163
Mm.25531	Gcc2	GRIP and coiled-coil domain containing 2	MS													4.73957	0.028867	4.50259	0.036121
Mm.220358	Gck	Glucokinase	MS													2.05255	0.042333	2.1156	0.043097
Mm.292676	Gclm	Glutamate-cysteine ligase, modifier subunit	MS													2.25437	0.090084	2.20459	0.108573
Mm.18218	Gdap1	Ganglioside-induced differentiation-associated-protein 1	MS													5.75221	0.011166	5.42198	0.014701
Mm.102080	Gdap1l1	Ganglioside-induced differentiation-associated protein 1-like 1	MS													3.28737	0.030052	4.28359	0.021687
Mm.272230	D10Ertd610e	DNA segment, Chr 10, ERATO Doi 610, expressed	MS													5.51594	0.019337	5.10598	0.025286
Mm.247486	Gem	GTP binding protein (gene overexpressed in skeletal muscle)	MS													-2.83916	0.023712	-1.89458	0.084661
Mm.441399	Gfod1	Glucose-fructose oxidoreductase domain containing 1	MS													9.94115	0.007774	8.50865	0.010864
Mm.40954	Gfod2	Glucose-fructose oxidoreductase domain containing 2	MS													2.2622	0.032174	2.13389	0.043529
Mm.251331	Gga1	Golgi associated, gamma adaptin ear containing, ARF binding protein 1	MS													-3.02654	0.014504	-3.17415	0.015661
Mm.356653	Ggnbp2	Gametogenetin binding protein 2	MS													2.75335	0.01726	3.4697	0.013047
Mm.3986	Ghr	Growth hormone receptor	MS													3.38729	0.047634	1.84405	0.196417
Mm.194721	Ghsr	Growth hormone secretagogue receptor	MS													2.3412	0.101055	2.09035	0.147546
Mm.271603	Gins1	GINS complex subunit 1 (Psf1 homolog)	MS													2.07809	0.171523	2.08909	0.191986
Mm.27945	Gins4	GINS complex subunit 4 (Sld5 homolog)	MS													-3.07398	0.029074	-2.50687	0.053343
Mm.218755	Gipc3	GIPC PDZ domain containing family, member 3	MS													-2.6694	0.024456	-2.21332	0.046153
Mm.290182	Git1	G protein-coupled receptor kinase-interactor 1	MS													2.7039	0.118372	2.31331	0.176748
Mm.21198	Gjb1	Gap junction protein, beta 1	MS													-23.4991	0.018807	-18.6294	0.026314
Mm.40016	Gjc2	Gap junction protein, gamma 2	MS													-9.54496	0.006476	-11.2851	0.007309
Mm.296625	Gkap1	G kinase anchoring protein 1	MS													2.06259	0.07191	2.34386	0.057612
Mm.210787	Glcci1	Glucocorticoid induced transcript 1	MS													2.29993	0.071456	2.38632	0.074931
Mm.274852	Gldc	Glycine decarboxylase	MS													2.57408	0.075483	2.86824	0.068736
Mm.331757	Glis1	GLIS family zinc finger 1	MS													2.9042	0.020203	2.58632	0.031207
Mm.41417	Glmn	Glomulin, FKBP associated protein	MS													3.67405	0.099167	4.09596	0.096536
Mm.272727	Glrx2	Glutaredoxin 2 (thioltransferase)	MS													2.52401	0.062825	2.5825	0.068269
Mm.237888	Glt1d1	Glycosyltransferase 1 domain containing 1	MS													6.25242	0.006153	5.47281	0.008427
Mm.23782	Glt25d2	Glycosyltransferase 25 domain containing 2	MS													-4.13375	0.023271	-3.85712	0.03027
Mm.22819	Glt8d3	Glycosyltransferase 8 domain containing 3	MS													2.00835	0.038442	1.79052	0.066063
Mm.275766	Gltp	Glycolipid transfer protein	MS													-6.24575	0.020301	-5.34646	0.029222
Mm.277634	Gltscr2	Glioma tumor suppressor candidate region gene 2	MS													-2.33052	0.047412	-1.94187	0.091599
Mm.210745	Glul	Glutamate-ammonia ligase (glutamine synthetase)	MS													-3.38276	0.042749	-2.80916	0.070541
Mm.22554	Gmppb	GDP-mannose pyrophosphorylase B	MS													2.06138	0.04806	1.88645	0.073432
Mm.313181	Gna14	Guanine nucleotide binding protein, alpha 14	MS													2.14073	0.050174	2.09071	0.061206
Mm.196464	Gnai2	Guanine nucleotide binding protein (G protein), alpha inhibiting 2	MS													-3.26125	0.015378	-3.50749	0.015847
Mm.171123	Gng13	Guanine nucleotide binding protein (G protein), gamma 13	MS													2.24532	0.040527	2.56697	0.031994
Mm.41737	Gng2	Guanine nucleotide binding protein (G protein), gamma 2	MS													8.02901	0.008724	6.11864	0.013859
Mm.215394	Gng4	Guanine nucleotide binding protein (G protein), gamma 4	MS													2.18469	0.084192	2.23943	0.090935
Mm.335754	Gnal1	Guanine nucleotide binding protein-like 1	MS													2.18184	0.081232	2.20058	0.091068
Mm.90760	Gnl2	Guanine nucleotide binding protein-like 2 (nucleolar)	MS													2.20291	0.146703	2.57333	0.122915
Mm.88512	Gnl3	Guanine nucleotide binding protein-like 3 (nucleolar)	MS													1.73325	0.295176	2.19851	0.228569
Mm.45987	Gnl3l	Guanine nucleotide binding protein-like 3 (nucleolar)-like	MS													-6.88372	0.036838	-4.25352	0.080716
Mm.335190	Gnptab	N-acetylglucosamine-1-phosphate transferase, alpha and beta subunits	MS													8.00968	0.00876	5.60546	0.015404
Mm.196269	Golga7	Golgi autoantigen, golgin subfamily a, 7	MS													-7.73818	0.047371	-6.0746	0.071716
Mm.329851	Golga7b	Golgi autoantigen, golgin subfamily a, 7B	MS													3.1216	0.09616	2.3436	0.178452
Mm.244815	Golgb1	Golgi autoantigen, golgin subfamily b, macrogolgin 1	MS													4.30472	0.010875	3.53475	0.017845
Mm.249232	Golim4	Golgi integral membrane protein 4	MS													1.77857	0.090177	2.0967	0.060681
Mm.245830	Golph3l	Golgi phosphoprotein 3-like	MS													2.43845	0.032087	1.78476	0.096169
Mm.207715	5730410E15Rik	RIKEN cDNA 5730410E15 gene	MS													4.89841	0.033023	4.84151	0.038606
Mm.390258	Gopc	Golgi associated PDZ and coiled-coil motif containing	MS													2.22271	0.196683	2.01526	0.257944
Mm.32901	Gorab	Golgin, RAB6-interacting	MS													2.79101	0.048074	2.28486	0.087937
Mm.210196	Gpam	Glycerol-3-phosphate acyltransferase, mitochondrial	MS													4.52892	0.020488	2.53826	0.074034
Mm.138321	Gpatch2	G patch domain containing 2	MS													3.38146	0.013387	2.83323	0.022564
Mm.46029	Gpatch4	G patch domain containing 4	MS													1.97699	0.146633	2.04523	0.153688
Mm.57286	Gpbp1	GC-rich promoter binding protein 1	MS													4.05168	0.013747	3.60932	0.019667
Mm.477792	Gpbp1l1	GC-rich promoter binding protein 1-like 1	MS													-3.84215	0.012127	-4.18759	0.012916
Mm.252391	Gpd1	Glycerol-3-phosphate dehydrogenase 1 (soluble)	MS													-13.4193	0.010977	-23.0424	0.009371
Mm.3711	Gpd2	Glycerol phosphate dehydrogenase 2, mitochondrial	MS													2.82316	0.066434	2.42622	0.104488
Mm.46367	Gpihbp1	GPI-anchored HDL-binding protein 1	MS													-11.8886	0.01218	-12.0353	0.014661
Mm.241700	Gpm6a	Glycoprotein m6a	MS													15.5424	0.004127	14.6489	0.005439
Mm.35282	Gpr112	G protein-coupled receptor 112	MS													-2.4877	0.020621	-2.50884	0.023786
Mm.39863	Gpr123	G protein-coupled receptor 123	MS													3.04243	0.014941	2.82112	0.020697
Mm.23235	Gpr153	G protein-coupled receptor 153	MS													3.03904	0.126477	2.03059	0.263566
Mm.477518	Gpr155	G protein-coupled receptor 155	MS													6.67574	0.014941	5.67753	0.021646
Mm.228018	Gpr156	G protein-coupled receptor 156	MS													-3.23714	0.013066	-3.15668	0.016343
Mm.166647	Gpr158	G protein-coupled receptor 158	MS													7.92727	0.018312	8.05953	0.02126
Mm.2514	Gpr162	G protein-coupled receptor 162	MS													6.98303	0.005805	5.98216	0.007957
Mm.28597	Gpr172b	G protein-coupled receptor 172B	MS													2.89955	0.066067	2.33737	0.118535
Mm.70979	Gpr176	G protein-coupled receptor 176	MS													5.61104	0.006472	5.52347	0.007977
Mm.275411	Gpr180	G protein-coupled receptor 180	MS													3.50352	0.010056	2.84014	0.017898
Mm.4787	Gpr19	G protein-coupled receptor 19	MS													3.21087	0.067398	2.88015	0.094329
Mm.441517	Gpr22	G protein-coupled receptor 22	MS													11.9939	0.040114	17.6118	0.032461
Mm.208740	Gpr26	G protein-coupled receptor 26	MS													8.00145	0.007476	7.79532	0.009498
Mm.35009	Gpr27	G protein-coupled receptor 27	MS													-2.19705	0.028759	-2.20144	0.033049
Mm.470721	Gpr44	G protein-coupled receptor 44	MS													-2.55559	0.02353	-1.8703	0.069967
Mm.290693	Gpr6	G protein-coupled receptor 6	MS													9.03503	0.007172	5.32142	0.015105
Mm.32160	Gpr68	G protein-coupled receptor 68	MS													2.36017	0.026788	2.16634	0.039634
Mm.4672	Gpr83	G protein-coupled receptor 83	MS													19.6974	0.006007	11.4282	0.010089
Mm.167625	Gpr85	G protein-coupled receptor 85	MS													3.92952	0.022314	3.09073	0.040611
Mm.40025	Gpr88	G-protein coupled receptor 88	MS													4.35813	0.028016	2.29447	0.113682
Mm.271980	Gprasp1	G protein-coupled receptor associated sorting protein 1	MS													2.27573	0.199788	2.53856	0.19166
Mm.476033	Gprasp2	G protein-coupled receptor associated sorting protein 2	MS													3.06664	0.087859	3.19183	0.093824
Mm.242413	Gprc5c	G protein-coupled receptor, family C, group 5, member C	MS													3.72134	0.032723	2.71413	0.070662
Mm.41812	Gprin1	G protein-regulated inducer of neurite outgrowth 1	MS													11.6695	0.006748	8.43692	0.010771
Mm.19316	Gramd1c	GRAM domain containing 1C	MS													5.45699	0.013584	4.57569	0.020633
Mm.276573	Grasp	GRP1 (general receptor for phosphoinositides 1)-associated scaffold protein	MS													2.6676	0.030434	3.11987	0.024716
Mm.25760	Grem2	Gremlin 2 homolog, cysteine knot superfamily (Xenopus laevis)	MS													5.86388	0.013041	4.90304	0.019634
Mm.263068	Grhl1	Grainyhead-like 1 (Drosophila)	MS													4.25792	0.010854	2.55829	0.034332
Mm.220224	Gria2	Glutamate receptor, ionotropic, AMPA2 (alpha 2)	MS													19.1425	0.004348	13.5313	0.006389
Mm.209263	Gria4	Glutamate receptor, ionotropic, AMPA4 (alpha 4)	MS													5.48026	0.145391	6.74866	0.136327
Mm.5134	Grik1	Glutamate receptor, ionotropic, kainate 1	MS													3.41499	0.023671	2.93651	0.037541
Mm.40896	Grik3	Glutamate receptor, ionotropic, kainate 3	MS													4.50784	0.022374	3.53374	0.039395
Mm.278672	Grin1	Glutamate receptor, ionotropic, NMDA1 (zeta 1)	MS													16.1027	0.006472	12.2515	0.009504
Mm.2953	Grin2a	Glutamate receptor, ionotropic, NMDA2A (epsilon 1)	MS													17.3429	0.006476	18.0236	0.007851
Mm.436649	Grin2b	Glutamate receptor, ionotropic, NMDA2B (epsilon 2)	MS													-2.77427	0.03004	-2.79611	0.034032
Mm.322594	Grin2d	Glutamate receptor, ionotropic, NMDA2D (epsilon 4)	MS													3.00413	0.064771	2.1902	0.141968
Mm.196692	Grip1	Glutamate receptor interacting protein 1	MS													8.18397	0.008967	8.02708	0.010932
Mm.194811	Gripap1	GRIP1 associated protein 1	MS													-3.00766	0.017324	-2.91109	0.021874
Mm.28646	Grlf1	Glucocorticoid receptor DNA binding factor 1	MS													4.87515	0.017991	3.88216	0.030251
Mm.477053	Grm1	Glutamate receptor, metabotropic 1	MS													7.81632	0.006926	5.41915	0.01233
Mm.424639	Grm2	Glutamate receptor, metabotropic 2	MS													6.6322	0.025325	3.92907	0.062459
Mm.235018	Grm5	Glutamate receptor, metabotropic 5	MS													9.79763	0.01363	8.70853	0.018399
Mm.240881	Grm7	Glutamate receptor, metabotropic 7	MS													7.39551	0.008892	4.76937	0.017898
Mm.320732	Grm8	Glutamate receptor, metabotropic 8	MS													-2.03624	0.03889	-2.0361	0.043704
Mm.269657	Grpel2	GrpE-like 2, mitochondrial	MS													1.57523	0.364158	2.07626	0.281027
Mm.394930	Gsk3b	Glycogen synthase kinase 3 beta	MS													2.23298	0.057186	3.40879	0.024226
Mm.21109	Gsn	Gelsolin	MS													-20.4225	0.006472	-22.0983	0.007669
Mm.314312	Gtdc1	Glycosyltransferase-like domain containing 1	MS													2.38408	0.02247	2.97089	0.015734
Mm.22700	Gtf2h1	General transcription factor II H, polypeptide 1	MS													2.84795	0.014385	2.10787	0.037334
Mm.303441	Gtf2h5	General transcription factor IIH, polypeptide 5	MS													3.24424	0.023525	2.9695	0.032866
Mm.218744	Gtf2ird2	GTF2I repeat domain containing 2	MS													-6.28597	0.013577	-4.26483	0.027323
Mm.358698	Gtf3a	General transcription factor III A	MS													2.15287	0.048925	2.17218	0.053917
Mm.271923	Gtf3c2	General transcription factor IIIC, polypeptide 2, beta	MS													-2.82735	0.024211	-2.33361	0.044938
Mm.19080	Gtpbp1	GTP binding protein 1	MS													-2.46908	0.04662	-2.62491	0.044966
Mm.34520	Gtpbp8	GTP-binding protein 8 (putative)	MS													2.26434	0.043946	1.68047	0.127771
Mm.20858	Gtse1	G two S phase expressed protein 1	MS													-2.52264	0.026204	-2.36329	0.036217
Mm.16224	Guca1a	Guanylate cyclase activator 1a (retina)	MS													3.13367	0.025563	2.13687	0.076057
Mm.59151	Guca1b	Guanylate cyclase activator 1B	MS													-2.09675	0.03629	-2.04991	0.044215
Mm.143831	Gucy1a3	Guanylate cyclase 1, soluble, alpha 3	MS													10.4089	0.008465	6.42865	0.016124
Mm.21105	Guf1	GUF1 GTPase homolog (S. cerevisiae)	MS													2.85779	0.036798	2.48995	0.058152
Mm.133132	Gulp1	GULP, engulfment adaptor PTB domain containing 1	MS													4.493	0.063185	4.13305	0.081965
Mm.154564	H2afj	H2A histone family, member J	MS													-7.54974	0.039599	-3.78507	0.110289
Mm.40989	Habp4	Hyaluronic acid binding protein 4	MS													3.32133	0.011083	3.78663	0.010943
Mm.458633	Hace1	HECT domain and ankyrin repeat containing, E3 ubiquitin protein ligase 1	MS													2.13498	0.261705	2.10857	0.295833
Mm.152048	Hapln4	Hyaluronan and proteoglycan link protein 4	MS													7.61794	0.005096	8.86398	0.005722
Mm.255701	Has1	Hyaluronan synthase1	MS													3.74939	0.010831	3.33856	0.015589
Mm.290410	2310022K01Rik	RIKEN cDNA 2310022K01 gene	MS													-3.67082	0.018756	-3.41422	0.025114
Mm.74730	6230416J20Rik	RIKEN cDNA 6230416J20 gene	MS													1.99197	0.152354	2.21807	0.135913
Mm.338482	Hbq1	Hemoglobin, theta 1;RIKEN cDNA F830116E18 gene	MS													1.94381	0.087202	3.01706	0.03214
Mm.284033	Hccs	Holocytochrome c synthetase	MS													3.11907	0.027127	3.20207	0.029681
Mm.359030	Hcfc1r1	Host cell factor C1 regulator 1 (XPO1-dependent)	MS													3.13383	0.048492	2.60069	0.081833
Mm.127405	Hcfc2	Host cell factor C2	MS													3.81391	0.014604	3.44451	0.020697
Mm.341103	D11Bwg0517e	DNA segment, Chr 11, Brigham & Women\'s Genetics 0517 expressed	MS													29.8856	0.004127	33.0872	0.005439
Mm.440256	A530088H08Rik	RIKEN cDNA A530088H08 gene	MS													-5.03736	0.006533	-5.36057	0.007677
Mm.296386	EG666713	Predicted gene, EG666713	MS													2.55414	0.019355	2.60309	0.021863
Mm.343429	Hcn1	Hyperpolarization-activated, cyclic nucleotide-gated K+ 1	MS													23.8225	0.006007	20.8241	0.007712
Mm.389461	Hcn3	Hyperpolarization-activated, cyclic nucleotide-gated K+ 3	MS													2.7467	0.022195	2.67407	0.027323
Mm.206218	Hdac11	Histone deacetylase 11	MS													-4.26363	0.033107	-5.03232	0.029324
Mm.310551	Hdac9	Histone deacetylase 9	MS													3.49422	0.016148	2.82362	0.029003
Mm.392934	Hdgfrp3	Hepatoma-derived growth factor, related protein 3	MS													3.30867	0.019662	3.07141	0.026709
Mm.249391	Hectd1	HECT domain containing 1	MS													2.2058	0.070729	3.50444	0.02797
Mm.61107	Hectd2	HECT domain containing 2	MS													7.56162	0.005734	5.13717	0.009699
Mm.125298	Hecw1	HECT, C2 and WW domain containing E3 ubiquitin protein ligase 1	MS													1.79634	0.24935	2.20013	0.196889
Mm.245741	Heg1	HEG homolog 1 (zebrafish)	MS													-4.689	0.049887	-6.32489	0.03757
Mm.21469	Helq	Helicase, POLQ-like	MS													-2.46794	0.019427	-2.16764	0.032966
Mm.272047	Helz	Helicase with zinc finger domain	MS													2.69028	0.017416	2.35698	0.02828
Mm.206911	Hepacam2	HEPACAM family member 2	MS													-2.75915	0.034682	-2.03978	0.087762
Mm.244179	Herc1	Hect (homologous to the E6-AP (UBE3A) carboxyl terminus) domain and RCC1 (CHC1)-like domain (RLD) 1	MS													3.38049	0.01581	2.99171	0.023707
Mm.234437	Herc4	Hect domain and RLD 4	MS													4.56258	0.008034	3.49648	0.01436
Mm.390859	Hes1	Hairy and enhancer of split 1 (Drosophila)	MS													-3.41444	0.036207	-4.07822	0.030018
Mm.137268	Hes5	Hairy and enhancer of split 5 (Drosophila)	MS													3.34336	0.063539	2.14806	0.16922
Mm.8763	Hexim1	Hexamethylene bis-acetamide inducible 1	MS													3.14498	0.025797	2.64681	0.043373
Mm.103573	Hey2	Hairy/enhancer-of-split related with YRPW motif 2	MS													-3.83688	0.035736	-4.57088	0.030573
Mm.2681	Hfe	Hemochromatosis	MS													-4.44379	0.022777	-2.74244	0.065698
Mm.267078	Hgf	Hepatocyte growth factor	MS													6.42208	0.025813	4.04707	0.058152
Mm.28326	Hgsnat	Heparan-alpha-glucosaminide N-acetyltransferase	MS													-2.7883	0.030535	-2.938	0.031368
Mm.261602	Hic2	Hypermethylated in cancer 2	MS													3.50709	0.120345	2.56089	0.210813
Mm.46218	Hint3	Histidine triad nucleotide binding protein 3	MS													-15.529	0.004127	-19.5854	0.005439
Mm.280805	Hip1	Huntingtin interacting protein 1	MS													-6.95226	0.014546	-6.56038	0.018655
Mm.23790	Hipk2	Homeodomain interacting protein kinase 2	MS													-11.5486	0.010066	-9.02087	0.015105
Mm.220817	Hisppd1	Histidine acid phosphatase domain containing 1	MS													2.30472	0.227498	2.12507	0.28341
Mm.262527	Hist1h2ah	Histone cluster 1, H2ah	MS													-3.18927	0.049234	-3.22604	0.05457
Mm.42157	Hivep2	Human immunodeficiency virus type I enhancer binding protein 2	MS													4.94444	0.015998	5.54128	0.016153
Mm.302758	Hivep3	Human immunodeficiency virus type I enhancer binding protein 3	MS													5.357	0.024532	4.38479	0.038459
Mm.196605	Hk1	Hexokinase 1	MS													2.66444	0.049398	2.72736	0.052807
Mm.158903	Hlf	Hepatic leukemia factor	MS													5.01836	0.053287	5.77182	0.049789
Mm.38474	Hmg20b	High mobility group 20 B	MS													-2.60581	0.019825	-2.64821	0.022524
Mm.336087	Hmgb3	High mobility group box 3	MS													2.29868	0.140102	3.04438	0.094
Mm.82306	Hmgcll1	3-hydroxymethyl-3-methylglutaryl-Coenzyme A lyase-like 1	MS													3.82583	0.147046	3.96162	0.159677
Mm.371601	Hn1l	Hematological and neurological expressed 1-like	MS													-8.35703	0.010364	-8.62873	0.01201
Mm.155896	Hnrnpa2b1	Heterogeneous nuclear ribonucleoprotein A2/B1	MS													-3.49654	0.013493	-2.90898	0.022812
Mm.316306	Hnrnpa3	Heterogeneous nuclear ribonucleoprotein A3	MS													2.12136	0.15404	2.21655	0.159176
Mm.150231	Hnrnpd	Heterogeneous nuclear ribonucleoprotein D	MS													-2.96513	0.023982	-2.3169	0.050672
Mm.311439	Hnrnpm	Heterogeneous nuclear ribonucleoprotein M	MS													-5.41788	0.010007	-3.58739	0.02205
Mm.426956	Hnrnpu	Heterogeneous nuclear ribonucleoprotein U	MS													-4.1762	0.007293	-4.19594	0.008991
Mm.411443	Hnrnpul2	Heterogeneous nuclear ribonucleoprotein U-like 2	MS													1.37983	0.23386	2.34336	0.048647
Mm.37533	Homer1	Homer homolog 1 (Drosophila)	MS													24.7158	0.004127	20.4954	0.005439
Mm.49994	Hook1	Hook homolog 1 (Drosophila)	MS													17.6237	0.005112	15.9247	0.006518
Mm.890	Hoxb1	Homeo box B1	MS													3.24186	0.166653	3.11554	0.197296
Mm.4932	Hoxd1	Homeo box D1	MS													-17.6101	0.005734	-16.3775	0.007309
Mm.399941	Hp1bp3	Heterochromatin protein 1, binding protein 3	MS													4.31593	0.013613	3.86938	0.019209
Mm.443017	Hpca	Hippocalcin	MS													11.5777	0.008274	7.55434	0.014661
Mm.477743	Hpcal1	Hippocalcin-like 1	MS													3.60691	0.009912	3.31793	0.013785
Mm.270641	Hpcal4	Hippocalcin-like 4	MS													13.7165	0.011198	8.55374	0.021174
Mm.439709	Hpd	4-hydroxyphenylpyruvic acid dioxygenase	MS													-10.0803	0.004127	-7.77424	0.005473
Mm.442454	Ptgds2	Prostaglandin D2 synthase 2, hematopoietic	MS													-2.32637	0.033436	-2.46071	0.033052
Mm.19182	Hpn	Hepsin	MS													-3.69627	0.0406	-5.04968	0.027536
Mm.299381	Hprt1	Hypoxanthine guanine phosphoribosyl transferase 1	MS													3.35311	0.146864	3.93148	0.135729
Mm.291533	Hps3	Hermansky-Pudlak syndrome 3 homolog (human)	MS													-2.01213	0.046431	-1.71271	0.093137
Mm.442200	LOC545291	Similar to Heparanase-2 (Hpa2)	MS													-2.40753	0.042663	-2.31824	0.053237
Mm.333327	Hrh1	Histamine receptor H1	MS													6.361	0.017858	4.85532	0.030114
Mm.285360	Hrh3	Histamine receptor H3	MS													3.10272	0.016012	2.31708	0.037627
Mm.384468	Hrk	Harakiri, BCL2 interacting protein (contains only BH3 domain)	MS													3.91242	0.05829	3.515	0.079655
Mm.12863	Hs2st1	Heparan sulfate 2-O-sulfotransferase 1	MS													3.24638	0.119298	3.574	0.117893
Mm.12559	Hs3st1	Heparan sulfate (glucosamine) 3-O-sulfotransferase 1	MS													1.96145	0.302494	2.38399	0.266456
Mm.247449	Hs3st2	Heparan sulfate (glucosamine) 3-O-sulfotransferase 2	MS													6.2922	0.012112	7.18171	0.012718
Mm.274426	Hs3st3b1	Heparan sulfate (glucosamine) 3-O-sulfotransferase 3B1	MS													2.12234	0.179243	2.43832	0.157673
Mm.447247	EG628779	Predicted gene, EG628779	MS													5.7229	0.013991	5.18741	0.018955
Mm.213566	Hs6st1	Heparan sulfate 6-O-sulfotransferase 1	MS													3.01575	0.034486	2.7617	0.047409
Mm.252561	Hs6st2	Heparan sulfate 6-O-sulfotransferase 2	MS													4.98895	0.075265	4.25541	0.105883
Mm.445777	Hs6st3	Heparan sulfate 6-O-sulfotransferase 3	MS													11.0359	0.004127	11.2794	0.005439
Mm.5079	Hsd11b2	Hydroxysteroid 11-beta dehydrogenase 2	MS													1.87273	0.222586	2.48708	0.150394
Mm.5109	Hsd17b3	Hydroxysteroid (17-beta) dehydrogenase 3	MS													-2.68184	0.017594	-2.43049	0.026155
Mm.14435	Hsd3b6	Hydroxy-delta-5-steroid dehydrogenase, 3 beta- and steroid delta-isomerase 6;Hydroxy-delta-5-steroid dehydrogenase, 3 beta- and steroid delta-isomerase 2	MS													-2.44174	0.031177	-2.39474	0.03785
Mm.140811	Hsd3b1	Hydroxy-delta-5-steroid dehydrogenase, 3 beta- and steroid delta-isomerase 1	MS													-20.0135	0.004127	-23.9286	0.005439
Mm.89204	Hsf4	Heat shock transcription factor 4	MS													2.67056	0.083146	2.56714	0.10324
Mm.87773	Hsp90b1	Heat shock protein 90, beta (Grp94), member 1	MS													2.25385	0.069126	2.13263	0.091714
Mm.39739	Hspa12a	Heat shock protein 12A	MS													2.1819	0.208449	2.28839	0.218424
Mm.26704	Hspa13	Heat shock protein 70 family, member 13	MS													5.49514	0.009946	4.6387	0.014842
Mm.296181	Hspa2	Heat shock protein 2	MS													-9.02195	0.028337	-7.43242	0.04042
Mm.39330	Hspa4l	Heat shock protein 4 like	MS													2.96711	0.179609	3.27141	0.179734
Mm.41410	Hspb3	Heat shock protein 3	MS													3.35453	0.164022	4.96207	0.116728
Mm.21549	Hspb8	Heat shock protein 8	MS													-4.75927	0.046197	-4.65539	0.054031
Mm.76694	1110067D22Rik	RIKEN cDNA 1110067D22 gene	MS													1.63312	0.369018	2.19768	0.287705
Mm.1777	Hspd1	Heat shock protein 1 (chaperonin)	MS													-6.59227	0.016871	-4.41269	0.034635
Mm.214351	Htr2a	5-hydroxytryptamine (serotonin) receptor 2A	MS													24.8585	0.004127	22.8661	0.005439
Mm.20440	Htr4	5 hydroxytryptamine (serotonin) receptor 4	MS													8.16444	0.024577	6.10679	0.040273
Mm.291096	Htr6	5-hydroxytryptamine (serotonin) receptor 6	MS													2.08214	0.122041	2.40344	0.099451
Mm.209071	Htt	Huntingtin	MS													3.55265	0.035942	3.12256	0.052517
Mm.125874	Hunk	Hormonally upregulated Neu-associated kinase	MS													5.00865	0.032754	6.07923	0.028634
Mm.42201	Hus1	Hus1 homolog (S. pombe)	MS													-2.79266	0.040213	-2.33924	0.070244
Mm.450571	Hus1b	Hus1 homolog b (S. pombe)	MS													-5.24039	0.014333	-2.99676	0.043491
Mm.27372	Huwe1	HECT, UBA and WWE domain containing 1	MS													8.1868	0.005765	5.8432	0.009312
Mm.447916	Hyal3	Hyaluronoglucosaminidase 3	MS													3.12949	0.024846	2.89229	0.034279
Mm.444803	Hydin	Hydrocephalus inducing	MS													-3.51794	0.011096	-2.57866	0.025114
Mm.22315	Ibtk	Inhibitor of Bruton agammaglobulinemia tyrosine kinase	MS													-3.91199	0.009315	-2.37903	0.029862
Mm.275683	Ica1	Islet cell autoantigen 1	MS													3.29509	0.035304	3.29963	0.040063
Mm.17834	Ica1l	Islet cell autoantigen 1-like	MS													3.4567	0.010847	3.27037	0.014247
Mm.4629	Icam5	Intercellular adhesion molecule 5, telencephalin	MS													11.8594	0.004127	8.56853	0.005439
Mm.17819	Icosl	Icos ligand	MS													-8.28607	0.014679	-5.05619	0.031994
Mm.233083	Ids	Iduronate 2-sulfatase	MS													2.35162	0.028217	1.78098	0.080463
Mm.12246	Ier5	Immediate early response 5	MS													2.86482	0.052849	3.37926	0.04251
Mm.295464	Ier5l	Immediate early response 5-like	MS													4.5667	0.010977	3.32704	0.022257
Mm.168	Ifrd1	Interferon-related developmental regulator 1	MS													2.13645	0.063877	2.19536	0.067778
Mm.241276	Ift57	Intraflagellar transport 57 homolog (Chlamydomonas)	MS													3.32592	0.10087	3.35715	0.113232
Mm.240619	Ift74	Intraflagellar transport 74 homolog (Chlamydomonas)	MS													2.3759	0.074599	2.44239	0.080408
Mm.477781	Ift80	Intraflagellar transport 80 homolog (Chlamydomonas)	MS													3.07513	0.035105	2.42767	0.069147
Mm.275742	Igf1r	Insulin-like growth factor I receptor	MS													2.15138	0.088769	2.69123	0.058826
Mm.405761	Igfbp5	Insulin-like growth factor binding protein 5	MS													-9.88903	0.009988	-12.2182	0.009987
Mm.228087	Iglon5	IgLON family member 5	MS													3.61716	0.019017	3.08885	0.030323
Mm.245564	Igsf11	Immunoglobulin superfamily, member 11	MS													-2.92274	0.032746	-3.04586	0.034532
Mm.257997	Igsf3	Immunoglobulin superfamily, member 3	MS													4.28672	0.009527	3.96092	0.012922
Mm.282743	Ikbkap	Inhibitor of kappa light polypeptide enhancer in B-cells, kinase complex-associated protein	MS													2.23918	0.053942	2.14998	0.069065
Mm.277886	Ikbkb	Inhibitor of kappaB kinase beta	MS													-2.34563	0.02911	-2.59632	0.025755
Mm.106343	Ikzf2	IKAROS family zinc finger 2	MS													2.06846	0.043448	1.43762	0.186436
Mm.193451	Il11ra1	Interleukin 11 receptor, alpha chain 1;Interleukin 11 receptor, alpha chain 2;predicted gene 13305;predicted gene 2002	MS													-4.98587	0.023628	-4.39501	0.033422
Mm.218750	Il1f10	Interleukin 1 family, member 10	MS													-2.27636	0.046109	-2.18144	0.058929
Mm.253424	Il1rap	Interleukin 1 receptor accessory protein	MS													1.74155	0.180944	2.2182	0.114578
Mm.426143	Il1rapl1	Interleukin 1 receptor accessory protein-like 1	MS													2.74386	0.017862	2.58137	0.024106
Mm.38386	Il27ra	Interleukin 27 receptor, alpha	MS													3.87689	0.010928	3.66331	0.014532
Mm.77697	Il34	Interleukin 34	MS													3.74174	0.050706	2.71963	0.10325
Mm.4364	Il6st	Interleukin 6 signal transducer	MS													1.90186	0.105158	3.2236	0.032521
Mm.260707	Impdh1	Inosine 5\'-phosphate dehydrogenase 1	MS													2.63928	0.040572	2.09337	0.084545
Mm.430733	Ing2	Inhibitor of growth family, member 2	MS													1.73092	0.09307	2.01465	0.063842
Mm.299	Inmt	Indolethylamine N-methyltransferase	MS													-2.05753	0.037781	-1.98066	0.048518
Mm.74718	Ino80d	INO80 complex subunit D	MS													4.80584	0.083015	2.57194	0.217731
Mm.917	Inpp1	Inositol polyphosphate-1-phosphatase	MS													-3.71522	0.025053	-3.0349	0.042802
Mm.5294	Inpp4a	Inositol polyphosphate-4-phosphatase, type I	MS													3.76441	0.020044	3.65657	0.024754
Mm.324468	Inpp4b	Inositol polyphosphate-4-phosphatase, type II	MS													5.03646	0.053593	4.46924	0.072579
Mm.296202	Inpp5b	Inositol polyphosphate-5-phosphatase B	MS													-3.61465	0.04767	-2.88398	0.08319
Mm.464029	Inpp5f	Inositol polyphosphate-5-phosphatase F	MS													4.53123	0.026171	4.68667	0.028634
Mm.83037	Insc	Inscuteable homolog (Drosophila)	MS													-2.18732	0.03206	-1.59201	0.114261
Mm.27136	Insig2	Insulin induced gene 2	MS													2.44225	0.081837	2.34646	0.102422
Mm.100163	Insl5	Insulin-like 5	MS													9.11368	0.005762	9.94896	0.006779
Mm.114886	Insm2	Insulinoma-associated 2	MS													4.96624	0.018028	5.29204	0.019463
Mm.252421	Ints10	Integrator complex subunit 10	MS													-4.29706	0.007667	-4.95973	0.007977
Mm.319684	Ints6	Integrator complex subunit 6	MS													3.57709	0.030962	3.16528	0.044785
Mm.338175	Ints7	Integrator complex subunit 7	MS													2.43088	0.037031	1.69354	0.127437
Mm.246713	Ints8	Integrator complex subunit 8	MS													3.68087	0.014679	2.50831	0.038871
Mm.276155	Ip6k1	Inositol hexaphosphate kinase 1	MS													2.23389	0.049143	1.96722	0.081833
Mm.209679	Ip6k3	Inositol hexaphosphate kinase 3	MS													-8.22416	0.047203	-6.79503	0.066556
Mm.331674	Ipcef1	Interaction protein for cytohesin exchange factors 1	MS													11.4904	0.006476	10.2396	0.008639
Mm.287810	Ipo13	Importin 13	MS													-2.52954	0.045659	-2.74323	0.042109
Mm.221452	Ipo5	Importin 5	MS													4.75385	0.016814	4.06887	0.025026
Mm.476899	Ipo7	Importin 7	MS													3.99982	0.012046	3.59459	0.017347
Mm.271642	Ipo9	Importin 9	MS													2.74832	0.026137	2.59022	0.035005
Mm.317517	Iqca	IQ motif containing with AAA domain	MS													2.82066	0.101957	2.58336	0.136039
Mm.179704	Iqce	IQ motif containing E	MS													2.76052	0.060864	2.0301	0.140246
Mm.458509	Iqck	IQ motif containing K	MS													-9.77855	0.004127	-9.5905	0.005439
Mm.196943	Iqsec1	IQ motif and Sec7 domain 1	MS													2.32404	0.022828	2.25575	0.02872
Mm.33027	Iqsec2	IQ motif and Sec7 domain 2	MS													7.84059	0.010528	5.19147	0.020473
Mm.208991	Ireb2	Iron responsive element binding protein 2	MS													-3.2438	0.034682	-3.0591	0.044256
Mm.1149	Irf2	Interferon regulatory factor 2	MS													-2.13711	0.044331	-2.38273	0.036793
Mm.334918	Irf2bp2	Interferon regulatory factor 2 binding protein 2	MS													-5.89093	0.036026	-6.00623	0.04003
Mm.4952	Irs1	Insulin receptor substrate 1	MS													3.88952	0.008978	3.42926	0.013067
Mm.316056	Irx1	Iroquois related homeobox 1 (Drosophila)	MS													-3.85332	0.02353	-4.3414	0.022445
Mm.28888	Irx2	Iroquois related homeobox 2 (Drosophila)	MS													-3.35194	0.012205	-2.84559	0.02033
Mm.238044	Irx3	Iroquois related homeobox 3 (Drosophila)	MS													-7.70336	0.021552	-8.46358	0.022709
Mm.186499	Islr2	Immunoglobulin superfamily containing leucine-rich repeat 2	MS													3.01717	0.20363	3.06726	0.225456
Mm.41113	Ism1	Isthmin 1 homolog (zebrafish)	MS													2.2423	0.030279	1.85377	0.064936
Mm.28844	Itfg3	Integrin alpha FG-GAP repeat containing 3	MS													-3.66647	0.01486	-3.40906	0.019853
Mm.335520	Itga9	Integrin alpha 9	MS													4.03312	0.009335	3.07473	0.017784
Mm.65337	Itpka	Inositol 1,4,5-trisphosphate 3-kinase A	MS													56.6514	0.004127	43.3234	0.005439
Mm.227912	Itpr1	Inositol 1,4,5-triphosphate receptor 1	MS													17.8779	0.004127	16.44	0.005439
Mm.7800	Itpr2	Inositol 1,4,5-triphosphate receptor 2	MS													3.29976	0.027477	3.23933	0.033129
Mm.40546	Itsn1	Intersectin 1 (SH3 domain protein 1A)	MS													2.64756	0.074098	2.40001	0.10473
Mm.341204	Itsn2	Intersectin 2	MS													5.41175	0.006533	4.45826	0.009941
Mm.66853	Iws1	IWS1 homolog (S. cerevisiae)	MS													-2.97139	0.039219	-2.31823	0.080009
Mm.134602	Jakmip2	Janus kinase and microtubule interacting protein 2	MS													5.5845	0.006134	5.68874	0.007366
Mm.28770	Jam3	Junction adhesion molecule 3	MS													-33.9326	0.010831	-24.3549	0.015825
Mm.386865	Jazf1	JAZF zinc finger 1	MS													1.52862	0.421296	2.07206	0.34438
Mm.23846	Jmjd1c	Jumonji domain containing 1C	MS													2.49416	0.128258	3.99858	0.06424
Mm.383423	Jmjd6	Jumonji domain containing 6	MS													3.77935	0.066999	3.13596	0.104136
Mm.390630	Jmy	Junction-mediating and regulatory protein	MS													3.47369	0.014426	3.3981	0.017898
Mm.143761	Jph1	Junctophilin 1	MS													6.57221	0.005254	5.42668	0.007329
Mm.19047	Jph4	Junctophilin 4	MS													10.9679	0.006301	8.25275	0.009544
Mm.459434	Jrkl	Jerky homolog-like (mouse)	MS													3.90424	0.020334	2.23674	0.08049
Mm.100253	Jub	Ajuba	MS													-2.51362	0.034931	-3.30162	0.021863
Mm.299774	Jup	Junction plakoglobin	MS													-2.87671	0.015545	-3.20252	0.01481
Mm.401884	Kalrn	Kalirin, RhoGEF kinase	MS													21.7823	0.004127	17.2576	0.005439
Mm.440211	Kank4	KN motif and ankyrin repeat domains 4	MS													-11.0638	0.01473	-10.0724	0.019126
Mm.228930	Kat5	K(lysine) acetyltransferase 5	MS													-2.24642	0.042728	-2.25235	0.04746
Mm.35803	Katnal2	Katanin p60 subunit A-like 2	MS													-2.02413	0.038786	-2.14154	0.036876
Mm.28382	Katnb1	Katanin p80 (WD40-containing) subunit B 1	MS													2.75801	0.027604	3.03163	0.025883
Mm.333275	Kbtbd8	Kelch repeat and BTB (POZ) domain containing 8	MS													3.60455	0.016428	3.26885	0.023107
Mm.29194	Kcmf1	Potassium channel modulatory factor 1	MS													2.87221	0.106982	2.21323	0.192151
Mm.40424	Kcna1	Potassium voltage-gated channel, shaker-related subfamily, member 1	MS													13.4087	0.005721	16.4665	0.006389
Mm.56930	Kcna2	Potassium voltage-gated channel, shaker-related subfamily, member 2	MS													4.83951	0.00774	5.3013	0.008571
Mm.316402	Kcnab1	Potassium voltage-gated channel, shaker-related subfamily, beta member 1	MS													4.23137	0.037227	4.18265	0.042893
Mm.387390	Kcnb1	Potassium voltage gated channel, Shab-related subfamily, member 1	MS													9.72444	0.007281	11.2622	0.008133
Mm.156081	Kcnb2	Potassium voltage gated channel, Shab-related subfamily, member 2	MS													6.62796	0.01363	3.78157	0.03647
Mm.101976	Kcnc4	Potassium voltage gated channel, Shaw-related subfamily, member 4	MS													6.75057	0.025439	5.06017	0.042889
Mm.44530	Kcnd3	Potassium voltage-gated channel, Shal-related family, member 3	MS													7.39598	0.005678	7.85432	0.00654
Mm.299425	Kcne1	Potassium voltage-gated channel, Isk-related subfamily, member 1	MS													-2.57728	0.022013	-3.77543	0.012218
Mm.58507	Kcne1l	Potassium voltage-gated channel, Isk-related family, member 1-like	MS													-5.43725	0.017176	-6.42297	0.016361
Mm.40173	Kcnf1	Potassium voltage-gated channel, subfamily F, member 1	MS													3.58218	0.011006	3.83002	0.011992
Mm.425102	Kcng1	Potassium voltage-gated channel, subfamily G, member 1	MS													5.69926	0.062728	2.44472	0.22381
Mm.223506	Kcng3	Potassium voltage-gated channel, subfamily G, member 3	MS													3.96422	0.01517	3.19308	0.026238
Mm.6539	Kcnh2	Potassium voltage-gated channel, subfamily H (eag-related), member 2	MS													2.98523	0.014941	2.78974	0.02033
Mm.374793	Kcnh3	Potassium voltage-gated channel, subfamily H (eag-related), member 3	MS													10.4285	0.016012	9.09744	0.021646
Mm.343850	Kcnh6	Potassium voltage-gated channel, subfamily H (eag-related), member 6	MS													3.2279	0.170391	2.03934	0.326901
Mm.399068	Kcnh8	Potassium voltage-gated channel, subfamily H (eag-related), member 8	MS													-8.92697	0.035579	-5.3868	0.07435
Mm.315292	Kcnip3	Kv channel interacting protein 3, calsenilin	MS													4.1399	0.087129	2.88516	0.166738
Mm.160172	Kcnip4	Kv channel interacting protein 4	MS													14.1968	0.012626	19.7032	0.01183
Mm.443539	Kcnj13	Potassium inwardly-rectifying channel, subfamily J, member 13	MS													-4.12692	0.010007	-4.6823	0.01006
Mm.5127	Kcnj3	Potassium inwardly-rectifying channel, subfamily J, member 3	MS													3.3376	0.100221	2.83869	0.14673
Mm.140760	Kcnj4	Potassium inwardly-rectifying channel, subfamily J, member 4	MS													16.1584	0.004221	17.304	0.005439
Mm.328720	Kcnj6	Potassium inwardly-rectifying channel, subfamily J, member 6	MS													4.35526	0.011018	4.24679	0.013948
Mm.312046	Kcnk12	Potassium channel, subfamily K, member 12	MS													4.15644	0.047035	3.84362	0.060858
Mm.439936	Kcnk3	Potassium channel, subfamily K, member 3	MS													3.37118	0.018927	2.75675	0.034166
Mm.386856	Kcnk9	Potassium channel, subfamily K, member 9	MS													3.85638	0.012626	3.66227	0.016499
Mm.343607	Kcnma1	Potassium large conductance calcium-activated channel, subfamily M, alpha member 1	MS													22.2254	0.004127	19.9569	0.005439
Mm.64790	Kcnmb2	Potassium large conductance calcium-activated channel, subfamily M, beta member 2	MS													3.9275	0.035448	2.79854	0.077626
Mm.440652	Kcnmb4	Potassium large conductance calcium-activated channel, subfamily M, beta member 4	MS													-3.13335	0.024698	-2.56119	0.04489
Mm.32074	Kcnn1	Potassium intermediate/small conductance calcium-activated channel, subfamily N, member 1	MS													11.1139	0.010791	10.2708	0.013807
Mm.40615	Kcnq2	Potassium voltage-gated channel, subfamily Q, member 2	MS													14.392	0.007601	10.6919	0.011442
Mm.249977	Kcnq4	Potassium voltage-gated channel, subfamily Q, member 4	MS													2.90865	0.023601	2.54434	0.037582
Mm.336519	Kcnq5	Potassium voltage-gated channel, subfamily Q, member 5	MS													16.0399	0.04767	17.8881	0.049121
Mm.6217	Kcns1	K+ voltage-gated channel, subfamily S, 1	MS													17.699	0.004127	16.0957	0.005439
Mm.71045	Kcns2	K+ voltage-gated channel, subfamily S, 2	MS													5.88312	0.010468	4.73893	0.016481
Mm.119462	Kcnt1	Potassium channel, subfamily T, member 1	MS													-2.24391	0.03308	-1.8015	0.07844
Mm.329016	Kcnt2	Potassium channel, subfamily T, member 2	MS													12.5587	0.004127	8.5847	0.005722
Mm.300079	Kcnv1	Potassium channel, subfamily V, member 1	MS													14.0242	0.019076	13.948	0.022628
Mm.329299	Kctd1	Potassium channel tetramerisation domain containing 1	MS													6.49675	0.00628	5.24758	0.009481
Mm.441493	Kctd16	Potassium channel tetramerisation domain containing 16	MS													3.71209	0.128003	5.25151	0.094221
Mm.276299	Kctd2	Potassium channel tetramerisation domain containing 2	MS													2.04704	0.039291	1.91536	0.055768
Mm.435	Kctd20	Potassium channel tetramerisation domain containing 20	MS													-2.00737	0.046582	-2.24023	0.037608
Mm.55812	Kctd7	Potassium channel tetramerisation domain containing 7	MS													-6.6903	0.045758	-7.07402	0.048107
Mm.28540	Kdm1	Lysine (K)-specific demethylase 1	MS													2.75784	0.054955	2.68233	0.066597
Mm.31941	Kdm2a	Lysine (K)-specific demethylase 2A	MS													2.83464	0.050051	2.13286	0.110925
Mm.262676	Kdm5d	Lysine (K)-specific demethylase 5D	MS													-47.8588	0.04163	-7.2377	0.17479
Mm.17964	Khdrbs3	KH domain containing, RNA binding, signal transduction associated 3	MS													3.19288	0.01517	3.61959	0.014375
Mm.22451	Khk	Ketohexokinase	MS													2.26971	0.029692	1.49596	0.150396
Mm.237103	2610507B11Rik	RIKEN cDNA 2610507B11 gene	MS													2.51589	0.037834	3.14433	0.025929
Mm.290036	2400003C14Rik	RIKEN cDNA 2400003C14 gene	MS													-2.02654	0.047136	-2.0291	0.053121
Mm.334856	Gse1	Genetic suppressor element 1	MS													2.54781	0.048959	2.92867	0.040063
Mm.384483	D5Ertd579e	DNA segment, Chr 5, ERATO Doi 579, expressed	MS													5.34742	0.012738	5.00291	0.016732
Mm.23689	AW555464	Expressed sequence AW555464	MS													4.80671	0.018927	4.3784	0.025707
Mm.261514	D130043K22Rik	RIKEN cDNA D130043K22 gene	MS													4.79159	0.036746	3.87541	0.058672
Mm.476734	4931406P16Rik	RIKEN cDNA 4931406P16 gene	MS													-4.57723	0.010875	-4.2245	0.014759
Mm.234801	AI314180	Expressed sequence AI314180	MS													3.83298	0.009305	3.37218	0.013728
Mm.36745	Gm672	Gene model 672, (NCBI)	MS													2.86521	0.078049	2.5361	0.113682
Mm.415218	BC059842	CDNA sequence BC059842	MS													-2.35372	0.030291	-3.13531	0.018002
Mm.283565	4732418C07Rik	RIKEN cDNA 4732418C07 gene	MS													-5.97405	0.027477	-6.13298	0.03069
Mm.101958	6430548M08Rik	RIKEN cDNA 6430548M08 gene	MS													5.49589	0.007704	5.24651	0.009858
Mm.130260	5730419I09Rik	RIKEN cDNA 5730419I09 gene	MS													6.47459	0.005513	5.34887	0.007669
Mm.330095	Gm347	Gene model 347, (NCBI)	MS													2.52551	0.048782	1.99142	0.103734
Mm.28492	D2Ertd391e	DNA segment, Chr 2, ERATO Doi 391, expressed	MS													-2.13935	0.038786	-2.22815	0.03903
Mm.214574	1300001I01Rik	RIKEN cDNA 1300001I01 gene	MS													2.29623	0.104641	2.08278	0.147469
Mm.235020	2310045A20Rik	RIKEN cDNA 2310045A20 gene	MS													3.41244	0.088093	2.21289	0.206083
Mm.289697	4933427D14Rik	RIKEN cDNA 4933427D14 gene	MS													2.83915	0.018028	2.57973	0.026375
Mm.33421	1110012J17Rik	RIKEN cDNA 1110012J17 gene	MS													-2.32501	0.041326	-2.19784	0.054738
Mm.269061	9130404D08Rik	RIKEN cDNA 9130404D08 gene	MS													-3.49068	0.009912	-2.88489	0.016838
Mm.280669	9530077C05Rik	RIKEN cDNA 9530077C05 gene	MS													5.3403	0.007202	3.84568	0.013606
Mm.204876	4931428F04Rik	RIKEN cDNA 4931428F04 gene	MS													4.25357	0.010838	3.60963	0.016562
Mm.139738	BC018507	CDNA sequence BC018507	MS													2.56996	0.067126	2.43544	0.087137
Mm.458520	AF529169	CDNA sequence AF529169	MS													2.6055	0.075398	2.51197	0.093379
Mm.207907	4932438A13Rik	RIKEN cDNA 4932438A13 gene	MS													2.94253	0.071719	2.36327	0.127437
Mm.101504	C530008M17Rik	RIKEN cDNA C530008M17 gene	MS													2.36561	0.144798	2.26112	0.177772
Mm.237935	Etl4	Enhancer trap locus 4	MS													9.55465	0.005643	8.5139	0.007309
Mm.319487	3110047P20Rik	RIKEN cDNA 3110047P20 gene	MS													18.2981	0.007184	12.5836	0.011354
Mm.316890	5330417C22Rik	RIKEN cDNA 5330417C22 gene	MS													5.76641	0.006658	4.3513	0.011317
Mm.101341	AK129341	CDNA sequence AK129341	MS													10.299	0.016278	8.99812	0.021975
Mm.387073	9030205A07Rik	RIKEN cDNA 9030205A07 Gene	MS													3.34175	0.013622	2.75242	0.023928
Mm.331487	1110037F02Rik	RIKEN cDNA 1110037F02 gene	MS													2.72777	0.026678	1.84858	0.093342
Mm.33179	9430020K01Rik	RIKEN cDNA 9430020K01 gene	MS													6.02904	0.006189	5.07195	0.008838
Mm.34182	8430419L09Rik	RIKEN cDNA 8430419L09 gene	MS													4.14654	0.034266	4.15194	0.039253
Mm.331907	C77080	Expressed sequence C77080	MS													4.95795	0.020824	4.66876	0.026598
Mm.24491	C330027C09Rik	RIKEN cDNA C330027C09 gene	MS													2.10432	0.173097	2.22029	0.177028
Mm.132178	4933407H18Rik	RIKEN cDNA 4933407H18 gene	MS													-2.86829	0.03936	-3.31559	0.033049
Mm.390010	2310057J16Rik	RIKEN cDNA 2310057J16 gene	MS													5.35665	0.006552	4.70256	0.009541
Mm.277163	D630045J12Rik	RIKEN cDNA D630045J12 gene	MS													4.01153	0.017506	2.57105	0.05016
Mm.297782	5430411K18Rik	RIKEN cDNA 5430411K18 gene	MS													-2.23329	0.032233	-2.22889	0.037398
Mm.275387	1810041L15Rik	RIKEN cDNA 1810041L15 gene	MS													5.31136	0.011283	3.42027	0.027076
Mm.218317	5830418K08Rik	RIKEN cDNA 5830418K08 gene	MS													5.96105	0.010179	4.79648	0.016095
Mm.187574	D630003M21Rik	RIKEN cDNA D630003M21 gene	MS													-8.4766	0.015594	-6.94565	0.022801
Mm.216458	BC021891	CDNA sequence BC021891	MS													4.94966	0.00633	3.86876	0.010275
Mm.206549	8430410K20Rik	RIKEN cDNA 8430410K20 gene	MS													2.49121	0.040457	2.50497	0.044744
Mm.146779	1500001A10Rik	RIKEN cDNA 1500001A10 gene	MS													16.033	0.009335	15.9615	0.011269
Mm.359982	2310014H01Rik	RIKEN cDNA 2310014H01 gene	MS													-2.015	0.041172	-2.03705	0.044515
Mm.45688	E130308A19Rik	RIKEN cDNA E130308A19 gene	MS													-2.21516	0.04643	-2.31988	0.045741
Mm.183076	2510039O18Rik	RIKEN cDNA 2510039O18 gene	MS													-2.47309	0.026148	-2.24904	0.039301
Mm.310566	Gm608	Gene model 608, (NCBI)	MS													2.01107	0.049078	1.64424	0.113425
Mm.381907	C77370	Expressed sequence C77370	MS													16.0543	0.007073	12.2012	0.010468
Mm.440815	9930021J03Rik	RIKEN cDNA 9930021J03 gene	MS													4.83535	0.04767	5.3762	0.0461
Mm.23611	Kif13b	Kinesin family member 13B	MS													-5.54835	0.006201	-5.45775	0.007677
Mm.271936	Kif17	Kinesin family member 17	MS													2.27505	0.041346	1.98994	0.070166
Mm.308713	Kif19a	Kinesin family member 19A	MS													-5.43027	0.007115	-4.74604	0.01006
Mm.41379	Kif21a	Kinesin family member 21A	MS													6.5393	0.007202	7.85385	0.007677
Mm.446094	Kif27	Kinesin family member 27	MS													2.77654	0.178151	3.53934	0.145473
Mm.88694	Kif3a	Kinesin family member 3A	MS													3.17343	0.034695	2.77355	0.052681
Mm.30355	Kif5a	Kinesin family member 5A	MS													8.18054	0.010226	6.88518	0.01481
Mm.441340	Kif6	Kinesin family member 6	MS													-5.71685	0.013479	-4.15681	0.025087
Mm.378950	Kifc2	Kinesin family member C2	MS													18.7631	0.010468	18.0848	0.012916
Mm.246625	Kir3dl1	Killer cell immunoglobulin-like receptor, three domains, long cytoplasmic tail, 1;Killer cell immunoglobulin-like receptor, three domains, long cytoplasmic tail, 2	MS													1.34672	0.367406	2.09991	0.166233
Mm.191035	Kiss1r	KISS1 receptor	MS													3.93631	0.031205	3.48822	0.044215
Mm.45124	Kitl	Kit ligand	MS													5.92793	0.01435	5.74018	0.017784
Mm.458816	Klf12	Kruppel-like factor 12	MS													3.1741	0.053871	3.26046	0.058152
Mm.41513	Klf16	Kruppel-like factor 16	MS													4.2965	0.04677	2.76417	0.113457
Mm.439720	Klf3	Kruppel-like factor 3 (basic)	MS													-4.37726	0.042854	-3.7097	0.063735
Mm.30262	Klf5	Kruppel-like factor 5	MS													4.7038	0.010977	4.14741	0.015947
Mm.29466	Klf7	Kruppel-like factor 7 (ubiquitous)	MS													-4.20115	0.039769	-3.46152	0.062865
Mm.277308	Klhdc10	Kelch domain containing 10	MS													1.94081	0.056181	2.69256	0.025077
Mm.254784	Klhdc3	Kelch domain containing 3	MS													2.07812	0.097649	2.17059	0.099183
Mm.308735	Klhl1	Kelch-like 1 (Drosophila)	MS													3.13291	0.049965	2.5282	0.089202
Mm.350347	Klhl2	Kelch-like 2, Mayven (Drosophila)	MS													2.33481	0.039312	1.945	0.077476
Mm.138073	Klhl23	Kelch-like 23 (Drosophila)	MS													5.1173	0.011812	3.0969	0.032867
Mm.248678	Klhl28	Kelch-like 28 (Drosophila)	MS													2.80593	0.052447	3.99166	0.029862
Mm.390459	Klhl29	Kelch-like 29 (Drosophila)	MS													5.54372	0.009062	5.11908	0.011788
Mm.379256	Klhl3	Kelch-like 3 (Drosophila)	MS													-4.0134	0.040111	-3.56777	0.055656
Mm.86446	Klhl36	Kelch-like 36 (Drosophila)	MS													2.10444	0.128588	2.03811	0.156362
Mm.179871	Klhl8	Kelch-like 8 (Drosophila)	MS													2.37013	0.058632	2.25695	0.076147
Mm.154276	Klk11	Kallikrein related-peptidase 11	MS													-2.48306	0.033775	-1.98488	0.074144
Mm.389896	Klk15	Kallikrein related-peptidase 15	MS													2.1536	0.102541	2.2312	0.107256
Mm.42080	Klk4	Kallikrein related-peptidase 4 (prostase, enamel matrix, prostate)	MS													2.62205	0.054553	2.23114	0.092019
Mm.3944	Klk6	Kallikrein related-peptidase 6	MS													-27.1615	0.045509	-28.2139	0.049899
Mm.251227	Klk7	Kallikrein related-peptidase 7 (chymotryptic, stratum corneum)	MS													6.48573	0.048034	4.08613	0.099871
Mm.44442	Kndc1	Kinase non-catalytic C-lobe domain (KIND) containing 1	MS													3.37326	0.02003	3.22357	0.025754
Mm.6952	Kpna1	Karyopherin (importin) alpha 1	MS													2.99864	0.016856	3.0489	0.019173
Mm.30601	Kpna4	Karyopherin (importin) alpha 4	MS													3.27245	0.028125	2.98548	0.039323
Mm.202358	Kpna6	Karyopherin (importin) alpha 6	MS													-3.56459	0.030586	-2.63226	0.06618
Mm.251013	Kpnb1	Karyopherin (importin) beta 1	MS													1.48394	0.357275	2.11946	0.225336
Mm.383182	Kras	V-Ki-ras2 Kirsten rat sarcoma viral oncogene homolog	MS													2.91663	0.065832	3.01243	0.070541
Mm.32368	Krit1	KRIT1, ankyrin repeat containing	MS													2.58516	0.048889	2.07234	0.097704
Mm.34606	Krr1	KRR1, small subunit (SSU) processome component, homolog (yeast)	MS													3.86733	0.070738	5.34458	0.049896
Mm.14046	Krt17	Keratin 17	MS													7.76202	0.007202	6.73426	0.009987
Mm.133193	Krt222	Keratin 222	MS													16.0522	0.008963	15.6078	0.010943
Mm.3110	Ktn1	Kinectin 1	MS													2.44582	0.059728	2.42573	0.069563
Mm.260568	L1cam	L1 cell adhesion molecule	MS													8.63789	0.011646	8.42706	0.014618
Mm.187086	L3mbtl	L(3)mbt-like (Drosophila)	MS													-3.10831	0.013166	-2.72981	0.020591
Mm.21705	Lage3	L antigen family, member 3;L antigen family, member 3 pseudogene;L antigen family, member 3 pseudogene	MS													2.49051	0.019379	2.11231	0.036528
Mm.303386	Lama1	Laminin, alpha 1	MS													-2.51272	0.028566	-3.36106	0.017575
Mm.172674	Lamb1-1	Laminin B1 subunit 1	MS													2.95686	0.062961	2.72398	0.085324
Mm.20522	Lancl1	LanC (bacterial lantibiotic synthetase component C)-like 1	MS													-9.64904	0.049877	-9.24463	0.058868
Mm.324371	Large	Like-glycosyltransferase	MS													2.981	0.03605	2.35235	0.072256
Mm.476896	Larp4	La ribonucleoprotein domain family, member 4	MS													-2.19878	0.036163	-1.94155	0.061521
Mm.44546	Larp6	La ribonucleoprotein domain family, member 6	MS													-8.74152	0.030366	-6.74766	0.046522
Mm.274318	Las1l	LAS1-like (S. cerevisiae)	MS													-2.56099	0.024855	-2.35607	0.0361
Mm.181009	Lass2	LAG1 homolog, ceramide synthase 2	MS													-8.40617	0.01796	-9.21286	0.019251
Mm.390821	Lass5	LAG1 homolog, ceramide synthase 5	MS													-2.20904	0.033736	-1.94269	0.058222
Mm.222222	Lass6	LAG1 homolog, ceramide synthase 6	MS													9.48568	0.00541	7.091	0.007905
Mm.34083	Lats1	Large tumor suppressor	MS													-2.83649	0.019612	-2.60644	0.02797
Mm.335152	Layn	Layilin	MS													-7.01134	0.048272	-4.26238	0.102588
Mm.270754	Lba1	Lupus brain antigen 1	MS													2.37179	0.024956	1.80661	0.069887
Mm.196708	Lcn8	Lipocalin 8	MS													-4.60983	0.010066	-3.73555	0.016517
Mm.422910	Lcor	Ligand dependent nuclear receptor corepressor	MS													2.79387	0.085886	2.25392	0.150216
Mm.29733	Ldb3	LIM domain binding 3	MS													-17.2408	0.023297	-13.3904	0.033741
Mm.475700	Ldlrad3	Low density lipoprotein receptor class A domain containing 3	MS													-3.06131	0.03121	-3.40991	0.028795
Mm.27486	Ldlrap1	Low density lipoprotein receptor adaptor protein 1	MS													-11.3409	0.004348	-13.4259	0.005439
Mm.24283	Leap2	Liver-expressed antimicrobial peptide 2	MS													-2.25297	0.029948	-1.9655	0.052681
Mm.29689	Lemd2	LEM domain containing 2	MS													-2.03756	0.045518	-1.88968	0.066582
Mm.326869	Leprel1	Leprecan-like 1	MS													-3.17032	0.012341	-4.3185	0.009475
Mm.260538	Letm1	Leucine zipper-EF-hand containing transmembrane protein 1	MS													3.06315	0.059464	2.30689	0.12189
Mm.476810	Lgals8	Lectin, galactose binding, soluble 8	MS													2.84645	0.087563	3.06621	0.087591
Mm.42103	Lgr5	Leucine rich repeat containing G protein coupled receptor 5	MS													-7.33003	0.031567	-7.15774	0.037492
Mm.37943	Lhfpl4	Lipoma HMGIC fusion partner-like protein 4	MS													4.35418	0.007731	3.67306	0.01183
Mm.142856	Lhx2	LIM homeobox protein 2	MS													4.81142	0.012143	4.03873	0.019105
Mm.386765	Lhx3	LIM homeobox protein 3	MS													-2.15142	0.032934	-2.06868	0.042296
Mm.12881	Lhx6	LIM homeobox protein 6	MS													5.30498	0.011166	5.58958	0.012862
Mm.80584	Lig4	Ligase IV, DNA, ATP-dependent	MS													5.81114	0.00858	4.53819	0.013886
Mm.440328	Lin28b	Lin-28 homolog B (C. elegans)	MS													3.70477	0.01113	2.73169	0.02422
Mm.379242	Lin37	Lin-37 homolog (C. elegans)	MS													2.43889	0.030061	2.67251	0.027298
Mm.212568	Lin54	Lin-54 homolog (C. elegans)	MS													1.7625	0.259852	2.04112	0.226051
Mm.20472	Lin7b	Lin-7 homolog B (C. elegans)	MS													2.71863	0.021823	2.41789	0.034277
Mm.478053	Lin7c	Lin-7 homolog C (C. elegans)	MS													2.65823	0.021093	2.43301	0.030903
Mm.275044	Lin9	Lin-9 homolog (C. elegans)	MS													3.37616	0.011107	2.79556	0.019423
Mm.132507	Lingo2	Leucine rich repeat and Ig domain containing 2	MS													17.1096	0.006224	11.1247	0.009892
Mm.333679	Lipe	Lipase, hormone sensitive	MS													-10.4681	0.008991	-8.22362	0.013369
Mm.329816	Lipf	Lipase, gastric	MS													-75.1945	0.004127	-76.447	0.005439
Mm.299647	Lipg	Lipase, endothelial	MS													-5.62988	0.00774	-5.43142	0.009822
Mm.285453	Llgl1	Lethal giant larvae homolog 1 (Drosophila)	MS													-10.4115	0.013681	-10.2524	0.016453
Mm.290450	Llgl2	Lethal giant larvae homolog 2 (Drosophila)	MS													-2.77425	0.016476	-3.13415	0.015105
Mm.295630	Lman1l	Lectin, mannose-binding 1 like	MS													5.49362	0.013584	3.25107	0.037582
Mm.7362	Lmnb2	Lamin B2	MS													2.46541	0.041346	1.63674	0.15738
Mm.29266	Lmo2	LIM domain only 2	MS													-2.76079	0.029781	-3.42586	0.021917
Mm.477051	Lmo3	LIM domain only 3	MS													13.4564	0.009056	9.62147	0.014322
Mm.29187	Lmo4	LIM domain only 4	MS													8.63811	0.009044	8.154	0.011327
Mm.475718	Lmo7	LIM domain only 7	MS													9.20389	0.013526	6.79433	0.022332
Mm.44928	Lmtk3	Lemur tyrosine kinase 3	MS													4.76573	0.033603	3.44749	0.065857
Mm.440403	Lnx1	Ligand of numb-protein X 1	MS													22.0721	0.004127	19.6575	0.005439
Mm.272203	Lnx2	Ligand of numb-protein X 2	MS													3.2407	0.017772	2.73551	0.029862
Mm.331495	OTTMUSG00000004551	Predicted gene, OTTMUSG00000004551	MS													2.14282	0.309685	2.57837	0.284273
Mm.390078	4930481F22Rik	RIKEN cDNA 4930481F22 gene	MS													1.85952	0.098324	2.19205	0.069516
Mm.159989	2810022L02Rik	RIKEN cDNA 2810022L02 gene	MS													3.08001	0.156085	2.20794	0.271994
Mm.291142	Gm705	Gene model 705, (NCBI)	MS													4.04613	0.116583	2.53803	0.239044
Mm.45741	1110032F04Rik	RIKEN cDNA 1110032F04 gene	MS													16.7242	0.013188	16.7743	0.015672
Mm.326909	Gm606	Gene model 606, (NCBI)	MS													2.78409	0.030586	2.27285	0.058734
Mm.386838	2700081O15Rik	RIKEN cDNA 2700081O15 gene	MS													5.85081	0.018198	5.08156	0.025886
Mm.310139	2700045P11Rik	RIKEN cDNA 2700045P11 gene	MS													4.38952	0.041655	2.76537	0.10566
Mm.324550	Lonp2	Lon peptidase 2, peroxisomal	MS													2.54746	0.037279	2.11495	0.07089
Mm.324032	Lonrf1	LON peptidase N-terminal domain and ring finger 1	MS													1.65987	0.306149	2.12816	0.230451
Mm.296437	Lonrf2	LON peptidase N-terminal domain and ring finger 2	MS													4.61228	0.01258	6.8024	0.009672
Mm.327654	Lonrf3	LON peptidase N-terminal domain and ring finger 3	MS													2.53179	0.039443	2.03549	0.081899
Mm.116714	Loxl2	Lysyl oxidase-like 2	MS													2.08897	0.066238	2.21724	0.063795
Mm.380433	Loxl3	Lysyl oxidase-like 3	MS													-2.33154	0.034243	-2.40043	0.036395
Mm.333386	Lpar5	Lysophosphatidic acid receptor 5	MS													-3.12981	0.03605	-4.06328	0.025372
Mm.284649	Lpcat1	Lysophosphatidylcholine acyltransferase 1	MS													2.50444	0.019951	2.20549	0.033475
Mm.273915	Lpcat3	Lysophosphatidylcholine acyltransferase 3	MS													-3.16068	0.01873	-3.01993	0.024047
Mm.33438	Lpcat4	Lysophosphatidylcholine acyltransferase 4	MS													5.1601	0.00627	4.36485	0.009093
Mm.260733	Lphn1	Latrophilin 1	MS													3.69738	0.010123	3.50531	0.013323
Mm.9776	Lphn2	Latrophilin 2	MS													9.05794	0.008656	7.92756	0.011569
Mm.227924	Lpin2	Lipin 2	MS													2.52234	0.053364	2.17441	0.088783
Mm.1514	Lpl	Lipoprotein lipase	MS													2.43851	0.102032	3.46075	0.058349
Mm.277521	BC018242	CDNA sequence BC018242	MS													2.69721	0.061393	2.08534	0.127344
Mm.140138	D3Bwg0562e	DNA segment, Chr 3, Brigham & Women\'s Genetics 0562 expressed	MS													18.5182	0.005257	11.8329	0.00794
Mm.288868	Lrch1	Leucine-rich repeats and calponin homology (CH) domain containing 1	MS													2.78887	0.060864	2.40714	0.095905
Mm.30506	Lrch2	Leucine-rich repeats and calponin homology (CH) domain containing 2	MS													4.73025	0.014941	3.11087	0.036559
Mm.133607	Lrfn2	Leucine rich repeat and fibronectin type III domain containing 2	MS													2.74828	0.026928	2.2878	0.049467
Mm.23157	Lrfn3	Leucine rich repeat and fibronectin type III domain containing 3	MS													4.05099	0.018355	2.94797	0.039402
Mm.329675	Lrfn4	Leucine rich repeat and fibronectin type III domain containing 4	MS													4.04682	0.050695	2.94318	0.099448
Mm.28802	Lrfn5	Leucine rich repeat and fibronectin type III domain containing 5	MS													14.3796	0.004284	13.6506	0.005439
Mm.34855	Lrig2	Leucine-rich repeats and immunoglobulin-like domains 2	MS													-3.62854	0.037571	-3.02323	0.061164
Mm.472719	Lrp10	Low-density lipoprotein receptor-related protein 10	MS													-2.6168	0.033096	-2.52195	0.041239
Mm.39874	Lrp12	Low density lipoprotein-related protein 12	MS													3.82663	0.024753	3.65092	0.031387
Mm.441398	Lrp1b	Low density lipoprotein-related protein 1B (deleted in tumors)	MS													7.05914	0.012815	4.79165	0.025174
Mm.23847	Lrp2	Low density lipoprotein receptor-related protein 2	MS													-7.13186	0.020646	-6.7199	0.026008
Mm.217027	Lrpprc	Leucine-rich PPR-motif containing	MS													-4.0548	0.018028	-3.15683	0.033732
Mm.28534	Lrrc1	Leucine rich repeat containing 1	MS													-3.23965	0.034124	-3.19468	0.04003
Mm.211047	Lrrc16a	Leucine rich repeat containing 16A	MS													2.94105	0.02977	2.47733	0.051062
Mm.307615	Lrrc2	Leucine rich repeat containing 2	MS													5.03654	0.020391	3.27281	0.049189
Mm.136116	Lrrc20	Leucine rich repeat containing 20	MS													2.50795	0.066836	2.78593	0.060145
Mm.31247	Lrrc28	Leucine rich repeat containing 28	MS													2.57502	0.021535	1.85005	0.068385
Mm.323057	Lrrc32	Leucine rich repeat containing 32	MS													-2.56974	0.026668	-1.72513	0.104451
Mm.138039	Lrrc3b	Leucine rich repeat containing 3B	MS													2.91371	0.108563	2.06805	0.221818
Mm.443660	Lrrc4	Leucine rich repeat containing 4	MS													4.30095	0.033623	4.61699	0.034621
Mm.358704	Lrrc40	Leucine rich repeat containing 40	MS													2.87592	0.18475	2.78665	0.217115
Mm.250465	Lrrc46	Leucine rich repeat containing 46	MS													-4.0457	0.007638	-3.41458	0.01175
Mm.133570	Lrrc48	Leucine rich repeat containing 48	MS													-3.15516	0.013943	-3.51883	0.013766
Mm.269413	Lrrc49	Leucine rich repeat containing 49	MS													2.84978	0.172158	3.14575	0.17057
Mm.45104	Lrrc56	Leucine rich repeat containing 56	MS													3.68194	0.117559	2.83582	0.190167
Mm.320289	Lrrc63	4leucine rich repeat containing 63	MS													-3.02508	0.036701	-2.9136	0.044963
Mm.219662	Lrrc68	Leucine rich repeat containing 68	MS													3.15038	0.019983	2.74722	0.031779
Mm.132162	Lrrc7	Leucine rich repeat containing 7	MS													4.62003	0.032648	2.73919	0.094941
Mm.439828	Lrrc8b	Leucine rich repeat containing 8 family, member B	MS													7.73592	0.012344	7.69336	0.014985
Mm.37558	Lrrk2	Leucine-rich repeat kinase 2	MS													6.42337	0.02908	5.00231	0.046486
Mm.39640	Lrrn2	Leucine rich repeat protein 2, neuronal	MS													2.9057	0.048658	2.17426	0.107906
Mm.39913	Lrrn3	Leucine rich repeat protein 3, neuronal	MS													23.5145	0.004127	18.9717	0.005439
Mm.475469	Tomt	Transmembrane O-methyltransferase	MS													-2.61004	0.041631	-2.52211	0.05092
Mm.21577	Lsm14b	LSM14 homolog B (SCD6, S. cerevisiae)	MS													2.68431	0.129957	3.16122	0.112519
[truncated: 3,694 more rows]
