# Supplementary material for: Transcriptomic Meta-Analysis of Multiple Sclerosis and Its Experimental Models
Source: PLoS One. 2014 Jan 27;9(1):e86643. doi: 10.1371/journal.pone.0086643 (PMC3903571; doi:10.1371/journal.pone.0086643)
Supplement: Table S9 — List of the genes comprised in the 21 commonly enriched gene sets in diseased versus control individuals of multiple sclerosis, experimental autoimmune encephalomyelitis, Theiler’s murine encephalomyelitis virus-induced demyelinating disease, and transgenic tumor necrosis factor-overexpressing mice revealed by Gene Set Enrichment Analysis (GSEA). Red = positive fold change, Green = negative fold change, FC = fold change, q = false discovery rate. (XLSX) [file pone.0086643.s009.xlsx]

## Sheet: Tabelle1
HUGO	Gene Symbol	Gene Title	UniGeneID	Theiler´s murine encephalomyelitis virus-induced demyelinating disease						Experimental autoimmune encephalitis (MOG-induced)		Experimental autoimmune encephalitis (PLP-induced)		TNF overexpressing mice		Multiple sclerosis
(Homo sapiens)	(Mus musculus)	(Mus musculus)	(Mus musculus)	42 days post infection		98 days post infection		196 days post infection		acute phase		acute phase		late stage		chronic active plaques		chronic plaques
				Fold change	q-value	Fold change	q-value	Fold change	q-value	Fold change	q-value	Fold change	q-value	Fold change	q-value	Fold change	q-value	Fold change	q-value
Blood coagulation
SERPINE1	Serpine1	Serine (or cysteine) peptidase inhibitor, clade E, member 1	Mm.250422	2.3189	0.000360445	3.58024	6.68645e-05	3.61876	0.000143736	9.07581	0.000118	3.86483	0.001349	1.36274	0.264693	-2.49233	0.041844	-2.03152	0.083545
ENTPD1	Entpd1	Ectonucleoside triphosphate diphosphohydrolase 1	Mm.2824	1.78244	0.000194333	2.64394	4.89258e-05	2.32355	1.16195e-06	3.36495	0.000956	2.24462	5e-06	1.158	0.704478	-3.94381	0.040516	-4.04434	0.043499
VWF	Vwf	Von Willebrand factor homolog	Mm.22339	1.40002	0.301097	1.30555	0.334914	1.63831	0.0153013	1.21525	0.210429	4.15232	5.7e-05	3.79308	0.0854287	-2.31486	0.118585	-1.59808	0.289547
LMAN1	Lman1	Lectin, mannose-binding, 1	Mm.290857	1.01125	0.690655	1.10789	0.254677	1.17788	0.108879	1.55525	0.037407	1.1133	0.15006	1.04268	0.818819	-1.92684	0.159803	-2.17196	0.138115
CD36	Cd36	CD36 antigen	Mm.18628	1.41953	0.111668	3.56266	0.00277946	3.80799	7.29072e-05	17.1011	0.000846	-1.01955	0.480682	-1.82873	0.655076	-1.48383	0.182315	-2.54726	0.039301
PLAT	Plat	Plasminogen activator, tissue	Mm.154660	1.14241	0.214442	1.48812	0.0154464	1.37676	0.0101239	-1.08661	0.367193	1.02085	0.506012	1.22447	0.702501	-2.9914	0.119964	-4.39123	0.076556
TFPI	Tfpi	Tissue factor pathway inhibitor	Mm.124316	1.15674	0.443727	-1.06765	0.517287	1.51521	0.0125716	1.77575	0.053321	1.28011	0.018553	-1.01925	0.860363	1.32594	0.367406	1.41465	0.354166
F2R	F2r	Coagulation factor II (thrombin) receptor	Mm.24816	1.07827	0.407435	-1.03821	0.485725	1.09583	0.294693	1.15281	0.425926	1.10769	0.346431	-1.09533	0.816297	-2.55862	0.042998	-1.89211	0.111383
PABPC4	Pabpc4	Poly(A) binding protein, cytoplasmic 4	Mm.277091	-1.13847	0.0938988	-1.067	0.37701	-1.00318	0.644205	2.83358	0.005017	-1.23505	0.044372	-1.07918	0.792876	-1.77818	0.113876	-1.80652	0.12367
THBD	Thbd	Thrombomodulin	Mm.24096	1.04401	0.627736	-1.60715	0.0523411	1.24868	0.056749	1.97951	0.069681	1.18769	0.291633	1.12463	0.750182	-1.93728	0.202469	-2.39407	0.154747
HNF4A	Hnf4a	Hepatic nuclear factor 4, alpha	Mm.202383	1.00623	0.706401	1.06152	0.577763	-1.00854	0.63701	-1.02281	0.515638	1.01174	0.518169	1.06397	0.804584	1.28468	0.303902	-1.0842	0.519741
ADORA2A	Adora2a	Adenosine A2a receptor	Mm.333734	-1.04096	0.649734	-1.26778	0.0358439	-1.04497	0.598287	1.07323	0.40497	1.08166	0.174964	-1.49082	0.684338	1.38735	0.382644	1.31525	0.448031
GNAQ	Gnaq	Guanine nucleotide binding protein, alpha q polypeptide	Mm.439701	1.01924	0.664983	-1.08746	0.306397	-1.01304	0.607642	-1.21303	0.370139	1.01513	0.51353	1.00967	0.859942	-3.20624	0.082386	-2.49876	0.14636
GNA12	Gna12	Guanine nucleotide binding protein, alpha 12	Mm.370185	-1.27344	0.122301	-1.12609	0.456838	1.13638	0.267082	-1.41823	0.184912	-1.59765	0.094021	1.01905	0.850932	-1.48784	0.121059	-1.54909	0.115445
F2	F2	Coagulation factor II	Mm.89048	-1.01515	0.680346	-1.12324	0.261557	-1.0938	0.35148	-1.27699	0.252953	1.08172	0.264093	-1.29421	0.684804	-1.04823	0.516912	-1.35635	0.257206
Skeletal development
SRGN	Srgn	Serglycin	Mm.338790	2.89782	3.419e-08	3.52873	0.000153606	3.01537	6.10798e-06	3.68208	0.000251	11.1308	1e-06	1.91851	0.073764	-13.2567	0.166046	-4.98446	0.316599
TGFB1	Tgfb1	Transforming growth factor, beta 1	Mm.248380	1.60008	7.55034e-05	2.04276	0.00258913	1.88055	0.00379318	3.53107	0.005682	2.00631	0.005307	1.17598	0.607363	-2.98614	0.018905	-3.20112	0.019423
OSTF1	Ostf1	Osteoclast stimulating factor 1	Mm.172222	1.16919	0.379346	-1.01902	0.625511	-1.01475	0.630105	2.81893	0.000463	2.22354	0.002162	1.983	0.199884	-1.87784	0.342284	-1.1621	0.551007
EXT1	Ext1	Exostoses (multiple) 1	Mm.309395	1.06534	0.408249	1.0341	0.545327	1.12776	0.125092	1.59454	0.01971	1.26753	0.049112	1.0723	0.778035	3.6181	0.016569	3.31007	0.02285
ANXA2	Anxa2	Annexin A2	Mm.238343	1.29055	0.127964	1.04663	0.551056	1.84429	0.00844987	2.74029	0.023683	2.15661	0.003733		0	-5.52583	0.074098	-4.75491	0.101776
IGF1	Igf1	Insulin-like growth factor 1	Mm.268521	1.34167	0.141383	1.96932	0.0673111	2.65162	0.00336637	-1.09257	0.378602	-1.15721	0.123992	1.17442	0.715043	3.76066	0.011946	2.94431	0.02271
COL12A1	Col12a1	Collagen, type XII, alpha 1	Mm.3819	1.08988	0.462565	-1.01763	0.618951	1.24867	0.0413093	1.13473	0.330065	-1.05727	0.356683	1.24686	0.587975	2.68642	0.048917	2.5085	0.065233
POSTN	Postn	Periostin, osteoblast specific factor	Mm.236067	1.16811	0.415737	1.1081	0.399854	2.0856	0.00166048	3.65473	0.000247	1.23267	0.127504	1.03358	0.855788	-1.61079	0.181064	-1.32297	0.346687
MGP	Mgp	Matrix Gla protein	Mm.243085	1.10141	0.590121	1.01565	0.644142	1.80659	0.00342221	5.00001	0.001996	2.88561	0.001659	1.05947	0.841499	-2.37762	0.072588	-2.62054	0.066102
BMP1	Bmp1	Bone morphogenetic protein 1	Mm.27757	1.0213	0.660427	1.05473	0.465509	1.20689	0.123602	1.04624	0.427647	1.23119	0.033319		0	-1.67842	0.119866	-1.948	0.08438
CHRD	Chrd	Chordin	Mm.20457	1.04812	0.60522	-1.03827	0.545162	1.01992	0.59527	-1.08232	0.390475	1.05697	0.369283	1.30582	0.601379	3.36837	0.016248	3.05895	0.023076
GHR	Ghr	Growth hormone receptor	Mm.3986	1.05317	0.510589	-1.1604	0.127196	1.20097	0.067435	-1.06903	0.425887	1.07171	0.402326	1.64391	0.576232	3.38729	0.047634	1.84405	0.196417
COL1A2	Col1a2	Collagen, type I, alpha 2	Mm.277792	-1.08081	0.632281	-1.33665	0.282638	1.5868	0.0122726	-1.19262	0.365909	1.55129	0.047031		0	-2.55377	0.172381	-4.6477	0.082645
BMP4	Bmp4	Bone morphogenetic protein 4	Mm.6813	-1.01708	0.687179	1.10999	0.464292	1.3714	0.010613	-2.17616	0.008536	-1.1487	0.095412	1.2655	0.654538	-1.97111	0.13885	-1.17223	0.484186
TBX3	Tbx3	T-box 3	Mm.219139	1.01464	0.687495	-1.27756	0.0387593	1.08614	0.461111	-1.08833	0.299688	-1.01746	0.496279	1.59833	0.224918	-2.77328	0.045898	-2.58831	0.061205
IGFBP4	Igfbp4	Insulin-like growth factor binding protein 4	Mm.233799	-1.09895	0.443824	-1.15673	0.225228	1.04711	0.514338	1.08815	0.467262	1.16598	0.129606	-1.2467	0.769718	1.11554	0.428795	-1.03497	0.559326
UFD1L	Ufd1l	Ubiquitin fusion degradation 1 like	Mm.237594	-1.05311	0.464652	-1.02104	0.596681	-1.02993	0.519092	1.01019	0.527923	-1.11139	0.208622	1.31227	0.577223	-2.35685	0.196964	-2.10765	0.26075
COL2A1	Col2a1	Collagen, type II, alpha 1	Mm.2423	1.15717	0.509893	-1.01531	0.622497	-1.09675	0.48636	-1.55827	0.200159	1.03531	0.443106	1.54213	0.792876	-1.40901	0.199541	-1.52563	0.169082
PRDX1	Prdx1	Peroxiredoxin 1	Mm.30929	-1.02619	0.576064	1.07376	0.324501	1.06448	0.235863	1.61005	0.005061	1.24597	0.040261	-1.26038	0.656404	-3.30989	0.097347	-2.93973	0.133606
FGFR1	Fgfr1	Fibroblast growth factor receptor 1	Mm.265716	1.06199	0.491944	-1.02031	0.587512	-1.08209	0.248173	-1.62188	0.153725	-1.09008	0.363998	1.33624	0.280807	-3.4507	0.033603	-3.45637	0.038487
ANKH	Ank	Progressive ankylosis	Mm.265264	-1.02733	0.601264	-1.09254	0.248106	-1.07541	0.224296	-1.62587	0.068964	-1.40783	0.002409	-1.03323	0.828023	8.03457	0.02234	7.58435	0.027536
INHA	Inha	Inhibin alpha	Mm.1100	-1.08189	0.526827	-1.05959	0.540432	-1.12006	0.261989	1.0927	0.332894	-1.11009	0.25132	-1.05928	0.827861	1.23043	0.355818	1.53796	0.200006
PTH1R	Pth1r	Parathyroid hormone 1 receptor	Mm.3542	1.02409	0.626456	-1.11662	0.299984	1.04298	0.480604	-1.05404	0.411409	-1.18717	0.146692	-1.3138	0.70088	-1.23887	0.352975	-1.07258	0.535224
IGF2	Igf2	Insulin-like growth factor 2	Mm.3862	-1.10379	0.45522	-1.16103	0.262244	1.07093	0.411828	-4.99652	0.001196	-1.57169	0.022254	-1.09444	0.802638	-4.16601	0.096664	-7.0321	0.056956
NPR3	Npr3	Natriuretic peptide receptor 3	Mm.25259	-1.12556	0.377542	-1.24657	0.0404284	-1.02536	0.549559	-1.06886	0.35321	-1.33155	0.043013	1.1119	0.758457	1.44396	0.235269	1.37781	0.301066
MSX2	Msx2	Homeobox, msh-like 2	Mm.1763	-1.0192	0.670528	1.02815	0.572275	-1.05905	0.491169	-1.29202	0.073952	-1.04964	0.332616	-1.23546	0.637193	-1.82468	0.180154	-1.79532	0.210813
FGFR3	Fgfr3	Fibroblast growth factor receptor 3	Mm.6904	-1.08573	0.432006	1.03674	0.472406	-1.05487	0.336687	-2.90622	0.003305	-1.12477	0.361167	-1.17112	0.753094	-1.30344	0.359106	-1.7925	0.18823
SPARC	Sparc	Secreted acidic cysteine rich glycoprotein	Mm.291442	-1.0446	0.495452	-1.08494	0.227884	1.01577	0.582232	-1.42618	0.146304	1.15393	0.178931		0	-9.5252	0.01328	-8.6079	0.017503
Carbohydrate biosynthetic process
B4GALT1	B4galt1	UDP-Gal:betaGlcNAc beta 1,4- galactosyltransferase, polypeptide 1	Mm.15622	2.34186	1.43315e-05	2.40179	7.71441e-05	2.31951	3.22902e-06	1.27022	0.159047	1.25198	0.00758	2.15504	0.234286	-4.21744	0.008116	-3.88026	0.011009
GCNT2	Gcnt2	Glucosaminyl (N-acetyl) transferase 2, I-branching enzyme	Mm.314757	1.00868	0.699656	1.00965	0.640314	1.21817	0.314085	3.19314	0.013699	1.18163	0.031068	1.14854	0.692519	1.08076	0.489663	1.24638	0.364523
EXT1	Ext1	Exostoses (multiple) 1	Mm.309395	1.06534	0.408249	1.0341	0.545327	1.12776	0.125092	1.59454	0.01971	1.26753	0.049112	1.0723	0.778035	3.6181	0.016569	3.31007	0.02285
UGDH	Ugdh	UDP-glucose dehydrogenase	Mm.344831	-1.00299	0.703371	1.04442	0.467414	1.11289	0.0557595	1.73105	0.001952	1.27919	0.060581	1.11746	0.77178	1.4269	0.230767	1.20042	0.419499
NDST1	Ndst1	N-deacetylase/N-sulfotransferase (heparan glucosaminyl) 1	Mm.181862	1.0955	0.375216	1.09133	0.359451	1.24211	0.155953	-1.09361	0.327661	1.31037	0.100162	1.40142	0.348614	-1.88066	0.078325	-2.01559	0.072312
PMM2	Pmm2	Phosphomannomutase 2	Mm.9699	-1.03399	0.660733	1.06385	0.537172	1.05025	0.553753	1.22383	0.143298	1.07289	0.259183	1.17193	0.674315	-1.29826	0.302544	-1.35589	0.293761
GLCE	Glce	Glucuronyl C5-epimerase	Mm.24411	-1.26301	0.163861	1.02708	0.580009	-1.06638	0.492181	1.04191	0.459455	-1.11889	0.290075	-1.08854	0.771183	1.45078	0.396946	1.34161	0.469227
ST8SIA2	St8sia2	ST8 alpha-N-acetyl-neuraminide alpha-2,8-sialyltransferase 2	Mm.4954	1.01508	0.685316	1.05693	0.486135	1.13915	0.259037	-1.1478	0.30281	1.06713	0.35872	-1.19616	0.719723	1.17464	0.354208	1.21572	0.341759
ATF4	Atf4	Activating transcription factor 4	Mm.641	1.02338	0.650158	1.09309	0.336004	-1.0214	0.571303	1.45316	0.180993	-1.08823	0.362249	-1.09665	0.743157	-1.30118	0.236991	1.08038	0.50432
PFKFB1	Pfkfb1	6-phosphofructo-2-kinase/fructose-2,6-biphosphatase 1	Mm.249131	1.04053	0.656258	1.05445	0.475727	-1.03618	0.567367	-1.08506	0.381844	1.05375	0.330778	-1.03938	0.852542	-1.19876	0.340143	-1.2121	0.358475
SLC25A10	Slc25a10	Solute carrier family 25 (mitochondrial carrier, dicarboxylate transporter), member 10	Mm.3991	-1.12941	0.125437	-1.09989	0.330584	-1.05465	0.430518	-1.5884	0.056126	1.00104	0.559599	1.62002	0.147721	-1.19734	0.356268	-1.36858	0.248252
TSTA3	Tsta3	Tissue specific transplantation antigen P35B	Mm.22596	-1.06942	0.421742	-1.12616	0.279887	1.00788	0.623376	1.17797	0.180236	-1.09386	0.311061	1.1564	0.728999	1.41651	0.15228	1.14955	0.404874
PPARGC1A	Ppargc1a	Peroxisome proliferative activated receptor, gamma, coactivator 1 alpha	Mm.259072	-1.09224	0.325621	-1.12757	0.157495	-1.18949	0.0636802	-1.13518	0.245428	-1.45589	0.003281	1.37682	0.339008	2.74513	0.168031	3.01257	0.166509
MPDU1	Mpdu1	Mannose-P-dolichol utilization defect 1	Mm.89579	-1.05465	0.511841	1.0026	0.654589	1.06928	0.414699	-1.58469	0.020543	-1.06828	0.401342	1.12992	0.777807	-4.70652	0.093866	-3.82688	0.138789
FUT8	Fut8	Fucosyltransferase 8	Mm.35628	-1.05515	0.485483	1.03115	0.541492	1.0133	0.600151	-1.07506	0.461565	-1.30531	0.034666	-1.23117	0.592091	-6.55662	0.071923	-6.26031	0.087139
ARPP19	Arpp19	CAMP-regulated phosphoprotein 19	Mm.247837	1.00807	0.687622	1.13817	0.101843	1.10956	0.163436	1.26255	0.047517	-1.70754	0.00513	-1.25831	0.643106	1.67148	0.203711	1.75395	0.205404
Regulation of signal transduction
LYN	Lyn	Yamaguchi sarcoma viral (v-yes-1) oncogene homolog	Mm.317331	1.921	5.04561e-05	2.24971	0.0011391	1.87557	3.46787e-05	6.25162	0.000103	3.46562	2.6e-05	2.61525	0.0477533	-2.91925	0.113907	-2.42413	0.176589
MDFIC	Mdfic	MyoD family inhibitor domain containing	Mm.1314	2.47669	4.07103e-06	3.16551	0.000498694	3.93374	9.32746e-06	2.51019	0.002246	4.3851	7.5e-05	1.86788	0.173413	-1.43155	0.239238	-2.27548	0.071221
LTBR	Ltbr	Lymphotoxin B receptor	Mm.3122	1.19738	0.0807304	1.49155	0.0406796	1.40579	0.0448374	1.84193	0.004947	2.24296	0.001667	1.73654	0.230862	-1.6699	0.112218	-1.40325	0.234978
TGFB1	Tgfb1	Transforming growth factor, beta 1	Mm.248380	1.60008	7.55034e-05	2.04276	0.00258913	1.88055	0.00379318	3.53107	0.005682	2.00631	0.005307	1.17598	0.607363	-2.98614	0.018905	-3.20112	0.019423
MYD88	Myd88	Myeloid differentiation primary response gene 88	Mm.213003	1.50967	0.0084986	1.63476	0.00127438	1.61491	0.000171528	4.80322	0.000408	2.76502	9.2e-05	1.38365	0.49244	-2.26315	0.12114	-2.17487	0.14918
ECM1	Ecm1	Extracellular matrix protein 1	Mm.3433	1.71869	0.0162523	1.83779	0.0165146	2.18303	0.00262821	1.11892	0.216208	1.56268	0.001272	1.54389	0.346989	-1.0993	0.519243	1.27749	0.468641
FLNA	Flna	Filamin, alpha	Mm.295533	1.21091	0.234539	1.3257	0.0562804	1.5331	0.00198575	2.55197	0.002676	-1.05724	0.397662		0	-2.03292	0.121939	-2.19986	0.114491
IKBKE	Ikbke	Inhibitor of kappaB kinase epsilon	Mm.386783	1.21321	0.241246	1.42691	0.0554499	1.31084	0.0412382	3.20045	0.000621	1.62769	0.001244	3.10908	0.00732995	-1.31949	0.223963	-1.63699	0.10604
NEK6	Nek6	NIMA (never in mitosis gene a)-related expressed kinase 6	Mm.143818	1.34182	0.00282841	1.6079	0.00533851	1.59679	0.00027176	3.7445	0.000248	2.33492	2.6e-05	1.19678	0.721317	-1.679	0.120791	-2.29378	0.05224
RGS14	Rgs14	Regulator of G-protein signaling 14	Mm.1426	1.1157	0.24674	1.16603	0.143735	1.01202	0.619202	1.36664	0.046325	1.26223	0.008943		0	4.79833	0.012626	2.75596	0.040916
RHOH	Rhoh	Ras homolog gene family, member H	Mm.20323	1.25425	0.177867	1.74291	0.0448161	1.3781	0.00648069	2.89416	0.000463	2.15293	9.2e-05	1.01503	0.859215	-1.41229	0.190523	-1.02254	0.573969
RHOC	Rhoc	Ras homolog gene family, member C	Mm.262	1.38727	0.0215515	1.39277	0.0150507	1.40397	0.0254563	1.46058	0.024445	1.43964	0.017577	1.53902	0.623323	-2.16548	0.109951	-1.99983	0.150383
MAP3K3	Map3k3	Mitogen-activated protein kinase kinase kinase 3	Mm.27041	1.05144	0.534868	1.1269	0.176396	1.18507	0.0560819	2.2507	0.000901	1.37989	0.001411	1.44915	0.105702	-1.52815	0.288027	-1.64736	0.275358
SHC1	Shc1	Src homology 2 domain-containing transforming protein C1	Mm.86595	-1.07348	0.499403	-1.10248	0.48053	-1.07068	0.482518	4.22568	0.000444	1.38912	0.005045	1.29976	0.697125	1.64009	0.150102	1.46906	0.237662
LITAF	Litaf	LPS-induced TN factor	Mm.294753	1.18838	0.0434232	1.22197	0.129728	1.20796	0.102771	2.38952	0.002357	1.90259	0.000163	2.3314	0.0349993	-14.6121	0.035942	-11.5762	0.050464
IGF1	Igf1	Insulin-like growth factor 1	Mm.268521	1.34167	0.141383	1.96932	0.0673111	2.65162	0.00336637	-1.09257	0.378602	-1.15721	0.123992	1.17442	0.715043	3.76066	0.011946	2.94431	0.02271
HMOX1	Hmox1	Heme oxygenase (decycling) 1	Mm.276389	1.16402	0.173331	1.71059	0.00547203	1.58922	0.0935254	13.4848	0.000219	1.70664	0.000169	7.55677	0.0147943	-2.70787	0.025	-2.5442	0.033937
RELA	Rela	V-rel reticuloendotheliosis viral oncogene homolog A (avian)	Mm.249966	1.14199	0.12413	1.17102	0.125377	1.17102	0.0611038	1.4386	0.034347	1.29799	0.072641		0	-5.04223	0.006533	-3.72828	0.011714
LGALS1	Lgals1	Lectin, galactose binding, soluble 1	Mm.43831	1.24224	0.0305719	1.31762	0.0120379	1.61285	0.000429359	1.58265	0.115194	2.22818	0.003021	-1.09102	0.833124	-1.8411	0.150803	-2.03918	0.131978
CANT1	Cant1	Calcium activated nucleotidase 1	Mm.177551	-1.15821	0.203788	1.05126	0.549102	1.03315	0.589954	1.34302	0.038301	-1.11634	0.183651		0	-3.84388	0.010163	-3.92352	0.01175
PTEN	Pten	Phosphatase and tensin homolog	Mm.245395	1.09337	0.396733	1.02705	0.600434	-1.1304	0.25741	1.53784	0.004263	-1.40269	0.110136	-1.00168	0.864088	3.70095	0.008683	3.46362	0.011373
FADD	Fadd	Fas (TNFRSF6)-associated via death domain	Mm.5126	1.12194	0.362011	1.14796	0.136511	1.09415	0.335859	1.25963	0.059276	1.06075	0.38115		0	-1.4633	0.217747	-1.88398	0.114368
RHOA	Rhoa	Ras homolog gene family, member A	Mm.757	-1.05433	0.474732	1.03109	0.535715	1.0451	0.420944	1.56716	0.066652	1.2163	0.260108	1.5193	0.226001	-12.4622	0.077982	-9.29765	0.113682
SMAD4	Smad4	MAD homolog 4 (Drosophila)	Mm.100399	-1.00938	0.674356	1.0551	0.463516	1.00005	0.656382	1.39337	0.11765	1.09697	0.338421	1.24083	0.427225	-2.15833	0.091121	-2.85798	0.053228
FASLG	Fasl	Fas ligand (TNF superfamily, member 6)	Mm.3355	1.0703	0.561923	1.09784	0.358352	1.15855	0.398892	-1.01404	0.505063	1.10799	0.145406	1.2083	0.665288	1.52631	0.170138	1.59274	0.166764
EEF1D	Eef1d	Eukaryotic translation elongation factor 1 delta (guanine nucleotide exchange protein)	Mm.258927	-1.03173	0.618122	-1.07774	0.467296	1.01793	0.597851	1.93708	0.001945	-1.51381	0.24204	1.12458	0.798799	-2.60845	0.035111	-2.17895	0.064818
ARF6	Arf6	ADP-ribosylation factor 6	Mm.27308	1.0558	0.518757	1.10355	0.259795	1.00675	0.627318	2.6631	0.000434	1.12233	0.240007	1.0406	0.822828	-5.53717	0.072946	-2.64337	0.216098
NF2	Nf2	Neurofibromatosis 2	Mm.297109	-1.01481	0.646891	1.06848	0.413371	1.14648	0.158968	-1.0711	0.393909	1.006	0.552329		0	2.92736	0.068294	2.54315	0.103854
GOLT1B	Golt1b	Golgi transport 1 homolog B (S. cerevisiae)	Mm.3676	1.09717	0.477119	1.20553	0.141933	1.18129	0.213255	1.19692	0.22892	-1.04091	0.435877	1.35986	0.580001	-1.65426	0.366516	-1.26493	0.511984
F2R	F2r	Coagulation factor II (thrombin) receptor	Mm.24816	1.07827	0.407435	-1.03821	0.485725	1.09583	0.294693	1.15281	0.425926	1.10769	0.346431	-1.09533	0.816297	-2.55862	0.042998	-1.89211	0.111383
GRK5	Grk5	G protein-coupled receptor kinase 5	Mm.279400	1.03362	0.650087	-1.03709	0.53653	1.09856	0.210328	1.2274	0.144907	1.10068	0.271686	-1.15281	0.716129	2.028	0.083709	1.68302	0.164967
SMAD3	Smad3	MAD homolog 3 (Drosophila)	Mm.7320	-1.08019	0.483868	-1.07559	0.490932	-1.20999	0.0761292	1.01883	0.494265	-1.07354	0.309212	-1.63722	0.359067	3.14479	0.03719	2.05695	0.114749
RGS4	Rgs4	Regulator of G-protein signaling 4	Mm.41642	1.0328	0.645743	-1.2538	0.0875272	1.12249	0.403707	-1.86068	0.138288	-1.13435	0.077607	1.56733	0.639835	17.9604	0.006476	23.0818	0.007309
NUP62	Nup62	Nucleoporin 62	Mm.2565	1.13753	0.501517	-1.12612	0.382714	1.29888	0.202195	1.13716	0.333935	-1.23577	0.022431	1.31959	0.456389	-3.11333	0.114552	-2.9721	0.140112
SLC35B2	Slc35b2	Solute carrier family 35, member B2	Mm.289716	-1.1209	0.441186	1.04905	0.543532	1.07877	0.340776	1.14805	0.173592	-1.16552	0.118896	-1.07464	0.793655	-3.09395	0.024379	-3.306	0.024716
TRADD	Tradd	TNFRSF1A-associated via death domain	Mm.264255	-1.07534	0.485629	-1.1665	0.308523	1.05577	0.524267	2.04281	0.001141	-1.05799	0.415421	-1.37706	0.737893	-2.44181	0.122076	-1.89392	0.225865
TBK1	Tbk1	TANK-binding kinase 1	Mm.34580	-1.09016	0.399759	1.07866	0.373617	-1.02722	0.540183	1.44199	0.117511	1.13861	0.250065	1.0784	0.767721	2.68813	0.048742	2.66742	0.056139
RGS2	Rgs2	Regulator of G-protein signaling 2	Mm.28262	1.06635	0.421695	1.09535	0.233818	1.03757	0.494615	1.10215	0.408203	-1.17348	0.291868	1.06927	0.801332	2.73065	0.127644	4.47575	0.066299
RALBP1	Ralbp1	RalA binding protein 1	Mm.17009	1.00887	0.680086	-1.17782	0.194518	-1.08643	0.392371	-1.1086	0.387162	-1.15402	0.222724	1.18012	0.639463	2.77749	0.01759	3.30358	0.014701
SNX6	Snx6	Sorting nexin 6	Mm.28240	1.14616	0.355805	-1.13189	0.226752	1.02673	0.594719	1.13081	0.284713	1.02528	0.484083	1.00931	0.860711	-3.36237	0.011901	-3.23798	0.015399
VOPP1	AW146242	Expressed sequence AW146242	Mm.24642	1.01414	0.665387	-1.01234	0.605411	1.07012	0.234089	-1.17031	0.153022	-1.20365	0.059765	-1.11932	0.747305	1.09812	0.444179	-1.11073	0.462565
HGS	Hgs	HGF-regulated tyrosine kinase substrate	Mm.7919	-1.07352	0.405171	-1.04232	0.475379	-1.06582	0.309288	1.05193	0.402527	-1.06691	0.303988	1.23258	0.786549	1.04719	0.517867	1.01257	0.584498
ACVR1B	Acvr1b	Activin A receptor, type 1B	Mm.308467	-1.12976	0.255948	-1.18551	0.110782	-1.03363	0.569202	-1.00425	0.531299	-1.06251	0.371444		0	3.38757	0.013493	3.10366	0.018997
NLK	Nlk	Nemo like kinase	Mm.9001	1.00578	0.697288	-1.1384	0.228454	-1.10928	0.335399	1.08431	0.487867	-1.14994	0.112728	-1.14299	0.697474	4.07813	0.034777	3.77535	0.044938
PPM1A	Ppm1a	Protein phosphatase 1A, magnesium dependent, alpha isoform	Mm.261045	-1.02345	0.625371	-1.11139	0.187522	-1.03317	0.440941	-1.37882	0.042635	-1.30087	0.014133	1.04113	0.828698	7.27164	0.010875	5.35184	0.018843
RGS3	Rgs3	Regulator of G-protein signaling 3	Mm.286753	1.04808	0.488287	-1.00298	0.651373	1.17893	0.0870635	-1.21964	0.210958	-1.07208	0.214557	-1.05067	0.830759	-2.65384	0.01846	-2.9408	0.017476
ACVR2A	Acvr2a	Activin receptor IIA	Mm.314338	-1.07945	0.430981	-1.10017	0.313154	-1.02783	0.583768	-1.52666	0.006598	-1.23233	0.133892	1.02052	0.85557	5.86191	0.006476	4.57396	0.010393
CDH13	Cdh13	Cadherin 13	Mm.334841	-1.11282	0.296359	-1.15046	0.236246	-1.10571	0.310578	-1.98873	0.001028	-1.33919	0.011234	1.24631	0.744274	5.77086	0.112121	6.06426	0.1211
ATP6AP2	Atp6ap2	ATPase, H+ transporting, lysosomal accessory protein 2	Mm.25148	-1.04409	0.471216	-1.09303	0.214533	-1.01208	0.590079	1.39098	0.205936	-1.1008	0.287927	-1.17943	0.761189	-4.66	0.265713	-3.11133	0.371445
FGD1	Fgd1	FYVE, RhoGEF and PH domain containing 1	Mm.8142	-1.10076	0.344561	-1.06181	0.452002	-1.10289	0.237612	-1.27257	0.073957	-1.27966	0.045823	1.19586	0.649325	2.81225	0.018028	2.32475	0.034251
GIT1	Git1	G protein-coupled receptor kinase-interactor 1	Mm.290182	-1.0341	0.574213	-1.12718	0.153562	-1.10765	0.201894	-1.35556	0.092563	-1.03011	0.50839	1.15424	0.711861	2.7039	0.118372	2.31331	0.176748
NDFIP2	Ndfip2	Nedd4 family interacting protein 2	Mm.290669	1.18318	0.524761	1.32278	0.337147	1.19338	0.330899	1.02859	0.498526	-1.43346	0.076023	-1.07859	0.809637	2.80813	0.110144	2.95686	0.114368
TSPAN6	Tspan6	Tetraspanin 6	Mm.46701	-1.01236	0.67726	-1.03665	0.498876	1.0739	0.33443	-1.17309	0.214607	-1.55126	0.000693	1.10499	0.77695	-9.84234	0.072946	-9.05106	0.090309
FKBP1A	Fkbp1a	FK506 binding protein 1a	Mm.278458	-1.04168	0.485816	-1.14486	0.18721	-1.06049	0.342153	1.3872	0.093622	-1.06525	0.395606	1.00569	0.861747	-3.91716	0.154699	-4.01711	0.169714
TMED4	Tmed4	Transmembrane emp24 protein transport domain containing 4	Mm.254495	-1.06304	0.493271	-1.04672	0.47415	-1.05425	0.348376	-1.68935	0.087212	-1.30036	0.033601	1.39088	0.379702	-2.42572	0.032146	-3.15241	0.020199
ACVR2B	Acvr2b	Activin receptor IIB	Mm.390239	-1.08326	0.489137	-1.1282	0.239108	-1.11977	0.239553	-1.13438	0.238609	-1.24287	0.033523	1.05692	0.817588	2.46663	0.04198	1.8727	0.10427
GJA1	Gja1	Gap junction protein, alpha 1	Mm.378921	-1.08215	0.397541	-1.11557	0.221369	-1.14009	0.0731396	-2.45832	0.081469	-1.35703	0.060549	1.12435	0.763144	-1.08797	0.469077	-1.18433	0.393896
OTUD7B	Otud7b	OTU domain containing 7B	Mm.272336	1.04016	0.586599	-1.04225	0.529737	1.04504	0.46124	-1.15654	0.246354	-1.32314	0.007992	1.38372	0.467706	-4.72333	0.044365	-4.67773	0.050657
ADRB3	Adrb3	Adrenergic receptor, beta 3	Mm.278475	-1.04123	0.638923	-1.15969	0.295005	1.16431	0.272482	-1.0951	0.283832	-1.1603	0.108935	-1.27634	0.599219	-8.31378	0.039637	-6.26894	0.062387
MAPK8IP3	Mapk8ip3	Mitogen-activated protein kinase 8 interacting protein 3	Mm.43081	-1.09335	0.371273	-1.14246	0.25472	-1.05525	0.483857	-1.77246	0.002232	-1.45407	0.035171	1.04031	0.834271	2.26602	0.036341	2.30184	0.039687
RGS5	Rgs5	Regulator of G-protein signaling 5	Mm.20954	-1.15431	0.128525	-1.18773	0.176423	-1.1106	0.235804	-1.32258	0.046341	-1.61072	0.02053	-1.64649	0.60219	-3.64677	0.300408	-5.06553	0.271709
CXXC5	Cxxc5	CXXC finger 5	Mm.94560	-1.01014	0.671059	-1.23713	0.066918	-1.15374	0.0706393	-1.93753	0.009415	-1.58523	0.014962	-1.51632	0.428622	-1.63305	0.167934	-1.72435	0.161695
CDKN1C	Cdkn1c	Cyclin-dependent kinase inhibitor 1C (P57)	Mm.168789	-1.46832	0.000534352	-1.45016	0.0679018	-1.56767	0.000233547	-2.77794	0.004409	-3.47661	8.8e-05	1.26601	0.681993	-21.4524	0.025655	-16.9448	0.035989
NDFIP1	Ndfip1	Nedd4 family interacting protein 1	Mm.102496	-1.1106	0.28586	1.01622	0.616863	-1.11943	0.166441	-1.26857	0.162835	-1.06312	0.419506	-1.12647	0.674315	-5.08391	0.198771	-3.54391	0.293381
PPP5C	Ppp5c	Protein phosphatase 5, catalytic subunit	Mm.3294	-1.12579	0.177075	-1.16546	0.21421	-1.07692	0.20518	-1.32429	0.089522	-1.2345	0.152206	-1.26141	0.623018	-1.45531	0.366725	-1.38166	0.428912
TGFA	Tgfa	Transforming growth factor alpha	Mm.137222	1.06733	0.650001	1.17889	0.243645	1.0614	0.535167	-2.40605	0.004624	-1.59192	0.00152	-1.31746	0.609596	-5.83432	0.049615	-5.3057	0.063728
TMEM9B	Tmem9b	TMEM9 domain family, member B	Mm.240668	-1.10056	0.383932	-1.00572	0.649484	1.03571	0.551905	-1.12022	0.254603	-1.28676	0.017093	-1.05563	0.812925	-6.97318	0.102925	-5.83081	0.138981
TPD52L1	Tpd52l1	Tumor protein D52-like 1	Mm.439966	-1.18567	0.192391	-1.20089	0.0490151	-1.33684	0.00101817	-2.32878	0.001096	-1.36993	0.030414	-1.71161	0.771501	1.68397	0.089455	1.98792	0.056754
Glycoprotein metabolic process
MAN2B1	Man2b1	Mannosidase 2, alpha B1	Mm.4219	1.7919	1.79906e-05	2.51895	8.68658e-05	2.65377	1.39071e-05	2.45393	0.000421	3.34783	0.000126	2.71032	0.00440865	-2.37589	0.02343	-2.48088	0.024185
CD37	Cd37	CD37 antigen	Mm.3689	2.60987	4.46728e-06	3.14717	5.23364e-05	3.02468	2.7526e-05	4.26559	0.000617	1.3438	0.038928	-1.10267	0.761143	-6.63705	0.018396	-6.77792	0.021241
SERP1	Serp1	Stress-associated endoplasmic reticulum protein 1	Mm.29702	1.2261	0.0287068	1.52148	0.000443292	1.5352	7.289e-05	2.3908	0.001181	1.64264	0.026248	1.09101	0.806738	-1.35095	0.345387	-2.22033	0.126235
GCNT1	Gcnt1	Glucosaminyl (N-acetyl) transferase 1, core 2	Mm.244825	1.11211	0.440906	1.33559	0.191962	1.12577	0.267679	-1.03612	0.50861	-1.01275	0.527311	1.03124	0.839804	3.25966	0.019966	2.46062	0.044098
PSEN2	Psen2	Presenilin 2	Mm.330850	1.08009	0.424524	1.19768	0.110741	1.31652	0.00150866	1.28911	0.225055	1.34215	0.056094		0	-1.56247	0.289344	-1.12533	0.530923
TNIP1	Tnip1	TNFAIP3 interacting protein 1	Mm.259671	1.13079	0.192189	-1.00308	0.650599	1.03607	0.537246	1.75924	0.032366	1.04176	0.505892	1.70788	0.0634614	1.54191	0.25241	1.71917	0.219838
STT3A	Stt3a	STT3, subunit of the oligosaccharyltransferase complex, homolog A (S. cerevisiae)	Mm.2863	-1.07187	0.538367	-1.02167	0.610254	1.04619	0.449408	1.09375	0.385051	-1.16918	0.214183	1.12267	0.754725	-3.23073	0.128761	-2.46457	0.21433
ERP44	Erp44	Endoplasmic reticulum protein 44	Mm.317701	1.0031	0.703469	-1.00467	0.64895	1.00213	0.648961	1.69107	0.00507	1.408	0.021074	1.11251	0.717614	5.79742	0.007	4.60565	0.011136
ALG5	Alg5	Asparagine-linked glycosylation 5 homolog (yeast, dolichyl-phosphate beta-glucosyltransferase)	Mm.144218	1.05247	0.556469	1.19231	0.252569	1.30556	0.00549778	1.25001	0.164767	1.43589	0.007195	1.26952	0.502808	-2.18402	0.240039	-1.78395	0.346771
CLN3	Cln3	Ceroid lipofuscinosis, neuronal 3, juvenile (Batten, Spielmeyer-Vogt disease)	Mm.268930	1.2481	0.0151152	1.29782	0.0679088	1.29296	0.0242258	1.36577	0.153895	1.22792	0.174308	1.40219	0.559881	-4.10793	0.028113	-4.05622	0.033365
ABCG1	Abcg1	ATP-binding cassette, sub-family G (WHITE), member 1	Mm.15691	1.06006	0.451391	1.10764	0.179068	1.13414	0.0824251	2.11127	0.003375	-1.17304	0.123502	1.49933	0.163659	-3.22186	0.022907	-3.8275	0.019463
GALNT1	Galnt1	UDP-N-acetyl-alpha-D-galactosamine:polypeptide N-acetylgalactosaminyltransferase 1	Mm.30249	1.03413	0.534926	1.03466	0.479417	1.10316	0.0937265	1.10589	0.458406	1.08957	0.352154	1.05701	0.815876	2.1043	0.082457	2.01118	0.106812
GALNT2	Galnt2	UDP-N-acetyl-alpha-D-galactosamine:polypeptide N-acetylgalactosaminyltransferase 2	Mm.33808	1.09437	0.594053	1.09821	0.476035	-1.10853	0.445225	1.47443	0.179605	1.30837	0.027096		0	-2.265	0.21994	-2.08361	0.277234
RPN1	Rpn1	Ribophorin I	Mm.188544	-1.04234	0.505291	1.03275	0.549818	1.15105	0.0984727	1.21249	0.143424	1.071	0.393495	-1.00433	0.86204	-2.19861	0.223551	-1.9417	0.298589
B3GALT4	B3galt4	UDP-Gal:betaGlcNAc beta 1,3-galactosyltransferase, polypeptide 4	Mm.11132	1.00664	0.696569	-1.02416	0.583165	1.04181	0.517271	1.14988	0.224648	1.01208	0.533815	1.01103	0.857482	-1.00148	0.564375	-1.04194	0.550694
MOGS	Mogs	Mannosyl-oligosaccharide glucosidase	Mm.28188	-1.00222	0.708219	-1.01179	0.629279	-1.01192	0.620761	1.90569	0.008291	-1.08378	0.338695	1.00885	0.860982	-1.26794	0.402099	-1.18259	0.488091
DPM1	Dpm1	Dolichol-phosphate (beta-D) mannosyltransferase 1	Mm.422657	-1.10889	0.293682	-1.16575	0.0699367	-1.13749	0.0524462	1.00484	0.531495	-1.05328	0.461864	1.21105	0.734483	1.06965	0.546338	1.39576	0.490339
LIPC	Lipc	Lipase, hepatic	Mm.390187	-1.14829	0.368642	-1.01612	0.633649	1.08183	0.421537	-1.0006	0.539747	1.03818	0.399066	1.37269	0.24229	-1.14517	0.415861	-1.10594	0.49159
MAN1A2	Man1a2	Mannosidase, alpha, class 1A, member 2	Mm.271617	1.03464	0.62053	1.17707	0.143809	1.17882	0.0867588	1.15569	0.332213	-1.00213	0.556321	-1.05801	0.794561	2.34243	0.220453	2.71081	0.204545
PSENEN	Psenen;OTTMUSG00000006606	Presenilin enhancer 2 homolog (C. elegans);Predicted gene, OTTMUSG00000006606	Mm.86557	1.02078	0.611985	1.01551	0.589758	1.06109	0.316173	-1.10301	0.234403	-1.07831	0.42329	1.14697	0.674315	-1.53876	0.339041	-1.4405	0.40679
B3GALNT1	B3galnt1	UDP-GalNAc:betaGlcNAc beta 1,3-galactosaminyltransferase, polypeptide 1	Mm.153710	-1.10493	0.34971	-1.16634	0.0657552	-1.05567	0.319065	2.40319	0.004584	-1.22971	0.049782	-1.11634	0.77178	3.73042	0.122796	3.50569	0.150791
ST8SIA2	St8sia2	ST8 alpha-N-acetyl-neuraminide alpha-2,8-sialyltransferase 2	Mm.4954	1.01508	0.685316	1.05693	0.486135	1.13915	0.259037	-1.1478	0.30281	1.06713	0.35872	-1.19616	0.719723	1.17464	0.354208	1.21572	0.341759
ST8SIA3	St8sia3	ST8 alpha-N-acetyl-neuraminide alpha-2,8-sialyltransferase 3	Mm.252110	-1.00713	0.691812	-1.10524	0.244993	-1.12211	0.141592	1.04699	0.402527	-1.13108	0.105053	-1.10836	0.838044	21.0775	0.004284	13.8982	0.006303
TSPAN7	Tspan7	Tetraspanin 7	Mm.18590	-1.08898	0.373025	-1.17082	0.216051	-1.16645	0.226933	-2.09694	0.001252	-1.30827	0.090724	1.50936	0.277668	1.59273	0.31113	1.85389	0.268519
TSPAN8	Tspan8	Tetraspanin 8	Mm.22270	1.08635	0.39182	-1.12837	0.248841	1.04334	0.519775	-1.19194	0.474003	1.0077	0.536008	1.52036	0.655257	-10.3486	0.007437	-11.8396	0.008374
MPDU1	Mpdu1	Mannose-P-dolichol utilization defect 1	Mm.89579	-1.05465	0.511841	1.0026	0.654589	1.06928	0.414699	-1.58469	0.020543	-1.06828	0.401342	1.12992	0.777807	-4.70652	0.093866	-3.82688	0.138789
LRP2	Lrp2	Low density lipoprotein receptor-related protein 2	Mm.23847	-1.23195	0.173215	1.28059	0.077368	1.03657	0.564294	-1.13252	0.259741	-1.00468	0.546472	-1.01442	0.860363	-7.13186	0.020646	-6.7199	0.026008
PSEN1	Psen1	Presenilin 1	Mm.998	1.02773	0.631523	-1.10403	0.380019	-1.0753	0.454602	1.12757	0.263658	1.10279	0.11826	1.11486	0.705312	-17.9222	0.054283	-22.1491	0.052435
FUT8	Fut8	Fucosyltransferase 8	Mm.35628	-1.05515	0.485483	1.03115	0.541492	1.0133	0.600151	-1.07506	0.461565	-1.30531	0.034666	-1.23117	0.592091	-6.55662	0.071923	-6.26031	0.087139
DOLPP1	Dolpp1	Dolichyl pyrophosphate phosphatase 1	Mm.285167	-1.04814	0.537564	1.04748	0.437688	-1.03009	0.515774	-1.25983	0.209147	1.00023	0.562637	-1.05649	0.809203	-1.71727	0.137037	-1.79833	0.135278
LDLR	Ldlr	Low density lipoprotein receptor	Mm.3213	-1.10054	0.256231	-1.34284	0.107187	-1.2409	0.0762696	1.00639	0.528038	1.04546	0.486284	1.04872	0.824506	-6.14414	0.108891	-4.18723	0.181974
ALG2	Alg2	Asparagine-linked glycosylation 2 homolog (yeast, alpha-1,3-mannosyltransferase)	Mm.22218	-1.01204	0.653582	-1.06737	0.316196	-1.07801	0.159171	-1.64803	0.031363	-1.26743	0.048707	-1.08999	0.799384	-1.3845	0.357737	-1.42853	0.369967
SDF2	Sdf2	Stromal cell derived factor 2	Mm.390372	-1.08528	0.260403	-1.04935	0.431302	-1.0096	0.609612	-1.15525	0.314219	-1.12351	0.11436	-1.18861	0.664656	-1.49089	0.354263	-1.1922	0.511984
POMGNT1	Pomgnt1	Protein O-linked mannose beta1,2-N-acetylglucosaminyltransferase	Mm.196045	-1.09718	0.227964	-1.13185	0.154075	-1.07499	0.22752	-1.16569	0.146633	-1.27544	0.084858	1.03142	0.849688	-5.0528	0.030211	-5.13349	0.034143
Response to other organism
IRF7	Irf7	Interferon regulatory factor 7	Mm.3233	17.4	7.08832e-09	20.2494	1.84897e-08	8.88052	7.90319e-07	2.41183	0.001665	3.13293	2.5e-05	1.01507	0.85557	-1.05063	0.528306	-1.30366	0.367957
SLC11A1	Slc11a1	Solute carrier family 11 (proton-coupled divalent metal ion transporters), member 1	Mm.2913	2.87505	1.41545e-07	3.94072	2.028e-05	3.4221	2.58358e-06	4.73788	0.00023	5.6877	0	1.08224	0.77178	-2.34308	0.144846	-2.05456	0.208591
ISG20	Isg20	Interferon-stimulated protein	Mm.322843	5.0561	5.1732e-06	6.24689	6.76718e-05	3.83684	5.30297e-06	1.11718	0.283433	1.67297	7.7e-05	-1.07856	0.851035	-2.09839	0.211123	-2.10832	0.235925
BCL2	Bcl2	B-cell leukemia/lymphoma 2	Mm.257460	1.07393	0.550806	1.16636	0.220124	1.03672	0.543513	1.01786	0.516834	1.12776	0.147399	1.30823	0.592091	3.194	0.076516	2.21769	0.171601
TNF	Tnf	Tumor necrosis factor	Mm.1293	1.04808	0.584637	1.079	0.426496	-1.07708	0.43948	1.19096	0.134511	1.28559	0.003031	2.54721	0.104332	-1.13501	0.47384	-1.11605	0.520336
IFNGR2	Ifngr2	Interferon gamma receptor 2	Mm.249364	-1.00085	0.7122	-1.03994	0.53671	1.13285	0.394835	2.59237	0.000635	1.24373	0.185908		0	1.2469	0.344335	1.12957	0.482119
CXCL12	Cxcl12	Chemokine (C-X-C motif) ligand 12	Mm.303231	-1.26705	0.0499318	-1.26199	0.0528042	-1.01354	0.605884	-1.33861	0.302538	2.43861	0.001003	-1.01332	0.861194	-2.16991	0.16303	-3.30546	0.085955
CD1D	Cd1d1;Cd1d2	CD1d1 antigen;CD1d2 antigen	Mm.1894	-1.43106	0.05446	1.28659	0.201443	1.03718	0.575207	1.74923	0.011532	1.69574	0.015342	1.22803	0.58794	-1.41907	0.168967	1.09885	0.482895
ABCE1	Abce1	ATP-binding cassette, sub-family E (OABP), member 1	Mm.5831	-1.06829	0.44465	-1.07039	0.373364	1.02393	0.526513	1.32984	0.064832	-1.1413	0.277466	1.30409	0.586109	1.69928	0.301785	1.50539	0.392794
C19orf2	C80913	Expressed sequence C80913	Mm.387220	1.02708	0.617592	-1.01871	0.610709	1.08391	0.378628	1.36675	0.069544	-1.31518	0.051709	-1.03516	0.83298	-2.408	0.142453	-1.95117	0.234674
CCDC130	Ccdc130	Coiled-coil domain containing 130	Mm.30095	-1.00697	0.702676	-1.0418	0.570931	-1.02612	0.561156	-1.036	0.454099	-1.01446	0.503877	-1.14062	0.690207	-2.03411	0.042591	-1.82371	0.070528
FOSL1	Fosl1	Fos-like antigen 1	Mm.6215	-1.03265	0.653017	1.08788	0.460635	-1.09134	0.228055	1.12615	0.294526	1.21083	0.045949	-1.15441	0.802336	-1.19841	0.419098	1.1562	0.484082
TARBP2	Tarbp2	TAR (HIV) RNA binding protein 2	Mm.291485	-1.05806	0.519838	-1.09123	0.370694	1.03433	0.526441	-1.18087	0.190696	1.01206	0.532487	-1.02874	0.84105	-1.18503	0.344689	-1.09383	0.488057
BANF1	Banf1	Barrier to autointegration factor 1	Mm.358649	-1.1389	0.164837	-1.02647	0.565323	1.04125	0.464415	1.15375	0.318049	-1.01853	0.535272		0	-1.3074	0.245667	-1.43943	0.190524
HBXIP	Hbxip	Hepatitis B virus x interacting protein	Mm.290035	-1.14272	0.0866989	-1.13288	0.108207	-1.09865	0.091072	1.41408	0.015602	-1.38184	0.026689	-1.17346	0.637473	-2.34111	0.25192	-1.9229	0.34906
Cellular defense response
LGALS3BP	Lgals3bp	Lectin, galactoside-binding, soluble, 3 binding protein	Mm.3152	8.87752	1.06165e-08	10.6102	9.30879e-09	7.42873	3.72034e-08	6.13474	0	6.23516	1.2e-05	23.3144	0.000203722	-11.1453	0.017224	-10.28	0.021902
CCR5	Ccr5	Chemokine (C-C motif) receptor 5	Mm.14302	1.08563	0.459581	1.09514	0.309405	1.16573	0.091512	5.29322	0.000463	5.82732	1.1e-05	-1.62748	0.601379	-1.86047	0.226873	-1.77209	0.277466
TCIRG1	Tcirg1	T-cell, immune regulator 1, ATPase, H+ transporting, lysosomal V0 protein A3	Mm.271689	1.70054	0.0005738	2.07175	3.85015e-05	2.02902	0.000270268	1.74392	0.018273	1.68597	0.00986	5.38331	0.00148855	1.20975	0.3944	1.04595	0.562442
LSP1	Lsp1	Lymphocyte specific 1	Mm.234003	1.87593	0.000254424	2.70217	0.004477	1.97319	0.000429359	12.7489	0	4.12724	1.3e-05	1.30757	0.643145	-1.52419	0.113993	-1.47777	0.147414
LYST	Lyst	Lysosomal trafficking regulator	Mm.342337	1.03473	0.637435	1.00014	0.659646	-1.02493	0.597252	-1.04842	0.458176	1.03871	0.444209	1.43851	0.15815	3.50576	0.049657	3.17668	0.067813
LBP	Lbp	Lipopolysaccharide binding protein	Mm.218846	1.18671	0.361292	1.08983	0.378917	1.33083	0.118702	6.12244	0.000626	1.75767	0.000105	1.00676	0.861282	1.3444	0.390736	1.18817	0.502328
CX3CR1	Cx3cr1	Chemokine (C-X3-C) receptor 1	Mm.44065	1.24413	0.133574	-1.00031	0.65925	1.08101	0.269855	1.44827	0.038188	-1.0105	0.527053	1.11289	0.751056	-19.9343	0.060851	-16.8575	0.07899
ITGB1	Itgb1	Integrin beta 1 (fibronectin receptor beta)	Mm.263396	1.03461	0.592687	1.25499	0.0812983	1.27641	0.00958038	1.74659	0.011879	1.2294	0.064804		0	-7.18423	0.069915	-5.27354	0.112354
ZNF148	Zfp148	Zinc finger protein 148	Mm.392667	-1.1048	0.41132	1.00501	0.643779	-1.0062	0.632444	1.09603	0.390574	-1.39438	0.052611	-1.10112	0.776905	6.32144	0.006476	5.24852	0.009628
FOSL1	Fosl1	Fos-like antigen 1	Mm.6215	-1.03265	0.653017	1.08788	0.460635	-1.09134	0.228055	1.12615	0.294526	1.21083	0.045949	-1.15441	0.802336	-1.19841	0.419098	1.1562	0.484082
ADORA2A	Adora2a	Adenosine A2a receptor	Mm.333734	-1.04096	0.649734	-1.26778	0.0358439	-1.04497	0.598287	1.07323	0.40497	1.08166	0.174964	-1.49082	0.684338	1.38735	0.382644	1.31525	0.448031
ADORA2B	Adora2b	Adenosine A2b receptor	Mm.40740	-1.13231	0.344241	-1.11854	0.196079	1.04553	0.50149	-1.13393	0.192667	1.12976	0.191475	-1.24775	0.713478	1.59371	0.218257	1.41238	0.325614
BECN1	Becn1	Beclin 1, autophagy related	Mm.178947	1.10738	0.545446	-1.29304	0.0881738	1.02338	0.582013	1.02436	0.512213	-1.16149	0.118708	-1.09348	0.751215	-3.11894	0.145823	-1.93989	0.31163
Defense response
LGALS3BP	Lgals3bp	Lectin, galactoside-binding, soluble, 3 binding protein	Mm.3152	8.87752	1.06165e-08	10.6102	9.30879e-09	7.42873	3.72034e-08	6.13474	0	6.23516	1.2e-05	23.3144	0.000203722	-11.1453	0.017224	-10.28	0.021902
CCR5	Ccr5	Chemokine (C-C motif) receptor 5	Mm.14302	1.08563	0.459581	1.09514	0.309405	1.16573	0.091512	5.29322	0.000463	5.82732	1.1e-05	-1.62748	0.601379	-1.86047	0.226873	-1.77209	0.277466
TCIRG1	Tcirg1	T-cell, immune regulator 1, ATPase, H+ transporting, lysosomal V0 protein A3	Mm.271689	1.70054	0.0005738	2.07175	3.85015e-05	2.02902	0.000270268	1.74392	0.018273	1.68597	0.00986	5.38331	0.00148855	1.20975	0.3944	1.04595	0.562442
C2	C2	Complement component 2 (within H-2S)	Mm.283217	2.15344	0.000108291	3.47137	8.25975e-05	3.56295	1.49338e-07	9.88121	0.000103	1.17261	0.051892		0	-2.03789	0.13422	-1.73908	0.21875
IL1A	Il1a	Interleukin 1 alpha	Mm.15534	1.57662	0.0218859	2.00633	0.00234429	1.93241	2.62039e-05	1.98664	0.014159	5.83136	1e-06	-1.0093	0.861282	-1.07011	0.494168	-1.33237	0.275691
LSP1	Lsp1	Lymphocyte specific 1	Mm.234003	1.87593	0.000254424	2.70217	0.004477	1.97319	0.000429359	12.7489	0	4.12724	1.3e-05	1.30757	0.643145	-1.52419	0.113993	-1.47777	0.147414
CEBPB	Cebpb	CCAAT/enhancer binding protein (C/EBP), beta	Mm.439656	1.69366	0.00157314	2.33104	0.000466983	1.90692	2.42756e-05	15.8371	0	8.14915	0.000103	-1.1265	0.780359	1.20704	0.35948	1.27952	0.329012
TGFB1	Tgfb1	Transforming growth factor, beta 1	Mm.248380	1.60008	7.55034e-05	2.04276	0.00258913	1.88055	0.00379318	3.53107	0.005682	2.00631	0.005307	1.17598	0.607363	-2.98614	0.018905	-3.20112	0.019423
LYST	Lyst	Lysosomal trafficking regulator	Mm.342337	1.03473	0.637435	1.00014	0.659646	-1.02493	0.597252	-1.04842	0.458176	1.03871	0.444209	1.43851	0.15815	3.50576	0.049657	3.17668	0.067813
LBP	Lbp	Lipopolysaccharide binding protein	Mm.218846	1.18671	0.361292	1.08983	0.378917	1.33083	0.118702	6.12244	0.000626	1.75767	0.000105	1.00676	0.861282	1.3444	0.390736	1.18817	0.502328
CX3CR1	Cx3cr1	Chemokine (C-X3-C) receptor 1	Mm.44065	1.24413	0.133574	-1.00031	0.65925	1.08101	0.269855	1.44827	0.038188	-1.0105	0.527053	1.11289	0.751056	-19.9343	0.060851	-16.8575	0.07899
ANXA1	Anxa1	Annexin A1	Mm.248360	-1.09061	0.520328	-1.05727	0.55118	-1.16012	0.344986	5.29161	0.004434	15.2626	1e-06	1.44272	0.678728	-4.89458	0.166769	-4.23183	0.21394
TNIP1	Tnip1	TNFAIP3 interacting protein 1	Mm.259671	1.13079	0.192189	-1.00308	0.650599	1.03607	0.537246	1.75924	0.032366	1.04176	0.505892	1.70788	0.0634614	1.54191	0.25241	1.71917	0.219838
NFKB1	Nfkb1	Nuclear factor of kappa light polypeptide gene enhancer in B-cells 1, p105	Mm.256765	1.20009	0.137665	1.28203	0.0391573	1.1878	0.00602004	2.25813	0.000663	1.70399	0.020125	1.39698	0.580001	-2.41346	0.047574	-2.51604	0.048134
BCL2	Bcl2	B-cell leukemia/lymphoma 2	Mm.257460	1.07393	0.550806	1.16636	0.220124	1.03672	0.543513	1.01786	0.516834	1.12776	0.147399	1.30823	0.592091	3.194	0.076516	2.21769	0.171601
RELA	Rela	V-rel reticuloendotheliosis viral oncogene homolog A (avian)	Mm.249966	1.14199	0.12413	1.17102	0.125377	1.17102	0.0611038	1.4386	0.034347	1.29799	0.072641		0	-5.04223	0.006533	-3.72828	0.011714
CDO1	Cdo1	Cysteine dioxygenase 1, cytosolic	Mm.241056	1.08275	0.458602	1.57479	0.000376355	1.83404	6.81625e-05	-1.39592	0.199463	1.13536	0.322138		0	1.35957	0.453406	1.59018	0.424845
F11R	F11r	F11 receptor	Mm.294882	1.35975	0.0684384	1.25453	0.113084	1.41537	0.00360096	1.58106	0.005061	1.58076	0.044805	-1.22667	0.640829	2.06297	0.042006	1.43949	0.180649
GATA3	Gata3	GATA binding protein 3	Mm.313866	1.43228	0.0373637	1.26662	0.142688	1.11527	0.518524	1.25928	0.04692	1.19287	0.082573	-1.07822	0.839356	-1.42406	0.143549	-1.44171	0.154005
ITGB1	Itgb1	Integrin beta 1 (fibronectin receptor beta)	Mm.263396	1.03461	0.592687	1.25499	0.0812983	1.27641	0.00958038	1.74659	0.011879	1.2294	0.064804		0	-7.18423	0.069915	-5.27354	0.112354
CD1D	Cd1d1;Cd1d2	CD1d1 antigen;CD1d2 antigen	Mm.1894	-1.43106	0.05446	1.28659	0.201443	1.03718	0.575207	1.74923	0.011532	1.69574	0.015342	1.22803	0.58794	-1.41907	0.168967	1.09885	0.482895
HRH1	Hrh1	Histamine receptor H1	Mm.333327	-1.22712	0.06874	1.03255	0.578228	-1.02315	0.584209	1.31186	0.0264	-1.04999	0.368122	-1.57484	0.60288	6.361	0.017858	4.85532	0.030114
MGLL	Mgll	Monoglyceride lipase	Mm.272197	-1.03266	0.591926	-1.01437	0.611327	1.24321	0.0659379	-1.38138	0.180044	-1.26992	0.014194	1.02447	0.840184	2.41802	0.073738	2.0878	0.120379
KCNN4	Kcnn4	Potassium intermediate/small conductance calcium-activated channel, subfamily N, member 4	Mm.9911	1.11143	0.231581	1.09913	0.271772	1.0692	0.327264	5.21184	0.058886	1.2162	0.050298	-2.28483	0.602075	-1.31118	0.292982	1.10612	0.502242
ZNF148	Zfp148	Zinc finger protein 148	Mm.392667	-1.1048	0.41132	1.00501	0.643779	-1.0062	0.632444	1.09603	0.390574	-1.39438	0.052611	-1.10112	0.776905	6.32144	0.006476	5.24852	0.009628
S100A8	S100a8	S100 calcium binding protein A8 (calgranulin A)	Mm.21567	-1.05936	0.669924	-1.76207	0.228513	1.14957	0.526092	7.14151	0.078484	25.0762	1e-06	-1.13862	0.818451	-3.41774	0.352089	1.28043	0.560402
PTPRCAP	Ptprcap	Protein tyrosine phosphatase, receptor type, C polypeptide-associated protein	Mm.271937	1.00562	0.706101	1.00435	0.65438	-1.01932	0.59585	1.66651	0.005375	1.24429	0.023376	1.09177	0.762192	1.08625	0.531233	1.02986	0.584843
FOS	Fos	FBJ osteosarcoma oncogene	Mm.246513	-1.09094	0.582635	1.27966	0.325012	1.16835	0.37923	2.88176	0.004814	1.63884	0.109922	-1.13119	0.799927	-32.4477	0.100542	-11.5843	0.20156
S100A9	S100a9	S100 calcium binding protein A9 (calgranulin B)	Mm.2128	-1.40853	0.380003	-2.49229	0.0963875	1.08593	0.585772	7.99456	0.041864	17.2179	1e-06	1.19844	0.793457	-3.67275	0.355074	-1.21207	0.570094
FOSL1	Fosl1	Fos-like antigen 1	Mm.6215	-1.03265	0.653017	1.08788	0.460635	-1.09134	0.228055	1.12615	0.294526	1.21083	0.045949	-1.15441	0.802336	-1.19841	0.419098	1.1562	0.484082
ADORA2A	Adora2a	Adenosine A2a receptor	Mm.333734	-1.04096	0.649734	-1.26778	0.0358439	-1.04497	0.598287	1.07323	0.40497	1.08166	0.174964	-1.49082	0.684338	1.38735	0.382644	1.31525	0.448031
KRT1	Krt1	Keratin 1	Mm.183137	-1.02609	0.631343	-1.07512	0.449378	-1.14251	0.0630092	1.20233	0.125507	-1.0594	0.330049	1.23505	0.664269	1.09379	0.444598	-1.0009	0.596092
ELF3	Elf3	E74-like factor 3	Mm.441439	-1.02934	0.687719	1.07361	0.474281	-1.03762	0.494011	1.02524	0.47924	1.09681	0.260692	-1.17505	0.798799	1.26866	0.364115	-1.04948	0.562251
CD83	Cd83	CD83 antigen	Mm.57175	-1.00682	0.689025	1.08431	0.295038	-1.00267	0.646583	-1.28898	0.148053	-1.23199	0.127954		0	-1.11236	0.515042	-1.09287	0.556733
CD81	Cd81	CD81 antigen	Mm.806	-1.01325	0.650806	-1.00282	0.648112	1.00608	0.622565	-1.63895	0.059756	-1.117	0.274916	1.25098	0.550486	-2.64458	0.041372	-2.50876	0.052997
CAMLG	Caml	Calcium modulating ligand	Mm.2313	-1.07118	0.393498	-1.03939	0.472699	-1.00579	0.628616	-1.31119	0.106833	-1.04874	0.457271	-1.08825	0.763901	2.0939	0.094965	1.83699	0.152604
MBL2	Mbl2	Mannose-binding lectin (protein C) 2	Mm.30045	-1.12282	0.538087	1.0784	0.508936	-1.25793	0.0562345	-1.03513	0.474618	1.02941	0.43017	1.08765	0.822887	-1.04653	0.532194	-1.00383	0.594539
ABCF1	Abcf1	ATP-binding cassette, sub-family F (GCN20), member 1	Mm.329022	1.01184	0.678325	-1.00749	0.631702	-1.04742	0.364885	1.11421	0.361222	-1.30271	0.097192		0	-2.35743	0.098109	-2.06415	0.150009
TIAL1	Tial1	Tia1 cytotoxic granule-associated RNA binding protein-like 1	Mm.242072	1.10338	0.406658	1.15463	0.1411	1.186	0.0930717	1.16022	0.390214	1.21474	0.130785	-1.03518	0.827777	-1.55418	0.335488	-1.62231	0.345366
CADM1	Cadm1	Cell adhesion molecule 1	Mm.234832	-1.025	0.610425	-1.03298	0.532929	1.11338	0.171453	-1.80871	0.024927	-1.39158	0.005306		0	2.34533	0.032754	1.72845	0.099871
NFE2L1	Nfe2l1	Nuclear factor, erythroid derived 2,-like 1	Mm.6743	-1.0069	0.689803	-1.00809	0.625103	1.00065	0.653947	-1.6088	0.07406	-1.15729	0.054134		0	-1.47566	0.209138	-1.37371	0.291261
TARBP2	Tarbp2	TAR (HIV) RNA binding protein 2	Mm.291485	-1.05806	0.519838	-1.09123	0.370694	1.03433	0.526441	-1.18087	0.190696	1.01206	0.532487	-1.02874	0.84105	-1.18503	0.344689	-1.09383	0.488057
ADORA2B	Adora2b	Adenosine A2b receptor	Mm.40740	-1.13231	0.344241	-1.11854	0.196079	1.04553	0.50149	-1.13393	0.192667	1.12976	0.191475	-1.24775	0.713478	1.59371	0.218257	1.41238	0.325614
VPS45	Vps45	Vacuolar protein sorting 45 (yeast)	Mm.263185	-1.01661	0.66255	-1.09791	0.348334	-1.08791	0.209515	1.05593	0.414783	-1.31022	0.045793	-1.3065	0.483615	2.07869	0.087293	2.00911	0.109659
ADORA1	Adora1	Adenosine A1 receptor	Mm.298908	-1.09171	0.306782	-1.13129	0.267551	-1.00265	0.64809	-1.11006	0.251337	-1.20286	0.10577	-1.00442	0.864809	-1.70143	0.078665	-1.67164	0.096307
AIMP1	Scye1	Small inducible cytokine subfamily E, member 1	Mm.235137	-1.06115	0.491356	-1.09028	0.412325	-1.12274	0.0772212	1.24866	0.119102	-1.20979	0.106647	-1.18135	0.648632	-1.5576	0.098781	-1.43237	0.161374
BECN1	Becn1	Beclin 1, autophagy related	Mm.178947	1.10738	0.545446	-1.29304	0.0881738	1.02338	0.582013	1.02436	0.512213	-1.16149	0.118708	-1.09348	0.751215	-3.11894	0.145823	-1.93989	0.31163
SCG2	Scg2	Secretogranin II	Mm.5038	-1.08831	0.321478	-1.15457	0.112949	-1.07821	0.273574	-1.55858	0.051274	-1.17755	0.154604	-1.18718	0.643145	2.107	0.157518	2.33516	0.144464
Response to wounding
CCR5	Ccr5	Chemokine (C-C motif) receptor 5	Mm.14302	1.08563	0.459581	1.09514	0.309405	1.16573	0.091512	5.29322	0.000463	5.82732	1.1e-05	-1.62748	0.601379	-1.86047	0.226873	-1.77209	0.277466
C2	C2	Complement component 2 (within H-2S)	Mm.283217	2.15344	0.000108291	3.47137	8.25975e-05	3.56295	1.49338e-07	9.88121	0.000103	1.17261	0.051892		0	-2.03789	0.13422	-1.73908	0.21875
SERPINE1	Serpine1	Serine (or cysteine) peptidase inhibitor, clade E, member 1	Mm.250422	2.3189	0.000360445	3.58024	6.68645e-05	3.61876	0.000143736	9.07581	0.000118	3.86483	0.001349	1.36274	0.264693	-2.49233	0.041844	-2.03152	0.083545
IL1A	Il1a	Interleukin 1 alpha	Mm.15534	1.57662	0.0218859	2.00633	0.00234429	1.93241	2.62039e-05	1.98664	0.014159	5.83136	1e-06	-1.0093	0.861282	-1.07011	0.494168	-1.33237	0.275691
ENTPD1	Entpd1	Ectonucleoside triphosphate diphosphohydrolase 1	Mm.2824	1.78244	0.000194333	2.64394	4.89258e-05	2.32355	1.16195e-06	3.36495	0.000956	2.24462	5e-06	1.158	0.704478	-3.94381	0.040516	-4.04434	0.043499
CEBPB	Cebpb	CCAAT/enhancer binding protein (C/EBP), beta	Mm.439656	1.69366	0.00157314	2.33104	0.000466983	1.90692	2.42756e-05	15.8371	0	8.14915	0.000103	-1.1265	0.780359	1.20704	0.35948	1.27952	0.329012
TGFB1	Tgfb1	Transforming growth factor, beta 1	Mm.248380	1.60008	7.55034e-05	2.04276	0.00258913	1.88055	0.00379318	3.53107	0.005682	2.00631	0.005307	1.17598	0.607363	-2.98614	0.018905	-3.20112	0.019423
LBP	Lbp	Lipopolysaccharide binding protein	Mm.218846	1.18671	0.361292	1.08983	0.378917	1.33083	0.118702	6.12244	0.000626	1.75767	0.000105	1.00676	0.861282	1.3444	0.390736	1.18817	0.502328
CX3CR1	Cx3cr1	Chemokine (C-X3-C) receptor 1	Mm.44065	1.24413	0.133574	-1.00031	0.65925	1.08101	0.269855	1.44827	0.038188	-1.0105	0.527053	1.11289	0.751056	-19.9343	0.060851	-16.8575	0.07899
ANXA1	Anxa1	Annexin A1	Mm.248360	-1.09061	0.520328	-1.05727	0.55118	-1.16012	0.344986	5.29161	0.004434	15.2626	1e-06	1.44272	0.678728	-4.89458	0.166769	-4.23183	0.21394
NFKB1	Nfkb1	Nuclear factor of kappa light polypeptide gene enhancer in B-cells 1, p105	Mm.256765	1.20009	0.137665	1.28203	0.0391573	1.1878	0.00602004	2.25813	0.000663	1.70399	0.020125	1.39698	0.580001	-2.41346	0.047574	-2.51604	0.048134
VWF	Vwf	Von Willebrand factor homolog	Mm.22339	1.40002	0.301097	1.30555	0.334914	1.63831	0.0153013	1.21525	0.210429	4.15232	5.7e-05	3.79308	0.0854287	-2.31486	0.118585	-1.59808	0.289547
LMAN1	Lman1	Lectin, mannose-binding, 1	Mm.290857	1.01125	0.690655	1.10789	0.254677	1.17788	0.108879	1.55525	0.037407	1.1133	0.15006	1.04268	0.818819	-1.92684	0.159803	-2.17196	0.138115
CD36	Cd36	CD36 antigen	Mm.18628	1.41953	0.111668	3.56266	0.00277946	3.80799	7.29072e-05	17.1011	0.000846	-1.01955	0.480682	-1.82873	0.655076	-1.48383	0.182315	-2.54726	0.039301
RELA	Rela	V-rel reticuloendotheliosis viral oncogene homolog A (avian)	Mm.249966	1.14199	0.12413	1.17102	0.125377	1.17102	0.0611038	1.4386	0.034347	1.29799	0.072641		0	-5.04223	0.006533	-3.72828	0.011714
CDO1	Cdo1	Cysteine dioxygenase 1, cytosolic	Mm.241056	1.08275	0.458602	1.57479	0.000376355	1.83404	6.81625e-05	-1.39592	0.199463	1.13536	0.322138		0	1.35957	0.453406	1.59018	0.424845
PLAT	Plat	Plasminogen activator, tissue	Mm.154660	1.14241	0.214442	1.48812	0.0154464	1.37676	0.0101239	-1.08661	0.367193	1.02085	0.506012	1.22447	0.702501	-2.9914	0.119964	-4.39123	0.076556
F11R	F11r	F11 receptor	Mm.294882	1.35975	0.0684384	1.25453	0.113084	1.41537	0.00360096	1.58106	0.005061	1.58076	0.044805	-1.22667	0.640829	2.06297	0.042006	1.43949	0.180649
TFPI	Tfpi	Tissue factor pathway inhibitor	Mm.124316	1.15674	0.443727	-1.06765	0.517287	1.51521	0.0125716	1.77575	0.053321	1.28011	0.018553	-1.01925	0.860363	1.32594	0.367406	1.41465	0.354166
HRH1	Hrh1	Histamine receptor H1	Mm.333327	-1.22712	0.06874	1.03255	0.578228	-1.02315	0.584209	1.31186	0.0264	-1.04999	0.368122	-1.57484	0.60288	6.361	0.017858	4.85532	0.030114
MGLL	Mgll	Monoglyceride lipase	Mm.272197	-1.03266	0.591926	-1.01437	0.611327	1.24321	0.0659379	-1.38138	0.180044	-1.26992	0.014194	1.02447	0.840184	2.41802	0.073738	2.0878	0.120379
S100A8	S100a8	S100 calcium binding protein A8 (calgranulin A)	Mm.21567	-1.05936	0.669924	-1.76207	0.228513	1.14957	0.526092	7.14151	0.078484	25.0762	1e-06	-1.13862	0.818451	-3.41774	0.352089	1.28043	0.560402
TGFB2	Tgfb2	Transforming growth factor, beta 2	Mm.18213	1.09792	0.229115	-1.04069	0.52642	1.17075	0.275088	-1.20685	0.25769	-1.1596	0.258164	1.02623	0.852748	1.86686	0.055232	1.68613	0.092019
FOS	Fos	FBJ osteosarcoma oncogene	Mm.246513	-1.09094	0.582635	1.27966	0.325012	1.16835	0.37923	2.88176	0.004814	1.63884	0.109922	-1.13119	0.799927	-32.4477	0.100542	-11.5843	0.20156
F2R	F2r	Coagulation factor II (thrombin) receptor	Mm.24816	1.07827	0.407435	-1.03821	0.485725	1.09583	0.294693	1.15281	0.425926	1.10769	0.346431	-1.09533	0.816297	-2.55862	0.042998	-1.89211	0.111383
ADM	Adm	Adrenomedullin	Mm.1408	-1.10471	0.499996	1.07464	0.548445	1.2833	0.148667	1.12629	0.23185	1.15187	0.07095	1.49643	0.662312	-6.42165	0.024351	-3.12562	0.086504
S100A9	S100a9	S100 calcium binding protein A9 (calgranulin B)	Mm.2128	-1.40853	0.380003	-2.49229	0.0963875	1.08593	0.585772	7.99456	0.041864	17.2179	1e-06	1.19844	0.793457	-3.67275	0.355074	-1.21207	0.570094
PABPC4	Pabpc4	Poly(A) binding protein, cytoplasmic 4	Mm.277091	-1.13847	0.0938988	-1.067	0.37701	-1.00318	0.644205	2.83358	0.005017	-1.23505	0.044372	-1.07918	0.792876	-1.77818	0.113876	-1.80652	0.12367
THBD	Thbd	Thrombomodulin	Mm.24096	1.04401	0.627736	-1.60715	0.0523411	1.24868	0.056749	1.97951	0.069681	1.18769	0.291633	1.12463	0.750182	-1.93728	0.202469	-2.39407	0.154747
HNF4A	Hnf4a	Hepatic nuclear factor 4, alpha	Mm.202383	1.00623	0.706401	1.06152	0.577763	-1.00854	0.63701	-1.02281	0.515638	1.01174	0.518169	1.06397	0.804584	1.28468	0.303902	-1.0842	0.519741
ADORA2A	Adora2a	Adenosine A2a receptor	Mm.333734	-1.04096	0.649734	-1.26778	0.0358439	-1.04497	0.598287	1.07323	0.40497	1.08166	0.174964	-1.49082	0.684338	1.38735	0.382644	1.31525	0.448031
MDK	Mdk	Midkine	Mm.906	-1.01236	0.675845	1.02445	0.590802	1.02798	0.532342	1.1056	0.357255	-1.24659	0.115646		0	-2.17871	0.201845	-1.90937	0.27913
KRT1	Krt1	Keratin 1	Mm.183137	-1.02609	0.631343	-1.07512	0.449378	-1.14251	0.0630092	1.20233	0.125507	-1.0594	0.330049	1.23505	0.664269	1.09379	0.444598	-1.0009	0.596092
GAP43	Gap43	Growth associated protein 43	Mm.1222	-1.0815	0.367754	-1.06427	0.384914	-1.12011	0.185562	1.01123	0.518868	-1.35362	0.021295	-1.34335	0.796398	7.52888	0.006973	7.38479	0.008749
ELF3	Elf3	E74-like factor 3	Mm.441439	-1.02934	0.687719	1.07361	0.474281	-1.03762	0.494011	1.02524	0.47924	1.09681	0.260692	-1.17505	0.798799	1.26866	0.364115	-1.04948	0.562251
GNAQ	Gnaq	Guanine nucleotide binding protein, alpha q polypeptide	Mm.439701	1.01924	0.664983	-1.08746	0.306397	-1.01304	0.607642	-1.21303	0.370139	1.01513	0.51353	1.00967	0.859942	-3.20624	0.082386	-2.49876	0.14636
MBL2	Mbl2	Mannose-binding lectin (protein C) 2	Mm.30045	-1.12282	0.538087	1.0784	0.508936	-1.25793	0.0562345	-1.03513	0.474618	1.02941	0.43017	1.08765	0.822887	-1.04653	0.532194	-1.00383	0.594539
ABCF1	Abcf1	ATP-binding cassette, sub-family F (GCN20), member 1	Mm.329022	1.01184	0.678325	-1.00749	0.631702	-1.04742	0.364885	1.11421	0.361222	-1.30271	0.097192		0	-2.35743	0.098109	-2.06415	0.150009
GNA12	Gna12	Guanine nucleotide binding protein, alpha 12	Mm.370185	-1.27344	0.122301	-1.12609	0.456838	1.13638	0.267082	-1.41823	0.184912	-1.59765	0.094021	1.01905	0.850932	-1.48784	0.121059	-1.54909	0.115445
NFE2L1	Nfe2l1	Nuclear factor, erythroid derived 2,-like 1	Mm.6743	-1.0069	0.689803	-1.00809	0.625103	1.00065	0.653947	-1.6088	0.07406	-1.15729	0.054134		0	-1.47566	0.209138	-1.37371	0.291261
VPS45	Vps45	Vacuolar protein sorting 45 (yeast)	Mm.263185	-1.01661	0.66255	-1.09791	0.348334	-1.08791	0.209515	1.05593	0.414783	-1.31022	0.045793	-1.3065	0.483615	2.07869	0.087293	2.00911	0.109659
F2	F2	Coagulation factor II	Mm.89048	-1.01515	0.680346	-1.12324	0.261557	-1.0938	0.35148	-1.27699	0.252953	1.08172	0.264093	-1.29421	0.684804	-1.04823	0.516912	-1.35635	0.257206
ADORA1	Adora1	Adenosine A1 receptor	Mm.298908	-1.09171	0.306782	-1.13129	0.267551	-1.00265	0.64809	-1.11006	0.251337	-1.20286	0.10577	-1.00442	0.864809	-1.70143	0.078665	-1.67164	0.096307
AIMP1	Scye1	Small inducible cytokine subfamily E, member 1	Mm.235137	-1.06115	0.491356	-1.09028	0.412325	-1.12274	0.0772212	1.24866	0.119102	-1.20979	0.106647	-1.18135	0.648632	-1.5576	0.098781	-1.43237	0.161374
SOD1	Sod1;EG667310	Superoxide dismutase 1, soluble;Predicted gene, EG667310	Mm.276325	1.02247	0.652085	1.05227	0.439383	1.01661	0.59205	-1.6514	0.094357	-1.20609	0.238195	-1.24634	0.656204	-1.39785	0.391028	-1.17859	0.518392
SCG2	Scg2	Secretogranin II	Mm.5038	-1.08831	0.321478	-1.15457	0.112949	-1.07821	0.273574	-1.55858	0.051274	-1.17755	0.154604	-1.18718	0.643145	2.107	0.157518	2.33516	0.144464
Regualtion of body fluid levels
SERPINE1	Serpine1	Serine (or cysteine) peptidase inhibitor, clade E, member 1	Mm.250422	2.3189	0.000360445	3.58024	6.68645e-05	3.61876	0.000143736	9.07581	0.000118	3.86483	0.001349	1.36274	0.264693	-2.49233	0.041844	-2.03152	0.083545
ENTPD1	Entpd1	Ectonucleoside triphosphate diphosphohydrolase 1	Mm.2824	1.78244	0.000194333	2.64394	4.89258e-05	2.32355	1.16195e-06	3.36495	0.000956	2.24462	5e-06	1.158	0.704478	-3.94381	0.040516	-4.04434	0.043499
VWF	Vwf	Von Willebrand factor homolog	Mm.22339	1.40002	0.301097	1.30555	0.334914	1.63831	0.0153013	1.21525	0.210429	4.15232	5.7e-05	3.79308	0.0854287	-2.31486	0.118585	-1.59808	0.289547
LMAN1	Lman1	Lectin, mannose-binding, 1	Mm.290857	1.01125	0.690655	1.10789	0.254677	1.17788	0.108879	1.55525	0.037407	1.1133	0.15006	1.04268	0.818819	-1.92684	0.159803	-2.17196	0.138115
CD36	Cd36	CD36 antigen	Mm.18628	1.41953	0.111668	3.56266	0.00277946	3.80799	7.29072e-05	17.1011	0.000846	-1.01955	0.480682	-1.82873	0.655076	-1.48383	0.182315	-2.54726	0.039301
PLAT	Plat	Plasminogen activator, tissue	Mm.154660	1.14241	0.214442	1.48812	0.0154464	1.37676	0.0101239	-1.08661	0.367193	1.02085	0.506012	1.22447	0.702501	-2.9914	0.119964	-4.39123	0.076556
HPS4	Hps4	Hermansky-Pudlak syndrome 4 homolog (human)	Mm.238043	1.17381	0.174187	1.21938	0.0976464	1.08584	0.371009	-1.10279	0.389357	-1.00989	0.536421	1.03946	0.826954	1.87845	0.058468	1.66037	0.104442
TFPI	Tfpi	Tissue factor pathway inhibitor	Mm.124316	1.15674	0.443727	-1.06765	0.517287	1.51521	0.0125716	1.77575	0.053321	1.28011	0.018553	-1.01925	0.860363	1.32594	0.367406	1.41465	0.354166
F2R	F2r	Coagulation factor II (thrombin) receptor	Mm.24816	1.07827	0.407435	-1.03821	0.485725	1.09583	0.294693	1.15281	0.425926	1.10769	0.346431	-1.09533	0.816297	-2.55862	0.042998	-1.89211	0.111383
PABPC4	Pabpc4	Poly(A) binding protein, cytoplasmic 4	Mm.277091	-1.13847	0.0938988	-1.067	0.37701	-1.00318	0.644205	2.83358	0.005017	-1.23505	0.044372	-1.07918	0.792876	-1.77818	0.113876	-1.80652	0.12367
THBD	Thbd	Thrombomodulin	Mm.24096	1.04401	0.627736	-1.60715	0.0523411	1.24868	0.056749	1.97951	0.069681	1.18769	0.291633	1.12463	0.750182	-1.93728	0.202469	-2.39407	0.154747
HNF4A	Hnf4a	Hepatic nuclear factor 4, alpha	Mm.202383	1.00623	0.706401	1.06152	0.577763	-1.00854	0.63701	-1.02281	0.515638	1.01174	0.518169	1.06397	0.804584	1.28468	0.303902	-1.0842	0.519741
ADORA2A	Adora2a	Adenosine A2a receptor	Mm.333734	-1.04096	0.649734	-1.26778	0.0358439	-1.04497	0.598287	1.07323	0.40497	1.08166	0.174964	-1.49082	0.684338	1.38735	0.382644	1.31525	0.448031
GNAQ	Gnaq	Guanine nucleotide binding protein, alpha q polypeptide	Mm.439701	1.01924	0.664983	-1.08746	0.306397	-1.01304	0.607642	-1.21303	0.370139	1.01513	0.51353	1.00967	0.859942	-3.20624	0.082386	-2.49876	0.14636
GNA12	Gna12	Guanine nucleotide binding protein, alpha 12	Mm.370185	-1.27344	0.122301	-1.12609	0.456838	1.13638	0.267082	-1.41823	0.184912	-1.59765	0.094021	1.01905	0.850932	-1.48784	0.121059	-1.54909	0.115445
F2	F2	Coagulation factor II	Mm.89048	-1.01515	0.680346	-1.12324	0.261557	-1.0938	0.35148	-1.27699	0.252953	1.08172	0.264093	-1.29421	0.684804	-1.04823	0.516912	-1.35635	0.257206
Hemostasis
SERPINE1	Serpine1	Serine (or cysteine) peptidase inhibitor, clade E, member 1	Mm.250422	2.3189	0.000360445	3.58024	6.68645e-05	3.61876	0.000143736	9.07581	0.000118	3.86483	0.001349	1.36274	0.264693	-2.49233	0.041844	-2.03152	0.083545
ENTPD1	Entpd1	Ectonucleoside triphosphate diphosphohydrolase 1	Mm.2824	1.78244	0.000194333	2.64394	4.89258e-05	2.32355	1.16195e-06	3.36495	0.000956	2.24462	5e-06	1.158	0.704478	-3.94381	0.040516	-4.04434	0.043499
VWF	Vwf	Von Willebrand factor homolog	Mm.22339	1.40002	0.301097	1.30555	0.334914	1.63831	0.0153013	1.21525	0.210429	4.15232	5.7e-05	3.79308	0.0854287	-2.31486	0.118585	-1.59808	0.289547
LMAN1	Lman1	Lectin, mannose-binding, 1	Mm.290857	1.01125	0.690655	1.10789	0.254677	1.17788	0.108879	1.55525	0.037407	1.1133	0.15006	1.04268	0.818819	-1.92684	0.159803	-2.17196	0.138115
CD36	Cd36	CD36 antigen	Mm.18628	1.41953	0.111668	3.56266	0.00277946	3.80799	7.29072e-05	17.1011	0.000846	-1.01955	0.480682	-1.82873	0.655076	-1.48383	0.182315	-2.54726	0.039301
PLAT	Plat	Plasminogen activator, tissue	Mm.154660	1.14241	0.214442	1.48812	0.0154464	1.37676	0.0101239	-1.08661	0.367193	1.02085	0.506012	1.22447	0.702501	-2.9914	0.119964	-4.39123	0.076556
HPS4	Hps4	Hermansky-Pudlak syndrome 4 homolog (human)	Mm.238043	1.17381	0.174187	1.21938	0.0976464	1.08584	0.371009	-1.10279	0.389357	-1.00989	0.536421	1.03946	0.826954	1.87845	0.058468	1.66037	0.104442
TFPI	Tfpi	Tissue factor pathway inhibitor	Mm.124316	1.15674	0.443727	-1.06765	0.517287	1.51521	0.0125716	1.77575	0.053321	1.28011	0.018553	-1.01925	0.860363	1.32594	0.367406	1.41465	0.354166
F2R	F2r	Coagulation factor II (thrombin) receptor	Mm.24816	1.07827	0.407435	-1.03821	0.485725	1.09583	0.294693	1.15281	0.425926	1.10769	0.346431	-1.09533	0.816297	-2.55862	0.042998	-1.89211	0.111383
PABPC4	Pabpc4	Poly(A) binding protein, cytoplasmic 4	Mm.277091	-1.13847	0.0938988	-1.067	0.37701	-1.00318	0.644205	2.83358	0.005017	-1.23505	0.044372	-1.07918	0.792876	-1.77818	0.113876	-1.80652	0.12367
THBD	Thbd	Thrombomodulin	Mm.24096	1.04401	0.627736	-1.60715	0.0523411	1.24868	0.056749	1.97951	0.069681	1.18769	0.291633	1.12463	0.750182	-1.93728	0.202469	-2.39407	0.154747
HNF4A	Hnf4a	Hepatic nuclear factor 4, alpha	Mm.202383	1.00623	0.706401	1.06152	0.577763	-1.00854	0.63701	-1.02281	0.515638	1.01174	0.518169	1.06397	0.804584	1.28468	0.303902	-1.0842	0.519741
ADORA2A	Adora2a	Adenosine A2a receptor	Mm.333734	-1.04096	0.649734	-1.26778	0.0358439	-1.04497	0.598287	1.07323	0.40497	1.08166	0.174964	-1.49082	0.684338	1.38735	0.382644	1.31525	0.448031
GNAQ	Gnaq	Guanine nucleotide binding protein, alpha q polypeptide	Mm.439701	1.01924	0.664983	-1.08746	0.306397	-1.01304	0.607642	-1.21303	0.370139	1.01513	0.51353	1.00967	0.859942	-3.20624	0.082386	-2.49876	0.14636
GNA12	Gna12	Guanine nucleotide binding protein, alpha 12	Mm.370185	-1.27344	0.122301	-1.12609	0.456838	1.13638	0.267082	-1.41823	0.184912	-1.59765	0.094021	1.01905	0.850932	-1.48784	0.121059	-1.54909	0.115445
F2	F2	Coagulation factor II	Mm.89048	-1.01515	0.680346	-1.12324	0.261557	-1.0938	0.35148	-1.27699	0.252953	1.08172	0.264093	-1.29421	0.684804	-1.04823	0.516912	-1.35635	0.257206
Coagulation
SERPINE1	Serpine1	Serine (or cysteine) peptidase inhibitor, clade E, member 1	Mm.250422	2.3189	0.000360445	3.58024	6.68645e-05	3.61876	0.000143736	9.07581	0.000118	3.86483	0.001349	1.36274	0.264693	-2.49233	0.041844	-2.03152	0.083545
ENTPD1	Entpd1	Ectonucleoside triphosphate diphosphohydrolase 1	Mm.2824	1.78244	0.000194333	2.64394	4.89258e-05	2.32355	1.16195e-06	3.36495	0.000956	2.24462	5e-06	1.158	0.704478	-3.94381	0.040516	-4.04434	0.043499
VWF	Vwf	Von Willebrand factor homolog	Mm.22339	1.40002	0.301097	1.30555	0.334914	1.63831	0.0153013	1.21525	0.210429	4.15232	5.7e-05	3.79308	0.0854287	-2.31486	0.118585	-1.59808	0.289547
LMAN1	Lman1	Lectin, mannose-binding, 1	Mm.290857	1.01125	0.690655	1.10789	0.254677	1.17788	0.108879	1.55525	0.037407	1.1133	0.15006	1.04268	0.818819	-1.92684	0.159803	-2.17196	0.138115
CD36	Cd36	CD36 antigen	Mm.18628	1.41953	0.111668	3.56266	0.00277946	3.80799	7.29072e-05	17.1011	0.000846	-1.01955	0.480682	-1.82873	0.655076	-1.48383	0.182315	-2.54726	0.039301
PLAT	Plat	Plasminogen activator, tissue	Mm.154660	1.14241	0.214442	1.48812	0.0154464	1.37676	0.0101239	-1.08661	0.367193	1.02085	0.506012	1.22447	0.702501	-2.9914	0.119964	-4.39123	0.076556
TFPI	Tfpi	Tissue factor pathway inhibitor	Mm.124316	1.15674	0.443727	-1.06765	0.517287	1.51521	0.0125716	1.77575	0.053321	1.28011	0.018553	-1.01925	0.860363	1.32594	0.367406	1.41465	0.354166
F2R	F2r	Coagulation factor II (thrombin) receptor	Mm.24816	1.07827	0.407435	-1.03821	0.485725	1.09583	0.294693	1.15281	0.425926	1.10769	0.346431	-1.09533	0.816297	-2.55862	0.042998	-1.89211	0.111383
PABPC4	Pabpc4	Poly(A) binding protein, cytoplasmic 4	Mm.277091	-1.13847	0.0938988	-1.067	0.37701	-1.00318	0.644205	2.83358	0.005017	-1.23505	0.044372	-1.07918	0.792876	-1.77818	0.113876	-1.80652	0.12367
THBD	Thbd	Thrombomodulin	Mm.24096	1.04401	0.627736	-1.60715	0.0523411	1.24868	0.056749	1.97951	0.069681	1.18769	0.291633	1.12463	0.750182	-1.93728	0.202469	-2.39407	0.154747
HNF4A	Hnf4a	Hepatic nuclear factor 4, alpha	Mm.202383	1.00623	0.706401	1.06152	0.577763	-1.00854	0.63701	-1.02281	0.515638	1.01174	0.518169	1.06397	0.804584	1.28468	0.303902	-1.0842	0.519741
ADORA2A	Adora2a	Adenosine A2a receptor	Mm.333734	-1.04096	0.649734	-1.26778	0.0358439	-1.04497	0.598287	1.07323	0.40497	1.08166	0.174964	-1.49082	0.684338	1.38735	0.382644	1.31525	0.448031
GNAQ	Gnaq	Guanine nucleotide binding protein, alpha q polypeptide	Mm.439701	1.01924	0.664983	-1.08746	0.306397	-1.01304	0.607642	-1.21303	0.370139	1.01513	0.51353	1.00967	0.859942	-3.20624	0.082386	-2.49876	0.14636
GNA12	Gna12	Guanine nucleotide binding protein, alpha 12	Mm.370185	-1.27344	0.122301	-1.12609	0.456838	1.13638	0.267082	-1.41823	0.184912	-1.59765	0.094021	1.01905	0.850932	-1.48784	0.121059	-1.54909	0.115445
F2	F2	Coagulation factor II	Mm.89048	-1.01515	0.680346	-1.12324	0.261557	-1.0938	0.35148	-1.27699	0.252953	1.08172	0.264093	-1.29421	0.684804	-1.04823	0.516912	-1.35635	0.257206
Blood coagulation
SERPINE1	Serpine1	Serine (or cysteine) peptidase inhibitor, clade E, member 1	Mm.250422	2.3189	0.000360445	3.58024	6.68645e-05	3.61876	0.000143736	9.07581	0.000118	3.86483	0.001349	1.36274	0.264693	-2.49233	0.041844	-2.03152	0.083545
ENTPD1	Entpd1	Ectonucleoside triphosphate diphosphohydrolase 1	Mm.2824	1.78244	0.000194333	2.64394	4.89258e-05	2.32355	1.16195e-06	3.36495	0.000956	2.24462	5e-06	1.158	0.704478	-3.94381	0.040516	-4.04434	0.043499
VWF	Vwf	Von Willebrand factor homolog	Mm.22339	1.40002	0.301097	1.30555	0.334914	1.63831	0.0153013	1.21525	0.210429	4.15232	5.7e-05	3.79308	0.0854287	-2.31486	0.118585	-1.59808	0.289547
LMAN1	Lman1	Lectin, mannose-binding, 1	Mm.290857	1.01125	0.690655	1.10789	0.254677	1.17788	0.108879	1.55525	0.037407	1.1133	0.15006	1.04268	0.818819	-1.92684	0.159803	-2.17196	0.138115
CD36	Cd36	CD36 antigen	Mm.18628	1.41953	0.111668	3.56266	0.00277946	3.80799	7.29072e-05	17.1011	0.000846	-1.01955	0.480682	-1.82873	0.655076	-1.48383	0.182315	-2.54726	0.039301
PLAT	Plat	Plasminogen activator, tissue	Mm.154660	1.14241	0.214442	1.48812	0.0154464	1.37676	0.0101239	-1.08661	0.367193	1.02085	0.506012	1.22447	0.702501	-2.9914	0.119964	-4.39123	0.076556
TFPI	Tfpi	Tissue factor pathway inhibitor	Mm.124316	1.15674	0.443727	-1.06765	0.517287	1.51521	0.0125716	1.77575	0.053321	1.28011	0.018553	-1.01925	0.860363	1.32594	0.367406	1.41465	0.354166
F2R	F2r	Coagulation factor II (thrombin) receptor	Mm.24816	1.07827	0.407435	-1.03821	0.485725	1.09583	0.294693	1.15281	0.425926	1.10769	0.346431	-1.09533	0.816297	-2.55862	0.042998	-1.89211	0.111383
PABPC4	Pabpc4	Poly(A) binding protein, cytoplasmic 4	Mm.277091	-1.13847	0.0938988	-1.067	0.37701	-1.00318	0.644205	2.83358	0.005017	-1.23505	0.044372	-1.07918	0.792876	-1.77818	0.113876	-1.80652	0.12367
THBD	Thbd	Thrombomodulin	Mm.24096	1.04401	0.627736	-1.60715	0.0523411	1.24868	0.056749	1.97951	0.069681	1.18769	0.291633	1.12463	0.750182	-1.93728	0.202469	-2.39407	0.154747
HNF4A	Hnf4a	Hepatic nuclear factor 4, alpha	Mm.202383	1.00623	0.706401	1.06152	0.577763	-1.00854	0.63701	-1.02281	0.515638	1.01174	0.518169	1.06397	0.804584	1.28468	0.303902	-1.0842	0.519741
ADORA2A	Adora2a	Adenosine A2a receptor	Mm.333734	-1.04096	0.649734	-1.26778	0.0358439	-1.04497	0.598287	1.07323	0.40497	1.08166	0.174964	-1.49082	0.684338	1.38735	0.382644	1.31525	0.448031
GNAQ	Gnaq	Guanine nucleotide binding protein, alpha q polypeptide	Mm.439701	1.01924	0.664983	-1.08746	0.306397	-1.01304	0.607642	-1.21303	0.370139	1.01513	0.51353	1.00967	0.859942	-3.20624	0.082386	-2.49876	0.14636
GNA12	Gna12	Guanine nucleotide binding protein, alpha 12	Mm.370185	-1.27344	0.122301	-1.12609	0.456838	1.13638	0.267082	-1.41823	0.184912	-1.59765	0.094021	1.01905	0.850932	-1.48784	0.121059	-1.54909	0.115445
F2	F2	Coagulation factor II	Mm.89048	-1.01515	0.680346	-1.12324	0.261557	-1.0938	0.35148	-1.27699	0.252953	1.08172	0.264093	-1.29421	0.684804	-1.04823	0.516912	-1.35635	0.257206
Wound healing
SERPINE1	Serpine1	Serine (or cysteine) peptidase inhibitor, clade E, member 1	Mm.250422	2.3189	0.000360445	3.58024	6.68645e-05	3.61876	0.000143736	9.07581	0.000118	3.86483	0.001349	1.36274	0.264693	-2.49233	0.041844	-2.03152	0.083545
ENTPD1	Entpd1	Ectonucleoside triphosphate diphosphohydrolase 1	Mm.2824	1.78244	0.000194333	2.64394	4.89258e-05	2.32355	1.16195e-06	3.36495	0.000956	2.24462	5e-06	1.158	0.704478	-3.94381	0.040516	-4.04434	0.043499
VWF	Vwf	Von Willebrand factor homolog	Mm.22339	1.40002	0.301097	1.30555	0.334914	1.63831	0.0153013	1.21525	0.210429	4.15232	5.7e-05	3.79308	0.0854287	-2.31486	0.118585	-1.59808	0.289547
LMAN1	Lman1	Lectin, mannose-binding, 1	Mm.290857	1.01125	0.690655	1.10789	0.254677	1.17788	0.108879	1.55525	0.037407	1.1133	0.15006	1.04268	0.818819	-1.92684	0.159803	-2.17196	0.138115
CD36	Cd36	CD36 antigen	Mm.18628	1.41953	0.111668	3.56266	0.00277946	3.80799	7.29072e-05	17.1011	0.000846	-1.01955	0.480682	-1.82873	0.655076	-1.48383	0.182315	-2.54726	0.039301
PLAT	Plat	Plasminogen activator, tissue	Mm.154660	1.14241	0.214442	1.48812	0.0154464	1.37676	0.0101239	-1.08661	0.367193	1.02085	0.506012	1.22447	0.702501	-2.9914	0.119964	-4.39123	0.076556
TFPI	Tfpi	Tissue factor pathway inhibitor	Mm.124316	1.15674	0.443727	-1.06765	0.517287	1.51521	0.0125716	1.77575	0.053321	1.28011	0.018553	-1.01925	0.860363	1.32594	0.367406	1.41465	0.354166
TGFB2	Tgfb2	Transforming growth factor, beta 2	Mm.18213	1.09792	0.229115	-1.04069	0.52642	1.17075	0.275088	-1.20685	0.25769	-1.1596	0.258164	1.02623	0.852748	1.86686	0.055232	1.68613	0.092019
F2R	F2r	Coagulation factor II (thrombin) receptor	Mm.24816	1.07827	0.407435	-1.03821	0.485725	1.09583	0.294693	1.15281	0.425926	1.10769	0.346431	-1.09533	0.816297	-2.55862	0.042998	-1.89211	0.111383
PABPC4	Pabpc4	Poly(A) binding protein, cytoplasmic 4	Mm.277091	-1.13847	0.0938988	-1.067	0.37701	-1.00318	0.644205	2.83358	0.005017	-1.23505	0.044372	-1.07918	0.792876	-1.77818	0.113876	-1.80652	0.12367
THBD	Thbd	Thrombomodulin	Mm.24096	1.04401	0.627736	-1.60715	0.0523411	1.24868	0.056749	1.97951	0.069681	1.18769	0.291633	1.12463	0.750182	-1.93728	0.202469	-2.39407	0.154747
HNF4A	Hnf4a	Hepatic nuclear factor 4, alpha	Mm.202383	1.00623	0.706401	1.06152	0.577763	-1.00854	0.63701	-1.02281	0.515638	1.01174	0.518169	1.06397	0.804584	1.28468	0.303902	-1.0842	0.519741
ADORA2A	Adora2a	Adenosine A2a receptor	Mm.333734	-1.04096	0.649734	-1.26778	0.0358439	-1.04497	0.598287	1.07323	0.40497	1.08166	0.174964	-1.49082	0.684338	1.38735	0.382644	1.31525	0.448031
GNAQ	Gnaq	Guanine nucleotide binding protein, alpha q polypeptide	Mm.439701	1.01924	0.664983	-1.08746	0.306397	-1.01304	0.607642	-1.21303	0.370139	1.01513	0.51353	1.00967	0.859942	-3.20624	0.082386	-2.49876	0.14636
GNA12	Gna12	Guanine nucleotide binding protein, alpha 12	Mm.370185	-1.27344	0.122301	-1.12609	0.456838	1.13638	0.267082	-1.41823	0.184912	-1.59765	0.094021	1.01905	0.850932	-1.48784	0.121059	-1.54909	0.115445
F2	F2	Coagulation factor II	Mm.89048	-1.01515	0.680346	-1.12324	0.261557	-1.0938	0.35148	-1.27699	0.252953	1.08172	0.264093	-1.29421	0.684804	-1.04823	0.516912	-1.35635	0.257206
JAK/STAT Cascade
STAT1	Stat1	Signal transducer and activator of transcription 1	Mm.277406	6.0034	5.11138e-08	8.31985	3.53822e-07	5.30159	2.61821e-07	13.2958	0	7.42013	1.3e-05	1.96946	0.501901	-1.15166	0.513765	-1.01997	0.590581
LYN	Lyn	Yamaguchi sarcoma viral (v-yes-1) oncogene homolog	Mm.317331	1.921	5.04561e-05	2.24971	0.0011391	1.87557	3.46787e-05	6.25162	0.000103	3.46562	2.6e-05	2.61525	0.0477533	-2.91925	0.113907	-2.42413	0.176589
SOCS3	Socs3	Suppressor of cytokine signaling 3	Mm.3468	2.32914	2.40085e-06	3.52247	2.85604e-05	2.36662	5.03179e-06	1.89546	0.01607	14.8696	1e-06	1.17962	0.616452	-2.24353	0.056073	-2.21111	0.066554
STAT3	Stat3	Signal transducer and activator of transcription 3	Mm.249934	-1.00567	0.70331	1.08341	0.349543	1.03868	0.556784	2.11666	0.004812	1.98551	0.000184		0	-4.86821	0.071939	-3.7184	0.119008
STAT5A	Stat5a	Signal transducer and activator of transcription 5A	Mm.277403	1.10364	0.450498	1.14353	0.31356	1.1915	0.247164	1.01791	0.492147	1.2823	0.012544		0	-2.078	0.061315	-1.8547	0.099181
NF2	Nf2	Neurofibromatosis 2	Mm.297109	-1.01481	0.646891	1.06848	0.413371	1.14648	0.158968	-1.0711	0.393909	1.006	0.552329		0	2.92736	0.068294	2.54315	0.103854
F2R	F2r	Coagulation factor II (thrombin) receptor	Mm.24816	1.07827	0.407435	-1.03821	0.485725	1.09583	0.294693	1.15281	0.425926	1.10769	0.346431	-1.09533	0.816297	-2.55862	0.042998	-1.89211	0.111383
STAT5B	Stat5b	Signal transducer and activator of transcription 5B	Mm.34064	1.07731	0.498588	1.03002	0.604148	-1.0118	0.633686	-1.0235	0.494729	-1.06044	0.290411	1.30712	0.470239	-2.91006	0.03754	-2.37905	0.069351
HGS	Hgs	HGF-regulated tyrosine kinase substrate	Mm.7919	-1.07352	0.405171	-1.04232	0.475379	-1.06582	0.309288	1.05193	0.402527	-1.06691	0.303988	1.23258	0.786549	1.04719	0.517867	1.01257	0.584498
F2	F2	Coagulation factor II	Mm.89048	-1.01515	0.680346	-1.12324	0.261557	-1.0938	0.35148	-1.27699	0.252953	1.08172	0.264093	-1.29421	0.684804	-1.04823	0.516912	-1.35635	0.257206
FGFR3	Fgfr3	Fibroblast growth factor receptor 3	Mm.6904	-1.08573	0.432006	1.03674	0.472406	-1.05487	0.336687	-2.90622	0.003305	-1.12477	0.361167	-1.17112	0.753094	-1.30344	0.359106	-1.7925	0.18823
Immune System Process
CTSC	Ctsc	Cathepsin C	Mm.322945	4.87479	3.56712e-09	6.93959	3.3476e-07	5.8017	5.53182e-09	19.0708	0	16.102	0	3.08066	0.0142477	-5.35034	0.077396	-4.21657	0.119192
LYN	Lyn	Yamaguchi sarcoma viral (v-yes-1) oncogene homolog	Mm.317331	1.921	5.04561e-05	2.24971	0.0011391	1.87557	3.46787e-05	6.25162	0.000103	3.46562	2.6e-05	2.61525	0.0477533	-2.91925	0.113907	-2.42413	0.176589
ARHGDIB	Arhgdib	Rho, GDP dissociation inhibitor (GDI) beta	Mm.2241	3.04623	1.35761e-07	3.7735	5.15976e-06	2.5392	3.52934e-07	5.42698	0.000302	5.56808	0	4.1309	0.01047	-8.2469	0.092077	-6.88058	0.124316
IL2RG	Il2rg	Interleukin 2 receptor, gamma chain	Mm.2923	8.18679	2.16839e-07	12.1481	1.05654e-06	7.49007	4.69676e-08	10.6628	0.003244	1.15992	0.045264	5.33826	0.00471381	-1.8277	0.082452	-1.66036	0.130972
IRF8	Irf8	Interferon regulatory factor 8	Mm.334861	3.87198	5.4867e-08	5.62246	2.06802e-06	3.6065	3.20522e-06	2.3855	0.010787	4.18647	6e-06	2.45396	0.234745	-4.15234	0.045655	-3.72598	0.062041
MAFB	Mafb	V-maf musculoaponeurotic fibrosarcoma oncogene family, protein B (avian)	Mm.330745	1.60806	0.00971692	1.6008	0.0894161	1.31241	0.0435859	2.9601	0.001311	1.613	0.008144	1.78416	0.491591	1.00034	0.565562	1.15037	0.498402
LCP2	Lcp2	Lymphocyte cytosolic protein 2	Mm.265350	2.13109	1.42742e-05	3.90612	2.34858e-05	2.52942	1.93955e-05	8.79175	0	4.23576	0	2.69925	0.0133439	-2.02793	0.183858	-1.70512	0.284699
CCR5	Ccr5	Chemokine (C-C motif) receptor 5	Mm.14302	1.08563	0.459581	1.09514	0.309405	1.16573	0.091512	5.29322	0.000463	5.82732	1.1e-05	-1.62748	0.601379	-1.86047	0.226873	-1.77209	0.277466
CTSS	Ctss	Cathepsin S	Mm.3619	3.05009	7.53376e-09	3.07003	1.50225e-08	2.70718	5.67905e-10	3.34544	0.000309	4.97708	0	7.91106	0.000744147	-8.70027	0.09984	-7.35638	0.131436
IFITM3	Ifitm3	Interferon induced transmembrane protein 3	Mm.141021	4.11132	1.34199e-07	4.77149	4.16223e-07	3.47662	2.75925e-08	4.80171	0.002398	7.4466	4e-06	1.26997	0.726576	-2.84631	0.118076	-1.68658	0.318522
LY86	Ly86	Lymphocyte antigen 86	Mm.2639	3.24098	3.69893e-07	3.67095	1.23054e-05	3.34078	6.21247e-07	5.93456	0.000917	3.58651	5e-06	1.09342	0.752868	-4.19526	0.061041	-3.82615	0.080685
C2	C2	Complement component 2 (within H-2S)	Mm.283217	2.15344	0.000108291	3.47137	8.25975e-05	3.56295	1.49338e-07	9.88121	0.000103	1.17261	0.051892		0	-2.03789	0.13422	-1.73908	0.21875
IFITM2	Ifitm2	Interferon induced transmembrane protein 2	Mm.379266	1.69796	0.00014763	1.542	0.0226297	1.90327	0.000204147	3.6408	0.001674	3.48046	0.000426	3.13693	0.027148	-3.04978	0.105426	-1.82116	0.282294
ETS1	Ets1	E26 avian leukemia oncogene 1, 5\' domain	Mm.292415	1.06698	0.527985	1.09438	0.480924	-1.12131	0.366144	2.56254	0.001896	1.55312	0.012058	1.5249	0.562979	-1.60647	0.187733	-2.06357	0.107414
PSMB10	Psmb10	Proteasome (prosome, macropain) subunit, beta type 10	Mm.787	1.87581	0.00015825	2.39254	0.000190517	1.73072	2.14373e-05	6.29966	0.000392	2.52107	0.000914	1.06154	0.833944	-1.16382	0.429559	-1.20377	0.429714
CEBPB	Cebpb	CCAAT/enhancer binding protein (C/EBP), beta	Mm.439656	1.69366	0.00157314	2.33104	0.000466983	1.90692	2.42756e-05	15.8371	0	8.14915	0.000103	-1.1265	0.780359	1.20704	0.35948	1.27952	0.329012
TGFB1	Tgfb1	Transforming growth factor, beta 1	Mm.248380	1.60008	7.55034e-05	2.04276	0.00258913	1.88055	0.00379318	3.53107	0.005682	2.00631	0.005307	1.17598	0.607363	-2.98614	0.018905	-3.20112	0.019423
CSF1	Csf1	Colony stimulating factor 1 (macrophage)	Mm.795	-1.06962	0.470049	1.12445	0.158472	-1.02743	0.526513	1.31695	0.118524	1.41648	0.011884	1.61096	0.469326	-2.23939	0.102482	-2.48158	0.092617
ANXA11	Anxa11	Annexin A11	Mm.294083	1.18751	0.0816572	1.08022	0.317198	1.22679	0.0350302	2.33047	0.001723	1.65517	0.026853	1.28237	0.496027	2.67829	0.02661	2.72653	0.029363
CD34	Cd34	CD34 antigen	Mm.29798	1.37554	0.0811906	1.50729	0.01917	1.60024	0.000721735	1.0477	0.463691	1.51048	0.005416	1.10639	0.753094	-1.72351	0.222113	-1.7081	0.254115
IL16	Il16	Interleukin 16	Mm.10137	1.661	0.227567	1.58558	0.0350305	2.02967	0.000252565	2.06545	0.045395	1.25193	0.056023	1.37098	0.394883	-1.99372	0.060138	-2.07333	0.060558
TNFAIP1	Tnfaip1	Tumor necrosis factor, alpha-induced protein 1 (endothelial)	Mm.386774	-1.02475	0.652048	1.00277	0.653706	1.19974	0.0348006	1.11796	0.279412	1.25196	0.037343	1.22785	0.535727	-1.12664	0.462463	-1.30495	0.356751
BCL2	Bcl2	B-cell leukemia/lymphoma 2	Mm.257460	1.07393	0.550806	1.16636	0.220124	1.03672	0.543513	1.01786	0.516834	1.12776	0.147399	1.30823	0.592091	3.194	0.076516	2.21769	0.171601
PTGER4	Ptger4	Prostaglandin E receptor 4 (subtype EP4)	Mm.18509	1.40156	0.189132	1.10835	0.417228	1.12737	0.176237	1.08225	0.353622	1.48345	0.011731	1.40756	0.594677	-2.49499	0.210243	-3.0203	0.184896
RAB3D	Rab3d	RAB3D, member RAS oncogene family	Mm.260157	1.24709	0.149519	1.16023	0.324306	1.65443	0.00163718	1.36618	0.03576	1.62062	0.004008	1.25032	0.692657	2.03145	0.073956	1.62366	0.16806
IL6ST	Il6st	Interleukin 6 signal transducer	Mm.4364	-1.07716	0.474088	1.02585	0.553674	1.13416	0.222444	1.42341	0.205533	1.34554	0.016858	1.27845	0.403226	1.90186	0.105158	3.2236	0.032521
YTHDF2	Ythdf2	YTH domain family 2	Mm.23998	1.15746	0.0751509	1.06227	0.398604	1.04544	0.397933	1.1389	0.292033	1.04542	0.500891	1.06218	0.802638	-1.32388	0.429222	-1.11792	0.548721
CD7	Cd7	CD7 antigen	Mm.4100	1.06704	0.396726	1.11842	0.177654	1.0259	0.585354	1.02892	0.479729	-1.04533	0.400641	1.16774	0.782138	1.76798	0.06756	1.27915	0.281325
CXCL12	Cxcl12	Chemokine (C-X-C motif) ligand 12	Mm.303231	-1.26705	0.0499318	-1.26199	0.0528042	-1.01354	0.605884	-1.33861	0.302538	2.43861	0.001003	-1.01332	0.861194	-2.16991	0.16303	-3.30546	0.085955
FOXO3	Foxo3	Forkhead box O3	Mm.338613	1.09802	0.272795	1.09787	0.203214	1.04214	0.451973	1.01365	0.507318	-1.29952	0.020169	1.0763	0.791035	2.40557	0.021552	2.38399	0.025755
CD1D	Cd1d1;Cd1d2	CD1d1 antigen;CD1d2 antigen	Mm.1894	-1.43106	0.05446	1.28659	0.201443	1.03718	0.575207	1.74923	0.011532	1.69574	0.015342	1.22803	0.58794	-1.41907	0.168967	1.09885	0.482895
MMP9	Mmp9	Matrix metallopeptidase 9	Mm.4406	-1.08203	0.379593	-1.17941	0.127196	-1.07915	0.399751	2.45961	0.007375	-1.06202	0.377713	1.49579	0.292367	-1.54871	0.128842	-1.30603	0.278419
IL18	Il18	Interleukin 18	Mm.1410	1.10507	0.26415	1.14626	0.127059	1.06313	0.307573	2.94661	0.000635	1.03122	0.442031		0	-1.50869	0.213535	-1.69093	0.173619
PRELID1	Prelid1	PRELI domain containing 1	Mm.439805	-1.18866	0.165361	1.03032	0.564434	-1.02325	0.563961	1.78456	0.011002	-1.01176	0.545906	1.39906	0.467706	2.31364	0.042683	2.15994	0.058689
CD47	Cd47	CD47 antigen (Rh-related antigen, integrin-associated signal transducer)	Mm.390865	1.07872	0.337029	1.08418	0.324898	1.06102	0.306574	1.79109	0.004545	1.07628	0.357511	1.37176	0.363208	-5.81314	0.00628	-5.96627	0.007607
GTPBP1	Gtpbp1	GTP binding protein 1	Mm.19080	1.05974	0.519544	1.19589	0.0780283	1.01629	0.596568	1.01094	0.518229	1.097	0.313331	1.0498	0.812247	-2.46908	0.04662	-2.62491	0.044966
ST6GAL1	St6gal1	Beta galactoside alpha 2,6 sialyltransferase 1	Mm.149029	-1.04801	0.551908	1.04154	0.531352	1.00207	0.648051	1.22976	0.344017	-1.10708	0.351252	1.47773	0.470842	-6.40892	0.018028	-6.37894	0.021469
SEMA3C	Sema3c	Sema domain, immunoglobulin domain (Ig), short basic domain, secreted, (semaphorin) 3C	Mm.5071	-1.05624	0.546077	-1.0613	0.496758	1.007	0.63584	1.29911	0.174189	-1.00727	0.534174	-1.30609	0.497376	-1.60098	0.187215	-1.51733	0.245002
CHUK	Chuk	Conserved helix-loop-helix ubiquitous kinase	Mm.3996	1.0826	0.396726	1.19365	0.108188	1.09589	0.276057	1.06051	0.391102	1.03957	0.490216	-1.13326	0.716129	-1.07757	0.528772	-1.14275	0.529417
FCGRT	Fcgrt	Fc receptor, IgG, alpha chain transporter	Mm.3303	1.1357	0.129244	1.11709	0.306892	1.23088	0.00995698	1.33804	0.247603	-1.02491	0.503075	-1.00852	0.862191	-3.66964	0.01381	-3.93657	0.014701
RFX1	Rfx1	Regulatory factor X, 1 (influences HLA class II expression)	Mm.7892	1.12219	0.324047	1.09501	0.357463	1.21951	0.241444	1.08311	0.307802	1.12649	0.085998	-1.1126	0.745112	-1.16212	0.458298	-1.23493	0.44476
CD4	Cd4	CD4 antigen	Mm.2209	1.08666	0.500508	1.04008	0.52147	-1.05363	0.488976	1.06031	0.418933	1.01976	0.51083	1.4757	0.339745	-2.74585	0.063415	-3.01664	0.059348
IL7	Il7	Interleukin 7	Mm.3825	-1.08368	0.455738	1.07716	0.418645	1.06774	0.497523	-1.0477	0.435147	1.02818	0.44852	1.11251	0.816954	1.03179	0.547063	-1.38089	0.368158
FTH1	Fth1	Ferritin heavy chain 1	Mm.1776	-1.00615	0.687446	-1.01556	0.584087	-1.0223	0.515262	-1.40098	0.21039	1.09485	0.295359	2.43315	0.036206	-2.23931	0.105335	-1.69801	0.226939
MAP3K7	Map3k7	Mitogen-activated protein kinase kinase kinase 7	Mm.258589	1.10555	0.349897	1.07717	0.370767	1.00117	0.652464	1.21358	0.110488	1.07491	0.42329	1.06366	0.825218	-2.56943	0.247373	-1.82467	0.387687
TGFB2	Tgfb2	Transforming growth factor, beta 2	Mm.18213	1.09792	0.229115	-1.04069	0.52642	1.17075	0.275088	-1.20685	0.25769	-1.1596	0.258164	1.02623	0.852748	1.86686	0.055232	1.68613	0.092019
VTN	Vtn	Vitronectin	Mm.3667	1.157	0.347433	-1.22564	0.228503	1.18141	0.279448	-1.91829	0.003024	-1.34708	0.082838	2.16385	0.45357	-1.52376	0.1501	-1.50601	0.176604
ZEB1	Zeb1	Zinc finger E-box binding homeobox 1	Mm.3929	1.00818	0.68266	-1.04976	0.405338	-1.01758	0.567177	-1.24663	0.274224	1.36591	0.030532	1.12404	0.732011	3.95071	0.012414	2.80995	0.02827
SART1	Sart1	Squamous cell carcinoma antigen recognized by T-cells 1	Mm.34562	-1.05174	0.53555	-1.06621	0.491022	1.0208	0.574563	1.05553	0.450022	-1.27752	0.108935	-1.10941	0.801332	1.22795	0.311893	1.34245	0.24758
LDB1	Ldb1	LIM domain binding 1	Mm.327442	-1.02267	0.638923	-1.08343	0.414112	1.0268	0.546283	1.371	0.082322	1.04042	0.455522	1.04047	0.818819	-1.24055	0.354798	-1.04392	0.561353
NCOA6	Ncoa6	Nuclear receptor coactivator 6	Mm.27592	-1.0032	0.704885	-1.01548	0.610992	1.03034	0.529825	1.30134	0.040693	1.19629	0.073472	-1.02872	0.843294	-1.49025	0.199465	-1.82119	0.121193
AKT1	Akt1	Thymoma viral proto-oncogene 1	Mm.6645	1.00488	0.695649	-1.05085	0.411362	-1.06992	0.240382	1.01568	0.527071	-1.27891	0.197962	1.32632	0.540654	1.0025	0.563287	-1.2008	0.367111
LIG1	Lig1	Ligase I, DNA, ATP-dependent	Mm.288179	1.07602	0.381619	1.02253	0.568768	1.08759	0.295776	1.60764	0.041242	1.02171	0.496307	-1.41382	0.573157	-1.19623	0.322865	-1.1909	0.360483
CD164	Cd164	CD164 antigen	Mm.269815	1.03071	0.582295	1.08665	0.22086	1.15382	0.031437	-1.05914	0.50691	1.03423	0.472912	1.03474	0.830759	-11.4113	0.081837	-8.8248	0.116261
FYN	Fyn	Fyn proto-oncogene	Mm.4848	-1.05298	0.494636	1.0469	0.447796	1.02958	0.534444	1.15924	0.143959	-1.25267	0.133785	-1.14738	0.723838	-1.76607	0.219824	-1.49891	0.337551
ALAS2	Alas2	Aminolevulinic acid synthase 2, erythroid	Mm.302724	1.04852	0.648872	1.14312	0.466263	-1.24847	0.397636	-1.00046	0.539857	1.0773	0.301671	-1.25743	0.587786	1.13976	0.391533	1.26541	0.288149
ACVR1B	Acvr1b	Activin A receptor, type 1B	Mm.308467	-1.12976	0.255948	-1.18551	0.110782	-1.03363	0.569202	-1.00425	0.531299	-1.06251	0.371444		0	3.38757	0.013493	3.10366	0.018997
KRT1	Krt1	Keratin 1	Mm.183137	-1.02609	0.631343	-1.07512	0.449378	-1.14251	0.0630092	1.20233	0.125507	-1.0594	0.330049	1.23505	0.664269	1.09379	0.444598	-1.0009	0.596092
TCF12	Tcf12	Transcription factor 12	Mm.171615	1.03788	0.595187	-1.08175	0.497615	1.05668	0.440667	-1.08986	0.425856	-1.13388	0.327763	1.10388	0.764068	-5.08255	0.019787	-4.84799	0.024838
HELLS	Hells	Helicase, lymphoid specific	Mm.57223	1.03383	0.633643	1.17922	0.127915	1.24443	0.0569014	1.07038	0.361216	1.16301	0.132823	-1.07575	0.822227	1.54853	0.143549	1.61075	0.141118
ACVR2A	Acvr2a	Activin receptor IIA	Mm.314338	-1.07945	0.430981	-1.10017	0.313154	-1.02783	0.583768	-1.52666	0.006598	-1.23233	0.133892	1.02052	0.85557	5.86191	0.006476	4.57396	0.010393
CD83	Cd83	CD83 antigen	Mm.57175	-1.00682	0.689025	1.08431	0.295038	-1.00267	0.646583	-1.28898	0.148053	-1.23199	0.127954		0	-1.11236	0.515042	-1.09287	0.556733
NOTCH4	Notch4	Notch gene homolog 4 (Drosophila)	Mm.173813	-1.01231	0.694492	1.14491	0.334935	1.12875	0.328199	1.06633	0.425048	1.31922	0.001443	1.2301	0.692657	-1.30409	0.222978	-1.40103	0.185418
ACIN1	Acin1	Apoptotic chromatin condensation inducer 1	Mm.297078	1.21835	0.261199	-1.08021	0.487923	-1.09531	0.464884	1.01174	0.516135	-1.29361	0.14041		0	-1.64704	0.097274	-1.834	0.074931
MBL2	Mbl2	Mannose-binding lectin (protein C) 2	Mm.30045	-1.12282	0.538087	1.0784	0.508936	-1.25793	0.0562345	-1.03513	0.474618	1.02941	0.43017	1.08765	0.822887	-1.04653	0.532194	-1.00383	0.594539
INHA	Inha	Inhibin alpha	Mm.1100	-1.08189	0.526827	-1.05959	0.540432	-1.12006	0.261989	1.0927	0.332894	-1.11009	0.25132	-1.05928	0.827861	1.23043	0.355818	1.53796	0.200006
CADM1	Cadm1	Cell adhesion molecule 1	Mm.234832	-1.025	0.610425	-1.03298	0.532929	1.11338	0.171453	-1.80871	0.024927	-1.39158	0.005306		0	2.34533	0.032754	1.72845	0.099871
TARBP2	Tarbp2	TAR (HIV) RNA binding protein 2	Mm.291485	-1.05806	0.519838	-1.09123	0.370694	1.03433	0.526441	-1.18087	0.190696	1.01206	0.532487	-1.02874	0.84105	-1.18503	0.344689	-1.09383	0.488057
BCAR1	Bcar1	Breast cancer anti-estrogen resistance 1	Mm.3758	-1.05909	0.494168	-1.04951	0.459596	-1.03533	0.540277	-1.15536	0.332137	-1.1019	0.32433	1.01834	0.856777	-1.47435	0.228647	-1.60264	0.203465
CCBP2	Ccbp2	Chemokine binding protein 2	Mm.258105	-1.04225	0.597343	-1.00543	0.648553	-1.02291	0.604306	1.01933	0.491735	-1.07603	0.247753	1.0963	0.822828	-1.58458	0.11195	-1.89117	0.066419
AIMP1	Scye1	Small inducible cytokine subfamily E, member 1	Mm.235137	-1.06115	0.491356	-1.09028	0.412325	-1.12274	0.0772212	1.24866	0.119102	-1.20979	0.106647	-1.18135	0.648632	-1.5576	0.098781	-1.43237	0.161374
MAL	Mal	Myelin and lymphocyte protein, T-cell differentiation protein	Mm.39040	-1.14926	0.129492	-1.17733	0.0974442	-1.09931	0.100222	-2.25826	0.00515	-1.47298	0.004086	-1.22906	0.77695	-6.92191	0.028638	-4.50597	0.059077
LIG3	Lig3	Ligase III, DNA, ATP-dependent	Mm.277136	1.02828	0.596271	1.0727	0.32897	1.03765	0.439891	-1.11288	0.249079	-1.44344	0.100414	-1.02144	0.849688	-2.10745	0.152739	-1.91267	0.209487
CNIH	Cnih	Cornichon homolog (Drosophila)	Mm.3261	-1.08186	0.260403	-1.14547	0.113988	-1.06836	0.268255	-1.00092	0.539296	-1.20003	0.063484	-1.12628	0.759584	1.00748	0.5619	1.05787	0.564704
SOD1	Sod1;EG667310	Superoxide dismutase 1, soluble;Predicted gene, EG667310	Mm.276325	1.02247	0.652085	1.05227	0.439383	1.01661	0.59205	-1.6514	0.094357	-1.20609	0.238195	-1.24634	0.656204	-1.39785	0.391028	-1.17859	0.518392
SCG2	Scg2	Secretogranin II	Mm.5038	-1.08831	0.321478	-1.15457	0.112949	-1.07821	0.273574	-1.55858	0.051274	-1.17755	0.154604	-1.18718	0.643145	2.107	0.157518	2.33516	0.144464
DPP8	Dpp8	Dipeptidylpeptidase 8	Mm.202749	1.04039	0.585791	-1.05645	0.442765	1.01252	0.599733	-1.45359	0.075171	-1.50234	0.009301	1.00405	0.86204	-1.54018	0.252001	-1.29737	0.403619
JAG2	Jag2	Jagged 2	Mm.28541	-1.15353	0.0818735	-1.1782	0.0868603	-1.10667	0.103636	-1.03479	0.47738			-1.47452	0.372628	2.48811	0.115969	1.86637	0.230383
SNRK	Snrk	SNF related kinase	Mm.257989	-1.06559	0.442734	-1.07945	0.394116	-1.1156	0.174095	-1.26874	0.213109	-1.51338	0.005551		0	-2.75542	0.081711	-3.30885	0.065813
APLN	Apln	Apelin	Mm.29262	-1.31505	0.000815129	-1.37487	0.0180774	-1.37814	0.00147298	-1.3099	0.173543	-1.09764	0.214808	-1.15727	0.649451	-4.20616	0.010372	-4.02151	0.013331
Immune response
CTSC	Ctsc	Cathepsin C	Mm.322945	4.87479	3.56712e-09	6.93959	3.3476e-07	5.8017	5.53182e-09	19.0708	0	16.102	0	3.08066	0.0142477	-5.35034	0.077396	-4.21657	0.119192
ARHGDIB	Arhgdib	Rho, GDP dissociation inhibitor (GDI) beta	Mm.2241	3.04623	1.35761e-07	3.7735	5.15976e-06	2.5392	3.52934e-07	5.42698	0.000302	5.56808	0	4.1309	0.01047	-8.2469	0.092077	-6.88058	0.124316
IL2RG	Il2rg	Interleukin 2 receptor, gamma chain	Mm.2923	8.18679	2.16839e-07	12.1481	1.05654e-06	7.49007	4.69676e-08	10.6628	0.003244	1.15992	0.045264	5.33826	0.00471381	-1.8277	0.082452	-1.66036	0.130972
IRF8	Irf8	Interferon regulatory factor 8	Mm.334861	3.87198	5.4867e-08	5.62246	2.06802e-06	3.6065	3.20522e-06	2.3855	0.010787	4.18647	6e-06	2.45396	0.234745	-4.15234	0.045655	-3.72598	0.062041
LCP2	Lcp2	Lymphocyte cytosolic protein 2	Mm.265350	2.13109	1.42742e-05	3.90612	2.34858e-05	2.52942	1.93955e-05	8.79175	0	4.23576	0	2.69925	0.0133439	-2.02793	0.183858	-1.70512	0.284699
CCR5	Ccr5	Chemokine (C-C motif) receptor 5	Mm.14302	1.08563	0.459581	1.09514	0.309405	1.16573	0.091512	5.29322	0.000463	5.82732	1.1e-05	-1.62748	0.601379	-1.86047	0.226873	-1.77209	0.277466
CTSS	Ctss	Cathepsin S	Mm.3619	3.05009	7.53376e-09	3.07003	1.50225e-08	2.70718	5.67905e-10	3.34544	0.000309	4.97708	0	7.91106	0.000744147	-8.70027	0.09984	-7.35638	0.131436
IFITM3	Ifitm3	Interferon induced transmembrane protein 3	Mm.141021	4.11132	1.34199e-07	4.77149	4.16223e-07	3.47662	2.75925e-08	4.80171	0.002398	7.4466	4e-06	1.26997	0.726576	-2.84631	0.118076	-1.68658	0.318522
LY86	Ly86	Lymphocyte antigen 86	Mm.2639	3.24098	3.69893e-07	3.67095	1.23054e-05	3.34078	6.21247e-07	5.93456	0.000917	3.58651	5e-06	1.09342	0.752868	-4.19526	0.061041	-3.82615	0.080685
C2	C2	Complement component 2 (within H-2S)	Mm.283217	2.15344	0.000108291	3.47137	8.25975e-05	3.56295	1.49338e-07	9.88121	0.000103	1.17261	0.051892		0	-2.03789	0.13422	-1.73908	0.21875
IFITM2	Ifitm2	Interferon induced transmembrane protein 2	Mm.379266	1.69796	0.00014763	1.542	0.0226297	1.90327	0.000204147	3.6408	0.001674	3.48046	0.000426	3.13693	0.027148	-3.04978	0.105426	-1.82116	0.282294
ETS1	Ets1	E26 avian leukemia oncogene 1, 5\' domain	Mm.292415	1.06698	0.527985	1.09438	0.480924	-1.12131	0.366144	2.56254	0.001896	1.55312	0.012058	1.5249	0.562979	-1.60647	0.187733	-2.06357	0.107414
PSMB10	Psmb10	Proteasome (prosome, macropain) subunit, beta type 10	Mm.787	1.87581	0.00015825	2.39254	0.000190517	1.73072	2.14373e-05	6.29966	0.000392	2.52107	0.000914	1.06154	0.833944	-1.16382	0.429559	-1.20377	0.429714
CEBPB	Cebpb	CCAAT/enhancer binding protein (C/EBP), beta	Mm.439656	1.69366	0.00157314	2.33104	0.000466983	1.90692	2.42756e-05	15.8371	0	8.14915	0.000103	-1.1265	0.780359	1.20704	0.35948	1.27952	0.329012
TGFB1	Tgfb1	Transforming growth factor, beta 1	Mm.248380	1.60008	7.55034e-05	2.04276	0.00258913	1.88055	0.00379318	3.53107	0.005682	2.00631	0.005307	1.17598	0.607363	-2.98614	0.018905	-3.20112	0.019423
ANXA11	Anxa11	Annexin A11	Mm.294083	1.18751	0.0816572	1.08022	0.317198	1.22679	0.0350302	2.33047	0.001723	1.65517	0.026853	1.28237	0.496027	2.67829	0.02661	2.72653	0.029363
IL16	Il16	Interleukin 16	Mm.10137	1.661	0.227567	1.58558	0.0350305	2.02967	0.000252565	2.06545	0.045395	1.25193	0.056023	1.37098	0.394883	-1.99372	0.060138	-2.07333	0.060558
TNFAIP1	Tnfaip1	Tumor necrosis factor, alpha-induced protein 1 (endothelial)	Mm.386774	-1.02475	0.652048	1.00277	0.653706	1.19974	0.0348006	1.11796	0.279412	1.25196	0.037343	1.22785	0.535727	-1.12664	0.462463	-1.30495	0.356751
BCL2	Bcl2	B-cell leukemia/lymphoma 2	Mm.257460	1.07393	0.550806	1.16636	0.220124	1.03672	0.543513	1.01786	0.516834	1.12776	0.147399	1.30823	0.592091	3.194	0.076516	2.21769	0.171601
PTGER4	Ptger4	Prostaglandin E receptor 4 (subtype EP4)	Mm.18509	1.40156	0.189132	1.10835	0.417228	1.12737	0.176237	1.08225	0.353622	1.48345	0.011731	1.40756	0.594677	-2.49499	0.210243	-3.0203	0.184896
IL6ST	Il6st	Interleukin 6 signal transducer	Mm.4364	-1.07716	0.474088	1.02585	0.553674	1.13416	0.222444	1.42341	0.205533	1.34554	0.016858	1.27845	0.403226	1.90186	0.105158	3.2236	0.032521
YTHDF2	Ythdf2	YTH domain family 2	Mm.23998	1.15746	0.0751509	1.06227	0.398604	1.04544	0.397933	1.1389	0.292033	1.04542	0.500891	1.06218	0.802638	-1.32388	0.429222	-1.11792	0.548721
CD7	Cd7	CD7 antigen	Mm.4100	1.06704	0.396726	1.11842	0.177654	1.0259	0.585354	1.02892	0.479729	-1.04533	0.400641	1.16774	0.782138	1.76798	0.06756	1.27915	0.281325
CXCL12	Cxcl12	Chemokine (C-X-C motif) ligand 12	Mm.303231	-1.26705	0.0499318	-1.26199	0.0528042	-1.01354	0.605884	-1.33861	0.302538	2.43861	0.001003	-1.01332	0.861194	-2.16991	0.16303	-3.30546	0.085955
CD1D	Cd1d1;Cd1d2	CD1d1 antigen;CD1d2 antigen	Mm.1894	-1.43106	0.05446	1.28659	0.201443	1.03718	0.575207	1.74923	0.011532	1.69574	0.015342	1.22803	0.58794	-1.41907	0.168967	1.09885	0.482895
IL18	Il18	Interleukin 18	Mm.1410	1.10507	0.26415	1.14626	0.127059	1.06313	0.307573	2.94661	0.000635	1.03122	0.442031		0	-1.50869	0.213535	-1.69093	0.173619
PRELID1	Prelid1	PRELI domain containing 1	Mm.439805	-1.18866	0.165361	1.03032	0.564434	-1.02325	0.563961	1.78456	0.011002	-1.01176	0.545906	1.39906	0.467706	2.31364	0.042683	2.15994	0.058689
GTPBP1	Gtpbp1	GTP binding protein 1	Mm.19080	1.05974	0.519544	1.19589	0.0780283	1.01629	0.596568	1.01094	0.518229	1.097	0.313331	1.0498	0.812247	-2.46908	0.04662	-2.62491	0.044966
ST6GAL1	St6gal1	Beta galactoside alpha 2,6 sialyltransferase 1	Mm.149029	-1.04801	0.551908	1.04154	0.531352	1.00207	0.648051	1.22976	0.344017	-1.10708	0.351252	1.47773	0.470842	-6.40892	0.018028	-6.37894	0.021469
SEMA3C	Sema3c	Sema domain, immunoglobulin domain (Ig), short basic domain, secreted, (semaphorin) 3C	Mm.5071	-1.05624	0.546077	-1.0613	0.496758	1.007	0.63584	1.29911	0.174189	-1.00727	0.534174	-1.30609	0.497376	-1.60098	0.187215	-1.51733	0.245002
CHUK	Chuk	Conserved helix-loop-helix ubiquitous kinase	Mm.3996	1.0826	0.396726	1.19365	0.108188	1.09589	0.276057	1.06051	0.391102	1.03957	0.490216	-1.13326	0.716129	-1.07757	0.528772	-1.14275	0.529417
FCGRT	Fcgrt	Fc receptor, IgG, alpha chain transporter	Mm.3303	1.1357	0.129244	1.11709	0.306892	1.23088	0.00995698	1.33804	0.247603	-1.02491	0.503075	-1.00852	0.862191	-3.66964	0.01381	-3.93657	0.014701
RFX1	Rfx1	Regulatory factor X, 1 (influences HLA class II expression)	Mm.7892	1.12219	0.324047	1.09501	0.357463	1.21951	0.241444	1.08311	0.307802	1.12649	0.085998	-1.1126	0.745112	-1.16212	0.458298	-1.23493	0.44476
IL7	Il7	Interleukin 7	Mm.3825	-1.08368	0.455738	1.07716	0.418645	1.06774	0.497523	-1.0477	0.435147	1.02818	0.44852	1.11251	0.816954	1.03179	0.547063	-1.38089	0.368158
FTH1	Fth1	Ferritin heavy chain 1	Mm.1776	-1.00615	0.687446	-1.01556	0.584087	-1.0223	0.515262	-1.40098	0.21039	1.09485	0.295359	2.43315	0.036206	-2.23931	0.105335	-1.69801	0.226939
MAP3K7	Map3k7	Mitogen-activated protein kinase kinase kinase 7	Mm.258589	1.10555	0.349897	1.07717	0.370767	1.00117	0.652464	1.21358	0.110488	1.07491	0.42329	1.06366	0.825218	-2.56943	0.247373	-1.82467	0.387687
TGFB2	Tgfb2	Transforming growth factor, beta 2	Mm.18213	1.09792	0.229115	-1.04069	0.52642	1.17075	0.275088	-1.20685	0.25769	-1.1596	0.258164	1.02623	0.852748	1.86686	0.055232	1.68613	0.092019
VTN	Vtn	Vitronectin	Mm.3667	1.157	0.347433	-1.22564	0.228503	1.18141	0.279448	-1.91829	0.003024	-1.34708	0.082838	2.16385	0.45357	-1.52376	0.1501	-1.50601	0.176604
ZEB1	Zeb1	Zinc finger E-box binding homeobox 1	Mm.3929	1.00818	0.68266	-1.04976	0.405338	-1.01758	0.567177	-1.24663	0.274224	1.36591	0.030532	1.12404	0.732011	3.95071	0.012414	2.80995	0.02827
CD164	Cd164	CD164 antigen	Mm.269815	1.03071	0.582295	1.08665	0.22086	1.15382	0.031437	-1.05914	0.50691	1.03423	0.472912	1.03474	0.830759	-11.4113	0.081837	-8.8248	0.116261
FYN	Fyn	Fyn proto-oncogene	Mm.4848	-1.05298	0.494636	1.0469	0.447796	1.02958	0.534444	1.15924	0.143959	-1.25267	0.133785	-1.14738	0.723838	-1.76607	0.219824	-1.49891	0.337551
KRT1	Krt1	Keratin 1	Mm.183137	-1.02609	0.631343	-1.07512	0.449378	-1.14251	0.0630092	1.20233	0.125507	-1.0594	0.330049	1.23505	0.664269	1.09379	0.444598	-1.0009	0.596092
TCF12	Tcf12	Transcription factor 12	Mm.171615	1.03788	0.595187	-1.08175	0.497615	1.05668	0.440667	-1.08986	0.425856	-1.13388	0.327763	1.10388	0.764068	-5.08255	0.019787	-4.84799	0.024838
CD83	Cd83	CD83 antigen	Mm.57175	-1.00682	0.689025	1.08431	0.295038	-1.00267	0.646583	-1.28898	0.148053	-1.23199	0.127954		0	-1.11236	0.515042	-1.09287	0.556733
MBL2	Mbl2	Mannose-binding lectin (protein C) 2	Mm.30045	-1.12282	0.538087	1.0784	0.508936	-1.25793	0.0562345	-1.03513	0.474618	1.02941	0.43017	1.08765	0.822887	-1.04653	0.532194	-1.00383	0.594539
CADM1	Cadm1	Cell adhesion molecule 1	Mm.234832	-1.025	0.610425	-1.03298	0.532929	1.11338	0.171453	-1.80871	0.024927	-1.39158	0.005306		0	2.34533	0.032754	1.72845	0.099871
TARBP2	Tarbp2	TAR (HIV) RNA binding protein 2	Mm.291485	-1.05806	0.519838	-1.09123	0.370694	1.03433	0.526441	-1.18087	0.190696	1.01206	0.532487	-1.02874	0.84105	-1.18503	0.344689	-1.09383	0.488057
BCAR1	Bcar1	Breast cancer anti-estrogen resistance 1	Mm.3758	-1.05909	0.494168	-1.04951	0.459596	-1.03533	0.540277	-1.15536	0.332137	-1.1019	0.32433	1.01834	0.856777	-1.47435	0.228647	-1.60264	0.203465
CCBP2	Ccbp2	Chemokine binding protein 2	Mm.258105	-1.04225	0.597343	-1.00543	0.648553	-1.02291	0.604306	1.01933	0.491735	-1.07603	0.247753	1.0963	0.822828	-1.58458	0.11195	-1.89117	0.066419
CNIH	Cnih	Cornichon homolog (Drosophila)	Mm.3261	-1.08186	0.260403	-1.14547	0.113988	-1.06836	0.268255	-1.00092	0.539296	-1.20003	0.063484	-1.12628	0.759584	1.00748	0.5619	1.05787	0.564704
DPP8	Dpp8	Dipeptidylpeptidase 8	Mm.202749	1.04039	0.585791	-1.05645	0.442765	1.01252	0.599733	-1.45359	0.075171	-1.50234	0.009301	1.00405	0.86204	-1.54018	0.252001	-1.29737	0.403619
APLN	Apln	Apelin	Mm.29262	-1.31505	0.000815129	-1.37487	0.0180774	-1.37814	0.00147298	-1.3099	0.173543	-1.09764	0.214808	-1.15727	0.649451	-4.20616	0.010372	-4.02151	0.013331
Humoral immune response
LY86	Ly86	Lymphocyte antigen 86	Mm.2639	3.24098	3.69893e-07	3.67095	1.23054e-05	3.34078	6.21247e-07	5.93456	0.000917	3.58651	5e-06	1.09342	0.752868	-4.19526	0.061041	-3.82615	0.080685
C2	C2	Complement component 2 (within H-2S)	Mm.283217	2.15344	0.000108291	3.47137	8.25975e-05	3.56295	1.49338e-07	9.88121	0.000103	1.17261	0.051892		0	-2.03789	0.13422	-1.73908	0.21875
PSMB10	Psmb10	Proteasome (prosome, macropain) subunit, beta type 10	Mm.787	1.87581	0.00015825	2.39254	0.000190517	1.73072	2.14373e-05	6.29966	0.000392	2.52107	0.000914	1.06154	0.833944	-1.16382	0.429559	-1.20377	0.429714
BCL2	Bcl2	B-cell leukemia/lymphoma 2	Mm.257460	1.07393	0.550806	1.16636	0.220124	1.03672	0.543513	1.01786	0.516834	1.12776	0.147399	1.30823	0.592091	3.194	0.076516	2.21769	0.171601
YTHDF2	Ythdf2	YTH domain family 2	Mm.23998	1.15746	0.0751509	1.06227	0.398604	1.04544	0.397933	1.1389	0.292033	1.04542	0.500891	1.06218	0.802638	-1.32388	0.429222	-1.11792	0.548721
ST6GAL1	St6gal1	Beta galactoside alpha 2,6 sialyltransferase 1	Mm.149029	-1.04801	0.551908	1.04154	0.531352	1.00207	0.648051	1.22976	0.344017	-1.10708	0.351252	1.47773	0.470842	-6.40892	0.018028	-6.37894	0.021469
IL7	Il7	Interleukin 7	Mm.3825	-1.08368	0.455738	1.07716	0.418645	1.06774	0.497523	-1.0477	0.435147	1.02818	0.44852	1.11251	0.816954	1.03179	0.547063	-1.38089	0.368158
KRT1	Krt1	Keratin 1	Mm.183137	-1.02609	0.631343	-1.07512	0.449378	-1.14251	0.0630092	1.20233	0.125507	-1.0594	0.330049	1.23505	0.664269	1.09379	0.444598	-1.0009	0.596092
CD83	Cd83	CD83 antigen	Mm.57175	-1.00682	0.689025	1.08431	0.295038	-1.00267	0.646583	-1.28898	0.148053	-1.23199	0.127954		0	-1.11236	0.515042	-1.09287	0.556733
MBL2	Mbl2	Mannose-binding lectin (protein C) 2	Mm.30045	-1.12282	0.538087	1.0784	0.508936	-1.25793	0.0562345	-1.03513	0.474618	1.02941	0.43017	1.08765	0.822887	-1.04653	0.532194	-1.00383	0.594539
Homeostasis of number of cells
LYN	Lyn	Yamaguchi sarcoma viral (v-yes-1) oncogene homolog	Mm.317331	1.921	5.04561e-05	2.24971	0.0011391	1.87557	3.46787e-05	6.25162	0.000103	3.46562	2.6e-05	2.61525	0.0477533	-2.91925	0.113907	-2.42413	0.176589
MAFB	Mafb	V-maf musculoaponeurotic fibrosarcoma oncogene family, protein B (avian)	Mm.330745	1.60806	0.00971692	1.6008	0.0894161	1.31241	0.0435859	2.9601	0.001311	1.613	0.008144	1.78416	0.491591	1.00034	0.565562	1.15037	0.498402
ETS1	Ets1	E26 avian leukemia oncogene 1, 5\' domain	Mm.292415	1.06698	0.527985	1.09438	0.480924	-1.12131	0.366144	2.56254	0.001896	1.55312	0.012058	1.5249	0.562979	-1.60647	0.187733	-2.06357	0.107414
FOXO3	Foxo3	Forkhead box O3	Mm.338613	1.09802	0.272795	1.09787	0.203214	1.04214	0.451973	1.01365	0.507318	-1.29952	0.020169	1.0763	0.791035	2.40557	0.021552	2.38399	0.025755
LDB1	Ldb1	LIM domain binding 1	Mm.327442	-1.02267	0.638923	-1.08343	0.414112	1.0268	0.546283	1.371	0.082322	1.04042	0.455522	1.04047	0.818819	-1.24055	0.354798	-1.04392	0.561353
AKT1	Akt1	Thymoma viral proto-oncogene 1	Mm.6645	1.00488	0.695649	-1.05085	0.411362	-1.06992	0.240382	1.01568	0.527071	-1.27891	0.197962	1.32632	0.540654	1.0025	0.563287	-1.2008	0.367111
ALAS2	Alas2	Aminolevulinic acid synthase 2, erythroid	Mm.302724	1.04852	0.648872	1.14312	0.466263	-1.24847	0.397636	-1.00046	0.539857	1.0773	0.301671	-1.25743	0.587786	1.13976	0.391533	1.26541	0.288149
ACVR1B	Acvr1b	Activin A receptor, type 1B	Mm.308467	-1.12976	0.255948	-1.18551	0.110782	-1.03363	0.569202	-1.00425	0.531299	-1.06251	0.371444		0	3.38757	0.013493	3.10366	0.018997
ACVR2A	Acvr2a	Activin receptor IIA	Mm.314338	-1.07945	0.430981	-1.10017	0.313154	-1.02783	0.583768	-1.52666	0.006598	-1.23233	0.133892	1.02052	0.85557	5.86191	0.006476	4.57396	0.010393
ACIN1	Acin1	Apoptotic chromatin condensation inducer 1	Mm.297078	1.21835	0.261199	-1.08021	0.487923	-1.09531	0.464884	1.01174	0.516135	-1.29361	0.14041		0	-1.64704	0.097274	-1.834	0.074931
SOD1	Sod1;EG667310	Superoxide dismutase 1, soluble;Predicted gene, EG667310	Mm.276325	1.02247	0.652085	1.05227	0.439383	1.01661	0.59205	-1.6514	0.094357	-1.20609	0.238195	-1.24634	0.656204	-1.39785	0.391028	-1.17859	0.518392
Myeliod cell differentiation
LYN	Lyn	Yamaguchi sarcoma viral (v-yes-1) oncogene homolog	Mm.317331	1.921	5.04561e-05	2.24971	0.0011391	1.87557	3.46787e-05	6.25162	0.000103	3.46562	2.6e-05	2.61525	0.0477533	-2.91925	0.113907	-2.42413	0.176589
MAFB	Mafb	V-maf musculoaponeurotic fibrosarcoma oncogene family, protein B (avian)	Mm.330745	1.60806	0.00971692	1.6008	0.0894161	1.31241	0.0435859	2.9601	0.001311	1.613	0.008144	1.78416	0.491591	1.00034	0.565562	1.15037	0.498402
ETS1	Ets1	E26 avian leukemia oncogene 1, 5\' domain	Mm.292415	1.06698	0.527985	1.09438	0.480924	-1.12131	0.366144	2.56254	0.001896	1.55312	0.012058	1.5249	0.562979	-1.60647	0.187733	-2.06357	0.107414
CSF1	Csf1	Colony stimulating factor 1 (macrophage)	Mm.795	-1.06962	0.470049	1.12445	0.158472	-1.02743	0.526513	1.31695	0.118524	1.41648	0.011884	1.61096	0.469326	-2.23939	0.102482	-2.48158	0.092617
FOXO3	Foxo3	Forkhead box O3	Mm.338613	1.09802	0.272795	1.09787	0.203214	1.04214	0.451973	1.01365	0.507318	-1.29952	0.020169	1.0763	0.791035	2.40557	0.021552	2.38399	0.025755
MMP9	Mmp9	Matrix metallopeptidase 9	Mm.4406	-1.08203	0.379593	-1.17941	0.127196	-1.07915	0.399751	2.45961	0.007375	-1.06202	0.377713	1.49579	0.292367	-1.54871	0.128842	-1.30603	0.278419
LDB1	Ldb1	LIM domain binding 1	Mm.327442	-1.02267	0.638923	-1.08343	0.414112	1.0268	0.546283	1.371	0.082322	1.04042	0.455522	1.04047	0.818819	-1.24055	0.354798	-1.04392	0.561353
NCOA6	Ncoa6	Nuclear receptor coactivator 6	Mm.27592	-1.0032	0.704885	-1.01548	0.610992	1.03034	0.529825	1.30134	0.040693	1.19629	0.073472	-1.02872	0.843294	-1.49025	0.199465	-1.82119	0.121193
ALAS2	Alas2	Aminolevulinic acid synthase 2, erythroid	Mm.302724	1.04852	0.648872	1.14312	0.466263	-1.24847	0.397636	-1.00046	0.539857	1.0773	0.301671	-1.25743	0.587786	1.13976	0.391533	1.26541	0.288149
ACVR1B	Acvr1b	Activin A receptor, type 1B	Mm.308467	-1.12976	0.255948	-1.18551	0.110782	-1.03363	0.569202	-1.00425	0.531299	-1.06251	0.371444		0	3.38757	0.013493	3.10366	0.018997
ACVR2A	Acvr2a	Activin receptor IIA	Mm.314338	-1.07945	0.430981	-1.10017	0.313154	-1.02783	0.583768	-1.52666	0.006598	-1.23233	0.133892	1.02052	0.85557	5.86191	0.006476	4.57396	0.010393
ACIN1	Acin1	Apoptotic chromatin condensation inducer 1	Mm.297078	1.21835	0.261199	-1.08021	0.487923	-1.09531	0.464884	1.01174	0.516135	-1.29361	0.14041		0	-1.64704	0.097274	-1.834	0.074931
INHA	Inha	Inhibin alpha	Mm.1100	-1.08189	0.526827	-1.05959	0.540432	-1.12006	0.261989	1.0927	0.332894	-1.11009	0.25132	-1.05928	0.827861	1.23043	0.355818	1.53796	0.200006
SNRK	Snrk	SNF related kinase	Mm.257989	-1.06559	0.442734	-1.07945	0.394116	-1.1156	0.174095	-1.26874	0.213109	-1.51338	0.005551		0	-2.75542	0.081711	-3.30885	0.065813
Homeostatic process
LYN	Lyn	Yamaguchi sarcoma viral (v-yes-1) oncogene homolog	Mm.317331	1.921	5.04561e-05	2.24971	0.0011391	1.87557	3.46787e-05	6.25162	0.000103	3.46562	2.6e-05	2.61525	0.0477533	-2.91925	0.113907	-2.42413	0.176589
MAFB	Mafb	V-maf musculoaponeurotic fibrosarcoma oncogene family, protein B (avian)	Mm.330745	1.60806	0.00971692	1.6008	0.0894161	1.31241	0.0435859	2.9601	0.001311	1.613	0.008144	1.78416	0.491591	1.00034	0.565562	1.15037	0.498402
CCR5	Ccr5	Chemokine (C-C motif) receptor 5	Mm.14302	1.08563	0.459581	1.09514	0.309405	1.16573	0.091512	5.29322	0.000463	5.82732	1.1e-05	-1.62748	0.601379	-1.86047	0.226873	-1.77209	0.277466
ETS1	Ets1	E26 avian leukemia oncogene 1, 5\' domain	Mm.292415	1.06698	0.527985	1.09438	0.480924	-1.12131	0.366144	2.56254	0.001896	1.55312	0.012058	1.5249	0.562979	-1.60647	0.187733	-2.06357	0.107414
ABCA1	Abca1	ATP-binding cassette, sub-family A (ABC1), member 1	Mm.277376	-1.04753	0.567945	1.0873	0.408859	1.01744	0.617306	7.87856	0.000176	2.19322	0.020082	2.54499	0.01519	-2.12722	0.070732	-2.09954	0.084208
CP	Cp	Ceruloplasmin	Mm.13787	2.00122	0.00366697	2.14991	0.0120686	2.99438	4.41512e-05	11.1731	0.000197	12.3614	0	1.93	0.469326	-3.86486	0.173736	-2.196	0.341873
NPC2	Npc2	Niemann Pick type C2	Mm.282556	1.4165	0.000482056	1.81581	8.81794e-05	1.63089	1.47351e-05	2.75515	0.001216	1.47914	0.007016	1.0463	0.838044	-5.62516	0.043189	-4.88264	0.059417
HIF1A	Hif1a	Hypoxia inducible factor 1, alpha subunit	Mm.3879	1.05065	0.559326	1.1184	0.2277	1.06762	0.353431	2.02788	0.097828	2.02054	0.002367	1.37731	0.212235	1.93317	0.077908	1.96192	0.085524
ERP44	Erp44	Endoplasmic reticulum protein 44	Mm.317701	1.0031	0.703469	-1.00467	0.64895	1.00213	0.648961	1.69107	0.00507	1.408	0.021074	1.11251	0.717614	5.79742	0.007	4.60565	0.011136
BCL2	Bcl2	B-cell leukemia/lymphoma 2	Mm.257460	1.07393	0.550806	1.16636	0.220124	1.03672	0.543513	1.01786	0.516834	1.12776	0.147399	1.30823	0.592091	3.194	0.076516	2.21769	0.171601
ATP7A	Atp7a	ATPase, Cu++ transporting, alpha polypeptide	Mm.254297	1.1103	0.507288	1.33576	0.0554137	1.23249	0.107429	-1.13524	0.29396	1.42529	0.068788	1.03139	0.854994	-1.7547	0.06572	-1.56368	0.1186
GPX1	Gpx1	Glutathione peroxidase 1	Mm.1090	1.16403	0.100362	1.26343	0.0432349	1.14982	0.0888397	3.22054	0.000305	1.66125	0.003173	1.32038	0.627251	-1.74318	0.186178	-1.44791	0.320865
TPP1	Tpp1	Tripeptidyl peptidase I	Mm.20837	1.03251	0.601838	-1.0086	0.631983	1.20409	0.0258068	1.54974	0.018387	-1.13673	0.262818	1.30978	0.467706	-7.49896	0.065182	-8.33839	0.066614
APOE	Apoe	Apolipoprotein E	Mm.305152	1.1553	0.0850615	1.25404	0.0294971	1.50822	0.000123642	1.71313	0.025065	-2.19358	0.087877	2.26079	0.413762	-3.59688	0.103125	-4.36805	0.08931
CLN3	Cln3	Ceroid lipofuscinosis, neuronal 3, juvenile (Batten, Spielmeyer-Vogt disease)	Mm.268930	1.2481	0.0151152	1.29782	0.0679088	1.29296	0.0242258	1.36577	0.153895	1.22792	0.174308	1.40219	0.559881	-4.10793	0.028113	-4.05622	0.033365
ABCG1	Abcg1	ATP-binding cassette, sub-family G (WHITE), member 1	Mm.15691	1.06006	0.451391	1.10764	0.179068	1.13414	0.0824251	2.11127	0.003375	-1.17304	0.123502	1.49933	0.163659	-3.22186	0.022907	-3.8275	0.019463
BAK1	Bak1	BCL2-antagonist/killer 1	Mm.2443	1.34702	0.0417958	1.36994	0.0552684	1.35016	0.0615104	2.18545	0.001622	1.71329	0.000105	-1.09387	0.833492	-1.21036	0.384336	-1.18903	0.435779
ATOX1	Atox1	ATX1 (antioxidant protein 1) homolog 1 (yeast)	Mm.217759	1.00452	0.693892	1.06802	0.375586	1.07542	0.259521	1.54048	0.039962	1.13293	0.298059	1.27745	0.686783	-2.43166	0.138266	-1.88477	0.24744
CXCL12	Cxcl12	Chemokine (C-X-C motif) ligand 12	Mm.303231	-1.26705	0.0499318	-1.26199	0.0528042	-1.01354	0.605884	-1.33861	0.302538	2.43861	0.001003	-1.01332	0.861194	-2.16991	0.16303	-3.30546	0.085955
SLC12A4	Slc12a4	Solute carrier family 12, member 4	Mm.292447	1.14508	0.254582	1.22013	0.121543	1.34744	0.0184186	1.11642	0.340893	1.04208	0.506941	-1.08886	0.757817	-1.84999	0.087468	-2.12949	0.064936
CALR	Calr	Calreticulin	Mm.1971	1.10577	0.291414	1.26199	0.0587855	1.24356	0.0728725	1.32246	0.327109	1.066	0.396161	1.04494	0.84355	-3.00669	0.155946	-3.45327	0.145524
FOXO3	Foxo3	Forkhead box O3	Mm.338613	1.09802	0.272795	1.09787	0.203214	1.04214	0.451973	1.01365	0.507318	-1.29952	0.020169	1.0763	0.791035	2.40557	0.021552	2.38399	0.025755
SLC9A1	Slc9a1	Solute carrier family 9 (sodium/hydrogen exchanger), member 1	Mm.4312	1.12423	0.209029	-1.0247	0.576522	-1.00433	0.641379	1.09096	0.365219	1.07015	0.288063	1.03292	0.831589	2.44326	0.022573	2.32685	0.02986
CAV1	Cav1	Caveolin 1, caveolae protein	Mm.28278	-1.01393	0.685666	-1.05162	0.511497	1.10618	0.272258	-1.19948	0.281544	-1.22264	0.134348	1.5685	0.473831	-2.58537	0.241921	-3.05463	0.225775
DDIT3	Ddit3	DNA-damage inducible transcript 3	Mm.110220	1.203	0.192899	1.4524	0.0158772	1.25338	0.0163872	-1.2071	0.156337	-1.12331	0.288384	-1.05546	0.826364	-1.56226	0.342492	-1.03097	0.58382
IL7	Il7	Interleukin 7	Mm.3825	-1.08368	0.455738	1.07716	0.418645	1.06774	0.497523	-1.0477	0.435147	1.02818	0.44852	1.11251	0.816954	1.03179	0.547063	-1.38089	0.368158
FTH1	Fth1	Ferritin heavy chain 1	Mm.1776	-1.00615	0.687446	-1.01556	0.584087	-1.0223	0.515262	-1.40098	0.21039	1.09485	0.295359	2.43315	0.036206	-2.23931	0.105335	-1.69801	0.226939
SLC2A4	Slc2a4	Solute carrier family 2 (facilitated glucose transporter), member 4	Mm.10661	-1.17631	0.173215	-1.05158	0.510247	1.14641	0.0730757	-1.00265	0.535051	1.10441	0.310437	1.80827	0.466858	-1.66571	0.109174	-1.53784	0.164809
LDB1	Ldb1	LIM domain binding 1	Mm.327442	-1.02267	0.638923	-1.08343	0.414112	1.0268	0.546283	1.371	0.082322	1.04042	0.455522	1.04047	0.818819	-1.24055	0.354798	-1.04392	0.561353
ATP1A1	Atp1a1	ATPase, Na+/K+ transporting, alpha 1 polypeptide	Mm.280103	1.1265	0.234152	-1.1436	0.260984	1.17571	0.152729	-1.36825	0.224258	-1.19871	0.074179	-1.07707	0.806867	1.01516	0.561313	1.39206	0.478878
DERL1	Derl1	Der1-like domain family, member 1	Mm.289387	-1.02296	0.618296	1.01325	0.622186	1.05065	0.42477	1.33309	0.046327	1.04566	0.450977	-1.04624	0.819608	-2.74853	0.124042	-2.68293	0.14614
AKT1	Akt1	Thymoma viral proto-oncogene 1	Mm.6645	1.00488	0.695649	-1.05085	0.411362	-1.06992	0.240382	1.01568	0.527071	-1.27891	0.197962	1.32632	0.540654	1.0025	0.563287	-1.2008	0.367111
CACNA1A	Cacna1a	Calcium channel, voltage-dependent, P/Q type, alpha 1A subunit	Mm.334658	-1.07593	0.474325	1.0284	0.579205	-1.07902	0.375659	-1.0796	0.399516	1.03475	0.418042	1.09951	0.795462	9.0329	0.010977	7.76777	0.015401
ALAS2	Alas2	Aminolevulinic acid synthase 2, erythroid	Mm.302724	1.04852	0.648872	1.14312	0.466263	-1.24847	0.397636	-1.00046	0.539857	1.0773	0.301671	-1.25743	0.587786	1.13976	0.391533	1.26541	0.288149
ACVR1B	Acvr1b	Activin A receptor, type 1B	Mm.308467	-1.12976	0.255948	-1.18551	0.110782	-1.03363	0.569202	-1.00425	0.531299	-1.06251	0.371444		0	3.38757	0.013493	3.10366	0.018997
CCKBR	Cckbr	Cholecystokinin B receptor	Mm.44513	-1.13705	0.387111	-1.18813	0.196408	-1.17428	0.219132	1.07838	0.386854	-1.11038	0.205646	-1.12328	0.821064	9.13911	0.004767	6.85505	0.007107
ACVR2A	Acvr2a	Activin receptor IIA	Mm.314338	-1.07945	0.430981	-1.10017	0.313154	-1.02783	0.583768	-1.52666	0.006598	-1.23233	0.133892	1.02052	0.85557	5.86191	0.006476	4.57396	0.010393
ACIN1	Acin1	Apoptotic chromatin condensation inducer 1	Mm.297078	1.21835	0.261199	-1.08021	0.487923	-1.09531	0.464884	1.01174	0.516135	-1.29361	0.14041		0	-1.64704	0.097274	-1.834	0.074931
PPARGC1A	Ppargc1a	Peroxisome proliferative activated receptor, gamma, coactivator 1 alpha	Mm.259072	-1.09224	0.325621	-1.12757	0.157495	-1.18949	0.0636802	-1.13518	0.245428	-1.45589	0.003281	1.37682	0.339008	2.74513	0.168031	3.01257	0.166509
PPT1	Ppt1	Palmitoyl-protein thioesterase 1	Mm.277719	1.082	0.528807	1.03672	0.589198	-1.08282	0.42388	-1.42953	0.080265	-1.04271	0.379776	-1.11038	0.823265	-1.2809	0.445865	-1.14922	0.535195
SELS	H47	Histocompatibility 47	Mm.22362	-1.04574	0.566168	-1.02192	0.560355	-1.13433	0.0785298	1.13175	0.374274	1.1319	0.343694	1.04309	0.833492	-5.96539	0.116599	-4.87019	0.161723
BCL2L1	Bcl2l1	BCL2-like 1	Mm.238213	-1.14499	0.319821	-1.062	0.506349	1.11223	0.372587	-1.05702	0.482195	1.23858	0.171452	-1.09102	0.786291	-3.00109	0.142628	-2.42963	0.218221
TARBP2	Tarbp2	TAR (HIV) RNA binding protein 2	Mm.291485	-1.05806	0.519838	-1.09123	0.370694	1.03433	0.526441	-1.18087	0.190696	1.01206	0.532487	-1.02874	0.84105	-1.18503	0.344689	-1.09383	0.488057
EGLN2	Egln2	EGL nine homolog 2 (C. elegans)	Mm.29978	-1.0843	0.283956	-1.08126	0.279391	-1.06039	0.261013	1.08948	0.319106	-1.47328	0.077528	1.08647	0.79572	-1.85689	0.066964	-1.93532	0.066556
GCLC	Gclc	Glutamate-cysteine ligase, catalytic subunit	Mm.89888	-1.02595	0.604308	-1.15403	0.371534	-1.06978	0.415469	-1.15382	0.358674	-1.16083	0.252242	-1.09176	0.807571	-4.60278	0.075324	-3.89283	0.108548
AVPR1A	Avpr1a	Arginine vasopressin receptor 1A	Mm.4351	1.11877	0.371986	-1.0326	0.570703	-1.05771	0.448151	-1.12005	0.225791	1.13184	0.112712	1.09908	0.816372	-1.92948	0.271202	-2.41278	0.220671
ATP1A2	Atp1a2	ATPase, Na+/K+ transporting, alpha 2 polypeptide	Mm.207432	-1.09884	0.26887	-1.10485	0.2273	-1.09781	0.172033	-4.24037	0.000194	-3.1852	0.02278	-1.29662	0.803282	1.14154	0.455071	1.11416	0.51117
SOD1	Sod1;EG667310	Superoxide dismutase 1, soluble;Predicted gene, EG667310	Mm.276325	1.02247	0.652085	1.05227	0.439383	1.01661	0.59205	-1.6514	0.094357	-1.20609	0.238195	-1.24634	0.656204	-1.39785	0.391028	-1.17859	0.518392
CLCN3	Clcn3	Chloride channel 3	Mm.259751	-1.0913	0.281643	-1.09332	0.224143	-1.07295	0.256698	-1.79663	0.015579	-1.61241	0.003359	-1.06839	0.818731	-2.47564	0.188617	-1.59799	0.383268
NDUFS1	Ndufs1	NADH dehydrogenase (ubiquinone) Fe-S protein 1	Mm.290791	-1.13453	0.0959135	-1.12125	0.172673	-1.09074	0.142142	-1.69421	0.041213	-1.30282	0.025733	-1.0663	0.794609	-1.79387	0.317653	-1.11677	0.55684
Chemical homeostasis
CCR5	Ccr5	Chemokine (C-C motif) receptor 5	Mm.14302	1.08563	0.459581	1.09514	0.309405	1.16573	0.091512	5.29322	0.000463	5.82732	1.1e-05	-1.62748	0.601379	-1.86047	0.226873	-1.77209	0.277466
ABCA1	Abca1	ATP-binding cassette, sub-family A (ABC1), member 1	Mm.277376	-1.04753	0.567945	1.0873	0.408859	1.01744	0.617306	7.87856	0.000176	2.19322	0.020082	2.54499	0.01519	-2.12722	0.070732	-2.09954	0.084208
CP	Cp	Ceruloplasmin	Mm.13787	2.00122	0.00366697	2.14991	0.0120686	2.99438	4.41512e-05	11.1731	0.000197	12.3614	0	1.93	0.469326	-3.86486	0.173736	-2.196	0.341873
NPC2	Npc2	Niemann Pick type C2	Mm.282556	1.4165	0.000482056	1.81581	8.81794e-05	1.63089	1.47351e-05	2.75515	0.001216	1.47914	0.007016	1.0463	0.838044	-5.62516	0.043189	-4.88264	0.059417
HIF1A	Hif1a	Hypoxia inducible factor 1, alpha subunit	Mm.3879	1.05065	0.559326	1.1184	0.2277	1.06762	0.353431	2.02788	0.097828	2.02054	0.002367	1.37731	0.212235	1.93317	0.077908	1.96192	0.085524
BCL2	Bcl2	B-cell leukemia/lymphoma 2	Mm.257460	1.07393	0.550806	1.16636	0.220124	1.03672	0.543513	1.01786	0.516834	1.12776	0.147399	1.30823	0.592091	3.194	0.076516	2.21769	0.171601
ATP7A	Atp7a	ATPase, Cu++ transporting, alpha polypeptide	Mm.254297	1.1103	0.507288	1.33576	0.0554137	1.23249	0.107429	-1.13524	0.29396	1.42529	0.068788	1.03139	0.854994	-1.7547	0.06572	-1.56368	0.1186
APOE	Apoe	Apolipoprotein E	Mm.305152	1.1553	0.0850615	1.25404	0.0294971	1.50822	0.000123642	1.71313	0.025065	-2.19358	0.087877	2.26079	0.413762	-3.59688	0.103125	-4.36805	0.08931
CLN3	Cln3	Ceroid lipofuscinosis, neuronal 3, juvenile (Batten, Spielmeyer-Vogt disease)	Mm.268930	1.2481	0.0151152	1.29782	0.0679088	1.29296	0.0242258	1.36577	0.153895	1.22792	0.174308	1.40219	0.559881	-4.10793	0.028113	-4.05622	0.033365
ABCG1	Abcg1	ATP-binding cassette, sub-family G (WHITE), member 1	Mm.15691	1.06006	0.451391	1.10764	0.179068	1.13414	0.0824251	2.11127	0.003375	-1.17304	0.123502	1.49933	0.163659	-3.22186	0.022907	-3.8275	0.019463
BAK1	Bak1	BCL2-antagonist/killer 1	Mm.2443	1.34702	0.0417958	1.36994	0.0552684	1.35016	0.0615104	2.18545	0.001622	1.71329	0.000105	-1.09387	0.833492	-1.21036	0.384336	-1.18903	0.435779
ATOX1	Atox1	ATX1 (antioxidant protein 1) homolog 1 (yeast)	Mm.217759	1.00452	0.693892	1.06802	0.375586	1.07542	0.259521	1.54048	0.039962	1.13293	0.298059	1.27745	0.686783	-2.43166	0.138266	-1.88477	0.24744
CXCL12	Cxcl12	Chemokine (C-X-C motif) ligand 12	Mm.303231	-1.26705	0.0499318	-1.26199	0.0528042	-1.01354	0.605884	-1.33861	0.302538	2.43861	0.001003	-1.01332	0.861194	-2.16991	0.16303	-3.30546	0.085955
CALR	Calr	Calreticulin	Mm.1971	1.10577	0.291414	1.26199	0.0587855	1.24356	0.0728725	1.32246	0.327109	1.066	0.396161	1.04494	0.84355	-3.00669	0.155946	-3.45327	0.145524
SLC9A1	Slc9a1	Solute carrier family 9 (sodium/hydrogen exchanger), member 1	Mm.4312	1.12423	0.209029	-1.0247	0.576522	-1.00433	0.641379	1.09096	0.365219	1.07015	0.288063	1.03292	0.831589	2.44326	0.022573	2.32685	0.02986
CAV1	Cav1	Caveolin 1, caveolae protein	Mm.28278	-1.01393	0.685666	-1.05162	0.511497	1.10618	0.272258	-1.19948	0.281544	-1.22264	0.134348	1.5685	0.473831	-2.58537	0.241921	-3.05463	0.225775
FTH1	Fth1	Ferritin heavy chain 1	Mm.1776	-1.00615	0.687446	-1.01556	0.584087	-1.0223	0.515262	-1.40098	0.21039	1.09485	0.295359	2.43315	0.036206	-2.23931	0.105335	-1.69801	0.226939
SLC2A4	Slc2a4	Solute carrier family 2 (facilitated glucose transporter), member 4	Mm.10661	-1.17631	0.173215	-1.05158	0.510247	1.14641	0.0730757	-1.00265	0.535051	1.10441	0.310437	1.80827	0.466858	-1.66571	0.109174	-1.53784	0.164809
ATP1A1	Atp1a1	ATPase, Na+/K+ transporting, alpha 1 polypeptide	Mm.280103	1.1265	0.234152	-1.1436	0.260984	1.17571	0.152729	-1.36825	0.224258	-1.19871	0.074179	-1.07707	0.806867	1.01516	0.561313	1.39206	0.478878
DERL1	Derl1	Der1-like domain family, member 1	Mm.289387	-1.02296	0.618296	1.01325	0.622186	1.05065	0.42477	1.33309	0.046327	1.04566	0.450977	-1.04624	0.819608	-2.74853	0.124042	-2.68293	0.14614
CACNA1A	Cacna1a	Calcium channel, voltage-dependent, P/Q type, alpha 1A subunit	Mm.334658	-1.07593	0.474325	1.0284	0.579205	-1.07902	0.375659	-1.0796	0.399516	1.03475	0.418042	1.09951	0.795462	9.0329	0.010977	7.76777	0.015401
CCKBR	Cckbr	Cholecystokinin B receptor	Mm.44513	-1.13705	0.387111	-1.18813	0.196408	-1.17428	0.219132	1.07838	0.386854	-1.11038	0.205646	-1.12328	0.821064	9.13911	0.004767	6.85505	0.007107
PPT1	Ppt1	Palmitoyl-protein thioesterase 1	Mm.277719	1.082	0.528807	1.03672	0.589198	-1.08282	0.42388	-1.42953	0.080265	-1.04271	0.379776	-1.11038	0.823265	-1.2809	0.445865	-1.14922	0.535195
BCL2L1	Bcl2l1	BCL2-like 1	Mm.238213	-1.14499	0.319821	-1.062	0.506349	1.11223	0.372587	-1.05702	0.482195	1.23858	0.171452	-1.09102	0.786291	-3.00109	0.142628	-2.42963	0.218221
TARBP2	Tarbp2	TAR (HIV) RNA binding protein 2	Mm.291485	-1.05806	0.519838	-1.09123	0.370694	1.03433	0.526441	-1.18087	0.190696	1.01206	0.532487	-1.02874	0.84105	-1.18503	0.344689	-1.09383	0.488057
AVPR1A	Avpr1a	Arginine vasopressin receptor 1A	Mm.4351	1.11877	0.371986	-1.0326	0.570703	-1.05771	0.448151	-1.12005	0.225791	1.13184	0.112712	1.09908	0.816372	-1.92948	0.271202	-2.41278	0.220671
ATP1A2	Atp1a2	ATPase, Na+/K+ transporting, alpha 2 polypeptide	Mm.207432	-1.09884	0.26887	-1.10485	0.2273	-1.09781	0.172033	-4.24037	0.000194	-3.1852	0.02278	-1.29662	0.803282	1.14154	0.455071	1.11416	0.51117
SOD1	Sod1;EG667310	Superoxide dismutase 1, soluble;Predicted gene, EG667310	Mm.276325	1.02247	0.652085	1.05227	0.439383	1.01661	0.59205	-1.6514	0.094357	-1.20609	0.238195	-1.24634	0.656204	-1.39785	0.391028	-1.17859	0.518392
CLCN3	Clcn3	Chloride channel 3	Mm.259751	-1.0913	0.281643	-1.09332	0.224143	-1.07295	0.256698	-1.79663	0.015579	-1.61241	0.003359	-1.06839	0.818731	-2.47564	0.188617	-1.59799	0.383268
NDUFS1	Ndufs1	NADH dehydrogenase (ubiquinone) Fe-S protein 1	Mm.290791	-1.13453	0.0959135	-1.12125	0.172673	-1.09074	0.142142	-1.69421	0.041213	-1.30282	0.025733	-1.0663	0.794609	-1.79387	0.317653	-1.11677	0.55684
