# Supplementary material for: Transcriptomic Meta-Analysis of Multiple Sclerosis and Its Experimental Models
Source: PLoS One. 2014 Jan 27;9(1):e86643. doi: 10.1371/journal.pone.0086643 (PMC3903571; doi:10.1371/journal.pone.0086643)
Supplement: Table S10 — The gene signatures for the GO terms “T cell mediated immunity”, “immunoglobulin mediated immune response”, “positive regulation of apoptosis”, and “myelination” that are shown in Figure 4 . Displayed are the fold changes and q-values of these genes in experimental autoimmune encephalomyelitis, Theiler’s murine encephalomyelitis virus-induced demyelinating disease, and transgenic tumor necrosis factor-overexpressing mice, respectively. Red = positive fold change, green = negative fold change, FC = fold change, q = false discovery rate. (XLSX) [file pone.0086643.s010.xlsx]

## Sheet: Sheet1
UniGene	Gene Symbol	Gene Title	Theiler´s murine encephalomyelitis virus-induced demyelinating disease						Experimental autoimmune encephalitis (MOG-induced)		Experimental autoimmune encephalitis (PLP-induced)		TNF overexpressing mice
(Mus musculus)	(Mus musculus)	(Mus musculus)	42 days post infection		98 days post infection		196 days post infection		acute phase		acute phase		late stage
			Fold change	q-value	Fold change	q-value	Fold change	q-value	Fold change	q-value	Fold change	q-value	Fold change	q-value
Immunoglobulin mediated immune response
Mm.439957	C1qa	Complement component 1, q subcomponent, alpha polypeptide	4.95219	0	5.82644	0	4.62687	0	3.59896	0.006309	5.70491	0.000138	1.88639	0.52151
Mm.2570	C1qb	Complement component 1, q subcomponent, beta polypeptide	5.30794	0	8.65635	0	5.83248	0	7.36863	0.00091	6.79696	0.000169	3.03657	0.440692
Mm.439732	C1qc	Complement component 1, q subcomponent, C chain	6.9633	0	8.86602	0	6.58953	0	7.55424	0.000385	7.66231	0.000181	1.90601	0.193813
Mm.283217	C2	Complement component 2 (within H-2S)	2.15344	0.0001	3.47137	0.0001	3.56295	0	9.88121	0.000103	1.17261	0.051892
Mm.19131	C3	Complement component 3	2.80852	0	3.07465	0	3.07393	0	3.07317	0.001223	2.78648	0.000417	1.11111	0.783616
Mm.200608	Clu	Clusterin	1.07642	0.3543	1.18677	0.0506	1.22044	0.0123	-1.49814	0.073121	1.09489	0.250366	2.05009	0.091108
Mm.280913	Ercc1	Excision repair cross-complementing rodent repair deficiency, complementation group 1	1.01879	0.668	1.02309	0.6023	1.19134	0.0333	1.09961	0.271651	1.03371	0.419506	1.12523	0.745138
Mm.16373	H2-DMa	Histocompatibility 2, class II, locus DMa	3.11188	0	4.68746	0	3.80101	0	7.37964	0.000282	4.49301	4.1e-05	-1.0142	0.857239
Mm.254067	H2-Ab1	Histocompatibility 2, class II antigen A, beta 1	29.4629	0	51.7525	0	36.4776	0	39.6869	0	17.0076	0.00011	8.76892	0.00047
Mm.3233	Irf7	Interferon regulatory factor 7	17.4001	0	20.2494	0	8.88052	0	2.41183	0.001665	3.13293	2.5e-05	1.01507	0.85557
Mm.30045	Mbl2	Mannose binding lectin (C)	-1.12282	0.5381	1.0784	0.5089	-1.25793	0.0562	-1.03513	0.474618	1.02941	0.43017	1.08766	0.822887
Mm.4619	Msh2	MutS homolog 2 (E. coli)	-1.01937	0.667	1.07189	0.3813	1.09126	0.4248	-1.19357	0.222199	-1.42474	0.010457	-1.18135	0.719488
Mm.213003	Myd88	Myeloid differentiation primary response gene 88	1.50967	0.0085	1.63476	0.0013	1.61491	0.0002	4.80322	0.000408	2.76502	9.2e-05	1.38365	0.49244
Mm.102496	Ndfip1	Nedd4 family interacting protein 1	-1.1106	0.2859	1.01622	0.6169	-1.11943	0.1664	-1.26857	0.162835	-1.06312	0.419506	1.31689	0.475266
Mm.2314	Prkcd	Protein kinase C, delta	1.51254	0.0002	1.64313	0.0009	2.07754	0	2.12509	0.018789	2.7224	2e-06	1.9452	0.073764
Mm.271799	Ptpn6	Protein tyrosine phosphatase, non-receptor type 6	4.79931	0	6.66054	0	4.89288	0	5.51445	0.00015	3.93641	1.6e-05	6.947	0.000885
Mm.4341	Pvrl2	Poliovirus receptor-related 2	1.22937	0.2429	1.17699	0.1029	1.33585	0.1079	1.2488	0.198092	1.17525	0.036415	-1.15872	0.761769
Mm.38888	Serping1	Serine (or cysteine) peptidase inhibitor, clade G, member 1	3.61585	0	3.55497	0.0016	4.57754	0	3.76736	0.003549	13.0544	0	5.0152	0.005301
Mm.121721	Stat6	Signal transducer and activator of transcription 6	1.74906	0.0002	1.9463	0.0008	2.10058	0	1.66492	0.020205	2.8663	1.6e-05	2.21732	0.183088
Mm.20755	Supt6h	Suppressor of Ty 6 homolog (S. cerevisiae)	1.14691	0.4125	1.01368	0.6248	1.02372	0.6068	1.05106	0.452947	-1.21519	0.056221	-1.17373	0.68699
Mm.248380	Tgfb1	Transforming growth factor, beta 1	1.60008	0.0001	2.04276	0.0026	1.88055	0.0038	3.53107	0.005682	2.00631	0.005307	1.17598	0.607363
Mm.1293	Tnf	Tumor necrosis factor	1.04808	0.5846	1.079	0.4265	-1.07708	0.4395	1.19096	0.134511	1.28559	0.003031	2.54721	0.104332
Mm.1381	Zp3	Zona pellucida glycoprotein 3	-1.13401	0.2548	1.08898	0.3491	-1.04551	0.5026	1.11068	0.345705	1.07398	0.198938	-1.53715	0.527002
Myelination
Mm.6645	Akt1	Thymoma viral proto-oncogene 1	-1.20833	0.2537	-1.1768	0.2243	1.01328	0.6321	1.01568	0.527071	-1.27891	0.197962	1.50663	0.305433
Mm.177194	Akt2	Thymoma viral proto-oncogene 2	-1.02113	0.6266	1.01153	0.6162	1.11622	0.182	1.05015	0.485111	1.06907	0.424448	-1.4498	0.350201
Mm.22768	Cldn5	Claudin 5	-1.12766	0.3697	-1.11523	0.4632	1.20331	0.2153	1.2466	0.139952	1.35554	0.02669	1.48864	0.682569
Mm.291928	Ctnnb1	Catenin (cadherin associated protein), beta 1	-1.0168	0.642	1.03827	0.5509	1.15891	0.0318	1.29288	0.318572	1.01942	0.512829	1.24794	0.815709
Mm.7524	Dag1	Dystroglycan 1	1.01337	0.6806	-1.01544	0.6222	1.13996	0.1072	-1.08781	0.438306	1.06755	0.460222	1.65798	0.484212
Mm.29041	Eif2b2	Eukaryotic translation initiation factor 2B, subunit 2 beta	-1.07425	0.4049	1.00324	0.649	-1.02634	0.5492	1.04616	0.458934	-1.13377	0.193191	-1.22784	0.462734
Mm.29394	Eif2b4	Eukaryotic translation initiation factor 2B, subunit 4 delta	1.00549	0.6968	-1.11232	0.2341	-1.04429	0.4183	1.11487	0.342908	-1.26606	0.069154	-1.07285	0.817454
Mm.233855	Eif2b5	Eukaryotic translation initiation factor 2B, subunit 5 epsilon	-1.09437	0.4647	-1.11071	0.2923	1.14556	0.2879	1.16389	0.268787	-1.32944	0.032654	-1.00235	0.863417
Mm.6904	Fgfr3	Fibroblast growth factor receptor 3	-1.12306	0.3633	-1.31527	0.2303	-1.06495	0.4499	-2.90622	0.003305	-1.12477	0.361167	-1.17112	0.753094
Mm.29114	Gnpat	Glyceronephosphate O-acyltransferase	-1.09502	0.3379	-1.05119	0.4742	-1.0086	0.6171	-1.27162	0.138037	-1.30561	0.019301	1.06753	0.797086
Mm.137268	Hes5	Hairy and enhancer of split 5 (Drosophila)	-1.2551	0.2089	-1.26398	0.185	-1.23788	0.1414	1.02068	0.507431	-1.08723	0.271958	1.164	0.747305
Mm.2284	Hexa	Hexosaminidase A	1.60689	0.0003	2.18217	0.0003	2.19914	0.0001	1.21324	0.180084	1.45594	0.017769	1.80318	0.049304
Mm.458006	Id4	Inhibitor of DNA binding 4	1.07253	0.4216	-1.04288	0.4479	1.22594	0.0487	-2.30443	0.051795	-1.80778	0.001656	-1.13841	0.793655
Mm.274846	Ilk	Integrin linked kinase	-1.00434	0.6983	1.07585	0.3494	1.06135	0.2969	1.46993	0.026874	1.35295	0.010605	1.29461	0.409911
Mm.28770	Jam3	Junction adhesion molecule 3	-1.18199	0.285	-1.04137	0.5687	-1.09604	0.4346	-1.7944	0.022099	-1.57505	0.017709	-1.12835	0.696479
Mm.4772	Edg2	Endothelial differentiation, lysophosphatidic acid G-protein-coupled receptor, 2	-1.20366	0.0436	-1.2446	0.1053	-1.20381	0.0391	-2.61202	0.003211	-3.2001	3e-06	-1.65831	0.507571
Mm.39040	Mal	Myelin and lymphocyte protein, T-cell differentiation protein	-1.17753	0.1173	-1.44356	0.0233	-1.17898	0.2675	-2.25826	0.00515	-1.47298	0.004086	-1.22906	0.77695
Mm.336898	Nab2	Ngfi-A binding protein 2	1.06959	0.4937	1.13282	0.2964	1.16868	0.1239	1.37585	0.01898	1.33444	0.007195	-1.03164	0.830352
Mm.30837	Ndrg1	N-myc downstream regulated gene 1	-1.1243	0.238	-1.50296	0.0728	-1.12649	0.2807	-1.12094	0.372512	-1.72677	0.000803	1.12105	0.824984
Mm.267570	Ntf3	Neurotrophin 3	-1.01846	0.6691	1.01839	0.6005	1.06033	0.53	1.01921	0.510676	1.14832	0.118618	-1.45001	0.667148
Mm.38370	Pip5k3	Phosphatidylinositol-3-phosphate/phosphatidylinositol 5-kinase, type III	-1.04066	0.6238	1.07488	0.4584	-1.02042	0.6006	1.39593	0.083009	-1.05615	0.295241	1.29503	0.527754
Mm.1268	Plp1	Proteolipid protein (myelin) 1	-1.0946	0.2952	-1.2439	0.1639	-1.26757	0.0531	-3.07583	0.001441	-2.24124	0.04241	-1.88623	0.455476
Mm.1237	Pmp22	Peripheral myelin protein	-1.12092	0.5697	-1.32134	0.1289	1.35874	0.1117	1.07431	0.443202	1.08021	0.445512	1.26581	0.720516
Mm.245395	Pten	Phosphatase and tensin homolog	1.13262	0.5177	1.05669	0.575	1.07856	0.5439	1.53784	0.004263	-1.40269	0.110136	1.21995	0.639835
Mm.30051	Rnf10	Ring finger protein 10	-1.47905	0.1094	-1.05643	0.6026	1.05057	0.5525	1.10102	0.319465	-1.1659	0.237811	1.24647	0.631683
Mm.3475	Rxrg	Retinoid X receptor gamma	1.11317	0.2877	1.07634	0.3535	1.09381	0.326	-1.58956	0.067899	-1.04187	0.416451	1.38455	0.485035
Mm.385012	Scn8a	Sodium channel, voltage-gated, type VIII, alpha	-1.02222	0.6646	-1.34283	0.0202	-1.19308	0.0774	-1.2632	0.094529	-1.94411	0.008661	-1.4548	0.62171
Mm.276325	Sod1	Superoxide dismutase 1, soluble	-1.01144	0.6663	1.00668	0.6381	-1.0687	0.2283	-1.6514	0.094357	-1.20609	0.238195	-1.85762	0.272324
Mm.248380	Tgfb1	Transforming growth factor, beta 1	1.60008	0.0001	2.04276	0.0026	1.88055	0.0038	3.53107	0.005682	2.00631	0.005307	1.17598	0.607363
Positive regulation of apoptotic process
Mm.1318	Abl1	V-abl Abelson murine leukemia oncogene 1	-1.19575	0.2537	-1.04963	0.4998	-1.01381	0.6065	-1.00246	0.536255	-1.17461	0.105845	1.3911	0.469326
Mm.297078	Acin1	Apoptotic chromatin condensation inducer 1	1.21835	0.2612	-1.08021	0.4879	-1.09531	0.4649	1.01174	0.516135	-1.29361	0.14041	1.47291	0.655076
Mm.15969	Adam8	A disintegrin and metallopeptidase domain 8	1.22515	0.2317	1.50463	0.0264	1.60381	0.022	3.3925	0.000442	3.22097	9.2e-05	1.37328	0.477984
Mm.180013	Aes	Amino-terminal enhancer of split	-1.07736	0.2877	-1.20051	0.0675	-1.18712	0.0228	-2.49532	0.000833	-1.07453	0.488265	1.20763	0.637193
Mm.6645	Akt1	Thymoma viral proto-oncogene 1	-1.20833	0.2537	-1.1768	0.2243	1.01328	0.6321	1.01568	0.527071	-1.27891	0.197962	1.50663	0.305433
Mm.42016	Aldh1a2	Aldehyde dehydrogenase family 1, subfamily A2	1.43286	0.2666	-1.46369	0.1664	1.63881	0.0827	1.68358	0.03673	-1.01884	0.500568	1.25843	0.647376
Mm.248360	Anxa1	Annexin A1	1.40727	0.1907	2.05499	0.0271	2.34663	0.0043	5.29161	0.004434	15.2626	1e-06	3.41721	0.019536
Mm.38469	Apbb1	Amyloid beta (A4) precursor protein-binding, family B, member 1	-1.04948	0.4808	-1.13978	0.1499	-1.12901	0.1327	-3.01916	0.013945	-1.56701	0.059258	1.02321	0.854176
Mm.5159	Apbb2	Amyloid beta (A4) precursor protein-binding, family B, member 2	-1.0975	0.2488	-1.20864	0.0618	-1.16524	0.0336	-1.09337	0.386787			-1.03379	0.833664
Mm.384171	Apc	Adenomatosis polyposis coli	1.27061	0.0694	1.24958	0.2661	-1.0855	0.5592	-1.09689	0.330701	-1.30685	0.005551	-1.64347	0.562473
Mm.248606	Arhgef3	Rho guanine nucleotide exchange factor (GEF) 3	-1.06204	0.4633	1.08489	0.3088	-1.07511	0.2681	1.6201	0.02602	-1.24456	0.193894	-1.22756	0.761249
Mm.244068	Arhgef7	Rho guanine nucleotide exchange factor (GEF7)	1.15872	0.2371	1.30702	0.0356	1.23829	0.0318	1.27289	0.224336	1.2352	0.012574	-1.11583	0.751777
Mm.260193	Arrb1	Arrestin, beta 1	-1.06896	0.4626	-1.0667	0.4038	1.02925	0.5291	-1.36746	0.056189	-1.10122	0.362985
Mm.641	Atf4	Activating transcription factor 4	1.02338	0.6502	1.09309	0.336	-1.0214	0.5713	1.45316	0.180993	-1.08823	0.362249	-1.27609	0.56541
Mm.15622	B4galt1	UDP-Gal:betaGlcNAc beta 1,4- galactosyltransferase, polypeptide 1	2.34186	0	2.40179	0.0001	2.31951	0	1.27022	0.159047	1.25198	0.00758	2.15504	0.234286
Mm.4387	Bad	Bcl-associated death promoter	-1.08734	0.2811	-1.15543	0.1764	-1.10052	0.1925	-1.30878	0.03803	-1.16078	0.264093	1.12305	0.761249
Mm.688	Bag1	Bcl2-associated athanogene 1	-1.05489	0.4813	1.00285	0.6488	-1.0379	0.456	1.46667	0.048484	-1.37431	0.052803	-1.45634	0.489951
Mm.2443	Bak1	BCL2-antagonist/killer 1	1.34702	0.0418	1.36994	0.0553	1.35016	0.0615	2.18545	0.001622	1.71329	0.000105	-1.09387	0.833492
Mm.238213	Bcl2l1	Bcl2-like 1	-1.14499	0.3198	-1.062	0.5063	1.11223	0.3726	-1.05702	0.482195	1.23858	0.171452	-1.09102	0.786291
Mm.294783	Bclaf1	BCL2-associated transcription factor 1	1.30506	0.1396	-1.07021	0.5471	1.03172	0.615	1.02391	0.496731	1.22069	0.081341	-1.16071	0.73036
Mm.6813	Bmp4	Bone morphogenetic protein 4	-1.01708	0.6872	1.10999	0.4643	1.3714	0.0106	-2.17616	0.008536	-1.1487	0.095412	1.2655	0.654538
Mm.3295	Bok	Bcl-2-related ovarian killer protein	-1.19138	0.1301	-1.25171	0.0278	-1.00627	0.6369	-1.18725	0.167284	-1.2007	0.023014	-1.21868	0.715655
Mm.34405	Casp3	Caspase 3	1.3	0.0141	1.35916	0.0702	1.29705	0.0304	-1.06938	0.480653	1.34193	0.053801	-1.35356	0.576232
Mm.6839	Cdk4	Cyclin-dependent kinase 4	-1.03797	0.5654	1.20318	0.2436	1.34059	0.0338	1.72272	0.00968	1.19247	0.222493	1.23116	0.615479
Mm.298798	Cdk5	Cyclin-dependent kinase 5	-1.15123	0.1249	-1.16793	0.1555	-1.07646	0.2571	-1.82453	0.007605	-1.28186	0.181881	-1.10239	0.801332
Mm.200608	Clu	Clusterin	1.07642	0.3543	1.18677	0.0506	1.22044	0.0123	-1.49814	0.073121	1.09489	0.250366	2.05009	0.091108
Mm.7992	Cnr1	Cannabinoid receptor 1 (brain)	-1.16195	0.212	-1.10741	0.1982	-1.18931	0.0349	-1.47564	0.104419	1.01387	0.500168	-1.10195	0.841499
Mm.4352	Col18a1	Collagen, type XVIII, alpha 1	1.25353	0.1549	1.20291	0.2491	1.5611	0.0087	2.22506	0.014406	1.1429	0.318963	-1.34022	0.714196
Mm.291928	Ctnnb1	Catenin (cadherin associated protein), beta 1	-1.0168	0.642	1.03827	0.5509	1.15891	0.0318	1.29288	0.318572	1.01942	0.512829	1.24794	0.815709
Mm.29629	Dab2ip	Disabled homolog 2 (Drosophila) interacting protein	1.0863	0.3267	-1.31336	0.2157	-1.20114	0.2523	-1.26654	0.170756	-1.3478	0.020082	-1.89526	0.666037
Mm.167882	Dcc	Deleted in colorectal carcinoma	-1.16108	0.3044	-1.32671	0.0032	-1.21423	0.0491	1.1054	0.263103	-1.13786	0.240879	-1.85765	0.326507
Mm.110220	Ddit3	DNA-damage inducible transcript 3	1.024	0.6784	1.15529	0.2551	1.22955	0.2909	-1.2071	0.156337	-1.12331	0.288384	-1.05546	0.826364
Mm.289662	Ddx3x	DEAD/H (Asp-Glu-Ala-Asp/His) box polypeptide 3, X-linked	-1.05977	0.4128	-1.0605	0.4948	-1.00517	0.6416	1.85778	0.041994	-1.116	0.236794	1.22148	0.711861
Mm.41433	Dffa	DNA fragmentation factor, alpha subunit	-1.03272	0.6292	-1.25746	0.0312	-1.14764	0.0912	-1.23352	0.150216	-1.82664	0.000601	-1.15198	0.704478
Mm.46716	Diablo	Diablo homolog (Drosophila)	-1.17355	0.394	-1.01665	0.6325	-1.11696	0.3632	1.09898	0.333158	1.05984	0.305977	-1.19609	0.618491
Mm.248337	Vasn	Vasorin	-1.26811	0.008	-1.10566	0.4882	-1.07758	0.382	-1.07815	0.419839	-1.25946	0.094531	1.2944	0.403226
Mm.433257	Dnm2	Dynamin 2	1.0305	0.6273	1.05961	0.5572	1.31541	0.1733	1.24567	0.269624	1.28794	0.004618	1.38833	0.653768
Mm.1791	Dusp6	Dual specificity phosphatase 6	1.0956	0.2896	1.26953	0.0426	1.29504	0.0139	7.86347	0.02006	1.87571	0.001477	1.75673	0.294594
Mm.181959	Egr1	Early growth response 1	-1.06552	0.5981	1.18138	0.2979	1.03318	0.593	2.10521	0.044663	1.20544	0.313331	-1.52102	0.234286
Mm.5126	Fadd	Fas (TNFRSF6)-associated via death domain	1.12194	0.362	1.14796	0.1365	1.09415	0.3359	1.25963	0.059276	1.06075	0.38115
Mm.318259	Faf1	Fas-associated factor 1	-1.05058	0.5357	-1.0791	0.4977	-1.01303	0.6262	1.0354	0.503875	-1.04492	0.468167	1.23786	0.51322
Mm.212991	2310056P07Rik	RIKEN cDNA 2310056P07 gene	-1.10463	0.3527	-1.18058	0.3123	-1.03391	0.4636	-1.19791	0.214058	-1.2242	0.050878	-1.06656	0.818819
Mm.3355	Fasl	Fas ligand (TNF superfamily, member 6)	1.36036	0.1951	1.98049	0.0002	1.23511	0.3172	-1.01404	0.505063	1.10799	0.145406	1.20829	0.665288
Mm.8142	Tsr2	TSR2, 20S rRNA accumulation, homolog (S. cerevisiae)	-1.12731	0.3685	-1.09208	0.3616	-1.0405	0.5033	-1.27257	0.073957	-1.27966	0.045823	1.19586	0.649325
Mm.6904	Fgfr3	Fibroblast growth factor receptor 3	-1.12306	0.3633	-1.31527	0.2303	-1.06495	0.4499	-2.90622	0.003305	-1.12477	0.361167	-1.17112	0.753094
Mm.339640	Flcn	Folliculin	-1.13942	0.3535	1.03048	0.5759	-1.22848	0.2831	-1.23157	0.190026	-1.12354	0.244214	1.22209	0.637193
Mm.6215	Fosl1	Fos-like antigen 1	1.28719	0.1523	-1.05678	0.504	1.0874	0.4667	1.12615	0.294526	1.21083	0.045949	-1.15441	0.802336
Mm.338613	Foxo3a	Forkhead box O3a	1.19474	0.1747	1.15183	0.2313	1.10034	0.3855	1.01365	0.507318	-1.29952	0.020169	1.0763	0.791035
Mm.5305	Gnb2l1	Guanine nucleotide binding protein (G protein), beta polypeptide 2 like 1	1.17351	0.0555	1.28263	0.0205	1.18316	0.0146	1.36833	0.37577	1.61853	0.003733	2.02414	0.022409
Mm.278672	Grin1	Glutamate receptor, ionotropic, NMDA1 (zeta 1)	-1.19171	0.1349	-1.26419	0.0398	-1.09469	0.2074	-1.58665	0.024189	-1.21629	0.056273	1.14454	0.79572
Mm.157190	Hmga2	High mobility group AT-hook 2	-1.23191	0.1771	-1.04441	0.5597	-1.10439	0.2815	1.61865	0.02424	1.03463	0.411384	-3.65779	0.280807
Mm.384468	Hrk	Harakiri, BCL2 interacting protein (contains only BH3 domain)	1.0722	0.4365	-1.04706	0.5297	1.09339	0.1932	1.00887	0.533855	-1.00476	0.546957	-1.45497	0.655257
Mm.21880	Htra2	HtrA serine peptidase 2	-1.08338	0.3637	1.07114	0.4633	1.13142	0.201	1.61094	0.003014	-1.05276	0.389526	-2.59628	0.492838
Mm.4834	Hyal2	Hyaluronoglucosaminidase 2	-1.04968	0.5309	-1.03967	0.5522	1.14388	0.1685	1.24059	0.088909	1.11761	0.095982	1.11863	0.731047
Mm.110	Id3	Inhibitor of DNA binding 3	1.0314	0.6382	1.18034	0.2588	1.38645	0.0011	1.03592	0.493944	1.24377	0.229448	1.93292	0.071543
Mm.25613	Ier3	Immediate early response 3	1.17771	0.3071	1.11109	0.3967	1.26035	0.034	3.14125	0.00131	2.50693	0.004653	1.27776	0.80481
Mm.29254	Igfbp3	Insulin-like growth factor binding protein 3	1.19322	0.3837	-1.19655	0.3514	1.12588	0.3178	3.24191	0.01486	3.39227	0.001032	1.62597	0.346139
Mm.1410	Il18	Interleukin 18	1.10507	0.2641	1.14626	0.1271	1.06313	0.3076	2.94661	0.000635	1.03122	0.442031	-1.21499	0.647376
Mm.262547	Ing4	Inhibitor of growth family, member 4	-1.14207	0.2896	1.05183	0.4433	1.00379	0.6478	-1.10222	0.258264	-1.22401	0.036079	-1.11183	0.723343
Mm.225096	Itga6	Integrin alpha 6	1.19192	0.2334	1.1959	0.2549	1.37367	0.0034	-1.74611	0.036487	1.18625	0.287683	1.25073	0.569871
Mm.263396	Itgb1	Integrin beta 1 (fibronectin receptor beta)	1.08033	0.5347	1.38519	0.0488	1.40802	0.0037	1.74659	0.011879	1.2294	0.064804	1.56154	0.319037
Mm.40546	Itsn1	Intersectin 1 (SH3 domain protein 1A)	-1.06032	0.479	-1.29123	0.0041	-1.09882	0.3395	-1.4601	0.038517	-1.47243	0.007946	-1.23271	0.77731
Mm.275839	Jak2	Janus kinase 2	1.22395	0.0438	1.28705	0.0284	1.21034	0.0368	2.31326	0.001622	1.59936	0.018881	1.77439	0.14355
Mm.275071	Jun	Jun oncogene	1.27132	0.0727	1.24769	0.1963	1.1532	0.2465	1.62983	0.159123	1.07673	0.470793	-1.22645	0.529917
Mm.4772	Edg2	Endothelial differentiation, lysophosphatidic acid G-protein-coupled receptor, 2	-1.20366	0.0436	-1.2446	0.1053	-1.20381	0.0391	-2.61202	0.003211	-3.2001	3e-06	-1.65831	0.507571
Mm.321990	Lrp6	Low density lipoprotein receptor-related protein 6	1.08446	0.5217	1.01707	0.602	1.28917	0.0128	-1.3745	0.284029	-1.11963	0.247676	1.31562	0.432455
Mm.317331	Lyn	Yamaguchi sarcoma viral (v-yes-1) oncogene homolog	2.8511	0	3.28817	0	2.71593	0	6.25162	0.000103	3.46562	2.6e-05	2.61525	0.047753
Mm.27578	Maged1	Melanoma antigen, family D, 1	-1.09771	0.2408	-1.12027	0.1446	-1.10054	0.1635	-1.89114	0.054494	-1.41209	0.176488	-1.16178	0.684338
Mm.14487	Map2k6	Mitogen activated protein kinase kinase 6	-1.02268	0.6213	-1.17751	0.1205	-1.0474	0.4598	-1.40102	0.02084	-1.20955	0.065776	-1.10358	0.748882
Mm.3906	Map2k7	Mitogen activated protein kinase kinase 7	-1.08506	0.5267	-1.34202	0.0472	-1.18297	0.105	-1.28796	0.127545	-1.35466	0.024525	1.09544	0.722985
Mm.21495	Mapk8	Mitogen activated protein kinase 8	1.12513	0.5248	-1.04361	0.6192	1.00244	0.6526	-1.09336	0.321764	-1.286	0.037497	1.30375	0.692459
Mm.68933	Mapk9	Mitogen activated protein kinase 9	-1.08266	0.3037	-1.08633	0.2596	-1.14242	0.1036	-2.31274	0.008668	-1.28284	0.124469	1.30511	0.631356
Mm.24001	Mef2c	Myocyte enhancer factor 2C	1.17268	0.1115	1.30753	0.0355	1.32309	0.0005	-1.06134	0.401866	-1.08359	0.248987	-1.15868	0.740765
Mm.12917	Men1	Multiple endocrine neoplasia 1	-1.11311	0.3166	-1.12731	0.3513	1.04677	0.5086	-1.49502	0.050476	-1.22857	0.016645	-1.11368	0.744024
Mm.4406	Mmp9	Matrix metallopeptidase 9	-1.2838	0.0133	-1.06338	0.4743	1.11785	0.2124	2.45961	0.007375	-1.06202	0.377713	1.49579	0.292367
Mm.1763	Msx2	Homeo box, msh-like 2	1.05144	0.5322	1.00753	0.6403	-1.15037	0.2778	-1.29202	0.073952	-1.04964	0.332616	-1.23546	0.637193
Mm.285322	Mtch1	Mitochondrial carrier homolog 1 (C. elegans)	-1.13431	0.122	-1.16652	0.1131	-1.05594	0.3532	-1.391	0.122147	-1.22485	0.113207	-1.42048	0.367981
Mm.301039	Ncoa1	Nuclear receptor coactivator 1	-1.00452	0.6988	-1.07906	0.2703	-1.06522	0.3146	-1.51936	0.010704	-1.12783	0.190061	-1.15931	0.741926
Mm.22261	Net1	Neuroepithelial cell transforming gene 1	-1.04105	0.585	1.03207	0.616	1.15764	0.2613	1.00453	0.533419	1.30658	0.040611	1.24171	0.662737
Mm.4636	Neurod1	Neurogenic differentiation 1	-1.07869	0.4846	-1.30975	0.0355	-1.26733	0.0199	1.10181	0.381603	-1.19801	0.031334	-1.68602	0.723421
Mm.435439	Ngef	Neuronal guanine nucleotide exchange factor	-1.09709	0.2916	-1.16647	0.1994	-1.08546	0.2278	-1.71458	0.003961	-1.60297	0.007137	-1.11422	0.842904
Mm.129481	Nr3c1	Nuclear receptor subfamily 3, group C, member 1	-1.03544	0.5952	-1.29387	0.2108	-1.19461	0.3512	-1.20424	0.354069	-1.21581	0.087961	-1.14693	0.725683
Mm.391419	Pawr	PRKC, apoptosis, WT1, regulator	1.03583	0.6449	1.03925	0.5568	1.49396	0.0064	1.77564	0.026515	1.2414	0.075762	1.19666	0.694846
Mm.440265	LOC100042424	Similar to TF-1 apoptosis related protein 19	-1.06106	0.4125	-1.02372	0.5522	1.00995	0.6111	1.46874	0.061576			-1.20263	0.620916
Mm.259333	Pik3r1	Phosphatidylinositol 3-kinase, regulatory subunit, polypeptide 1 (p85 alpha)	1.11501	0.3575	1.04275	0.5367	1.13551	0.2347	-1.39956	0.11048	1.00139	0.561614	1.53241	0.45393
Mm.26134	Ppp2r2b	Protein phosphatase 2 (formerly 2A), regulatory subunit B (PR 52), beta isoform	1.02717	0.6679	1.21175	0.2886	1.01737	0.633	-2.50379	0.002983	-1.38228	0.04602	1.11879	0.775493
Mm.275393	Ppp2r4	Protein phosphatase 2A, regulatory subunit B (PR 53)	-1.00091	0.7113	-1.08423	0.2718	-1.01393	0.6026	-1.25748	0.261445	-1.21125	0.114025	-1.26693	0.655257
Mm.2314	Prkcd	Protein kinase C, delta	1.51254	0.0002	1.64313	0.0009	2.07754	0	2.12509	0.018789	2.7224	2e-06	1.9452	0.073764
Mm.291554	Prkci	Protein kinase C, iota	-1.02422	0.6775	1.11203	0.5286	-1.04428	0.6005	-1.2271	0.244527	1.02966	0.456126	-1.07024	0.790897
Mm.998	Psen1	Presenilin 1	-1.09638	0.5757	1.01766	0.6008	-1.06143	0.4203	1.12757	0.263658	1.10279	0.11826	1.13778	0.676701
Mm.330850	Psen2	Presenilin 2	1.08008	0.4245	1.19768	0.1107	1.31652	0.0015	1.28911	0.225055	1.34215	0.056094	1.62207	0.128529
Mm.86557	Psenen	Presenilin enhancer 2 homolog (C. elegans)	1.02078	0.612	1.01551	0.5898	1.06109	0.3162	-1.10301	0.234403	-1.07831	0.42329	1.14697	0.674315
Mm.24868	Ptrh2	Peptidyl-tRNA hydrolase 2	-1.05486	0.5464	-1.18011	0.1165	1.0071	0.6334	1.39361	0.02708	-1.07173	0.306036	1.97859	0.498257
Mm.182145	Rbck1	RanBP-type and C3HC4-type zinc finger containing 1	-1.07141	0.3567	1.05254	0.463	1.0111	0.6024	1.13787	0.257902	-1.04598	0.477633	1.15238	0.657234
Mm.279194	Rbm10	RNA binding motif protein 10	1.20906	0.3161	-1.09595	0.4533	1.04718	0.5615	-1.01784	0.514152	-1.38119	0.028083	-1.27548	0.494182
Mm.28840	Rest	RE1-silencing transcription factor	1.19092	0.1285	1.28598	0.1009	1.41614	0.0282	1.05894	0.37429	1.03406	0.511838	1.37948	0.3234
Mm.757	Rhoa	Ras homolog gene family, member A	-1.14608	0.3151	1.05299	0.484	1.00806	0.6272	1.56716	0.066652	1.2163	0.260108	1.69018	0.422081
Mm.687	Rhob	Ras homolog gene family, member B	1.00875	0.6762	-1.06864	0.3365	-1.08	0.2994	-1.40315	0.308187	-1.05659	0.352662	1.25562	0.595018
Mm.1951	Rnps1	Ribonucleic acid binding protein S1	-1.15132	0.3341	1.02961	0.6082	1.0926	0.4871	1.28	0.094118	-1.60449	0.01502	-1.06307	0.806211
Mm.235998	S100b	S100 protein, beta polypeptide, neural	-1.07388	0.3057	-1.12071	0.1781	-1.19465	0.007	-3.26088	0.00073	-1.58411	0.001693	-1.43748	0.697765
Mm.344671	Sap18	Sin3-associated polypeptide 18	-1.06197	0.4052	-1.11484	0.1597	-1.03583	0.4534	1.68408	0.007632	-1.29398	0.035999	1.02616	0.846401
Mm.19155	Sfrp2	Secreted frizzled-related protein 2	-1.11365	0.3151	-1.21403	0.0599	-1.09399	0.2668	-1.83295	0.086846	-1.12205	0.116363	1.15974	0.781579
Mm.324553	Siah1a	Seven in absentia 1A	-1.09735	0.201	-1.1975	0.1163	-1.02196	0.5681	-1.2618	0.182236	-1.02245	0.512829	1.10189	0.725945
Mm.4628	Smpd1	Sphingomyelin phosphodiesterase 1, acid lysosomal	-1.01239	0.6578	-1.01364	0.6069	-1.07964	0.2643	-1.20406	0.105405	-1.15376	0.163905	1.17672	0.584319
Mm.276325	Sod1	Superoxide dismutase 1, soluble	-1.01144	0.6663	1.00668	0.6381	-1.0687	0.2283	-1.6514	0.094357	-1.20609	0.238195	-1.85762	0.272324
Mm.288728	Srpk2	Serine/arginine-rich protein specific kinase 2	1.15122	0.1955	-1.03321	0.5639	-1.19486	0.203	-2.18615	0.003897	-1.1497	0.129879	-1.43704	0.673494
Mm.262330	Stk3	Serine/threonine kinase 3 (Ste20, yeast homolog)	1.0466	0.5121	1.05144	0.4941	1.09213	0.2203	1.10917	0.264614	1.09644	0.220561	1.12378	0.761249
Mm.34456	Suds3	Suppressor of defective silencing 3 homolog (S. cerevisiae)	-1.04761	0.4696	-1.18797	0.1102	-1.12387	0.1311	-1.2174	0.160028	-1.40609	0.021661	1.1908	0.761143
Mm.85544	Tcfap2a	Transcription factor AP-2, alpha	1.05897	0.5202	-1.12798	0.1673	-1.19596	0.0614	-1.2468	0.065633	1.11415	0.116002	1.20555	0.647376
Mm.248380	Tgfb1	Transforming growth factor, beta 1	1.60008	0.0001	2.04276	0.0026	1.88055	0.0038	3.53107	0.005682	2.00631	0.005307	1.17598	0.607363
Mm.18213	Tgfb2	Transforming growth factor, beta 2	1.11438	0.2757	1.0846	0.4629	1.22924	0.0758	-1.20685	0.25769	-1.1596	0.258164	1.80281	0.071781
Mm.3992	Tgfb3	Transforming growth factor, beta 3	-1.03599	0.5681	-1.19177	0.1187	-1.32091	0.0155	-1.03418	0.486538	-1.46876	0.011519	-1.21449	0.593461
Mm.1293	Tnf	Tumor necrosis factor	1.04808	0.5846	1.079	0.4265	-1.07708	0.4395	1.19096	0.134511	1.28559	0.003031	2.54721	0.104332
Mm.4237	Top2a	Topoisomerase (DNA) II alpha	2.1232	0.0004	3.25275	0	2.27192	0.0009	6.23937	0.000851	2.38466	0.001311	-1.24797	0.764046
Mm.222	Trp53	Transformation related protein 53	1.19072	0.3577	1.14192	0.4222	1.26963	0.0787	1.41811	0.013873	1.13515	0.287266	1.27735	0.715834
Mm.153272	Tsc22d1	TSC22 domain family, member 1	-1.10306	0.2317	-1.01604	0.5983	-1.07141	0.2843	-1.26107	0.214633	-1.16581	0.139474	1.99012	0.346916
Mm.1508	Tspo	Translocator protein	4.45311	0	4.37619	0	3.58061	0	11.8781	0	1.92848	0.000223	2.75218	0.293421
Mm.410189	Txnip	Thioredoxin interacting protein	1.59885	0.0123	2.01558	0.0001	2.2608	0	1.51293	0.032627	3.8172	1.8e-05	1.768	0.392128
Mm.331	Ubc	Ubiquitin C	1.03651	0.5463	1.07897	0.2744	-1.01401	0.5807	1.02616	0.487244	-1.19377	0.032654	1.2126	0.848697
Mm.24430	Unc5c	Unc-5 homolog C (C. elegans)	-1.07262	0.5083	-1.06625	0.4662	1.17163	0.2998	-1.18851	0.10665	-1.16987	0.091605	-1.15787	0.770915
Mm.179011	Vav2	Vav 2 oncogene	1.15379	0.1761	1.23624	0.112	1.13126	0.0841	-1.14633	0.166382	1.15216	0.109005	2.7889	0.077365
Mm.245084	Vdr	Vitamin D receptor	1.03723	0.621	-1.09296	0.2791	1.02187	0.609	-1.01913	0.504022	1.48785	0.011272	1.11186	0.751056
Mm.287544	Wnt5a	Wingless-related MMTV integration site 5A	-1.05282	0.5644	-1.05394	0.5567	1.37023	0.0517	-1.03719	0.430447	1.00666	0.536421	-1.01066	0.860338
T-cell mediated immunity
Mm.163	B2m	Beta-2 microglobulin	4.022	0	4.30592	0	3.66889	0	3.07269	0.004137	6.6009	1e-06	8.77792	0.000885
Mm.234832	Cadm1	Cell adhesion molecule 1	-1.08873	0.4597	-1.20965	0.2482	1.03642	0.5578	-1.80871	0.024927	-1.39158	0.005306	1.2146	0.706562
Mm.322945	Ctsc	Cathepsin C	4.87479	0	6.93959	0	5.8017	0	19.0708	0	16.102	0	4.00382	0.100565
Mm.2277	Ctsh	Cathepsin H	3.21086	0.0001	4.93461	0	4.50135	0	2.40059	0.014063	6.81084	1e-05	5.49396	0.009908
Mm.382	Dlg1	Discs, large homolog 1 (Drosophila)	1.00662	0.7004	1.08864	0.4633	-1.04041	0.5658	-2.10505	0.169089	-1.39262	0.045706	-1.31888	0.410505
Mm.313866	Gata3	GATA binding protein 3	1.43228	0.0374	1.26662	0.1427	1.11527	0.5185	1.25928	0.04692	1.19287	0.082573	-1.07821	0.839356
Mm.342337	Lyst	Lysosomal trafficking regulator	1.03966	0.5883	-1.2751	0.0162	-1.032	0.585	-1.04842	0.458176	1.03871	0.444209	1.43851	0.15815
Mm.258589	Map3k7	Mitogen activated protein kinase kinase kinase 7	-1.06652	0.5356	1.24552	0.1393	-1.00724	0.6426	1.21358	0.110488	1.07491	0.42329	1.06366	0.825218
Mm.274432	Ppp3cb	Protein phosphatase 3, catalytic subunit, beta isoform	-1.07404	0.4913	-1.25311	0.0239	-1.10606	0.2998	-1.43777	0.021111	-1.29544	0.030046	-1.35581	0.594577
Mm.28561	Prkcz	Protein kinase C, zeta	-1.04588	0.5774	-1.19611	0.1026	-1.13033	0.2082	-1.88197	0.006362	-1.80639	0.00755	-1.45318	0.473831
Mm.4341	Pvrl2	Poliovirus receptor-related 2	1.22937	0.2429	1.17699	0.1029	1.33585	0.1079	1.2488	0.198092	1.17525	0.036415	-1.15872	0.761769
Mm.2913	Slc11a1	Solute carrier family 11 (proton-coupled divalent metal ion transporters), member 1	2.87505	0	3.94072	0	3.4221	0	4.73788	0.00023	5.6877	0	1.08224	0.77178
Mm.1381	Zp3	Zona pellucida glycoprotein 3	-1.13401	0.2548	1.08898	0.3491	-1.04551	0.5026	1.11068	0.345705	1.07398	0.198938	-1.53715	0.527002
